# Supplementary material for: How J-chain ensures the assembly of immunoglobulin IgM pentamers
Source: EMBO J. 2024 Dec 4;44(2):505–33. doi: 10.1038/s44318-024-00317-9 (PMC11729874; doi:10.1038/s44318-024-00317-9)
Supplement: Supplementary file 8 — Source data Fig. 6 [file 44318_2024_317_MOESM8_ESM.zip › Figure 6/6F/20231228 Cu4tp_1.txt]

[Header]
Application Name	LCsolution
Version	1.25
Data File Name	D:\Xenia\JC Oligomerization\20231228 Cu4tp_1.lcd
Output Date	28.12.2023
Output Time	13:47:57

[Configuration]
# of Detectors	2
Detector ID	Detector A	Detector B
Detector Name	Detector A	Detector B
# of Channels	2	1

[LC Chromatogram(Detector A-Ch1)]
Interval(msec)	500
# of Points	7201
Start Time(min)	0.000
End Time(min)	60.000
Intensity Units	mV
Intensity Multiplier	0.001
Wavelength(nm)	280
R.Time (min)	Intensity
0.00000	10
0.00833	10
0.01667	1
0.02500	1
0.03333	2
0.04167	3
0.05000	2
0.05833	1
0.06667	-2
0.07500	-5
0.08333	-8
0.09167	-10
0.10000	-10
0.10833	-10
0.11667	-10
0.12500	-10
0.13333	-10
0.14167	-11
0.15000	-11
0.15833	-11
0.16667	-10
0.17500	-8
0.18333	-7
0.19167	-8
0.20000	-9
0.20833	-9
0.21667	-6
0.22500	-1
0.23333	5
0.24167	9
0.25000	11
0.25833	9
0.26667	8
0.27500	6
0.28333	4
0.29167	5
0.30000	7
0.30833	10
0.31667	14
0.32500	16
0.33333	15
0.34167	13
0.35000	9
0.35833	5
0.36667	1
0.37500	-0
0.38333	-1
0.39167	-0
0.40000	2
0.40833	5
0.41667	8
0.42500	11
0.43333	12
0.44167	11
0.45000	9
0.45833	6
0.46667	3
0.47500	0
0.48333	-3
0.49167	-6
0.50000	-7
0.50833	-8
0.51667	-6
0.52500	-3
0.53333	1
0.54167	6
0.55000	10
0.55833	12
0.56667	11
0.57500	7
0.58333	2
0.59167	-1
0.60000	-3
0.60833	-1
0.61667	2
0.62500	6
0.63333	9
0.64167	11
0.65000	11
0.65833	9
0.66667	6
0.67500	1
0.68333	-4
0.69167	-8
0.70000	-11
0.70833	-13
0.71667	-14
0.72500	-12
0.73333	-8
0.74167	-3
0.75000	1
0.75833	3
0.76667	3
0.77500	1
0.78333	-2
0.79167	-4
0.80000	-5
0.80833	-6
0.81667	-6
0.82500	-7
0.83333	-7
0.84167	-7
0.85000	-7
0.85833	-8
0.86667	-9
0.87500	-10
0.88333	-11
0.89167	-13
0.90000	-15
0.90833	-16
0.91667	-17
0.92500	-16
0.93333	-16
0.94167	-15
0.95000	-13
0.95833	-11
0.96667	-9
0.97500	-8
0.98333	-7
0.99167	-6
1.00000	-6
1.00833	-5
1.01667	-3
1.02500	-1
1.03333	-2
1.04167	-5
1.05000	-8
1.05833	-11
1.06667	-13
1.07500	-14
1.08333	-14
1.09167	-12
1.10000	-10
1.10833	-9
1.11667	-7
1.12500	-6
1.13333	-8
1.14167	-9
1.15000	-10
1.15833	-10
1.16667	-9
1.17500	-8
1.18333	-6
1.19167	-3
1.20000	-1
1.20833	0
1.21667	-0
1.22500	-1
1.23333	-2
1.24167	-2
1.25000	1
1.25833	5
1.26667	10
1.27500	14
1.28333	17
1.29167	19
1.30000	20
1.30833	19
1.31667	18
1.32500	16
1.33333	16
1.34167	15
1.35000	15
1.35833	15
1.36667	14
1.37500	14
1.38333	13
1.39167	12
1.40000	10
1.40833	9
1.41667	9
1.42500	8
1.43333	8
1.44167	7
1.45000	4
1.45833	-1
1.46667	-4
1.47500	-6
1.48333	-6
1.49167	-3
1.50000	-0
1.50833	2
1.51667	4
1.52500	4
1.53333	4
1.54167	3
1.55000	2
1.55833	1
1.56667	1
1.57500	-1
1.58333	-2
1.59167	-3
1.60000	-4
1.60833	-4
1.61667	-2
1.62500	1
1.63333	6
1.64167	10
1.65000	12
1.65833	11
1.66667	9
1.67500	5
1.68333	2
1.69167	1
1.70000	1
1.70833	-0
1.71667	-2
1.72500	-4
1.73333	-5
1.74167	-5
1.75000	-6
1.75833	-7
1.76667	-8
1.77500	-6
1.78333	-3
1.79167	0
1.80000	2
1.80833	0
1.81667	-3
1.82500	-7
1.83333	-9
1.84167	-10
1.85000	-10
1.85833	-12
1.86667	-14
1.87500	-17
1.88333	-19
1.89167	-20
1.90000	-19
1.90833	-15
1.91667	-10
1.92500	-6
1.93333	-5
1.94167	-6
1.95000	-9
1.95833	-13
1.96667	-16
1.97500	-18
1.98333	-17
1.99167	-15
2.00000	-12
2.00833	-9
2.01667	-6
2.02500	-5
2.03333	-6
2.04167	-7
2.05000	-8
2.05833	-7
2.06667	-8
2.07500	-10
2.08333	-12
2.09167	-13
2.10000	-13
2.10833	-10
2.11667	-7
2.12500	-6
2.13333	-7
2.14167	-9
2.15000	-11
2.15833	-13
2.16667	-13
2.17500	-11
2.18333	-9
2.19167	-8
2.20000	-8
2.20833	-7
2.21667	-7
2.22500	-6
2.23333	-6
2.24167	-6
2.25000	-4
2.25833	-3
2.26667	-0
2.27500	2
2.28333	4
2.29167	5
2.30000	5
2.30833	4
2.31667	3
2.32500	2
2.33333	2
2.34167	4
2.35000	6
2.35833	10
2.36667	12
2.37500	12
2.38333	10
2.39167	6
2.40000	1
2.40833	-5
2.41667	-11
2.42500	-15
2.43333	-16
2.44167	-15
2.45000	-13
2.45833	-11
2.46667	-9
2.47500	-8
2.48333	-6
2.49167	-3
2.50000	1
2.50833	4
2.51667	7
2.52500	9
2.53333	9
2.54167	10
2.55000	10
2.55833	9
2.56667	8
2.57500	5
2.58333	2
2.59167	-0
2.60000	-1
2.60833	-1
2.61667	1
2.62500	1
2.63333	-0
2.64167	-3
2.65000	-8
2.65833	-12
2.66667	-14
2.67500	-13
2.68333	-11
2.69167	-8
2.70000	-6
2.70833	-4
2.71667	-3
2.72500	-2
2.73333	-1
2.74167	-0
2.75000	-3
2.75833	-7
2.76667	-11
2.77500	-13
2.78333	-13
2.79167	-11
2.80000	-8
2.80833	-6
2.81667	-7
2.82500	-9
2.83333	-13
2.84167	-16
2.85000	-18
2.85833	-17
2.86667	-15
2.87500	-12
2.88333	-9
2.89167	-8
2.90000	-9
2.90833	-10
2.91667	-11
2.92500	-11
2.93333	-9
2.94167	-7
2.95000	-5
2.95833	-4
2.96667	-4
2.97500	-6
2.98333	-10
2.99167	-13
3.00000	-16
3.00833	-18
3.01667	-18
3.02500	-18
3.03333	-18
3.04167	-16
3.05000	-14
3.05833	-11
3.06667	-8
3.07500	-5
3.08333	-4
3.09167	-5
3.10000	-7
3.10833	-10
3.11667	-12
3.12500	-14
3.13333	-15
3.14167	-16
3.15000	-17
3.15833	-18
3.16667	-19
3.17500	-18
3.18333	-16
3.19167	-12
3.20000	-9
3.20833	-7
3.21667	-6
3.22500	-5
3.23333	-3
3.24167	-1
3.25000	-0
3.25833	1
3.26667	1
3.27500	0
3.28333	0
3.29167	1
3.30000	2
3.30833	0
3.31667	-3
3.32500	-6
3.33333	-9
3.34167	-10
3.35000	-9
3.35833	-7
3.36667	-4
3.37500	-2
3.38333	-1
3.39167	-2
3.40000	-3
3.40833	-7
3.41667	-13
3.42500	-18
3.43333	-24
3.44167	-27
3.45000	-26
3.45833	-21
3.46667	-17
3.47500	-14
3.48333	-12
3.49167	-11
3.50000	-11
3.50833	-11
3.51667	-9
3.52500	-8
3.53333	-7
3.54167	-6
3.55000	-5
3.55833	-4
3.56667	-5
3.57500	-8
3.58333	-12
3.59167	-16
3.60000	-17
3.60833	-15
3.61667	-11
3.62500	-7
3.63333	-5
3.64167	-5
3.65000	-6
3.65833	-7
3.66667	-8
3.67500	-7
3.68333	-7
3.69167	-7
3.70000	-7
3.70833	-9
3.71667	-10
3.72500	-12
3.73333	-14
3.74167	-17
3.75000	-20
3.75833	-23
3.76667	-25
3.77500	-26
3.78333	-26
3.79167	-24
3.80000	-22
3.80833	-19
3.81667	-15
3.82500	-11
3.83333	-7
3.84167	-3
3.85000	-1
3.85833	-2
3.86667	-5
3.87500	-9
3.88333	-12
3.89167	-14
3.90000	-15
3.90833	-14
3.91667	-11
3.92500	-9
3.93333	-7
3.94167	-6
3.95000	-5
3.95833	-5
3.96667	-5
3.97500	-5
3.98333	-6
3.99167	-6
4.00000	-7
4.00833	-7
4.01667	-6
4.02500	-5
4.03333	-5
4.04167	-6
4.05000	-7
4.05833	-8
4.06667	-8
4.07500	-7
4.08333	-5
4.09167	-5
4.10000	-5
4.10833	-7
4.11667	-9
4.12500	-11
4.13333	-13
4.14167	-15
4.15000	-17
4.15833	-19
4.16667	-20
4.17500	-20
4.18333	-19
4.19167	-17
4.20000	-16
4.20833	-16
4.21667	-17
4.22500	-18
4.23333	-19
4.24167	-19
4.25000	-19
4.25833	-18
4.26667	-17
4.27500	-15
4.28333	-14
4.29167	-13
4.30000	-13
4.30833	-13
4.31667	-14
4.32500	-15
4.33333	-16
4.34167	-16
4.35000	-16
4.35833	-15
4.36667	-13
4.37500	-10
4.38333	-8
4.39167	-4
4.40000	-1
4.40833	1
4.41667	2
4.42500	-1
4.43333	-5
4.44167	-11
4.45000	-15
4.45833	-17
4.46667	-17
4.47500	-13
4.48333	-7
4.49167	-0
4.50000	5
4.50833	8
4.51667	9
4.52500	7
4.53333	4
4.54167	-0
4.55000	-5
4.55833	-8
4.56667	-10
4.57500	-9
4.58333	-8
4.59167	-6
4.60000	-6
4.60833	-6
4.61667	-9
4.62500	-13
4.63333	-17
4.64167	-22
4.65000	-26
4.65833	-29
4.66667	-31
4.67500	-32
4.68333	-33
4.69167	-34
4.70000	-34
4.70833	-33
4.71667	-31
4.72500	-30
4.73333	-28
4.74167	-26
4.75000	-24
4.75833	-22
4.76667	-21
4.77500	-22
4.78333	-24
4.79167	-26
4.80000	-26
4.80833	-23
4.81667	-18
4.82500	-11
4.83333	-4
4.84167	1
4.85000	4
4.85833	3
4.86667	0
4.87500	-5
4.88333	-9
4.89167	-12
4.90000	-12
4.90833	-11
4.91667	-9
4.92500	-8
4.93333	-10
4.94167	-12
4.95000	-14
4.95833	-16
4.96667	-17
4.97500	-17
4.98333	-17
4.99167	-20
5.00000	-24
5.00833	-27
5.01667	-27
5.02500	-25
5.03333	-20
5.04167	-16
5.05000	-14
5.05833	-15
5.06667	-16
5.07500	-18
5.08333	-19
5.09167	-17
5.10000	-14
5.10833	-11
5.11667	-7
5.12500	-4
5.13333	-3
5.14167	-4
5.15000	-7
5.15833	-12
5.16667	-16
5.17500	-20
5.18333	-23
5.19167	-25
5.20000	-25
5.20833	-23
5.21667	-20
5.22500	-18
5.23333	-18
5.24167	-19
5.25000	-22
5.25833	-25
5.26667	-25
5.27500	-23
5.28333	-21
5.29167	-20
5.30000	-21
5.30833	-22
5.31667	-23
5.32500	-23
5.33333	-21
5.34167	-19
5.35000	-18
5.35833	-18
5.36667	-19
5.37500	-19
5.38333	-18
5.39167	-15
5.40000	-12
5.40833	-7
5.41667	-2
5.42500	2
5.43333	4
5.44167	3
5.45000	-1
5.45833	-8
5.46667	-14
5.47500	-18
5.48333	-21
5.49167	-21
5.50000	-19
5.50833	-17
5.51667	-16
5.52500	-14
5.53333	-12
5.54167	-8
5.55000	-5
5.55833	-1
5.56667	-0
5.57500	-2
5.58333	-5
5.59167	-9
5.60000	-13
5.60833	-15
5.61667	-15
5.62500	-14
5.63333	-13
5.64167	-11
5.65000	-11
5.65833	-11
5.66667	-12
5.67500	-14
5.68333	-16
5.69167	-17
5.70000	-18
5.70833	-21
5.71667	-23
5.72500	-25
5.73333	-24
5.74167	-21
5.75000	-18
5.75833	-15
5.76667	-14
5.77500	-15
5.78333	-19
5.79167	-22
5.80000	-25
5.80833	-29
5.81667	-33
5.82500	-35
5.83333	-33
5.84167	-28
5.85000	-24
5.85833	-20
5.86667	-17
5.87500	-17
5.88333	-17
5.89167	-14
5.90000	-8
5.90833	-5
5.91667	-4
5.92500	-7
5.93333	-13
5.94167	-21
5.95000	-30
5.95833	-37
5.96667	-41
5.97500	-42
5.98333	-40
5.99167	-34
6.00000	-27
6.00833	-21
6.01667	-18
6.02500	-16
6.03333	-13
6.04167	-10
6.05000	-8
6.05833	-6
6.06667	-4
6.07500	-4
6.08333	-5
6.09167	-4
6.10000	-3
6.10833	-1
6.11667	1
6.12500	1
6.13333	1
6.14167	-0
6.15000	-2
6.15833	-3
6.16667	-5
6.17500	-8
6.18333	-11
6.19167	-15
6.20000	-19
6.20833	-23
6.21667	-26
6.22500	-29
6.23333	-30
6.24167	-31
6.25000	-29
6.25833	-24
6.26667	-20
6.27500	-16
6.28333	-14
6.29167	-16
6.30000	-19
6.30833	-21
6.31667	-23
6.32500	-21
6.33333	-15
6.34167	-9
6.35000	-5
6.35833	-4
6.36667	-5
6.37500	-10
6.38333	-15
6.39167	-18
6.40000	-20
6.40833	-22
6.41667	-25
6.42500	-27
6.43333	-29
6.44167	-30
6.45000	-30
6.45833	-31
6.46667	-33
6.47500	-34
6.48333	-34
6.49167	-34
6.50000	-33
6.50833	-31
6.51667	-29
6.52500	-27
6.53333	-24
6.54167	-22
6.55000	-22
6.55833	-25
6.56667	-28
6.57500	-31
6.58333	-32
6.59167	-30
6.60000	-26
6.60833	-22
6.61667	-21
6.62500	-21
6.63333	-24
6.64167	-28
6.65000	-33
6.65833	-38
6.66667	-41
6.67500	-43
6.68333	-43
6.69167	-41
6.70000	-37
6.70833	-33
6.71667	-29
6.72500	-27
6.73333	-25
6.74167	-25
6.75000	-24
6.75833	-24
6.76667	-23
6.77500	-23
6.78333	-22
6.79167	-20
6.80000	-18
6.80833	-16
6.81667	-17
6.82500	-18
6.83333	-20
6.84167	-23
6.85000	-26
6.85833	-28
6.86667	-29
6.87500	-28
6.88333	-26
6.89167	-22
6.90000	-19
6.90833	-16
6.91667	-14
6.92500	-13
6.93333	-12
6.94167	-11
6.95000	-10
6.95833	-11
6.96667	-13
6.97500	-17
6.98333	-20
6.99167	-22
7.00000	-23
7.00833	-22
7.01667	-20
7.02500	-18
7.03333	-18
7.04167	-19
7.05000	-19
7.05833	-18
7.06667	-18
7.07500	-18
7.08333	-19
7.09167	-18
7.10000	-17
7.10833	-15
7.11667	-14
7.12500	-15
7.13333	-19
7.14167	-24
7.15000	-29
7.15833	-31
7.16667	-31
7.17500	-29
7.18333	-26
7.19167	-24
7.20000	-22
7.20833	-22
7.21667	-23
7.22500	-26
7.23333	-30
7.24167	-35
7.25000	-38
7.25833	-41
7.26667	-40
7.27500	-37
7.28333	-31
7.29167	-26
7.30000	-23
7.30833	-21
7.31667	-22
7.32500	-24
7.33333	-26
7.34167	-26
7.35000	-24
7.35833	-19
7.36667	-14
7.37500	-9
7.38333	-7
7.39167	-7
7.40000	-10
7.40833	-14
7.41667	-18
7.42500	-20
7.43333	-20
7.44167	-19
7.45000	-19
7.45833	-20
7.46667	-23
7.47500	-28
7.48333	-33
7.49167	-35
7.50000	-36
7.50833	-36
7.51667	-38
7.52500	-39
7.53333	-39
7.54167	-37
7.55000	-35
7.55833	-33
7.56667	-31
7.57500	-32
7.58333	-32
7.59167	-30
7.60000	-26
7.60833	-22
7.61667	-18
7.62500	-15
7.63333	-13
7.64167	-11
7.65000	-9
7.65833	-8
7.66667	-7
7.67500	-7
7.68333	-8
7.69167	-10
7.70000	-11
7.70833	-11
7.71667	-9
7.72500	-6
7.73333	-4
7.74167	-3
7.75000	-4
7.75833	-7
7.76667	-9
7.77500	-10
7.78333	-11
7.79167	-15
7.80000	-20
7.80833	-24
7.81667	-28
7.82500	-29
7.83333	-29
7.84167	-28
7.85000	-26
7.85833	-26
7.86667	-25
7.87500	-22
7.88333	-20
7.89167	-19
7.90000	-20
7.90833	-22
7.91667	-25
7.92500	-29
7.93333	-30
7.94167	-30
7.95000	-29
7.95833	-27
7.96667	-26
7.97500	-26
7.98333	-26
7.99167	-24
8.00000	-21
8.00833	-18
8.01667	-16
8.02500	-16
8.03333	-18
8.04167	-22
8.05000	-25
8.05833	-28
8.06667	-28
8.07500	-25
8.08333	-21
8.09167	-17
8.10000	-14
8.10833	-13
8.11667	-14
8.12500	-16
8.13333	-20
8.14167	-24
8.15000	-28
8.15833	-31
8.16667	-32
8.17500	-30
8.18333	-27
8.19167	-23
8.20000	-19
8.20833	-17
8.21667	-18
8.22500	-19
8.23333	-21
8.24167	-23
8.25000	-25
8.25833	-27
8.26667	-29
8.27500	-31
8.28333	-32
8.29167	-32
8.30000	-32
8.30833	-32
8.31667	-32
8.32500	-33
8.33333	-33
8.34167	-30
8.35000	-25
8.35833	-19
8.36667	-14
8.37500	-13
8.38333	-15
8.39167	-18
8.40000	-22
8.40833	-24
8.41667	-24
8.42500	-24
8.43333	-24
8.44167	-24
8.45000	-25
8.45833	-24
8.46667	-24
8.47500	-26
8.48333	-26
8.49167	-24
8.50000	-21
8.50833	-16
8.51667	-13
8.52500	-13
8.53333	-16
8.54167	-21
8.55000	-25
8.55833	-28
8.56667	-29
8.57500	-28
8.58333	-27
8.59167	-25
8.60000	-23
8.60833	-23
8.61667	-24
8.62500	-26
8.63333	-28
8.64167	-30
8.65000	-31
8.65833	-32
8.66667	-32
8.67500	-33
8.68333	-33
8.69167	-31
8.70000	-29
8.70833	-25
8.71667	-22
8.72500	-19
8.73333	-17
8.74167	-16
8.75000	-17
8.75833	-19
8.76667	-21
8.77500	-21
8.78333	-20
8.79167	-19
8.80000	-17
8.80833	-18
8.81667	-19
8.82500	-21
8.83333	-22
8.84167	-22
8.85000	-23
8.85833	-23
8.86667	-24
8.87500	-24
8.88333	-23
8.89167	-22
8.90000	-21
8.90833	-21
8.91667	-22
8.92500	-24
8.93333	-27
8.94167	-30
8.95000	-32
8.95833	-33
8.96667	-33
8.97500	-34
8.98333	-34
8.99167	-34
9.00000	-35
9.00833	-35
9.01667	-33
9.02500	-32
9.03333	-32
9.04167	-32
9.05000	-33
9.05833	-34
9.06667	-33
9.07500	-29
9.08333	-24
9.09167	-16
9.10000	-9
9.10833	-4
9.11667	-3
9.12500	-6
9.13333	-14
9.14167	-24
9.15000	-33
9.15833	-39
9.16667	-40
9.17500	-38
9.18333	-35
9.19167	-32
9.20000	-31
9.20833	-30
9.21667	-30
9.22500	-31
9.23333	-33
9.24167	-33
9.25000	-33
9.25833	-30
9.26667	-28
9.27500	-27
9.28333	-27
9.29167	-29
9.30000	-31
9.30833	-34
9.31667	-36
9.32500	-37
9.33333	-35
9.34167	-31
9.35000	-26
9.35833	-20
9.36667	-17
9.37500	-16
9.38333	-17
9.39167	-19
9.40000	-22
9.40833	-25
9.41667	-28
9.42500	-31
9.43333	-34
9.44167	-36
9.45000	-36
9.45833	-35
9.46667	-34
9.47500	-32
9.48333	-31
9.49167	-29
9.50000	-28
9.50833	-27
9.51667	-28
9.52500	-31
9.53333	-36
9.54167	-40
9.55000	-42
9.55833	-40
9.56667	-35
9.57500	-27
9.58333	-21
9.59167	-18
9.60000	-17
9.60833	-19
9.61667	-22
9.62500	-25
9.63333	-26
9.64167	-25
9.65000	-26
9.65833	-27
9.66667	-31
9.67500	-36
9.68333	-40
9.69167	-41
9.70000	-41
9.70833	-39
9.71667	-38
9.72500	-36
9.73333	-34
9.74167	-32
9.75000	-30
9.75833	-28
9.76667	-29
9.77500	-31
9.78333	-34
9.79167	-38
9.80000	-43
9.80833	-46
9.81667	-47
9.82500	-46
9.83333	-42
9.84167	-37
9.85000	-33
9.85833	-32
9.86667	-32
9.87500	-34
9.88333	-36
9.89167	-37
9.90000	-37
9.90833	-38
9.91667	-39
9.92500	-40
9.93333	-41
9.94167	-41
9.95000	-41
9.95833	-41
9.96667	-40
9.97500	-37
9.98333	-34
9.99167	-31
10.00000	-31
10.00833	-33
10.01667	-37
10.02500	-41
10.03333	-43
10.04167	-44
10.05000	-43
10.05833	-42
10.06667	-39
10.07500	-36
10.08333	-34
10.09167	-34
10.10000	-34
10.10833	-35
10.11667	-36
10.12500	-36
10.13333	-35
10.14167	-35
10.15000	-35
10.15833	-37
10.16667	-37
10.17500	-36
10.18333	-34
10.19167	-33
10.20000	-33
10.20833	-35
10.21667	-37
10.22500	-39
10.23333	-39
10.24167	-37
10.25000	-37
10.25833	-37
10.26667	-38
10.27500	-38
10.28333	-36
10.29167	-33
10.30000	-29
10.30833	-24
10.31667	-20
10.32500	-18
10.33333	-18
10.34167	-21
10.35000	-25
10.35833	-28
10.36667	-30
10.37500	-29
10.38333	-29
10.39167	-30
10.40000	-33
10.40833	-36
10.41667	-38
10.42500	-38
10.43333	-36
10.44167	-32
10.45000	-27
10.45833	-24
10.46667	-23
10.47500	-25
10.48333	-28
10.49167	-31
10.50000	-33
10.50833	-34
10.51667	-33
10.52500	-31
10.53333	-28
10.54167	-25
10.55000	-22
10.55833	-18
10.56667	-18
10.57500	-22
10.58333	-29
10.59167	-38
10.60000	-46
10.60833	-50
10.61667	-51
10.62500	-48
10.63333	-44
10.64167	-39
10.65000	-36
10.65833	-33
10.66667	-32
10.67500	-32
10.68333	-35
10.69167	-41
10.70000	-47
10.70833	-52
10.71667	-54
10.72500	-53
10.73333	-50
10.74167	-46
10.75000	-44
10.75833	-44
10.76667	-44
10.77500	-43
10.78333	-43
10.79167	-42
10.80000	-40
10.80833	-40
10.81667	-41
10.82500	-42
10.83333	-44
10.84167	-45
10.85000	-46
10.85833	-47
10.86667	-48
10.87500	-47
10.88333	-45
10.89167	-43
10.90000	-41
10.90833	-41
10.91667	-42
10.92500	-42
10.93333	-39
10.94167	-37
10.95000	-35
10.95833	-36
10.96667	-39
10.97500	-44
10.98333	-48
10.99167	-48
11.00000	-45
11.00833	-41
11.01667	-37
11.02500	-33
11.03333	-30
11.04167	-29
11.05000	-28
11.05833	-28
11.06667	-28
11.07500	-29
11.08333	-32
11.09167	-37
11.10000	-42
11.10833	-46
11.11667	-47
11.12500	-45
11.13333	-42
11.14167	-40
11.15000	-40
11.15833	-43
11.16667	-45
11.17500	-45
11.18333	-44
11.19167	-42
11.20000	-39
11.20833	-38
11.21667	-40
11.22500	-42
11.23333	-44
11.24167	-45
11.25000	-44
11.25833	-43
11.26667	-40
11.27500	-38
11.28333	-37
11.29167	-36
11.30000	-37
11.30833	-38
11.31667	-39
11.32500	-40
11.33333	-39
11.34167	-38
11.35000	-36
11.35833	-35
11.36667	-34
11.37500	-33
11.38333	-33
11.39167	-33
11.40000	-34
11.40833	-35
11.41667	-36
11.42500	-38
11.43333	-40
11.44167	-41
11.45000	-41
11.45833	-39
11.46667	-37
11.47500	-35
11.48333	-34
11.49167	-35
11.50000	-36
11.50833	-37
11.51667	-35
11.52500	-32
11.53333	-30
11.54167	-28
11.55000	-26
11.55833	-26
11.56667	-29
11.57500	-33
11.58333	-37
11.59167	-41
11.60000	-44
11.60833	-44
11.61667	-40
11.62500	-36
11.63333	-34
11.64167	-34
11.65000	-36
11.65833	-40
11.66667	-43
11.67500	-45
11.68333	-46
11.69167	-46
11.70000	-46
11.70833	-46
11.71667	-47
11.72500	-47
11.73333	-46
11.74167	-45
11.75000	-45
11.75833	-45
11.76667	-46
11.77500	-45
11.78333	-42
11.79167	-36
11.80000	-31
11.80833	-26
11.81667	-24
11.82500	-25
11.83333	-29
11.84167	-35
11.85000	-42
11.85833	-48
11.86667	-51
11.87500	-51
11.88333	-51
11.89167	-48
11.90000	-46
11.90833	-42
11.91667	-39
11.92500	-36
11.93333	-34
11.94167	-34
11.95000	-35
11.95833	-36
11.96667	-38
11.97500	-39
11.98333	-39
11.99167	-40
12.00000	-41
12.00833	-42
12.01667	-43
12.02500	-45
12.03333	-45
12.04167	-45
12.05000	-45
12.05833	-46
12.06667	-46
12.07500	-44
12.08333	-42
12.09167	-40
12.10000	-38
12.10833	-37
12.11667	-36
12.12500	-36
12.13333	-35
12.14167	-33
12.15000	-33
12.15833	-33
12.16667	-33
12.17500	-33
12.18333	-31
12.19167	-29
12.20000	-27
12.20833	-25
12.21667	-24
12.22500	-26
12.23333	-31
12.24167	-36
12.25000	-39
12.25833	-41
12.26667	-42
12.27500	-42
12.28333	-42
12.29167	-43
12.30000	-45
12.30833	-44
12.31667	-42
12.32500	-40
12.33333	-39
12.34167	-38
12.35000	-39
12.35833	-40
12.36667	-40
12.37500	-39
12.38333	-38
12.39167	-38
12.40000	-39
12.40833	-40
12.41667	-40
12.42500	-40
12.43333	-40
12.44167	-41
12.45000	-42
12.45833	-44
12.46667	-45
12.47500	-44
12.48333	-43
12.49167	-40
12.50000	-37
12.50833	-35
12.51667	-33
12.52500	-33
12.53333	-34
12.54167	-36
12.55000	-39
12.55833	-43
12.56667	-45
12.57500	-46
12.58333	-46
12.59167	-43
12.60000	-39
12.60833	-37
12.61667	-36
12.62500	-36
12.63333	-35
12.64167	-32
12.65000	-29
12.65833	-25
12.66667	-23
12.67500	-23
12.68333	-24
12.69167	-25
12.70000	-26
12.70833	-27
12.71667	-28
12.72500	-29
12.73333	-29
12.74167	-29
12.75000	-28
12.75833	-26
12.76667	-25
12.77500	-25
12.78333	-26
12.79167	-29
12.80000	-31
12.80833	-33
12.81667	-33
12.82500	-32
12.83333	-32
12.84167	-34
12.85000	-37
12.85833	-40
12.86667	-42
12.87500	-41
12.88333	-39
12.89167	-36
12.90000	-33
12.90833	-31
12.91667	-32
12.92500	-35
12.93333	-38
12.94167	-41
12.95000	-44
12.95833	-46
12.96667	-46
12.97500	-46
12.98333	-45
12.99167	-44
13.00000	-44
13.00833	-44
13.01667	-43
13.02500	-42
13.03333	-41
13.04167	-42
13.05000	-44
13.05833	-47
13.06667	-49
13.07500	-48
13.08333	-45
13.09167	-40
13.10000	-35
13.10833	-31
13.11667	-29
13.12500	-30
13.13333	-35
13.14167	-41
13.15000	-48
13.15833	-53
13.16667	-55
13.17500	-53
13.18333	-49
13.19167	-45
13.20000	-40
13.20833	-37
13.21667	-35
13.22500	-35
13.23333	-35
13.24167	-35
13.25000	-35
13.25833	-37
13.26667	-38
13.27500	-38
13.28333	-37
13.29167	-36
13.30000	-34
13.30833	-32
13.31667	-32
13.32500	-32
13.33333	-31
13.34167	-30
13.35000	-30
13.35833	-31
13.36667	-32
13.37500	-33
13.38333	-33
13.39167	-32
13.40000	-30
13.40833	-28
13.41667	-28
13.42500	-28
13.43333	-29
13.44167	-30
13.45000	-31
13.45833	-33
13.46667	-34
13.47500	-34
13.48333	-34
13.49167	-34
13.50000	-34
13.50833	-37
13.51667	-42
13.52500	-47
13.53333	-52
13.54167	-56
13.55000	-57
13.55833	-56
13.56667	-53
13.57500	-49
13.58333	-46
13.59167	-42
13.60000	-39
13.60833	-36
13.61667	-33
13.62500	-29
13.63333	-26
13.64167	-24
13.65000	-22
13.65833	-20
13.66667	-19
13.67500	-19
13.68333	-19
13.69167	-20
13.70000	-21
13.70833	-21
13.71667	-23
13.72500	-26
13.73333	-30
13.74167	-34
13.75000	-38
13.75833	-40
13.76667	-40
13.77500	-39
13.78333	-38
13.79167	-36
13.80000	-34
13.80833	-31
13.81667	-27
13.82500	-22
13.83333	-17
13.84167	-15
13.85000	-16
13.85833	-19
13.86667	-22
13.87500	-23
13.88333	-21
13.89167	-17
13.90000	-12
13.90833	-8
13.91667	-7
13.92500	-7
13.93333	-8
13.94167	-8
13.95000	-7
13.95833	-5
13.96667	-2
13.97500	0
13.98333	0
13.99167	-4
14.00000	-11
14.00833	-18
14.01667	-23
14.02500	-24
14.03333	-22
14.04167	-19
14.05000	-20
14.05833	-24
14.06667	-29
14.07500	-34
14.08333	-36
14.09167	-33
14.10000	-28
14.10833	-24
14.11667	-21
14.12500	-19
14.13333	-20
14.14167	-20
14.15000	-20
14.15833	-20
14.16667	-20
14.17500	-21
14.18333	-23
14.19167	-23
14.20000	-23
14.20833	-22
14.21667	-22
14.22500	-23
14.23333	-25
14.24167	-26
14.25000	-25
14.25833	-20
14.26667	-16
14.27500	-12
14.28333	-10
14.29167	-10
14.30000	-10
14.30833	-9
14.31667	-6
14.32500	-3
14.33333	-3
14.34167	-5
14.35000	-10
14.35833	-15
14.36667	-20
14.37500	-24
14.38333	-27
14.39167	-28
14.40000	-28
14.40833	-27
14.41667	-25
14.42500	-24
14.43333	-22
14.44167	-20
14.45000	-21
14.45833	-23
14.46667	-26
14.47500	-28
14.48333	-29
14.49167	-27
14.50000	-23
14.50833	-18
14.51667	-15
14.52500	-12
14.53333	-11
14.54167	-12
14.55000	-12
14.55833	-11
14.56667	-12
14.57500	-15
14.58333	-18
14.59167	-21
14.60000	-23
14.60833	-24
14.61667	-24
14.62500	-23
14.63333	-23
14.64167	-23
14.65000	-24
14.65833	-24
14.66667	-25
14.67500	-24
14.68333	-23
14.69167	-22
14.70000	-20
14.70833	-19
14.71667	-18
14.72500	-17
14.73333	-17
14.74167	-18
14.75000	-19
14.75833	-19
14.76667	-16
14.77500	-10
14.78333	-5
14.79167	-1
14.80000	0
14.80833	-1
14.81667	-6
14.82500	-12
14.83333	-20
14.84167	-27
14.85000	-32
14.85833	-35
14.86667	-37
14.87500	-37
14.88333	-35
14.89167	-34
14.90000	-33
14.90833	-33
14.91667	-31
14.92500	-30
14.93333	-28
14.94167	-27
14.95000	-27
14.95833	-29
14.96667	-32
14.97500	-35
14.98333	-36
14.99167	-36
15.00000	-35
15.00833	-34
15.01667	-33
15.02500	-34
15.03333	-35
15.04167	-37
15.05000	-39
15.05833	-40
15.06667	-42
15.07500	-42
15.08333	-42
15.09167	-42
15.10000	-41
15.10833	-39
15.11667	-37
15.12500	-34
15.13333	-29
15.14167	-26
15.15000	-25
15.15833	-25
15.16667	-27
15.17500	-27
15.18333	-26
15.19167	-24
15.20000	-21
15.20833	-17
15.21667	-13
15.22500	-11
15.23333	-11
15.24167	-12
15.25000	-16
15.25833	-20
15.26667	-23
15.27500	-27
15.28333	-31
15.29167	-36
15.30000	-42
15.30833	-46
15.31667	-45
15.32500	-41
15.33333	-33
15.34167	-25
15.35000	-21
15.35833	-20
15.36667	-21
15.37500	-23
15.38333	-26
15.39167	-28
15.40000	-30
15.40833	-31
15.41667	-31
15.42500	-29
15.43333	-26
15.44167	-22
15.45000	-20
15.45833	-21
15.46667	-24
15.47500	-28
15.48333	-31
15.49167	-34
15.50000	-34
15.50833	-34
15.51667	-34
15.52500	-32
15.53333	-29
15.54167	-24
15.55000	-17
15.55833	-9
15.56667	-2
15.57500	2
15.58333	2
15.59167	-1
15.60000	-5
15.60833	-8
15.61667	-9
15.62500	-9
15.63333	-10
15.64167	-13
15.65000	-16
15.65833	-21
15.66667	-24
15.67500	-27
15.68333	-29
15.69167	-31
15.70000	-33
15.70833	-35
15.71667	-38
15.72500	-39
15.73333	-39
15.74167	-38
15.75000	-37
15.75833	-36
15.76667	-36
15.77500	-36
15.78333	-37
15.79167	-37
15.80000	-35
15.80833	-33
15.81667	-30
15.82500	-27
15.83333	-25
15.84167	-25
15.85000	-25
15.85833	-25
15.86667	-25
15.87500	-25
15.88333	-25
15.89167	-25
15.90000	-27
15.90833	-28
15.91667	-29
15.92500	-29
15.93333	-30
15.94167	-29
15.95000	-26
15.95833	-22
15.96667	-18
15.97500	-16
15.98333	-17
15.99167	-20
16.00000	-24
16.00833	-28
16.01667	-30
16.02500	-32
16.03333	-31
16.04167	-28
16.05000	-25
16.05833	-20
16.06667	-15
16.07500	-11
16.08333	-9
16.09167	-8
16.10000	-11
16.10833	-16
16.11667	-23
16.12500	-29
16.13333	-35
16.14167	-38
16.15000	-38
16.15833	-36
16.16667	-32
16.17500	-29
16.18333	-26
16.19167	-23
16.20000	-20
16.20833	-16
16.21667	-13
16.22500	-10
16.23333	-8
16.24167	-7
16.25000	-7
16.25833	-7
16.26667	-5
16.27500	-0
16.28333	4
16.29167	5
16.30000	4
16.30833	1
16.31667	-4
16.32500	-8
16.33333	-9
16.34167	-9
16.35000	-9
16.35833	-10
16.36667	-12
16.37500	-16
16.38333	-19
16.39167	-23
16.40000	-26
16.40833	-28
16.41667	-27
16.42500	-24
16.43333	-20
16.44167	-17
16.45000	-15
16.45833	-14
16.46667	-15
16.47500	-16
16.48333	-17
16.49167	-18
16.50000	-17
16.50833	-18
16.51667	-19
16.52500	-20
16.53333	-20
16.54167	-17
16.55000	-14
16.55833	-9
16.56667	-5
16.57500	-2
16.58333	-2
16.59167	-4
16.60000	-6
16.60833	-8
16.61667	-10
16.62500	-11
16.63333	-10
16.64167	-10
16.65000	-12
16.65833	-16
16.66667	-20
16.67500	-21
16.68333	-20
16.69167	-15
16.70000	-9
16.70833	-5
16.71667	-4
16.72500	-7
16.73333	-12
16.74167	-17
16.75000	-19
16.75833	-18
16.76667	-15
16.77500	-12
16.78333	-10
16.79167	-10
16.80000	-11
16.80833	-10
16.81667	-9
16.82500	-9
16.83333	-10
16.84167	-13
16.85000	-15
16.85833	-18
16.86667	-19
16.87500	-21
16.88333	-22
16.89167	-24
16.90000	-26
16.90833	-29
16.91667	-29
16.92500	-29
16.93333	-27
16.94167	-26
16.95000	-23
16.95833	-20
16.96667	-18
16.97500	-16
16.98333	-16
16.99167	-16
17.00000	-15
17.00833	-14
17.01667	-13
17.02500	-12
17.03333	-14
17.04167	-16
17.05000	-18
17.05833	-19
17.06667	-18
17.07500	-17
17.08333	-16
17.09167	-15
17.10000	-15
17.10833	-16
17.11667	-17
17.12500	-18
17.13333	-17
17.14167	-16
17.15000	-15
17.15833	-16
17.16667	-18
17.17500	-22
17.18333	-24
17.19167	-23
17.20000	-20
17.20833	-18
17.21667	-15
17.22500	-16
17.23333	-19
17.24167	-23
17.25000	-25
17.25833	-24
17.26667	-21
17.27500	-18
17.28333	-16
17.29167	-14
17.30000	-14
17.30833	-14
17.31667	-14
17.32500	-14
17.33333	-15
17.34167	-17
17.35000	-19
17.35833	-20
17.36667	-18
17.37500	-13
17.38333	-8
17.39167	-4
17.40000	-3
17.40833	-4
17.41667	-7
17.42500	-9
17.43333	-11
17.44167	-11
17.45000	-11
17.45833	-12
17.46667	-13
17.47500	-14
17.48333	-14
17.49167	-15
17.50000	-15
17.50833	-15
17.51667	-14
17.52500	-13
17.53333	-13
17.54167	-13
17.55000	-14
17.55833	-13
17.56667	-14
17.57500	-15
17.58333	-17
17.59167	-21
17.60000	-23
17.60833	-23
17.61667	-20
17.62500	-16
17.63333	-10
17.64167	-6
17.65000	-3
17.65833	-2
17.66667	-4
17.67500	-6
17.68333	-9
17.69167	-10
17.70000	-10
17.70833	-10
17.71667	-9
17.72500	-9
17.73333	-9
17.74167	-8
17.75000	-7
17.75833	-6
17.76667	-6
17.77500	-8
17.78333	-10
17.79167	-12
17.80000	-13
17.80833	-13
17.81667	-11
17.82500	-8
17.83333	-5
17.84167	-3
17.85000	-1
17.85833	1
17.86667	0
17.87500	-1
17.88333	-2
17.89167	-1
17.90000	2
17.90833	8
17.91667	13
17.92500	16
17.93333	16
17.94167	15
17.95000	14
17.95833	14
17.96667	15
17.97500	16
17.98333	18
17.99167	19
18.00000	19
18.00833	17
18.01667	14
18.02500	10
18.03333	5
18.04167	1
18.05000	-3
18.05833	-5
18.06667	-6
18.07500	-5
18.08333	-3
18.09167	0
18.10000	4
18.10833	8
18.11667	11
18.12500	13
18.13333	13
18.14167	12
18.15000	12
18.15833	14
18.16667	14
18.17500	14
18.18333	11
18.19167	7
18.20000	2
18.20833	-1
18.21667	-0
18.22500	2
18.23333	5
18.24167	8
18.25000	10
18.25833	9
18.26667	7
18.27500	4
18.28333	1
18.29167	-3
18.30000	-7
18.30833	-8
18.31667	-6
18.32500	-2
18.33333	4
18.34167	9
18.35000	11
18.35833	10
18.36667	8
18.37500	6
18.38333	5
18.39167	4
18.40000	5
18.40833	6
18.41667	7
18.42500	8
18.43333	9
18.44167	9
18.45000	7
18.45833	3
18.46667	-1
18.47500	-3
18.48333	-3
18.49167	0
18.50000	4
18.50833	7
18.51667	10
18.52500	12
18.53333	13
18.54167	14
18.55000	14
18.55833	14
18.56667	14
18.57500	15
18.58333	17
18.59167	18
18.60000	19
18.60833	19
18.61667	17
18.62500	16
18.63333	14
18.64167	12
18.65000	12
18.65833	13
18.66667	15
18.67500	17
18.68333	20
18.69167	20
18.70000	19
18.70833	18
18.71667	16
18.72500	16
18.73333	16
18.74167	16
18.75000	16
18.75833	14
18.76667	11
18.77500	9
18.78333	7
18.79167	7
18.80000	8
18.80833	10
18.81667	12
18.82500	15
18.83333	18
18.84167	20
18.85000	21
18.85833	21
18.86667	20
18.87500	19
18.88333	18
18.89167	16
18.90000	14
18.90833	13
18.91667	13
18.92500	14
18.93333	16
18.94167	16
18.95000	14
18.95833	9
18.96667	7
18.97500	8
18.98333	11
18.99167	15
19.00000	19
19.00833	20
19.01667	19
19.02500	18
19.03333	18
19.04167	18
19.05000	19
19.05833	21
19.06667	23
19.07500	26
19.08333	29
19.09167	32
19.10000	35
19.10833	37
19.11667	37
19.12500	36
19.13333	33
19.14167	31
19.15000	29
19.15833	29
19.16667	30
19.17500	33
19.18333	36
19.19167	39
19.20000	40
19.20833	42
19.21667	42
19.22500	43
19.23333	46
19.24167	50
19.25000	56
19.25833	62
19.26667	68
19.27500	76
19.28333	82
19.29167	85
19.30000	86
19.30833	86
19.31667	86
19.32500	86
19.33333	87
19.34167	89
19.35000	93
19.35833	99
19.36667	106
19.37500	116
19.38333	126
19.39167	134
19.40000	142
19.40833	149
19.41667	156
19.42500	163
19.43333	173
19.44167	185
19.45000	197
19.45833	210
19.46667	221
19.47500	230
19.48333	238
19.49167	244
19.50000	252
19.50833	261
19.51667	273
19.52500	290
19.53333	311
19.54167	335
19.55000	360
19.55833	386
19.56667	410
19.57500	434
19.58333	458
19.59167	484
19.60000	509
19.60833	535
19.61667	563
19.62500	591
19.63333	622
19.64167	654
19.65000	688
19.65833	723
19.66667	761
19.67500	801
19.68333	843
19.69167	889
19.70000	935
19.70833	983
19.71667	1032
19.72500	1082
19.73333	1136
19.74167	1191
19.75000	1251
19.75833	1313
19.76667	1378
19.77500	1446
19.78333	1514
19.79167	1587
19.80000	1660
19.80833	1734
19.81667	1811
19.82500	1887
19.83333	1967
19.84167	2047
19.85000	2129
19.85833	2214
19.86667	2300
19.87500	2392
19.88333	2485
19.89167	2580
19.90000	2677
19.90833	2776
19.91667	2878
19.92500	2980
19.93333	3088
19.94167	3197
19.95000	3308
19.95833	3422
19.96667	3537
19.97500	3655
19.98333	3770
19.99167	3885
20.00000	4000
20.00833	4116
20.01667	4236
20.02500	4357
20.03333	4485
20.04167	4613
20.05000	4742
20.05833	4871
20.06667	4995
20.07500	5118
20.08333	5237
20.09167	5357
20.10000	5475
20.10833	5594
20.11667	5715
20.12500	5835
20.13333	5960
20.14167	6082
20.15000	6206
20.15833	6328
20.16667	6445
20.17500	6562
20.18333	6672
20.19167	6781
20.20000	6888
20.20833	6992
20.21667	7096
20.22500	7198
20.23333	7303
20.24167	7405
20.25000	7506
20.25833	7605
20.26667	7700
20.27500	7793
20.28333	7882
20.29167	7968
20.30000	8052
20.30833	8131
20.31667	8209
20.32500	8282
20.33333	8351
20.34167	8414
20.35000	8473
20.35833	8528
20.36667	8580
20.37500	8632
20.38333	8680
20.39167	8726
20.40000	8769
20.40833	8806
20.41667	8838
20.42500	8866
20.43333	8891
20.44167	8914
20.45000	8933
20.45833	8949
20.46667	8961
20.47500	8969
20.48333	8974
20.49167	8978
20.50000	8980
20.50833	8979
20.51667	8974
20.52500	8965
20.53333	8951
20.54167	8933
20.55000	8912
20.55833	8890
20.56667	8867
20.57500	8842
20.58333	8817
20.59167	8787
20.60000	8753
20.60833	8714
20.61667	8670
20.62500	8624
20.63333	8577
20.64167	8529
20.65000	8481
20.65833	8430
20.66667	8377
20.67500	8321
20.68333	8263
20.69167	8202
20.70000	8141
20.70833	8080
20.71667	8020
20.72500	7960
20.73333	7897
20.74167	7834
20.75000	7767
20.75833	7697
20.76667	7626
20.77500	7552
20.78333	7481
20.79167	7411
20.80000	7344
20.80833	7278
20.81667	7212
20.82500	7147
20.83333	7079
20.84167	7010
20.85000	6938
20.85833	6863
20.86667	6788
20.87500	6709
20.88333	6632
20.89167	6555
20.90000	6481
20.90833	6408
20.91667	6336
20.92500	6266
20.93333	6195
20.94167	6126
20.95000	6057
20.95833	5990
20.96667	5924
20.97500	5859
20.98333	5796
20.99167	5732
21.00000	5669
21.00833	5607
21.01667	5544
21.02500	5482
21.03333	5418
21.04167	5356
21.05000	5296
21.05833	5237
21.06667	5181
21.07500	5126
21.08333	5073
21.09167	5019
21.10000	4965
21.10833	4913
21.11667	4861
21.12500	4811
21.13333	4760
21.14167	4711
21.15000	4663
21.15833	4616
21.16667	4571
21.17500	4524
21.18333	4480
21.19167	4437
21.20000	4395
21.20833	4357
21.21667	4319
21.22500	4282
21.23333	4243
21.24167	4203
21.25000	4163
21.25833	4122
21.26667	4084
21.27500	4047
21.28333	4015
21.29167	3986
21.30000	3961
21.30833	3937
21.31667	3912
21.32500	3885
21.33333	3855
21.34167	3826
21.35000	3798
21.35833	3770
21.36667	3742
21.37500	3711
21.38333	3679
21.39167	3646
21.40000	3615
21.40833	3586
21.41667	3561
21.42500	3538
21.43333	3515
21.44167	3493
21.45000	3470
21.45833	3446
21.46667	3423
21.47500	3399
21.48333	3376
21.49167	3352
21.50000	3327
21.50833	3303
21.51667	3278
21.52500	3254
21.53333	3231
21.54167	3207
21.55000	3182
21.55833	3158
21.56667	3135
21.57500	3111
21.58333	3085
21.59167	3059
21.60000	3034
21.60833	3009
21.61667	2985
21.62500	2961
21.63333	2938
21.64167	2914
21.65000	2891
21.65833	2865
21.66667	2839
21.67500	2815
21.68333	2793
21.69167	2771
21.70000	2749
21.70833	2725
21.71667	2700
21.72500	2675
21.73333	2652
21.74167	2628
21.75000	2606
21.75833	2586
21.76667	2568
21.77500	2549
21.78333	2530
21.79167	2514
21.80000	2499
21.80833	2485
21.81667	2469
21.82500	2450
21.83333	2429
21.84167	2405
21.85000	2381
21.85833	2357
21.86667	2334
21.87500	2314
21.88333	2295
21.89167	2278
21.90000	2259
21.90833	2241
21.91667	2224
21.92500	2208
21.93333	2192
21.94167	2178
21.95000	2165
21.95833	2152
21.96667	2139
21.97500	2125
21.98333	2110
21.99167	2095
22.00000	2080
22.00833	2064
22.01667	2047
22.02500	2029
22.03333	2010
22.04167	1992
22.05000	1977
22.05833	1966
22.06667	1957
22.07500	1948
22.08333	1937
22.09167	1924
22.10000	1907
22.10833	1888
22.11667	1870
22.12500	1853
22.13333	1836
22.14167	1822
22.15000	1810
22.15833	1799
22.16667	1789
22.17500	1778
22.18333	1765
22.19167	1750
22.20000	1732
22.20833	1715
22.21667	1697
22.22500	1681
22.23333	1667
22.24167	1654
22.25000	1641
22.25833	1627
22.26667	1613
22.27500	1598
22.28333	1581
22.29167	1564
22.30000	1547
22.30833	1531
22.31667	1516
22.32500	1503
22.33333	1491
22.34167	1480
22.35000	1467
22.35833	1452
22.36667	1435
22.37500	1418
22.38333	1402
22.39167	1387
22.40000	1374
22.40833	1361
22.41667	1350
22.42500	1338
22.43333	1327
22.44167	1315
22.45000	1300
22.45833	1283
22.46667	1264
22.47500	1245
22.48333	1226
22.49167	1209
22.50000	1193
22.50833	1178
22.51667	1164
22.52500	1150
22.53333	1137
22.54167	1125
22.55000	1114
22.55833	1105
22.56667	1094
22.57500	1083
22.58333	1071
22.59167	1057
22.60000	1042
22.60833	1027
22.61667	1013
22.62500	1000
22.63333	989
22.64167	980
22.65000	975
22.65833	971
22.66667	967
22.67500	960
22.68333	952
22.69167	941
22.70000	928
22.70833	916
22.71667	904
22.72500	894
22.73333	884
22.74167	876
22.75000	868
22.75833	861
22.76667	854
22.77500	846
22.78333	838
22.79167	830
22.80000	821
22.80833	813
22.81667	806
22.82500	800
22.83333	792
22.84167	784
22.85000	777
22.85833	771
22.86667	766
22.87500	763
22.88333	759
22.89167	754
22.90000	748
22.90833	743
22.91667	737
22.92500	731
22.93333	725
22.94167	718
22.95000	712
22.95833	706
22.96667	702
22.97500	699
22.98333	696
22.99167	694
23.00000	690
23.00833	686
23.01667	681
23.02500	678
23.03333	676
23.04167	675
23.05000	676
23.05833	677
23.06667	676
23.07500	674
23.08333	670
23.09167	667
23.10000	663
23.10833	661
23.11667	660
23.12500	659
23.13333	656
23.14167	652
23.15000	646
23.15833	638
23.16667	632
23.17500	629
23.18333	628
23.19167	628
23.20000	628
23.20833	626
23.21667	623
23.22500	618
23.23333	614
23.24167	610
23.25000	608
23.25833	607
23.26667	605
23.27500	602
23.28333	597
23.29167	590
23.30000	583
23.30833	577
23.31667	573
23.32500	571
23.33333	571
23.34167	573
23.35000	575
23.35833	575
23.36667	574
23.37500	571
23.38333	566
23.39167	561
23.40000	555
23.40833	550
23.41667	547
23.42500	545
23.43333	545
23.44167	545
23.45000	545
23.45833	544
23.46667	542
23.47500	541
23.48333	538
23.49167	534
23.50000	530
23.50833	525
23.51667	521
23.52500	518
23.53333	515
23.54167	513
23.55000	510
23.55833	506
23.56667	502
23.57500	499
23.58333	498
23.59167	497
23.60000	497
23.60833	497
23.61667	497
23.62500	495
23.63333	488
23.64167	480
23.65000	472
23.65833	464
23.66667	460
23.67500	459
23.68333	459
23.69167	460
23.70000	460
23.70833	459
23.71667	457
23.72500	453
23.73333	447
23.74167	442
23.75000	438
23.75833	436
23.76667	435
23.77500	437
23.78333	438
23.79167	439
23.80000	439
23.80833	437
23.81667	434
23.82500	431
23.83333	429
23.84167	429
23.85000	429
23.85833	429
23.86667	429
23.87500	427
23.88333	424
23.89167	421
23.90000	417
23.90833	414
23.91667	410
23.92500	407
23.93333	404
23.94167	402
23.95000	403
23.95833	406
23.96667	409
23.97500	412
23.98333	412
23.99167	410
24.00000	405
24.00833	401
24.01667	399
24.02500	397
24.03333	396
24.04167	394
24.05000	392
24.05833	389
24.06667	386
24.07500	385
24.08333	384
24.09167	386
24.10000	389
24.10833	393
24.11667	398
24.12500	403
24.13333	409
24.14167	414
24.15000	420
24.15833	426
24.16667	429
24.17500	431
24.18333	431
24.19167	428
24.20000	423
24.20833	420
24.21667	419
24.22500	420
24.23333	423
24.24167	426
24.25000	430
24.25833	433
24.26667	435
24.27500	436
24.28333	435
24.29167	433
24.30000	432
24.30833	430
24.31667	431
24.32500	434
24.33333	439
24.34167	445
24.35000	452
24.35833	459
24.36667	463
24.37500	464
24.38333	462
24.39167	460
24.40000	459
24.40833	460
24.41667	462
24.42500	465
24.43333	467
24.44167	468
24.45000	468
24.45833	468
24.46667	467
24.47500	467
24.48333	468
24.49167	469
24.50000	472
24.50833	475
24.51667	479
24.52500	481
24.53333	482
24.54167	482
24.55000	481
24.55833	480
24.56667	478
24.57500	477
24.58333	476
24.59167	477
24.60000	479
24.60833	479
24.61667	479
24.62500	479
24.63333	480
24.64167	482
24.65000	485
24.65833	490
24.66667	493
24.67500	494
24.68333	494
24.69167	490
24.70000	485
24.70833	479
24.71667	472
24.72500	467
24.73333	466
24.74167	467
24.75000	469
24.75833	470
24.76667	469
24.77500	467
24.78333	464
24.79167	462
24.80000	460
24.80833	457
24.81667	452
24.82500	448
24.83333	444
24.84167	441
24.85000	441
24.85833	445
24.86667	449
24.87500	452
24.88333	454
24.89167	453
24.90000	449
24.90833	445
24.91667	441
24.92500	437
24.93333	435
24.94167	433
24.95000	431
24.95833	430
24.96667	430
24.97500	431
24.98333	433
24.99167	434
25.00000	434
25.00833	432
25.01667	430
25.02500	427
25.03333	423
25.04167	419
25.05000	415
25.05833	412
25.06667	410
25.07500	407
25.08333	405
25.09167	402
25.10000	399
25.10833	397
25.11667	395
25.12500	396
25.13333	398
25.14167	402
25.15000	405
25.15833	405
25.16667	403
25.17500	398
25.18333	392
25.19167	385
25.20000	378
25.20833	373
25.21667	368
25.22500	366
25.23333	364
25.24167	365
25.25000	365
25.25833	367
25.26667	367
25.27500	367
25.28333	365
25.29167	361
25.30000	357
25.30833	354
25.31667	353
25.32500	354
25.33333	356
25.34167	359
25.35000	360
25.35833	359
25.36667	358
25.37500	356
25.38333	354
25.39167	353
25.40000	352
25.40833	350
25.41667	347
25.42500	344
25.43333	341
25.44167	339
25.45000	341
25.45833	344
25.46667	345
25.47500	342
25.48333	337
25.49167	331
25.50000	327
25.50833	325
25.51667	327
25.52500	329
25.53333	330
25.54167	331
25.55000	332
25.55833	334
25.56667	337
25.57500	339
25.58333	341
25.59167	342
25.60000	342
25.60833	341
25.61667	340
25.62500	339
25.63333	337
25.64167	334
25.65000	331
25.65833	329
25.66667	328
25.67500	328
25.68333	328
25.69167	328
25.70000	326
25.70833	325
25.71667	325
25.72500	326
25.73333	327
25.74167	329
25.75000	331
25.75833	333
25.76667	335
25.77500	336
25.78333	336
25.79167	334
25.80000	332
25.80833	332
25.81667	335
25.82500	339
25.83333	343
25.84167	347
25.85000	352
25.85833	357
25.86667	360
25.87500	362
25.88333	361
25.89167	359
25.90000	357
25.90833	358
25.91667	360
25.92500	362
25.93333	363
25.94167	361
25.95000	359
25.95833	356
25.96667	354
25.97500	353
25.98333	354
25.99167	356
26.00000	360
26.00833	363
26.01667	365
26.02500	367
26.03333	368
26.04167	369
26.05000	370
26.05833	371
26.06667	371
26.07500	370
26.08333	369
26.09167	367
26.10000	367
26.10833	368
26.11667	370
26.12500	373
26.13333	376
26.14167	378
26.15000	381
26.15833	385
26.16667	389
26.17500	393
26.18333	395
26.19167	396
26.20000	396
26.20833	395
26.21667	395
26.22500	394
26.23333	393
26.24167	391
26.25000	391
26.25833	393
26.26667	398
26.27500	405
26.28333	411
26.29167	417
26.30000	420
26.30833	422
26.31667	423
26.32500	423
26.33333	423
26.34167	423
26.35000	422
26.35833	421
26.36667	420
26.37500	420
26.38333	422
26.39167	423
26.40000	425
26.40833	426
26.41667	426
26.42500	427
26.43333	429
26.44167	432
26.45000	436
26.45833	441
26.46667	445
26.47500	449
26.48333	452
26.49167	454
26.50000	454
26.50833	455
26.51667	456
26.52500	457
26.53333	456
26.54167	453
26.55000	449
26.55833	445
26.56667	442
26.57500	441
26.58333	443
26.59167	447
26.60000	451
26.60833	453
26.61667	453
26.62500	450
26.63333	447
26.64167	445
26.65000	445
26.65833	447
26.66667	449
26.67500	450
26.68333	451
26.69167	452
26.70000	454
26.70833	456
26.71667	459
26.72500	459
26.73333	457
26.74167	453
26.75000	449
26.75833	444
26.76667	439
26.77500	435
26.78333	433
26.79167	433
26.80000	435
26.80833	438
26.81667	441
26.82500	441
26.83333	440
26.84167	436
26.85000	432
26.85833	429
26.86667	427
26.87500	425
26.88333	426
26.89167	428
26.90000	432
26.90833	436
26.91667	439
26.92500	440
26.93333	438
26.94167	434
26.95000	428
26.95833	421
26.96667	416
26.97500	414
26.98333	414
26.99167	415
27.00000	416
27.00833	417
27.01667	417
27.02500	416
27.03333	414
27.04167	412
27.05000	412
27.05833	414
27.06667	418
27.07500	425
27.08333	432
27.09167	437
27.10000	439
27.10833	439
27.11667	436
27.12500	434
27.13333	433
27.14167	432
27.15000	432
27.15833	433
27.16667	434
27.17500	435
27.18333	437
27.19167	440
27.20000	442
27.20833	442
27.21667	441
27.22500	439
27.23333	435
27.24167	432
27.25000	431
27.25833	433
27.26667	438
27.27500	442
27.28333	446
27.29167	448
27.30000	447
27.30833	445
27.31667	441
27.32500	438
27.33333	436
27.34167	435
27.35000	435
27.35833	437
27.36667	440
27.37500	443
27.38333	445
27.39167	444
27.40000	442
27.40833	439
27.41667	436
27.42500	434
27.43333	434
27.44167	435
27.45000	438
27.45833	442
27.46667	448
27.47500	454
27.48333	460
27.49167	466
27.50000	470
27.50833	472
27.51667	472
27.52500	472
27.53333	473
27.54167	474
27.55000	474
27.55833	473
27.56667	473
27.57500	474
27.58333	477
27.59167	480
27.60000	483
27.60833	485
27.61667	485
27.62500	486
27.63333	487
27.64167	490
27.65000	493
27.65833	497
27.66667	502
27.67500	507
27.68333	513
27.69167	518
27.70000	523
27.70833	526
27.71667	529
27.72500	531
27.73333	533
27.74167	536
27.75000	540
27.75833	546
27.76667	552
27.77500	558
27.78333	563
27.79167	566
27.80000	566
27.80833	566
27.81667	567
27.82500	567
27.83333	566
27.84167	565
27.85000	564
27.85833	565
27.86667	568
27.87500	574
27.88333	581
27.89167	588
27.90000	594
27.90833	598
27.91667	600
27.92500	600
27.93333	600
27.94167	600
27.95000	600
27.95833	601
27.96667	603
27.97500	605
27.98333	608
27.99167	611
28.00000	614
28.00833	618
28.01667	622
28.02500	625
28.03333	627
28.04167	626
28.05000	624
28.05833	622
28.06667	622
28.07500	626
28.08333	631
28.09167	639
28.10000	646
28.10833	651
28.11667	653
28.12500	654
28.13333	653
28.14167	653
28.15000	653
28.15833	655
28.16667	658
28.17500	661
28.18333	664
28.19167	666
28.20000	667
28.20833	666
28.21667	662
28.22500	657
28.23333	654
28.24167	651
28.25000	652
28.25833	655
28.26667	658
28.27500	660
28.28333	663
28.29167	664
28.30000	665
28.30833	667
28.31667	670
28.32500	672
28.33333	673
28.34167	672
28.35000	672
28.35833	672
28.36667	673
28.37500	673
28.38333	673
28.39167	672
28.40000	671
28.40833	671
28.41667	672
28.42500	671
28.43333	667
28.44167	662
28.45000	655
28.45833	650
28.46667	648
28.47500	651
28.48333	655
28.49167	657
28.50000	658
28.50833	657
28.51667	655
28.52500	654
28.53333	656
28.54167	659
28.55000	661
28.55833	661
28.56667	659
28.57500	655
28.58333	651
28.59167	649
28.60000	648
28.60833	646
28.61667	644
28.62500	642
28.63333	640
28.64167	639
28.65000	640
28.65833	643
28.66667	647
28.67500	651
28.68333	653
28.69167	655
28.70000	655
28.70833	656
28.71667	659
28.72500	663
28.73333	669
28.74167	673
28.75000	674
28.75833	672
28.76667	670
28.77500	669
28.78333	667
28.79167	664
28.80000	660
28.80833	656
28.81667	653
28.82500	654
28.83333	658
28.84167	663
28.85000	667
28.85833	670
28.86667	671
28.87500	671
28.88333	672
28.89167	673
28.90000	674
28.90833	677
28.91667	680
28.92500	682
28.93333	683
28.94167	682
28.95000	681
28.95833	680
28.96667	680
28.97500	683
28.98333	688
28.99167	696
29.00000	705
29.00833	712
29.01667	718
29.02500	722
29.03333	724
29.04167	725
29.05000	727
29.05833	730
29.06667	733
29.07500	736
29.08333	740
29.09167	743
29.10000	747
29.10833	752
29.11667	758
29.12500	765
29.13333	772
29.14167	778
29.15000	783
29.15833	788
29.16667	795
29.17500	804
29.18333	813
29.19167	821
29.20000	827
29.20833	829
29.21667	828
29.22500	826
29.23333	827
29.24167	831
29.25000	838
29.25833	845
29.26667	851
29.27500	854
29.28333	857
29.29167	863
29.30000	871
29.30833	881
29.31667	894
29.32500	905
29.33333	914
29.34167	922
29.35000	930
29.35833	939
29.36667	950
29.37500	963
29.38333	978
29.39167	994
29.40000	1010
29.40833	1028
29.41667	1047
29.42500	1068
29.43333	1091
29.44167	1114
29.45000	1136
29.45833	1161
29.46667	1187
29.47500	1212
29.48333	1235
29.49167	1258
29.50000	1280
29.50833	1300
29.51667	1321
29.52500	1344
29.53333	1369
29.54167	1396
29.55000	1427
29.55833	1461
29.56667	1495
29.57500	1534
29.58333	1578
29.59167	1620
29.60000	1661
29.60833	1703
29.61667	1751
29.62500	1803
29.63333	1854
29.64167	1903
29.65000	1950
29.65833	1994
29.66667	2040
29.67500	2091
29.68333	2145
29.69167	2205
29.70000	2267
29.70833	2329
29.71667	2395
29.72500	2466
29.73333	2535
29.74167	2600
29.75000	2669
29.75833	2744
29.76667	2821
29.77500	2904
29.78333	2986
29.79167	3068
29.80000	3151
29.80833	3235
29.81667	3322
29.82500	3411
29.83333	3505
29.84167	3600
29.85000	3696
29.85833	3795
29.86667	3892
29.87500	3992
29.88333	4091
29.89167	4195
29.90000	4301
29.90833	4406
29.91667	4515
29.92500	4620
29.93333	4726
29.94167	4832
29.95000	4941
29.95833	5055
29.96667	5170
29.97500	5292
29.98333	5412
29.99167	5529
30.00000	5644
30.00833	5756
30.01667	5868
30.02500	5979
30.03333	6094
30.04167	6210
30.05000	6328
30.05833	6447
30.06667	6563
30.07500	6678
30.08333	6790
30.09167	6901
30.10000	7011
30.10833	7120
30.11667	7230
30.12500	7336
30.13333	7443
30.14167	7547
30.15000	7652
30.15833	7757
30.16667	7859
30.17500	7961
30.18333	8059
30.19167	8155
30.20000	8247
30.20833	8334
30.21667	8419
30.22500	8498
30.23333	8576
30.24167	8649
30.25000	8721
30.25833	8792
30.26667	8859
30.27500	8926
30.28333	8989
30.29167	9049
30.30000	9105
30.30833	9155
30.31667	9201
30.32500	9242
30.33333	9279
30.34167	9313
30.35000	9342
30.35833	9367
30.36667	9389
30.37500	9410
30.38333	9428
30.39167	9443
30.40000	9453
30.40833	9457
30.41667	9456
30.42500	9453
30.43333	9449
30.44167	9444
30.45000	9436
30.45833	9424
30.46667	9407
30.47500	9383
30.48333	9355
30.49167	9322
30.50000	9284
30.50833	9241
30.51667	9193
30.52500	9143
30.53333	9088
30.54167	9032
30.55000	8975
30.55833	8914
30.56667	8852
30.57500	8785
30.58333	8716
30.59167	8643
30.60000	8567
30.60833	8490
30.61667	8409
30.62500	8327
30.63333	8242
30.64167	8154
30.65000	8064
30.65833	7971
30.66667	7880
30.67500	7785
30.68333	7691
30.69167	7594
30.70000	7495
30.70833	7392
30.71667	7284
30.72500	7176
30.73333	7067
30.74167	6960
30.75000	6856
30.75833	6751
30.76667	6649
30.77500	6543
30.78333	6438
30.79167	6329
30.80000	6217
30.80833	6106
30.81667	5992
30.82500	5882
30.83333	5772
30.84167	5664
30.85000	5556
30.85833	5447
30.86667	5339
30.87500	5229
30.88333	5122
30.89167	5017
30.90000	4915
30.90833	4816
30.91667	4716
30.92500	4619
30.93333	4520
30.94167	4423
30.95000	4326
30.95833	4231
30.96667	4139
30.97500	4048
30.98333	3959
30.99167	3870
31.00000	3781
31.00833	3692
31.01667	3602
31.02500	3515
31.03333	3427
31.04167	3341
31.05000	3258
31.05833	3177
31.06667	3097
31.07500	3017
31.08333	2938
31.09167	2858
31.10000	2779
31.10833	2704
31.11667	2633
31.12500	2568
31.13333	2504
31.14167	2444
31.15000	2386
31.15833	2328
31.16667	2272
31.17500	2213
31.18333	2155
31.19167	2096
31.20000	2039
31.20833	1986
31.21667	1935
31.22500	1887
31.23333	1838
31.24167	1790
31.25000	1743
31.25833	1696
31.26667	1650
31.27500	1603
31.28333	1559
31.29167	1516
31.30000	1474
31.30833	1436
31.31667	1398
31.32500	1363
31.33333	1327
31.34167	1293
31.35000	1260
31.35833	1228
31.36667	1198
31.37500	1169
31.38333	1142
31.39167	1115
31.40000	1089
31.40833	1063
31.41667	1036
31.42500	1012
31.43333	990
31.44167	968
31.45000	947
31.45833	926
31.46667	905
31.47500	882
31.48333	859
31.49167	838
31.50000	818
31.50833	799
31.51667	780
31.52500	761
31.53333	741
31.54167	723
31.55000	707
31.55833	694
31.56667	683
31.57500	673
31.58333	662
31.59167	649
31.60000	636
31.60833	624
31.61667	614
31.62500	603
31.63333	591
31.64167	577
31.65000	565
31.65833	553
31.66667	545
31.67500	539
31.68333	534
31.69167	528
31.70000	521
31.70833	513
31.71667	505
31.72500	496
31.73333	486
31.74167	477
31.75000	469
31.75833	465
31.76667	462
31.77500	461
31.78333	458
31.79167	451
31.80000	441
31.80833	431
31.81667	422
31.82500	416
31.83333	412
31.84167	410
31.85000	409
31.85833	409
31.86667	412
31.87500	416
31.88333	420
31.89167	421
31.90000	418
31.90833	413
31.91667	405
31.92500	396
31.93333	386
31.94167	377
31.95000	371
31.95833	367
31.96667	366
31.97500	367
31.98333	369
31.99167	370
32.00000	370
32.00833	369
32.01667	367
32.02500	365
32.03333	361
32.04167	356
32.05000	352
32.05833	349
32.06667	347
32.07500	348
32.08333	349
32.09167	349
32.10000	348
32.10833	347
32.11667	348
32.12500	351
32.13333	356
32.14167	360
32.15000	363
32.15833	363
32.16667	363
32.17500	362
32.18333	363
32.19167	363
32.20000	365
32.20833	366
32.21667	368
32.22500	370
32.23333	373
32.24167	377
32.25000	383
32.25833	391
32.26667	398
32.27500	404
32.28333	408
32.29167	409
32.30000	409
32.30833	409
32.31667	410
32.32500	414
32.33333	420
32.34167	429
32.35000	439
32.35833	450
32.36667	458
32.37500	464
32.38333	469
32.39167	473
32.40000	477
32.40833	483
32.41667	490
32.42500	496
32.43333	502
32.44167	507
32.45000	512
32.45833	518
32.46667	525
32.47500	534
32.48333	543
32.49167	553
32.50000	564
32.50833	574
32.51667	584
32.52500	593
32.53333	603
32.54167	613
32.55000	624
32.55833	636
32.56667	647
32.57500	658
32.58333	667
32.59167	677
32.60000	686
32.60833	696
32.61667	707
32.62500	719
32.63333	730
32.64167	741
32.65000	753
32.65833	765
32.66667	778
32.67500	791
32.68333	805
32.69167	819
32.70000	834
32.70833	849
32.71667	864
32.72500	878
32.73333	892
32.74167	905
32.75000	918
32.75833	932
32.76667	948
32.77500	965
32.78333	982
32.79167	999
32.80000	1015
32.80833	1030
32.81667	1044
32.82500	1057
32.83333	1071
32.84167	1084
32.85000	1099
32.85833	1114
32.86667	1130
32.87500	1147
32.88333	1163
32.89167	1179
32.90000	1194
32.90833	1210
32.91667	1227
32.92500	1244
32.93333	1260
32.94167	1274
32.95000	1287
32.95833	1301
32.96667	1317
32.97500	1336
32.98333	1356
32.99167	1375
33.00000	1394
33.00833	1409
33.01667	1423
33.02500	1437
33.03333	1451
33.04167	1466
33.05000	1481
33.05833	1495
33.06667	1507
33.07500	1516
33.08333	1525
33.09167	1536
33.10000	1548
33.10833	1561
33.11667	1576
33.12500	1591
33.13333	1606
33.14167	1620
33.15000	1633
33.15833	1645
33.16667	1655
33.17500	1663
33.18333	1672
33.19167	1683
33.20000	1696
33.20833	1710
33.21667	1724
33.22500	1735
33.23333	1743
33.24167	1749
33.25000	1755
33.25833	1761
33.26667	1768
33.27500	1778
33.28333	1789
33.29167	1801
33.30000	1812
33.30833	1820
33.31667	1826
33.32500	1831
33.33333	1835
33.34167	1838
33.35000	1842
33.35833	1845
33.36667	1847
33.37500	1847
33.38333	1847
33.39167	1849
33.40000	1852
33.40833	1855
33.41667	1855
33.42500	1853
33.43333	1849
33.44167	1844
33.45000	1841
33.45833	1840
33.46667	1840
33.47500	1841
33.48333	1842
33.49167	1841
33.50000	1840
33.50833	1839
33.51667	1836
33.52500	1832
33.53333	1828
33.54167	1822
33.55000	1815
33.55833	1807
33.56667	1802
33.57500	1797
33.58333	1794
33.59167	1791
33.60000	1788
33.60833	1783
33.61667	1774
33.62500	1765
33.63333	1756
33.64167	1748
33.65000	1740
33.65833	1733
33.66667	1726
33.67500	1718
33.68333	1710
33.69167	1700
33.70000	1689
33.70833	1677
33.71667	1664
33.72500	1652
33.73333	1640
33.74167	1627
33.75000	1613
33.75833	1599
33.76667	1583
33.77500	1567
33.78333	1553
33.79167	1540
33.80000	1530
33.80833	1520
33.81667	1510
33.82500	1499
33.83333	1486
33.84167	1472
33.85000	1457
33.85833	1441
33.86667	1426
33.87500	1410
33.88333	1396
33.89167	1382
33.90000	1368
33.90833	1354
33.91667	1339
33.92500	1325
33.93333	1309
33.94167	1293
33.95000	1276
33.95833	1258
33.96667	1243
33.97500	1230
33.98333	1219
33.99167	1210
34.00000	1201
34.00833	1189
34.01667	1174
34.02500	1157
34.03333	1136
34.04167	1114
34.05000	1095
34.05833	1077
34.06667	1062
34.07500	1048
34.08333	1034
34.09167	1021
34.10000	1010
34.10833	1002
34.11667	997
34.12500	991
34.13333	981
34.14167	966
34.15000	946
34.15833	923
34.16667	903
34.17500	889
34.18333	879
34.19167	870
34.20000	861
34.20833	850
34.21667	837
34.22500	825
34.23333	813
34.24167	800
34.25000	786
34.25833	771
34.26667	756
34.27500	742
34.28333	729
34.29167	718
34.30000	707
34.30833	695
34.31667	683
34.32500	671
34.33333	662
34.34167	655
34.35000	650
34.35833	644
34.36667	635
34.37500	623
34.38333	609
34.39167	594
34.40000	579
34.40833	567
34.41667	556
34.42500	547
34.43333	537
34.44167	528
34.45000	517
34.45833	505
34.46667	494
34.47500	483
34.48333	474
34.49167	467
34.50000	460
34.50833	454
34.51667	446
34.52500	439
34.53333	429
34.54167	420
34.55000	411
34.55833	403
34.56667	396
34.57500	389
34.58333	384
34.59167	380
34.60000	377
34.60833	375
34.61667	374
34.62500	370
34.63333	364
34.64167	354
34.65000	343
34.65833	332
34.66667	323
34.67500	319
34.68333	318
34.69167	318
34.70000	317
34.70833	312
34.71667	304
34.72500	294
34.73333	285
34.74167	277
34.75000	269
34.75833	263
34.76667	258
34.77500	256
34.78333	255
34.79167	256
34.80000	256
34.80833	253
34.81667	248
34.82500	240
34.83333	230
34.84167	220
34.85000	214
34.85833	211
34.86667	210
34.87500	212
34.88333	212
34.89167	211
34.90000	207
34.90833	203
34.91667	200
34.92500	196
34.93333	192
34.94167	188
34.95000	181
34.95833	174
34.96667	166
34.97500	159
34.98333	153
34.99167	149
35.00000	148
35.00833	148
35.01667	148
35.02500	148
35.03333	145
35.04167	141
35.05000	136
35.05833	132
35.06667	129
35.07500	128
35.08333	130
35.09167	133
35.10000	136
35.10833	139
35.11667	141
35.12500	141
35.13333	138
35.14167	134
35.15000	129
35.15833	124
35.16667	119
35.17500	114
35.18333	109
35.19167	105
35.20000	101
35.20833	100
35.21667	100
35.22500	100
35.23333	99
35.24167	97
35.25000	93
35.25833	88
35.26667	85
35.27500	86
35.28333	89
35.29167	91
35.30000	92
35.30833	91
35.31667	86
35.32500	83
35.33333	83
35.34167	85
35.35000	88
35.35833	91
35.36667	91
35.37500	88
35.38333	84
35.39167	80
35.40000	77
35.40833	76
35.41667	77
35.42500	79
35.43333	78
35.44167	76
35.45000	71
35.45833	66
35.46667	61
35.47500	58
35.48333	56
35.49167	53
35.50000	50
35.50833	48
35.51667	48
35.52500	50
35.53333	55
35.54167	60
35.55000	62
35.55833	61
35.56667	59
35.57500	56
35.58333	54
35.59167	55
35.60000	59
35.60833	63
35.61667	67
35.62500	69
35.63333	67
35.64167	63
35.65000	58
35.65833	55
35.66667	54
35.67500	57
35.68333	62
35.69167	66
35.70000	69
35.70833	71
35.71667	70
35.72500	70
35.73333	69
35.74167	69
35.75000	67
35.75833	65
35.76667	62
35.77500	60
35.78333	58
35.79167	56
35.80000	53
35.80833	51
35.81667	50
35.82500	50
35.83333	50
35.84167	50
35.85000	50
35.85833	51
35.86667	53
35.87500	54
35.88333	54
35.89167	52
35.90000	49
35.90833	47
35.91667	47
35.92500	48
35.93333	48
35.94167	47
35.95000	44
35.95833	42
35.96667	41
35.97500	42
35.98333	43
35.99167	44
36.00000	45
36.00833	45
36.01667	44
36.02500	43
36.03333	40
36.04167	37
36.05000	34
36.05833	31
36.06667	28
36.07500	27
36.08333	28
36.09167	28
36.10000	29
36.10833	31
36.11667	35
36.12500	39
36.13333	42
36.14167	44
36.15000	43
36.15833	40
36.16667	37
36.17500	34
36.18333	32
36.19167	31
36.20000	32
36.20833	33
36.21667	33
36.22500	32
36.23333	32
36.24167	33
36.25000	33
36.25833	32
36.26667	30
36.27500	27
36.28333	26
36.29167	27
36.30000	30
36.30833	33
36.31667	35
36.32500	37
36.33333	38
36.34167	39
36.35000	39
36.35833	38
36.36667	38
36.37500	37
36.38333	37
36.39167	38
36.40000	38
36.40833	37
36.41667	36
36.42500	35
36.43333	34
36.44167	34
36.45000	32
36.45833	29
36.46667	26
36.47500	23
36.48333	20
36.49167	20
36.50000	21
36.50833	23
36.51667	25
36.52500	27
36.53333	27
36.54167	25
36.55000	20
36.55833	14
36.56667	9
36.57500	6
36.58333	6
36.59167	10
36.60000	17
36.60833	23
36.61667	27
36.62500	29
36.63333	30
36.64167	29
36.65000	29
36.65833	30
36.66667	30
36.67500	29
36.68333	27
36.69167	24
36.70000	21
36.70833	20
36.71667	21
36.72500	24
36.73333	29
36.74167	33
36.75000	36
36.75833	36
36.76667	36
36.77500	34
36.78333	31
36.79167	29
36.80000	26
36.80833	22
36.81667	18
36.82500	15
36.83333	14
36.84167	15
36.85000	18
36.85833	21
36.86667	23
36.87500	24
36.88333	23
36.89167	22
36.90000	21
36.90833	20
36.91667	21
36.92500	22
36.93333	23
36.94167	24
36.95000	24
36.95833	23
36.96667	22
36.97500	23
36.98333	25
36.99167	28
37.00000	31
37.00833	32
37.01667	32
37.02500	30
37.03333	28
37.04167	26
37.05000	24
37.05833	24
37.06667	24
37.07500	26
37.08333	27
37.09167	29
37.10000	29
37.10833	30
37.11667	31
37.12500	32
37.13333	32
37.14167	31
37.15000	29
37.15833	26
37.16667	23
37.17500	20
37.18333	17
37.19167	13
37.20000	9
37.20833	7
37.21667	8
37.22500	10
37.23333	14
37.24167	20
37.25000	24
37.25833	26
37.26667	25
37.27500	23
37.28333	18
37.29167	15
37.30000	12
37.30833	12
37.31667	15
37.32500	19
37.33333	23
37.34167	26
37.35000	28
37.35833	27
37.36667	25
37.37500	25
37.38333	25
37.39167	24
37.40000	22
37.40833	19
37.41667	18
37.42500	17
37.43333	17
37.44167	18
37.45000	20
37.45833	21
37.46667	22
37.47500	23
37.48333	22
37.49167	18
37.50000	12
37.50833	8
37.51667	6
37.52500	10
37.53333	17
37.54167	25
37.55000	30
37.55833	32
37.56667	31
37.57500	29
37.58333	27
37.59167	25
37.60000	25
37.60833	24
37.61667	22
37.62500	19
37.63333	16
37.64167	14
37.65000	14
37.65833	16
37.66667	19
37.67500	23
37.68333	26
37.69167	28
37.70000	29
37.70833	27
37.71667	25
37.72500	24
37.73333	23
37.74167	25
37.75000	29
37.75833	34
37.76667	38
37.77500	41
37.78333	42
37.79167	41
37.80000	39
37.80833	36
37.81667	33
37.82500	31
37.83333	31
37.84167	32
37.85000	31
37.85833	29
37.86667	25
37.87500	21
37.88333	17
37.89167	17
37.90000	19
37.90833	20
37.91667	20
37.92500	19
37.93333	18
37.94167	18
37.95000	18
37.95833	21
37.96667	24
37.97500	30
37.98333	35
37.99167	37
38.00000	37
38.00833	34
38.01667	31
38.02500	29
38.03333	30
38.04167	32
38.05000	33
38.05833	32
38.06667	28
38.07500	23
38.08333	18
38.09167	14
38.10000	12
38.10833	12
38.11667	15
38.12500	18
38.13333	20
38.14167	19
38.15000	18
38.15833	17
38.16667	18
38.17500	22
38.18333	27
38.19167	30
38.20000	31
38.20833	30
38.21667	29
38.22500	29
38.23333	32
38.24167	37
38.25000	42
38.25833	46
38.26667	50
38.27500	51
38.28333	51
38.29167	49
38.30000	45
38.30833	41
38.31667	35
38.32500	30
38.33333	27
38.34167	24
38.35000	23
38.35833	23
38.36667	22
38.37500	20
38.38333	17
38.39167	14
38.40000	12
38.40833	11
38.41667	12
38.42500	13
38.43333	16
38.44167	18
38.45000	22
38.45833	26
38.46667	31
38.47500	34
38.48333	37
38.49167	39
38.50000	41
38.50833	43
38.51667	44
38.52500	45
38.53333	45
38.54167	44
38.55000	43
38.55833	41
38.56667	38
38.57500	36
38.58333	33
38.59167	32
38.60000	33
38.60833	37
38.61667	41
38.62500	45
38.63333	46
38.64167	45
38.65000	44
38.65833	43
38.66667	44
38.67500	46
38.68333	49
38.69167	52
38.70000	54
38.70833	55
38.71667	55
38.72500	53
38.73333	51
38.74167	50
38.75000	49
38.75833	51
38.76667	53
38.77500	56
38.78333	57
38.79167	57
38.80000	56
38.80833	55
38.81667	53
38.82500	52
38.83333	52
38.84167	53
38.85000	56
38.85833	59
38.86667	63
38.87500	68
38.88333	73
38.89167	78
38.90000	82
38.90833	85
38.91667	86
38.92500	87
38.93333	88
38.94167	91
38.95000	93
38.95833	95
38.96667	95
38.97500	92
38.98333	88
38.99167	84
39.00000	81
39.00833	80
39.01667	82
39.02500	85
39.03333	90
39.04167	94
39.05000	96
39.05833	96
39.06667	95
39.07500	97
39.08333	99
39.09167	101
39.10000	102
39.10833	101
39.11667	101
39.12500	101
39.13333	102
39.14167	104
39.15000	106
39.15833	106
39.16667	106
39.17500	107
39.18333	109
39.19167	112
39.20000	115
39.20833	118
39.21667	119
39.22500	118
39.23333	116
39.24167	112
39.25000	108
39.25833	103
39.26667	99
39.27500	97
39.28333	96
39.29167	96
39.30000	98
39.30833	99
39.31667	98
39.32500	95
39.33333	91
39.34167	87
39.35000	87
39.35833	90
39.36667	93
39.37500	97
39.38333	99
39.39167	100
39.40000	99
39.40833	99
39.41667	101
39.42500	104
39.43333	107
39.44167	110
39.45000	112
39.45833	114
39.46667	115
39.47500	116
39.48333	117
39.49167	118
39.50000	120
39.50833	119
39.51667	116
39.52500	112
39.53333	107
39.54167	103
39.55000	101
39.55833	103
39.56667	105
39.57500	106
39.58333	108
39.59167	110
39.60000	113
39.60833	115
39.61667	117
39.62500	117
39.63333	115
39.64167	111
39.65000	105
39.65833	99
39.66667	93
39.67500	90
39.68333	89
39.69167	91
39.70000	94
39.70833	98
39.71667	102
39.72500	104
39.73333	103
39.74167	102
39.75000	101
39.75833	103
39.76667	107
39.77500	113
39.78333	119
39.79167	124
39.80000	127
39.80833	128
39.81667	124
39.82500	119
39.83333	110
39.84167	102
39.85000	95
39.85833	92
39.86667	92
39.87500	95
39.88333	98
39.89167	100
39.90000	101
39.90833	100
39.91667	99
39.92500	97
39.93333	95
39.94167	92
39.95000	91
39.95833	92
39.96667	94
39.97500	95
39.98333	98
39.99167	100
40.00000	102
40.00833	104
40.01667	104
40.02500	103
40.03333	100
40.04167	96
40.05000	93
40.05833	91
40.06667	90
40.07500	90
40.08333	90
40.09167	90
40.10000	88
40.10833	86
40.11667	84
40.12500	82
40.13333	81
40.14167	81
40.15000	82
40.15833	83
40.16667	83
40.17500	82
40.18333	80
40.19167	79
40.20000	78
40.20833	78
40.21667	79
40.22500	82
40.23333	87
40.24167	93
40.25000	98
40.25833	101
40.26667	101
40.27500	100
40.28333	98
40.29167	97
40.30000	98
40.30833	99
40.31667	99
40.32500	98
40.33333	95
40.34167	90
40.35000	85
40.35833	81
40.36667	81
40.37500	84
40.38333	90
40.39167	95
40.40000	100
40.40833	101
40.41667	99
40.42500	97
40.43333	96
40.44167	96
40.45000	97
40.45833	99
40.46667	100
40.47500	99
40.48333	97
40.49167	93
40.50000	89
40.50833	85
40.51667	83
40.52500	83
40.53333	85
40.54167	87
40.55000	91
40.55833	94
40.56667	99
40.57500	104
40.58333	109
40.59167	114
40.60000	119
40.60833	124
40.61667	128
40.62500	132
40.63333	135
40.64167	138
40.65000	140
40.65833	142
40.66667	144
40.67500	144
40.68333	143
40.69167	140
40.70000	137
40.70833	136
40.71667	138
40.72500	143
40.73333	150
40.74167	158
40.75000	164
40.75833	169
40.76667	173
40.77500	176
40.78333	179
40.79167	182
40.80000	186
40.80833	190
40.81667	194
40.82500	199
40.83333	206
40.84167	213
40.85000	220
40.85833	227
40.86667	233
40.87500	238
40.88333	242
40.89167	246
40.90000	251
40.90833	255
40.91667	260
40.92500	264
40.93333	268
40.94167	273
40.95000	281
40.95833	292
40.96667	305
40.97500	317
40.98333	329
40.99167	339
41.00000	347
41.00833	356
41.01667	365
41.02500	376
41.03333	388
41.04167	401
41.05000	412
41.05833	420
41.06667	426
41.07500	430
41.08333	435
41.09167	443
41.10000	455
41.10833	468
41.11667	480
41.12500	491
41.13333	500
41.14167	509
41.15000	518
41.15833	528
41.16667	539
41.17500	550
41.18333	562
41.19167	575
41.20000	588
41.20833	601
41.21667	613
41.22500	625
41.23333	636
41.24167	645
41.25000	652
41.25833	658
41.26667	666
41.27500	675
41.28333	686
41.29167	698
41.30000	709
41.30833	719
41.31667	728
41.32500	736
41.33333	745
41.34167	753
41.35000	762
41.35833	769
41.36667	777
41.37500	784
41.38333	791
41.39167	799
41.40000	808
41.40833	816
41.41667	823
41.42500	830
41.43333	837
41.44167	843
41.45000	849
41.45833	856
41.46667	862
41.47500	867
41.48333	871
41.49167	875
41.50000	877
41.50833	879
41.51667	879
41.52500	879
41.53333	878
41.54167	877
41.55000	876
41.55833	874
41.56667	872
41.57500	872
41.58333	873
41.59167	879
41.60000	887
41.60833	893
41.61667	896
41.62500	897
41.63333	895
41.64167	893
41.65000	892
41.65833	892
41.66667	892
41.67500	890
41.68333	887
41.69167	883
41.70000	878
41.70833	873
41.71667	866
41.72500	858
41.73333	849
41.74167	841
41.75000	836
41.75833	834
41.76667	834
41.77500	835
41.78333	835
41.79167	832
41.80000	827
41.80833	817
41.81667	805
41.82500	790
41.83333	775
41.84167	762
41.85000	752
41.85833	745
41.86667	739
41.87500	733
41.88333	727
41.89167	719
41.90000	711
41.90833	702
41.91667	692
41.92500	682
41.93333	671
41.94167	660
41.95000	650
41.95833	641
41.96667	632
41.97500	624
41.98333	616
41.99167	608
42.00000	599
42.00833	591
42.01667	583
42.02500	574
42.03333	563
42.04167	552
42.05000	541
42.05833	530
42.06667	520
42.07500	511
42.08333	502
42.09167	493
42.10000	483
42.10833	473
42.11667	463
42.12500	453
42.13333	441
42.14167	429
42.15000	419
42.15833	409
42.16667	401
42.17500	394
42.18333	386
42.19167	377
42.20000	366
42.20833	353
42.21667	339
42.22500	325
42.23333	310
42.24167	296
42.25000	283
42.25833	272
42.26667	264
42.27500	257
42.28333	252
42.29167	246
42.30000	240
42.30833	235
42.31667	229
42.32500	224
42.33333	219
42.34167	214
42.35000	208
42.35833	201
42.36667	194
42.37500	187
42.38333	180
42.39167	174
42.40000	167
42.40833	160
42.41667	154
42.42500	148
42.43333	142
42.44167	138
42.45000	135
42.45833	133
42.46667	132
42.47500	128
42.48333	123
42.49167	116
42.50000	110
42.50833	105
42.51667	103
42.52500	102
42.53333	101
42.54167	99
42.55000	97
42.55833	93
42.56667	88
42.57500	84
42.58333	79
42.59167	75
42.60000	70
42.60833	65
42.61667	62
42.62500	59
42.63333	56
42.64167	55
42.65000	55
42.65833	56
42.66667	57
42.67500	59
42.68333	60
42.69167	60
42.70000	59
42.70833	58
42.71667	58
42.72500	57
42.73333	55
42.74167	52
42.75000	49
42.75833	48
42.76667	48
42.77500	48
42.78333	48
42.79167	45
42.80000	41
42.80833	37
42.81667	34
42.82500	31
42.83333	30
42.84167	30
42.85000	32
42.85833	34
42.86667	36
42.87500	38
42.88333	41
42.89167	43
42.90000	46
42.90833	48
42.91667	49
42.92500	47
42.93333	43
42.94167	39
42.95000	35
42.95833	34
42.96667	33
42.97500	33
42.98333	34
42.99167	34
43.00000	35
43.00833	36
43.01667	37
43.02500	37
43.03333	35
43.04167	32
43.05000	30
43.05833	27
43.06667	26
43.07500	24
43.08333	22
43.09167	20
43.10000	18
43.10833	16
43.11667	13
43.12500	10
43.13333	7
43.14167	5
43.15000	5
43.15833	7
43.16667	10
43.17500	15
43.18333	19
43.19167	22
43.20000	25
43.20833	27
43.21667	29
43.22500	28
43.23333	24
43.24167	18
43.25000	12
43.25833	9
43.26667	8
43.27500	10
43.28333	13
43.29167	16
43.30000	18
43.30833	17
43.31667	14
43.32500	11
43.33333	9
43.34167	10
43.35000	14
43.35833	21
43.36667	27
43.37500	31
43.38333	32
43.39167	31
43.40000	28
43.40833	26
43.41667	24
43.42500	23
43.43333	23
43.44167	24
43.45000	24
43.45833	25
43.46667	25
43.47500	25
43.48333	24
43.49167	24
43.50000	25
43.50833	24
43.51667	23
43.52500	21
43.53333	20
43.54167	17
43.55000	14
43.55833	11
43.56667	10
43.57500	12
43.58333	15
43.59167	18
43.60000	20
43.60833	21
43.61667	19
43.62500	16
43.63333	14
43.64167	13
43.65000	13
43.65833	14
43.66667	16
43.67500	18
43.68333	21
43.69167	22
43.70000	22
43.70833	22
43.71667	23
43.72500	24
43.73333	24
43.74167	23
43.75000	20
43.75833	16
43.76667	12
43.77500	9
43.78333	6
43.79167	5
43.80000	4
43.80833	4
43.81667	5
43.82500	6
43.83333	6
43.84167	4
43.85000	3
43.85833	2
43.86667	3
43.87500	4
43.88333	6
43.89167	5
43.90000	2
43.90833	-2
43.91667	-6
43.92500	-7
43.93333	-7
43.94167	-4
43.95000	-2
43.95833	1
43.96667	3
43.97500	6
43.98333	8
43.99167	10
44.00000	12
44.00833	12
44.01667	11
44.02500	10
44.03333	10
44.04167	11
44.05000	10
44.05833	7
44.06667	4
44.07500	1
44.08333	-1
44.09167	-1
44.10000	0
44.10833	1
44.11667	1
44.12500	-1
44.13333	-3
44.14167	-7
44.15000	-11
44.15833	-15
44.16667	-18
44.17500	-18
44.18333	-15
44.19167	-11
44.20000	-7
44.20833	-2
44.21667	1
44.22500	3
44.23333	2
44.24167	0
44.25000	-2
44.25833	-3
44.26667	-3
44.27500	-2
44.28333	-1
44.29167	-2
44.30000	-3
44.30833	-5
44.31667	-7
44.32500	-9
44.33333	-9
44.34167	-8
44.35000	-7
44.35833	-6
44.36667	-5
44.37500	-5
44.38333	-7
44.39167	-8
44.40000	-9
44.40833	-11
44.41667	-12
44.42500	-13
44.43333	-12
44.44167	-10
44.45000	-8
44.45833	-7
44.46667	-6
44.47500	-5
44.48333	-5
44.49167	-5
44.50000	-4
44.50833	-4
44.51667	-3
44.52500	-2
44.53333	-3
44.54167	-4
44.55000	-5
44.55833	-5
44.56667	-3
44.57500	2
44.58333	7
44.59167	12
44.60000	15
44.60833	15
44.61667	12
44.62500	8
44.63333	4
44.64167	1
44.65000	-2
44.65833	-4
44.66667	-7
44.67500	-8
44.68333	-9
44.69167	-9
44.70000	-7
44.70833	-5
44.71667	-2
44.72500	1
44.73333	3
44.74167	4
44.75000	2
44.75833	-1
44.76667	-3
44.77500	-4
44.78333	-3
44.79167	-3
44.80000	-3
44.80833	-5
44.81667	-7
44.82500	-10
44.83333	-12
44.84167	-14
44.85000	-15
44.85833	-14
44.86667	-11
44.87500	-7
44.88333	-4
44.89167	-3
44.90000	-4
44.90833	-7
44.91667	-9
44.92500	-12
44.93333	-13
44.94167	-12
44.95000	-12
44.95833	-13
44.96667	-14
44.97500	-16
44.98333	-18
44.99167	-21
45.00000	-24
45.00833	-25
45.01667	-23
45.02500	-19
45.03333	-16
45.04167	-13
45.05000	-12
45.05833	-13
45.06667	-13
45.07500	-14
45.08333	-14
45.09167	-14
45.10000	-14
45.10833	-13
45.11667	-13
45.12500	-15
45.13333	-17
45.14167	-19
45.15000	-21
45.15833	-22
45.16667	-22
45.17500	-21
45.18333	-19
45.19167	-17
45.20000	-15
45.20833	-13
45.21667	-12
45.22500	-12
45.23333	-12
45.24167	-12
45.25000	-12
45.25833	-10
45.26667	-8
45.27500	-6
45.28333	-5
45.29167	-5
45.30000	-6
45.30833	-6
45.31667	-5
45.32500	-4
45.33333	-3
45.34167	-2
45.35000	-1
45.35833	-2
45.36667	-2
45.37500	-1
45.38333	1
45.39167	2
45.40000	4
45.40833	6
45.41667	9
45.42500	12
45.43333	14
45.44167	15
45.45000	14
45.45833	11
45.46667	7
45.47500	3
45.48333	0
45.49167	-1
45.50000	-1
45.50833	-3
45.51667	-5
45.52500	-9
45.53333	-11
45.54167	-12
45.55000	-12
45.55833	-12
45.56667	-11
45.57500	-11
45.58333	-11
45.59167	-10
45.60000	-6
45.60833	-3
45.61667	-0
45.62500	1
45.63333	-0
45.64167	-1
45.65000	-0
45.65833	2
45.66667	5
45.67500	5
45.68333	3
45.69167	1
45.70000	-1
45.70833	-0
45.71667	3
45.72500	6
45.73333	6
45.74167	4
45.75000	-1
45.75833	-7
45.76667	-11
45.77500	-14
45.78333	-14
45.79167	-15
45.80000	-15
45.80833	-16
45.81667	-17
45.82500	-16
45.83333	-15
45.84167	-14
45.85000	-12
45.85833	-10
45.86667	-8
45.87500	-6
45.88333	-3
45.89167	0
45.90000	2
45.90833	4
45.91667	3
45.92500	2
45.93333	1
45.94167	-1
45.95000	-1
45.95833	-1
45.96667	-0
45.97500	-1
45.98333	-3
45.99167	-7
46.00000	-11
46.00833	-14
46.01667	-16
46.02500	-17
46.03333	-16
46.04167	-14
46.05000	-12
46.05833	-10
46.06667	-10
46.07500	-11
46.08333	-13
46.09167	-14
46.10000	-14
46.10833	-14
46.11667	-14
46.12500	-16
46.13333	-17
46.14167	-19
46.15000	-20
46.15833	-19
46.16667	-18
46.17500	-17
46.18333	-15
46.19167	-14
46.20000	-12
46.20833	-11
46.21667	-10
46.22500	-8
46.23333	-7
46.24167	-6
46.25000	-5
46.25833	-4
46.26667	-4
46.27500	-5
46.28333	-8
46.29167	-12
46.30000	-17
46.30833	-20
46.31667	-20
46.32500	-19
46.33333	-17
46.34167	-16
46.35000	-14
46.35833	-13
46.36667	-10
46.37500	-7
46.38333	-4
46.39167	-2
46.40000	-1
46.40833	-1
46.41667	-3
46.42500	-6
46.43333	-11
46.44167	-16
46.45000	-20
46.45833	-22
46.46667	-22
46.47500	-21
46.48333	-18
46.49167	-16
46.50000	-15
46.50833	-13
46.51667	-12
46.52500	-12
46.53333	-13
46.54167	-17
46.55000	-20
46.55833	-22
46.56667	-23
46.57500	-21
46.58333	-18
46.59167	-16
46.60000	-15
46.60833	-15
46.61667	-14
46.62500	-13
46.63333	-13
46.64167	-14
46.65000	-16
46.65833	-17
46.66667	-18
46.67500	-17
46.68333	-18
46.69167	-22
46.70000	-27
46.70833	-32
46.71667	-35
46.72500	-36
46.73333	-34
46.74167	-30
46.75000	-25
46.75833	-20
46.76667	-16
46.77500	-12
46.78333	-10
46.79167	-12
46.80000	-16
46.80833	-20
46.81667	-22
46.82500	-22
46.83333	-20
46.84167	-19
46.85000	-18
46.85833	-18
46.86667	-20
46.87500	-22
46.88333	-24
46.89167	-27
46.90000	-28
46.90833	-29
46.91667	-29
46.92500	-28
46.93333	-26
46.94167	-23
46.95000	-20
46.95833	-18
46.96667	-16
46.97500	-15
46.98333	-14
46.99167	-13
47.00000	-12
47.00833	-13
47.01667	-17
47.02500	-23
47.03333	-28
47.04167	-32
47.05000	-33
47.05833	-32
47.06667	-31
47.07500	-30
47.08333	-29
47.09167	-29
47.10000	-29
47.10833	-28
47.11667	-28
47.12500	-27
47.13333	-24
47.14167	-20
47.15000	-17
47.15833	-14
47.16667	-13
47.17500	-13
47.18333	-14
47.19167	-14
47.20000	-13
47.20833	-13
47.21667	-15
47.22500	-17
47.23333	-19
47.24167	-19
47.25000	-19
47.25833	-20
47.26667	-22
47.27500	-27
47.28333	-33
47.29167	-39
47.30000	-43
47.30833	-45
47.31667	-43
47.32500	-41
47.33333	-38
47.34167	-36
47.35000	-33
47.35833	-30
47.36667	-27
47.37500	-23
47.38333	-19
47.39167	-18
47.40000	-19
47.40833	-22
47.41667	-26
47.42500	-29
47.43333	-31
47.44167	-30
47.45000	-29
47.45833	-29
47.46667	-30
47.47500	-32
47.48333	-32
47.49167	-31
47.50000	-28
47.50833	-25
47.51667	-22
47.52500	-19
47.53333	-17
47.54167	-15
47.55000	-14
47.55833	-12
47.56667	-12
47.57500	-13
47.58333	-15
47.59167	-17
47.60000	-18
47.60833	-18
47.61667	-19
47.62500	-21
47.63333	-26
47.64167	-33
47.65000	-39
47.65833	-43
47.66667	-44
47.67500	-41
47.68333	-38
47.69167	-37
47.70000	-37
47.70833	-37
47.71667	-36
47.72500	-33
47.73333	-29
47.74167	-27
47.75000	-27
47.75833	-29
47.76667	-31
47.77500	-30
47.78333	-27
47.79167	-22
47.80000	-18
47.80833	-15
47.81667	-15
47.82500	-17
47.83333	-21
47.84167	-25
47.85000	-30
47.85833	-33
47.86667	-35
47.87500	-33
47.88333	-30
47.89167	-26
47.90000	-22
47.90833	-18
47.91667	-14
47.92500	-10
47.93333	-6
47.94167	-2
47.95000	1
47.95833	2
47.96667	1
47.97500	-2
47.98333	-5
47.99167	-9
48.00000	-14
48.00833	-18
48.01667	-21
48.02500	-23
48.03333	-23
48.04167	-22
48.05000	-20
48.05833	-16
48.06667	-14
48.07500	-14
48.08333	-15
48.09167	-17
48.10000	-19
48.10833	-19
48.11667	-16
48.12500	-12
48.13333	-10
48.14167	-9
48.15000	-6
48.15833	-3
48.16667	0
48.17500	1
48.18333	-1
48.19167	-4
48.20000	-9
48.20833	-12
48.21667	-12
48.22500	-10
48.23333	-9
48.24167	-8
48.25000	-7
48.25833	-6
48.26667	-5
48.27500	-7
48.28333	-9
48.29167	-10
48.30000	-11
48.30833	-12
48.31667	-12
48.32500	-13
48.33333	-14
48.34167	-14
48.35000	-12
48.35833	-8
48.36667	-4
48.37500	-2
48.38333	-2
48.39167	-4
48.40000	-8
48.40833	-10
48.41667	-11
48.42500	-10
48.43333	-10
48.44167	-11
48.45000	-12
48.45833	-14
48.46667	-15
48.47500	-14
48.48333	-12
48.49167	-9
48.50000	-7
48.50833	-7
48.51667	-10
48.52500	-14
48.53333	-17
48.54167	-17
48.55000	-14
48.55833	-9
48.56667	-6
48.57500	-6
48.58333	-7
48.59167	-9
48.60000	-12
48.60833	-13
48.61667	-11
48.62500	-9
48.63333	-6
48.64167	-4
48.65000	-1
48.65833	1
48.66667	4
48.67500	6
48.68333	9
48.69167	10
48.70000	9
48.70833	7
48.71667	5
48.72500	3
48.73333	3
48.74167	4
48.75000	5
48.75833	5
48.76667	3
48.77500	0
48.78333	-2
48.79167	-3
48.80000	-2
48.80833	-1
48.81667	2
48.82500	3
48.83333	3
48.84167	1
48.85000	-4
48.85833	-10
48.86667	-15
48.87500	-18
48.88333	-19
48.89167	-16
48.90000	-13
48.90833	-11
48.91667	-12
48.92500	-15
48.93333	-19
48.94167	-24
48.95000	-27
48.95833	-27
48.96667	-25
48.97500	-23
48.98333	-20
48.99167	-17
49.00000	-16
49.00833	-16
49.01667	-19
49.02500	-22
49.03333	-24
49.04167	-24
49.05000	-24
49.05833	-23
49.06667	-23
49.07500	-24
49.08333	-26
49.09167	-26
49.10000	-25
49.10833	-25
49.11667	-27
49.12500	-29
49.13333	-30
49.14167	-29
49.15000	-27
49.15833	-23
49.16667	-21
49.17500	-21
49.18333	-23
49.19167	-25
49.20000	-26
49.20833	-26
49.21667	-24
49.22500	-20
49.23333	-16
49.24167	-13
49.25000	-10
49.25833	-10
49.26667	-12
49.27500	-14
49.28333	-16
49.29167	-19
49.30000	-21
49.30833	-24
49.31667	-28
49.32500	-30
49.33333	-32
49.34167	-32
49.35000	-32
49.35833	-32
49.36667	-31
49.37500	-31
49.38333	-31
49.39167	-31
49.40000	-31
49.40833	-31
49.41667	-30
49.42500	-30
49.43333	-29
49.44167	-29
49.45000	-30
49.45833	-31
49.46667	-30
49.47500	-28
49.48333	-26
49.49167	-24
49.50000	-24
49.50833	-24
49.51667	-25
49.52500	-25
49.53333	-25
49.54167	-24
49.55000	-23
49.55833	-22
49.56667	-21
49.57500	-18
49.58333	-16
49.59167	-16
49.60000	-16
49.60833	-18
49.61667	-20
49.62500	-21
49.63333	-22
49.64167	-23
49.65000	-23
49.65833	-24
49.66667	-24
49.67500	-22
49.68333	-20
49.69167	-18
49.70000	-17
49.70833	-18
49.71667	-21
49.72500	-23
49.73333	-25
49.74167	-24
49.75000	-21
49.75833	-18
49.76667	-16
49.77500	-15
49.78333	-16
49.79167	-18
49.80000	-20
49.80833	-20
49.81667	-19
49.82500	-17
49.83333	-17
49.84167	-18
49.85000	-21
49.85833	-24
49.86667	-26
49.87500	-25
49.88333	-24
49.89167	-25
49.90000	-25
49.90833	-25
49.91667	-22
49.92500	-18
49.93333	-14
49.94167	-11
49.95000	-10
49.95833	-12
49.96667	-15
49.97500	-16
49.98333	-16
49.99167	-15
50.00000	-14
50.00833	-13
50.01667	-12
50.02500	-10
50.03333	-10
50.04167	-10
50.05000	-11
50.05833	-14
50.06667	-19
50.07500	-25
50.08333	-30
50.09167	-35
50.10000	-39
50.10833	-41
50.11667	-42
50.12500	-41
50.13333	-39
50.14167	-37
50.15000	-34
50.15833	-31
50.16667	-29
50.17500	-27
50.18333	-26
50.19167	-26
50.20000	-26
50.20833	-26
50.21667	-26
50.22500	-26
50.23333	-28
50.24167	-31
50.25000	-33
50.25833	-34
50.26667	-34
50.27500	-34
50.28333	-34
50.29167	-32
50.30000	-30
50.30833	-26
50.31667	-20
50.32500	-17
50.33333	-17
50.34167	-20
50.35000	-23
50.35833	-26
50.36667	-27
50.37500	-26
50.38333	-23
50.39167	-20
50.40000	-17
50.40833	-16
50.41667	-17
50.42500	-19
50.43333	-23
50.44167	-26
50.45000	-29
50.45833	-32
50.46667	-35
50.47500	-37
50.48333	-39
50.49167	-39
50.50000	-37
50.50833	-34
50.51667	-33
50.52500	-30
50.53333	-26
50.54167	-21
50.55000	-17
50.55833	-15
50.56667	-15
50.57500	-17
50.58333	-21
50.59167	-24
50.60000	-26
50.60833	-27
50.61667	-27
50.62500	-27
50.63333	-27
50.64167	-28
50.65000	-30
50.65833	-31
50.66667	-32
50.67500	-32
50.68333	-30
50.69167	-28
50.70000	-25
50.70833	-22
50.71667	-19
50.72500	-17
50.73333	-16
50.74167	-18
50.75000	-21
50.75833	-25
50.76667	-28
50.77500	-31
50.78333	-32
50.79167	-33
50.80000	-32
50.80833	-31
50.81667	-31
50.82500	-32
50.83333	-33
50.84167	-35
50.85000	-36
50.85833	-36
50.86667	-35
50.87500	-32
50.88333	-29
50.89167	-26
50.90000	-26
50.90833	-28
50.91667	-33
50.92500	-36
50.93333	-37
50.94167	-36
50.95000	-36
50.95833	-37
50.96667	-38
50.97500	-39
50.98333	-38
50.99167	-37
51.00000	-35
51.00833	-36
51.01667	-40
51.02500	-43
51.03333	-45
51.04167	-44
51.05000	-41
51.05833	-37
51.06667	-33
51.07500	-32
51.08333	-33
51.09167	-33
51.10000	-33
51.10833	-32
51.11667	-31
51.12500	-32
51.13333	-35
51.14167	-38
51.15000	-39
51.15833	-37
51.16667	-34
51.17500	-31
51.18333	-28
51.19167	-27
51.20000	-27
51.20833	-29
51.21667	-32
51.22500	-34
51.23333	-36
51.24167	-36
51.25000	-36
51.25833	-35
51.26667	-34
51.27500	-33
51.28333	-33
51.29167	-32
51.30000	-31
51.30833	-30
51.31667	-30
51.32500	-29
51.33333	-27
51.34167	-25
51.35000	-24
51.35833	-26
51.36667	-31
51.37500	-39
51.38333	-45
51.39167	-47
51.40000	-46
51.40833	-42
51.41667	-37
51.42500	-33
51.43333	-29
51.44167	-27
51.45000	-26
51.45833	-26
51.46667	-28
51.47500	-30
51.48333	-33
51.49167	-36
51.50000	-36
51.50833	-35
51.51667	-34
51.52500	-32
51.53333	-31
51.54167	-31
51.55000	-32
51.55833	-34
51.56667	-36
51.57500	-38
51.58333	-41
51.59167	-43
51.60000	-45
51.60833	-45
51.61667	-44
51.62500	-41
51.63333	-38
51.64167	-35
51.65000	-33
51.65833	-33
51.66667	-36
51.67500	-40
51.68333	-43
51.69167	-45
51.70000	-46
51.70833	-45
51.71667	-44
51.72500	-43
51.73333	-40
51.74167	-36
51.75000	-33
51.75833	-30
51.76667	-29
51.77500	-32
51.78333	-36
51.79167	-40
51.80000	-44
51.80833	-46
51.81667	-46
51.82500	-45
51.83333	-44
51.84167	-44
51.85000	-42
51.85833	-40
51.86667	-39
51.87500	-37
51.88333	-36
51.89167	-35
51.90000	-36
51.90833	-37
51.91667	-39
51.92500	-42
51.93333	-44
51.94167	-46
51.95000	-48
51.95833	-48
51.96667	-47
51.97500	-45
51.98333	-44
51.99167	-46
52.00000	-49
52.00833	-52
52.01667	-54
52.02500	-53
52.03333	-51
52.04167	-49
52.05000	-48
52.05833	-49
52.06667	-49
52.07500	-47
52.08333	-44
52.09167	-41
52.10000	-39
52.10833	-38
52.11667	-39
52.12500	-40
52.13333	-39
52.14167	-36
52.15000	-32
52.15833	-27
52.16667	-23
52.17500	-20
52.18333	-18
52.19167	-16
52.20000	-14
52.20833	-14
52.21667	-16
52.22500	-19
52.23333	-23
52.24167	-27
52.25000	-28
52.25833	-28
52.26667	-27
52.27500	-28
52.28333	-29
52.29167	-29
52.30000	-28
52.30833	-28
52.31667	-27
52.32500	-28
52.33333	-30
52.34167	-32
52.35000	-32
52.35833	-32
52.36667	-31
52.37500	-31
52.38333	-32
52.39167	-33
52.40000	-34
52.40833	-35
52.41667	-34
52.42500	-33
52.43333	-34
52.44167	-35
52.45000	-36
52.45833	-38
52.46667	-39
52.47500	-40
52.48333	-41
52.49167	-42
52.50000	-43
52.50833	-43
52.51667	-42
52.52500	-41
52.53333	-39
52.54167	-38
52.55000	-37
52.55833	-37
52.56667	-37
52.57500	-37
52.58333	-36
52.59167	-34
52.60000	-30
52.60833	-27
52.61667	-24
52.62500	-23
52.63333	-22
52.64167	-22
52.65000	-24
52.65833	-27
52.66667	-30
52.67500	-33
52.68333	-34
52.69167	-33
52.70000	-30
52.70833	-28
52.71667	-28
52.72500	-30
52.73333	-34
52.74167	-38
52.75000	-41
52.75833	-41
52.76667	-38
52.77500	-34
52.78333	-29
52.79167	-25
52.80000	-24
52.80833	-26
52.81667	-31
52.82500	-37
52.83333	-43
52.84167	-48
52.85000	-49
52.85833	-48
52.86667	-45
52.87500	-43
52.88333	-40
52.89167	-39
52.90000	-39
52.90833	-38
52.91667	-34
52.92500	-30
52.93333	-26
52.94167	-24
52.95000	-24
52.95833	-26
52.96667	-28
52.97500	-29
52.98333	-29
52.99167	-27
53.00000	-26
53.00833	-25
53.01667	-25
53.02500	-26
53.03333	-26
53.04167	-26
53.05000	-26
53.05833	-25
53.06667	-23
53.07500	-22
53.08333	-22
53.09167	-23
53.10000	-22
53.10833	-22
53.11667	-22
53.12500	-22
53.13333	-23
53.14167	-24
53.15000	-26
53.15833	-29
53.16667	-33
53.17500	-36
53.18333	-38
53.19167	-37
53.20000	-33
53.20833	-29
53.21667	-25
53.22500	-22
53.23333	-20
53.24167	-20
53.25000	-22
53.25833	-22
53.26667	-23
53.27500	-22
53.28333	-20
53.29167	-18
53.30000	-17
53.30833	-17
53.31667	-17
53.32500	-18
53.33333	-22
53.34167	-28
53.35000	-34
53.35833	-39
53.36667	-42
53.37500	-43
53.38333	-41
53.39167	-37
53.40000	-32
53.40833	-26
53.41667	-19
53.42500	-14
53.43333	-14
53.44167	-17
53.45000	-22
53.45833	-28
53.46667	-33
53.47500	-37
53.48333	-40
53.49167	-43
53.50000	-45
53.50833	-44
53.51667	-42
53.52500	-39
53.53333	-36
53.54167	-34
53.55000	-34
53.55833	-34
53.56667	-33
53.57500	-29
53.58333	-23
53.59167	-17
53.60000	-14
53.60833	-12
53.61667	-11
53.62500	-12
53.63333	-14
53.64167	-16
53.65000	-19
53.65833	-21
53.66667	-21
53.67500	-21
53.68333	-19
53.69167	-16
53.70000	-14
53.70833	-12
53.71667	-10
53.72500	-9
53.73333	-9
53.74167	-10
53.75000	-14
53.75833	-18
53.76667	-22
53.77500	-23
53.78333	-22
53.79167	-20
53.80000	-18
53.80833	-15
53.81667	-12
53.82500	-9
53.83333	-6
53.84167	-3
53.85000	-2
53.85833	-2
53.86667	-3
53.87500	-5
53.88333	-8
53.89167	-10
53.90000	-12
53.90833	-10
53.91667	-3
53.92500	4
53.93333	10
53.94167	14
53.95000	16
53.95833	15
53.96667	15
53.97500	16
53.98333	18
53.99167	21
54.00000	23
54.00833	25
54.01667	28
54.02500	31
54.03333	33
54.04167	36
54.05000	37
54.05833	39
54.06667	41
54.07500	44
54.08333	48
54.09167	52
54.10000	57
54.10833	60
54.11667	61
54.12500	62
54.13333	65
54.14167	69
54.15000	75
54.15833	81
54.16667	87
54.17500	93
54.18333	99
54.19167	104
54.20000	108
54.20833	112
54.21667	114
54.22500	117
54.23333	119
54.24167	122
54.25000	126
54.25833	132
54.26667	140
54.27500	148
54.28333	156
54.29167	162
54.30000	166
54.30833	172
54.31667	178
54.32500	186
54.33333	193
54.34167	200
54.35000	206
54.35833	211
54.36667	218
54.37500	228
54.38333	239
54.39167	250
54.40000	262
54.40833	272
54.41667	282
54.42500	290
54.43333	298
54.44167	307
54.45000	316
54.45833	326
54.46667	336
54.47500	346
54.48333	355
54.49167	363
54.50000	371
54.50833	378
54.51667	387
54.52500	397
54.53333	411
54.54167	428
54.55000	445
54.55833	463
54.56667	481
54.57500	498
54.58333	513
54.59167	526
54.60000	537
54.60833	547
54.61667	555
54.62500	564
54.63333	574
54.64167	585
54.65000	598
54.65833	611
54.66667	627
54.67500	646
54.68333	666
54.69167	686
54.70000	705
54.70833	722
54.71667	736
54.72500	751
54.73333	767
54.74167	786
54.75000	805
54.75833	826
54.76667	846
54.77500	864
54.78333	882
54.79167	898
54.80000	914
54.80833	927
54.81667	940
54.82500	953
54.83333	966
54.84167	981
54.85000	999
54.85833	1018
54.86667	1038
54.87500	1057
54.88333	1074
54.89167	1092
54.90000	1110
54.90833	1128
54.91667	1147
54.92500	1165
54.93333	1180
54.94167	1196
54.95000	1216
54.95833	1239
54.96667	1262
54.97500	1285
54.98333	1306
54.99167	1323
55.00000	1339
55.00833	1353
55.01667	1369
55.02500	1383
55.03333	1396
55.04167	1409
55.05000	1425
55.05833	1442
55.06667	1461
55.07500	1481
55.08333	1499
55.09167	1513
55.10000	1524
55.10833	1535
55.11667	1547
55.12500	1561
55.13333	1577
55.14167	1595
55.15000	1615
55.15833	1637
55.16667	1658
55.17500	1680
55.18333	1701
55.19167	1718
55.20000	1733
55.20833	1746
55.21667	1757
55.22500	1768
55.23333	1778
55.24167	1789
55.25000	1801
55.25833	1814
55.26667	1827
55.27500	1840
55.28333	1854
55.29167	1869
55.30000	1885
55.30833	1900
55.31667	1915
55.32500	1927
55.33333	1938
55.34167	1949
55.35000	1959
55.35833	1970
55.36667	1980
55.37500	1990
55.38333	2000
55.39167	2009
55.40000	2018
55.40833	2027
55.41667	2036
55.42500	2045
55.43333	2053
55.44167	2059
55.45000	2064
55.45833	2068
55.46667	2071
55.47500	2075
55.48333	2079
55.49167	2084
55.50000	2089
55.50833	2095
55.51667	2102
55.52500	2107
55.53333	2112
55.54167	2116
55.55000	2117
55.55833	2117
55.56667	2116
55.57500	2117
55.58333	2119
55.59167	2122
55.60000	2126
55.60833	2128
55.61667	2129
55.62500	2128
55.63333	2128
55.64167	2129
55.65000	2128
55.65833	2125
55.66667	2121
55.67500	2117
55.68333	2113
55.69167	2110
55.70000	2106
55.70833	2103
55.71667	2100
55.72500	2097
55.73333	2093
55.74167	2089
55.75000	2086
55.75833	2083
55.76667	2081
55.77500	2081
55.78333	2080
55.79167	2078
55.80000	2072
55.80833	2064
55.81667	2055
55.82500	2045
55.83333	2036
55.84167	2028
55.85000	2020
55.85833	2010
55.86667	2001
55.87500	1992
55.88333	1982
55.89167	1973
55.90000	1962
55.90833	1951
55.91667	1939
55.92500	1928
55.93333	1920
55.94167	1913
55.95000	1909
55.95833	1904
55.96667	1898
55.97500	1889
55.98333	1878
55.99167	1864
56.00000	1848
56.00833	1835
56.01667	1823
56.02500	1813
56.03333	1804
56.04167	1794
56.05000	1782
56.05833	1769
56.06667	1756
56.07500	1743
56.08333	1731
56.09167	1720
56.10000	1710
56.10833	1699
56.11667	1687
56.12500	1673
56.13333	1659
56.14167	1645
56.15000	1631
56.15833	1619
56.16667	1608
56.17500	1599
56.18333	1590
56.19167	1581
56.20000	1571
56.20833	1560
56.21667	1546
56.22500	1531
56.23333	1513
56.24167	1494
56.25000	1477
56.25833	1463
56.26667	1451
56.27500	1441
56.28333	1432
56.29167	1423
56.30000	1412
56.30833	1400
56.31667	1387
56.32500	1374
56.33333	1361
56.34167	1349
56.35000	1337
56.35833	1324
56.36667	1312
56.37500	1300
56.38333	1288
56.39167	1277
56.40000	1267
56.40833	1256
56.41667	1243
56.42500	1227
56.43333	1209
56.44167	1191
56.45000	1175
56.45833	1161
56.46667	1149
56.47500	1138
56.48333	1128
56.49167	1120
56.50000	1112
56.50833	1104
56.51667	1095
56.52500	1086
56.53333	1075
56.54167	1064
56.55000	1053
56.55833	1044
56.56667	1035
56.57500	1025
56.58333	1015
56.59167	1003
56.60000	990
56.60833	975
56.61667	959
56.62500	946
56.63333	937
56.64167	930
56.65000	925
56.65833	920
56.66667	915
56.67500	909
56.68333	900
56.69167	891
56.70000	880
56.70833	869
56.71667	857
56.72500	845
56.73333	835
56.74167	825
56.75000	816
56.75833	805
56.76667	794
56.77500	781
56.78333	768
56.79167	757
56.80000	747
56.80833	741
56.81667	736
56.82500	734
56.83333	731
56.84167	728
56.85000	723
56.85833	715
56.86667	704
56.87500	692
56.88333	679
56.89167	667
56.90000	655
56.90833	645
56.91667	637
56.92500	629
56.93333	621
56.94167	613
56.95000	607
56.95833	602
56.96667	597
56.97500	592
56.98333	586
56.99167	580
57.00000	572
57.00833	565
57.01667	557
57.02500	550
57.03333	544
57.04167	539
57.05000	536
57.05833	536
57.06667	537
57.07500	536
57.08333	533
57.09167	525
57.10000	516
57.10833	506
57.11667	497
57.12500	490
57.13333	485
57.14167	481
57.15000	476
57.15833	471
57.16667	465
57.17500	458
57.18333	451
57.19167	443
57.20000	437
57.20833	430
57.21667	423
57.22500	417
57.23333	410
57.24167	405
57.25000	400
57.25833	397
57.26667	395
57.27500	395
57.28333	397
57.29167	399
57.30000	400
57.30833	399
57.31667	396
57.32500	390
57.33333	384
57.34167	376
57.35000	369
57.35833	362
57.36667	356
57.37500	351
57.38333	346
57.39167	342
57.40000	339
57.40833	338
57.41667	339
57.42500	342
57.43333	344
57.44167	345
57.45000	342
57.45833	336
57.46667	329
57.47500	322
57.48333	316
57.49167	312
57.50000	309
57.50833	304
57.51667	298
57.52500	291
57.53333	283
57.54167	277
57.55000	273
57.55833	271
57.56667	270
57.57500	268
57.58333	264
57.59167	260
57.60000	255
57.60833	250
57.61667	247
57.62500	245
57.63333	245
57.64167	246
57.65000	249
57.65833	252
57.66667	254
57.67500	255
57.68333	253
57.69167	251
57.70000	248
57.70833	244
57.71667	241
57.72500	239
57.73333	236
57.74167	235
57.75000	234
57.75833	233
57.76667	231
57.77500	226
57.78333	220
57.79167	216
57.80000	215
57.80833	216
57.81667	217
57.82500	217
57.83333	215
57.84167	211
57.85000	209
57.85833	209
57.86667	209
57.87500	208
57.88333	206
57.89167	204
57.90000	201
57.90833	197
57.91667	193
57.92500	190
57.93333	187
57.94167	187
57.95000	190
57.95833	193
57.96667	196
57.97500	195
57.98333	193
57.99167	189
58.00000	184
58.00833	181
58.01667	179
58.02500	179
58.03333	178
58.04167	175
58.05000	171
58.05833	167
58.06667	163
58.07500	161
58.08333	161
58.09167	163
58.10000	166
58.10833	169
58.11667	171
58.12500	171
58.13333	171
58.14167	168
58.15000	164
58.15833	160
58.16667	155
58.17500	151
58.18333	147
58.19167	143
58.20000	139
58.20833	134
58.21667	129
58.22500	126
58.23333	126
58.24167	128
58.25000	131
58.25833	134
58.26667	136
58.27500	135
58.28333	134
58.29167	134
58.30000	135
58.30833	135
58.31667	133
58.32500	129
58.33333	124
58.34167	119
58.35000	117
58.35833	118
58.36667	121
58.37500	124
58.38333	127
58.39167	127
58.40000	126
58.40833	123
58.41667	120
58.42500	116
58.43333	113
58.44167	109
58.45000	105
58.45833	101
58.46667	100
58.47500	101
58.48333	105
58.49167	108
58.50000	110
58.50833	110
58.51667	107
58.52500	103
58.53333	102
58.54167	101
58.55000	101
58.55833	100
58.56667	99
58.57500	99
58.58333	98
58.59167	99
58.60000	101
58.60833	103
58.61667	104
58.62500	104
58.63333	104
58.64167	104
58.65000	102
58.65833	100
58.66667	96
58.67500	94
58.68333	92
58.69167	92
58.70000	93
58.70833	95
58.71667	96
58.72500	95
58.73333	93
58.74167	89
58.75000	85
58.75833	81
58.76667	80
58.77500	80
58.78333	82
58.79167	82
58.80000	82
58.80833	80
58.81667	78
58.82500	75
58.83333	74
58.84167	73
58.85000	73
58.85833	73
58.86667	73
58.87500	72
58.88333	72
58.89167	73
58.90000	75
58.90833	77
58.91667	79
58.92500	80
58.93333	80
58.94167	78
58.95000	78
58.95833	78
58.96667	79
58.97500	79
58.98333	78
58.99167	76
59.00000	75
59.00833	75
59.01667	77
59.02500	79
59.03333	80
59.04167	78
59.05000	74
59.05833	67
59.06667	60
59.07500	55
59.08333	52
59.09167	53
59.10000	55
59.10833	58
59.11667	60
59.12500	62
59.13333	63
59.14167	64
59.15000	64
59.15833	64
59.16667	63
59.17500	63
59.18333	63
59.19167	64
59.20000	64
59.20833	63
59.21667	60
59.22500	56
59.23333	53
59.24167	49
59.25000	47
59.25833	46
59.26667	45
59.27500	45
59.28333	46
59.29167	49
59.30000	53
59.30833	57
59.31667	62
59.32500	65
59.33333	66
59.34167	64
59.35000	60
59.35833	56
59.36667	53
59.37500	50
59.38333	48
59.39167	47
59.40000	47
59.40833	49
59.41667	52
59.42500	54
59.43333	55
59.44167	53
59.45000	48
59.45833	43
59.46667	39
59.47500	38
59.48333	40
59.49167	42
59.50000	44
59.50833	46
59.51667	47
59.52500	47
59.53333	48
59.54167	49
59.55000	50
59.55833	52
59.56667	52
59.57500	50
59.58333	46
59.59167	43
59.60000	40
59.60833	39
59.61667	39
59.62500	39
59.63333	39
59.64167	38
59.65000	39
59.65833	41
59.66667	44
59.67500	48
59.68333	49
59.69167	46
59.70000	39
59.70833	34
59.71667	33
59.72500	35
59.73333	39
59.74167	41
59.75000	40
59.75833	37
59.76667	33
59.77500	32
59.78333	32
59.79167	30
59.80000	27
59.80833	23
59.81667	19
59.82500	18
59.83333	19
59.84167	22
59.85000	26
59.85833	30
59.86667	33
59.87500	36
59.88333	39
59.89167	42
59.90000	44
59.90833	45
59.91667	44
59.92500	43
59.93333	41
59.94167	39
59.95000	36
59.95833	34
59.96667	33
59.97500	32
59.98333	31
59.99167	29
60.00000	27

[LC Chromatogram(Detector A-Ch2)]
Interval(msec)	500
# of Points	7201
Start Time(min)	0.000
End Time(min)	60.000
Intensity Units	mV
Intensity Multiplier	0.001
Wavelength(nm)	230
R.Time (min)	Intensity
0.00000	-7
0.00833	-7
0.01667	-0
0.02500	-1
0.03333	-1
0.04167	1
0.05000	3
0.05833	6
0.06667	8
0.07500	9
0.08333	8
0.09167	7
0.10000	8
0.10833	9
0.11667	12
0.12500	15
0.13333	18
0.14167	19
0.15000	18
0.15833	15
0.16667	11
0.17500	6
0.18333	2
0.19167	0
0.20000	-0
0.20833	1
0.21667	3
0.22500	5
0.23333	7
0.24167	7
0.25000	7
0.25833	6
0.26667	5
0.27500	4
0.28333	6
0.29167	8
0.30000	10
0.30833	13
0.31667	14
0.32500	16
0.33333	17
0.34167	19
0.35000	20
0.35833	19
0.36667	18
0.37500	16
0.38333	15
0.39167	14
0.40000	13
0.40833	11
0.41667	9
0.42500	8
0.43333	6
0.44167	7
0.45000	9
0.45833	12
0.46667	15
0.47500	18
0.48333	20
0.49167	21
0.50000	21
0.50833	19
0.51667	18
0.52500	18
0.53333	19
0.54167	20
0.55000	19
0.55833	16
0.56667	13
0.57500	9
0.58333	7
0.59167	5
0.60000	3
0.60833	2
0.61667	2
0.62500	2
0.63333	3
0.64167	3
0.65000	3
0.65833	3
0.66667	3
0.67500	5
0.68333	6
0.69167	7
0.70000	7
0.70833	8
0.71667	8
0.72500	9
0.73333	9
0.74167	10
0.75000	10
0.75833	11
0.76667	12
0.77500	14
0.78333	15
0.79167	16
0.80000	17
0.80833	16
0.81667	14
0.82500	13
0.83333	12
0.84167	11
0.85000	10
0.85833	8
0.86667	7
0.87500	6
0.88333	5
0.89167	5
0.90000	5
0.90833	3
0.91667	1
0.92500	-1
0.93333	-2
0.94167	-2
0.95000	-0
0.95833	2
0.96667	4
0.97500	6
0.98333	6
0.99167	7
1.00000	9
1.00833	13
1.01667	18
1.02500	22
1.03333	25
1.04167	23
1.05000	17
1.05833	12
1.06667	9
1.07500	7
1.08333	6
1.09167	6
1.10000	6
1.10833	5
1.11667	4
1.12500	6
1.13333	7
1.14167	8
1.15000	6
1.15833	5
1.16667	6
1.17500	8
1.18333	12
1.19167	17
1.20000	20
1.20833	20
1.21667	20
1.22500	21
1.23333	23
1.24167	27
1.25000	31
1.25833	35
1.26667	39
1.27500	41
1.28333	41
1.29167	39
1.30000	36
1.30833	32
1.31667	29
1.32500	26
1.33333	23
1.34167	20
1.35000	17
1.35833	15
1.36667	13
1.37500	12
1.38333	11
1.39167	11
1.40000	11
1.40833	10
1.41667	9
1.42500	8
1.43333	7
1.44167	9
1.45000	12
1.45833	15
1.46667	17
1.47500	18
1.48333	17
1.49167	17
1.50000	16
1.50833	14
1.51667	12
1.52500	9
1.53333	6
1.54167	4
1.55000	2
1.55833	3
1.56667	5
1.57500	8
1.58333	9
1.59167	9
1.60000	7
1.60833	5
1.61667	4
1.62500	5
1.63333	7
1.64167	8
1.65000	8
1.65833	6
1.66667	3
1.67500	0
1.68333	-1
1.69167	-0
1.70000	2
1.70833	3
1.71667	4
1.72500	3
1.73333	1
1.74167	-3
1.75000	-6
1.75833	-8
1.76667	-9
1.77500	-7
1.78333	-3
1.79167	2
1.80000	5
1.80833	5
1.81667	4
1.82500	2
1.83333	0
1.84167	1
1.85000	3
1.85833	6
1.86667	8
1.87500	10
1.88333	10
1.89167	8
1.90000	4
1.90833	-1
1.91667	-3
1.92500	0
1.93333	5
1.94167	9
1.95000	11
1.95833	10
1.96667	4
1.97500	-2
1.98333	-5
1.99167	-4
2.00000	-0
2.00833	4
2.01667	6
2.02500	6
2.03333	3
2.04167	-2
2.05000	-7
2.05833	-9
2.06667	-9
2.07500	-7
2.08333	-1
2.09167	5
2.10000	10
2.10833	14
2.11667	16
2.12500	15
2.13333	14
2.14167	14
2.15000	13
2.15833	10
2.16667	6
2.17500	1
2.18333	-4
2.19167	-7
2.20000	-8
2.20833	-8
2.21667	-7
2.22500	-8
2.23333	-8
2.24167	-7
2.25000	-4
2.25833	-1
2.26667	2
2.27500	3
2.28333	2
2.29167	1
2.30000	1
2.30833	2
2.31667	4
2.32500	6
2.33333	8
2.34167	9
2.35000	8
2.35833	7
2.36667	6
2.37500	6
2.38333	7
2.39167	7
2.40000	6
2.40833	2
2.41667	-3
2.42500	-9
2.43333	-13
2.44167	-14
2.45000	-12
2.45833	-9
2.46667	-7
2.47500	-5
2.48333	-5
2.49167	-6
2.50000	-7
2.50833	-9
2.51667	-10
2.52500	-10
2.53333	-8
2.54167	-6
2.55000	-4
2.55833	-3
2.56667	-2
2.57500	-1
2.58333	-1
2.59167	-2
2.60000	-2
2.60833	-1
2.61667	2
2.62500	5
2.63333	8
2.64167	8
2.65000	7
2.65833	5
2.66667	3
2.67500	-0
2.68333	-3
2.69167	-7
2.70000	-9
2.70833	-9
2.71667	-8
2.72500	-6
2.73333	-4
2.74167	-2
2.75000	0
2.75833	1
2.76667	0
2.77500	-1
2.78333	-3
2.79167	-4
2.80000	-5
2.80833	-4
2.81667	-4
2.82500	-3
2.83333	-2
2.84167	-1
2.85000	-1
2.85833	-2
2.86667	-3
2.87500	-5
2.88333	-6
2.89167	-5
2.90000	-4
2.90833	-3
2.91667	-3
2.92500	-3
2.93333	-5
2.94167	-7
2.95000	-10
2.95833	-12
2.96667	-11
2.97500	-9
2.98333	-7
2.99167	-6
3.00000	-7
3.00833	-10
3.01667	-12
3.02500	-13
3.03333	-12
3.04167	-10
3.05000	-9
3.05833	-9
3.06667	-11
3.07500	-13
3.08333	-14
3.09167	-14
3.10000	-14
3.10833	-16
3.11667	-19
3.12500	-22
3.13333	-23
3.14167	-20
3.15000	-14
3.15833	-8
3.16667	-4
3.17500	-1
3.18333	-1
3.19167	-2
3.20000	-3
3.20833	-3
3.21667	-4
3.22500	-6
3.23333	-9
3.24167	-12
3.25000	-13
3.25833	-13
3.26667	-11
3.27500	-10
3.28333	-11
3.29167	-13
3.30000	-16
3.30833	-16
3.31667	-16
3.32500	-16
3.33333	-16
3.34167	-18
3.35000	-20
3.35833	-20
3.36667	-20
3.37500	-18
3.38333	-18
3.39167	-19
3.40000	-20
3.40833	-22
3.41667	-23
3.42500	-22
3.43333	-19
3.44167	-17
3.45000	-15
3.45833	-14
3.46667	-14
3.47500	-14
3.48333	-15
3.49167	-14
3.50000	-14
3.50833	-13
3.51667	-12
3.52500	-10
3.53333	-10
3.54167	-10
3.55000	-12
3.55833	-15
3.56667	-18
3.57500	-21
3.58333	-22
3.59167	-21
3.60000	-20
3.60833	-18
3.61667	-17
3.62500	-17
3.63333	-18
3.64167	-18
3.65000	-17
3.65833	-16
3.66667	-16
3.67500	-15
3.68333	-13
3.69167	-10
3.70000	-7
3.70833	-5
3.71667	-4
3.72500	-5
3.73333	-7
3.74167	-9
3.75000	-11
3.75833	-12
3.76667	-13
3.77500	-13
3.78333	-14
3.79167	-16
3.80000	-18
3.80833	-17
3.81667	-16
3.82500	-15
3.83333	-13
3.84167	-12
3.85000	-12
3.85833	-14
3.86667	-16
3.87500	-17
3.88333	-18
3.89167	-17
3.90000	-16
3.90833	-13
3.91667	-12
3.92500	-13
3.93333	-14
3.94167	-15
3.95000	-14
3.95833	-12
3.96667	-10
3.97500	-7
3.98333	-6
3.99167	-6
4.00000	-6
4.00833	-7
4.01667	-8
4.02500	-10
4.03333	-12
4.04167	-14
4.05000	-17
4.05833	-19
4.06667	-19
4.07500	-19
4.08333	-19
4.09167	-19
4.10000	-18
4.10833	-16
4.11667	-14
4.12500	-11
4.13333	-9
4.14167	-9
4.15000	-11
4.15833	-12
4.16667	-13
4.17500	-14
4.18333	-13
4.19167	-13
4.20000	-13
4.20833	-15
4.21667	-17
4.22500	-19
4.23333	-20
4.24167	-20
4.25000	-19
4.25833	-19
4.26667	-19
4.27500	-21
4.28333	-23
4.29167	-25
4.30000	-25
4.30833	-23
4.31667	-21
4.32500	-18
4.33333	-16
4.34167	-16
4.35000	-18
4.35833	-21
4.36667	-23
4.37500	-25
4.38333	-25
4.39167	-25
4.40000	-26
4.40833	-27
4.41667	-29
4.42500	-31
4.43333	-31
4.44167	-30
4.45000	-29
4.45833	-27
4.46667	-26
4.47500	-26
4.48333	-26
4.49167	-26
4.50000	-25
4.50833	-22
4.51667	-18
4.52500	-15
4.53333	-13
4.54167	-13
4.55000	-14
4.55833	-16
4.56667	-18
4.57500	-20
4.58333	-22
4.59167	-24
4.60000	-25
4.60833	-24
4.61667	-22
4.62500	-20
4.63333	-19
4.64167	-18
4.65000	-18
4.65833	-18
4.66667	-18
4.67500	-17
4.68333	-17
4.69167	-16
4.70000	-15
4.70833	-14
4.71667	-14
4.72500	-16
4.73333	-19
4.74167	-21
4.75000	-22
4.75833	-22
4.76667	-20
4.77500	-17
4.78333	-14
4.79167	-13
4.80000	-13
4.80833	-15
4.81667	-17
4.82500	-19
4.83333	-21
4.84167	-23
4.85000	-24
4.85833	-25
4.86667	-24
4.87500	-22
4.88333	-19
4.89167	-17
4.90000	-17
4.90833	-17
4.91667	-18
4.92500	-18
4.93333	-18
4.94167	-18
4.95000	-19
4.95833	-20
4.96667	-21
4.97500	-22
4.98333	-21
4.99167	-20
5.00000	-20
5.00833	-21
5.01667	-24
5.02500	-28
5.03333	-31
5.04167	-33
5.05000	-35
5.05833	-36
5.06667	-35
5.07500	-34
5.08333	-32
5.09167	-30
5.10000	-29
5.10833	-28
5.11667	-27
5.12500	-24
5.13333	-22
5.14167	-21
5.15000	-20
5.15833	-20
5.16667	-21
5.17500	-23
5.18333	-24
5.19167	-26
5.20000	-26
5.20833	-26
5.21667	-23
5.22500	-21
5.23333	-19
5.24167	-19
5.25000	-22
5.25833	-25
5.26667	-26
5.27500	-25
5.28333	-23
5.29167	-20
5.30000	-19
5.30833	-21
5.31667	-23
5.32500	-23
5.33333	-23
5.34167	-22
5.35000	-23
5.35833	-25
5.36667	-28
5.37500	-32
5.38333	-34
5.39167	-36
5.40000	-37
5.40833	-38
5.41667	-38
5.42500	-37
5.43333	-34
5.44167	-31
5.45000	-28
5.45833	-25
5.46667	-21
5.47500	-18
5.48333	-16
5.49167	-14
5.50000	-15
5.50833	-18
5.51667	-22
5.52500	-26
5.53333	-29
5.54167	-32
5.55000	-33
5.55833	-35
5.56667	-36
5.57500	-36
5.58333	-36
5.59167	-35
5.60000	-34
5.60833	-32
5.61667	-29
5.62500	-24
5.63333	-19
5.64167	-14
5.65000	-12
5.65833	-11
5.66667	-14
5.67500	-17
5.68333	-19
5.69167	-20
5.70000	-21
5.70833	-23
5.71667	-26
5.72500	-29
5.73333	-33
5.74167	-36
5.75000	-37
5.75833	-38
5.76667	-37
5.77500	-35
5.78333	-32
5.79167	-28
5.80000	-26
5.80833	-24
5.81667	-23
5.82500	-24
5.83333	-26
5.84167	-27
5.85000	-28
5.85833	-29
5.86667	-31
5.87500	-34
5.88333	-39
5.89167	-43
5.90000	-47
5.90833	-48
5.91667	-47
5.92500	-44
5.93333	-40
5.94167	-38
5.95000	-38
5.95833	-39
5.96667	-41
5.97500	-42
5.98333	-39
5.99167	-35
6.00000	-30
6.00833	-26
6.01667	-23
6.02500	-21
6.03333	-21
6.04167	-22
6.05000	-25
6.05833	-29
6.06667	-34
6.07500	-37
6.08333	-38
6.09167	-37
6.10000	-33
6.10833	-29
6.11667	-24
6.12500	-20
6.13333	-17
6.14167	-17
6.15000	-18
6.15833	-21
6.16667	-24
6.17500	-27
6.18333	-28
6.19167	-27
6.20000	-27
6.20833	-28
6.21667	-30
6.22500	-32
6.23333	-33
6.24167	-33
6.25000	-32
6.25833	-30
6.26667	-30
6.27500	-29
6.28333	-30
6.29167	-31
6.30000	-32
6.30833	-33
6.31667	-33
6.32500	-33
6.33333	-31
6.34167	-29
6.35000	-27
6.35833	-25
6.36667	-24
6.37500	-22
6.38333	-23
6.39167	-24
6.40000	-25
6.40833	-25
6.41667	-25
6.42500	-26
6.43333	-28
6.44167	-31
6.45000	-35
6.45833	-36
6.46667	-34
6.47500	-32
6.48333	-29
6.49167	-26
6.50000	-25
6.50833	-25
6.51667	-26
6.52500	-27
6.53333	-29
6.54167	-31
6.55000	-33
6.55833	-34
6.56667	-35
6.57500	-36
6.58333	-36
6.59167	-36
6.60000	-34
6.60833	-30
6.61667	-26
6.62500	-23
6.63333	-20
6.64167	-20
6.65000	-22
6.65833	-25
6.66667	-28
6.67500	-31
6.68333	-32
6.69167	-32
6.70000	-31
6.70833	-30
6.71667	-29
6.72500	-29
6.73333	-29
6.74167	-30
6.75000	-30
6.75833	-31
6.76667	-33
6.77500	-34
6.78333	-34
6.79167	-33
6.80000	-31
6.80833	-30
6.81667	-30
6.82500	-33
6.83333	-38
6.84167	-44
6.85000	-49
6.85833	-52
6.86667	-52
6.87500	-49
6.88333	-46
6.89167	-43
6.90000	-40
6.90833	-38
6.91667	-38
6.92500	-37
6.93333	-36
6.94167	-34
6.95000	-32
6.95833	-31
6.96667	-31
6.97500	-33
6.98333	-35
6.99167	-38
7.00000	-41
7.00833	-42
7.01667	-43
7.02500	-43
7.03333	-42
7.04167	-40
7.05000	-38
7.05833	-37
7.06667	-37
7.07500	-39
7.08333	-41
7.09167	-43
7.10000	-42
7.10833	-38
7.11667	-34
7.12500	-30
7.13333	-28
7.14167	-31
7.15000	-35
7.15833	-40
7.16667	-43
7.17500	-45
7.18333	-46
7.19167	-45
7.20000	-44
7.20833	-43
7.21667	-41
7.22500	-39
7.23333	-37
7.24167	-36
7.25000	-37
7.25833	-38
7.26667	-39
7.27500	-39
7.28333	-39
7.29167	-38
7.30000	-38
7.30833	-39
7.31667	-39
7.32500	-40
7.33333	-39
7.34167	-37
7.35000	-35
7.35833	-32
7.36667	-30
7.37500	-29
7.38333	-29
7.39167	-31
7.40000	-32
7.40833	-32
7.41667	-30
7.42500	-27
7.43333	-25
7.44167	-26
7.45000	-29
7.45833	-34
7.46667	-38
7.47500	-41
7.48333	-41
7.49167	-40
7.50000	-39
7.50833	-39
7.51667	-40
7.52500	-41
7.53333	-40
7.54167	-39
7.55000	-37
7.55833	-35
7.56667	-34
7.57500	-32
7.58333	-32
7.59167	-33
7.60000	-35
7.60833	-38
7.61667	-40
7.62500	-39
7.63333	-38
7.64167	-37
7.65000	-36
7.65833	-37
7.66667	-38
7.67500	-39
7.68333	-41
7.69167	-42
7.70000	-43
7.70833	-43
7.71667	-42
7.72500	-41
7.73333	-40
7.74167	-41
7.75000	-43
7.75833	-45
7.76667	-46
7.77500	-48
7.78333	-48
7.79167	-47
7.80000	-45
7.80833	-42
7.81667	-39
7.82500	-36
7.83333	-35
7.84167	-36
7.85000	-38
7.85833	-40
7.86667	-42
7.87500	-43
7.88333	-41
7.89167	-38
7.90000	-35
7.90833	-31
7.91667	-29
7.92500	-28
7.93333	-28
7.94167	-28
7.95000	-29
7.95833	-29
7.96667	-29
7.97500	-31
7.98333	-32
7.99167	-33
8.00000	-33
8.00833	-33
8.01667	-32
8.02500	-31
8.03333	-32
8.04167	-34
8.05000	-38
8.05833	-41
8.06667	-44
8.07500	-46
8.08333	-49
8.09167	-52
8.10000	-54
8.10833	-54
8.11667	-52
8.12500	-48
8.13333	-43
8.14167	-39
8.15000	-37
8.15833	-36
8.16667	-39
8.17500	-44
8.18333	-49
8.19167	-53
8.20000	-54
8.20833	-53
8.21667	-51
8.22500	-48
8.23333	-44
8.24167	-41
8.25000	-38
8.25833	-35
8.26667	-34
8.27500	-34
8.28333	-35
8.29167	-39
8.30000	-42
8.30833	-45
8.31667	-47
8.32500	-46
8.33333	-45
8.34167	-44
8.35000	-43
8.35833	-43
8.36667	-42
8.37500	-41
8.38333	-40
8.39167	-40
8.40000	-40
8.40833	-41
8.41667	-42
8.42500	-43
8.43333	-44
8.44167	-43
8.45000	-41
8.45833	-38
8.46667	-35
8.47500	-33
8.48333	-31
8.49167	-31
8.50000	-32
8.50833	-32
8.51667	-31
8.52500	-29
8.53333	-27
8.54167	-27
8.55000	-30
8.55833	-34
8.56667	-39
8.57500	-42
8.58333	-41
8.59167	-38
8.60000	-36
8.60833	-36
8.61667	-37
8.62500	-40
8.63333	-41
8.64167	-43
8.65000	-42
8.65833	-41
8.66667	-39
8.67500	-38
8.68333	-36
8.69167	-36
8.70000	-38
8.70833	-40
8.71667	-43
8.72500	-45
8.73333	-46
8.74167	-47
8.75000	-47
8.75833	-47
8.76667	-49
8.77500	-50
8.78333	-51
8.79167	-50
8.80000	-49
8.80833	-47
8.81667	-44
8.82500	-41
8.83333	-39
8.84167	-38
8.85000	-39
8.85833	-39
8.86667	-37
8.87500	-35
8.88333	-33
8.89167	-34
8.90000	-36
8.90833	-39
8.91667	-42
8.92500	-45
8.93333	-47
8.94167	-48
8.95000	-47
8.95833	-45
8.96667	-43
8.97500	-41
8.98333	-40
8.99167	-40
9.00000	-41
9.00833	-41
9.01667	-42
9.02500	-43
9.03333	-43
9.04167	-43
9.05000	-44
9.05833	-44
9.06667	-45
9.07500	-46
9.08333	-47
9.09167	-46
9.10000	-44
9.10833	-41
9.11667	-39
9.12500	-38
9.13333	-39
9.14167	-41
9.15000	-42
9.15833	-42
9.16667	-41
9.17500	-39
9.18333	-37
9.19167	-38
9.20000	-40
9.20833	-44
9.21667	-48
9.22500	-52
9.23333	-55
9.24167	-58
9.25000	-60
9.25833	-61
9.26667	-60
9.27500	-58
9.28333	-55
9.29167	-52
9.30000	-51
9.30833	-52
9.31667	-53
9.32500	-52
9.33333	-51
9.34167	-51
9.35000	-51
9.35833	-52
9.36667	-54
9.37500	-56
9.38333	-57
9.39167	-58
9.40000	-59
9.40833	-58
9.41667	-58
9.42500	-58
9.43333	-58
9.44167	-56
9.45000	-52
9.45833	-48
9.46667	-46
9.47500	-45
9.48333	-46
9.49167	-47
9.50000	-48
9.50833	-47
9.51667	-47
9.52500	-46
9.53333	-47
9.54167	-47
9.55000	-46
9.55833	-45
9.56667	-45
9.57500	-46
9.58333	-48
9.59167	-49
9.60000	-50
9.60833	-49
9.61667	-49
9.62500	-48
9.63333	-47
9.64167	-48
9.65000	-50
9.65833	-50
9.66667	-50
9.67500	-49
9.68333	-48
9.69167	-47
9.70000	-46
9.70833	-47
9.71667	-48
9.72500	-48
9.73333	-48
9.74167	-49
9.75000	-51
9.75833	-53
9.76667	-54
9.77500	-53
9.78333	-51
9.79167	-48
9.80000	-47
9.80833	-47
9.81667	-48
9.82500	-48
9.83333	-48
9.84167	-48
9.85000	-49
9.85833	-51
9.86667	-54
9.87500	-57
9.88333	-58
9.89167	-57
9.90000	-56
9.90833	-54
9.91667	-53
9.92500	-51
9.93333	-50
9.94167	-50
9.95000	-51
9.95833	-55
9.96667	-59
9.97500	-62
9.98333	-66
9.99167	-68
10.00000	-68
10.00833	-65
10.01667	-62
10.02500	-56
10.03333	-50
10.04167	-45
10.05000	-42
10.05833	-40
10.06667	-39
10.07500	-40
10.08333	-43
10.09167	-46
10.10000	-50
10.10833	-55
10.11667	-58
10.12500	-61
10.13333	-62
10.14167	-60
10.15000	-57
10.15833	-54
10.16667	-51
10.17500	-51
10.18333	-54
10.19167	-58
10.20000	-61
10.20833	-63
10.21667	-64
10.22500	-63
10.23333	-60
10.24167	-57
10.25000	-53
10.25833	-50
10.26667	-48
10.27500	-46
10.28333	-45
10.29167	-44
10.30000	-44
10.30833	-42
10.31667	-40
10.32500	-38
10.33333	-39
10.34167	-42
10.35000	-45
10.35833	-49
10.36667	-54
10.37500	-58
10.38333	-61
10.39167	-64
10.40000	-64
10.40833	-62
10.41667	-60
10.42500	-57
10.43333	-54
10.44167	-50
10.45000	-45
10.45833	-40
10.46667	-34
10.47500	-32
10.48333	-32
10.49167	-35
10.50000	-39
10.50833	-42
10.51667	-44
10.52500	-44
10.53333	-43
10.54167	-43
10.55000	-43
10.55833	-45
10.56667	-46
10.57500	-47
10.58333	-48
10.59167	-49
10.60000	-51
10.60833	-54
10.61667	-57
10.62500	-60
10.63333	-60
10.64167	-57
10.65000	-51
10.65833	-46
10.66667	-43
10.67500	-43
10.68333	-46
10.69167	-51
10.70000	-54
10.70833	-57
10.71667	-59
10.72500	-60
10.73333	-59
10.74167	-57
10.75000	-55
10.75833	-53
10.76667	-51
10.77500	-50
10.78333	-51
10.79167	-53
10.80000	-55
10.80833	-56
10.81667	-57
10.82500	-56
10.83333	-56
10.84167	-55
10.85000	-54
10.85833	-53
10.86667	-53
10.87500	-55
10.88333	-57
10.89167	-59
10.90000	-61
10.90833	-61
10.91667	-60
10.92500	-57
10.93333	-55
10.94167	-53
10.95000	-53
10.95833	-54
10.96667	-55
10.97500	-56
10.98333	-57
10.99167	-58
11.00000	-58
11.00833	-60
11.01667	-61
11.02500	-61
11.03333	-60
11.04167	-58
11.05000	-55
11.05833	-52
11.06667	-50
11.07500	-48
11.08333	-47
11.09167	-48
11.10000	-51
11.10833	-56
11.11667	-61
11.12500	-66
11.13333	-69
11.14167	-68
11.15000	-65
11.15833	-62
11.16667	-60
11.17500	-59
11.18333	-59
11.19167	-59
11.20000	-59
11.20833	-56
11.21667	-54
11.22500	-52
11.23333	-50
11.24167	-50
11.25000	-50
11.25833	-51
11.26667	-52
11.27500	-52
11.28333	-52
11.29167	-53
11.30000	-54
11.30833	-55
11.31667	-55
11.32500	-55
11.33333	-54
11.34167	-53
11.35000	-54
11.35833	-55
11.36667	-56
11.37500	-56
11.38333	-55
11.39167	-53
11.40000	-51
11.40833	-49
11.41667	-48
11.42500	-49
11.43333	-50
11.44167	-52
11.45000	-53
11.45833	-54
11.46667	-53
11.47500	-52
11.48333	-51
11.49167	-50
11.50000	-50
11.50833	-52
11.51667	-53
11.52500	-54
11.53333	-55
11.54167	-55
11.55000	-54
11.55833	-52
11.56667	-50
11.57500	-49
11.58333	-49
11.59167	-49
11.60000	-51
11.60833	-52
11.61667	-54
11.62500	-55
11.63333	-57
11.64167	-58
11.65000	-58
11.65833	-56
11.66667	-54
11.67500	-53
11.68333	-53
11.69167	-54
11.70000	-56
11.70833	-59
11.71667	-62
11.72500	-64
11.73333	-66
11.74167	-68
11.75000	-69
11.75833	-71
11.76667	-72
11.77500	-73
11.78333	-72
11.79167	-70
11.80000	-67
11.80833	-63
11.81667	-61
11.82500	-60
11.83333	-60
11.84167	-60
11.85000	-59
11.85833	-56
11.86667	-53
11.87500	-50
11.88333	-50
11.89167	-51
11.90000	-52
11.90833	-54
11.91667	-55
11.92500	-54
11.93333	-52
11.94167	-52
11.95000	-52
11.95833	-54
11.96667	-57
11.97500	-60
11.98333	-63
11.99167	-65
12.00000	-65
12.00833	-63
12.01667	-61
12.02500	-58
12.03333	-56
12.04167	-56
12.05000	-57
12.05833	-59
12.06667	-60
12.07500	-62
12.08333	-62
12.09167	-60
12.10000	-58
12.10833	-54
12.11667	-51
12.12500	-49
12.13333	-49
12.14167	-49
12.15000	-50
12.15833	-52
12.16667	-54
12.17500	-56
12.18333	-58
12.19167	-59
12.20000	-59
12.20833	-57
12.21667	-55
12.22500	-55
12.23333	-55
12.24167	-57
12.25000	-59
12.25833	-61
12.26667	-64
12.27500	-67
12.28333	-69
12.29167	-69
12.30000	-68
12.30833	-64
12.31667	-61
12.32500	-58
12.33333	-56
12.34167	-55
12.35000	-56
12.35833	-57
12.36667	-58
12.37500	-59
12.38333	-58
12.39167	-56
12.40000	-54
12.40833	-53
12.41667	-53
12.42500	-55
12.43333	-57
12.44167	-59
12.45000	-60
12.45833	-62
12.46667	-64
12.47500	-66
12.48333	-67
12.49167	-67
12.50000	-66
12.50833	-63
12.51667	-60
12.52500	-55
12.53333	-51
12.54167	-49
12.55000	-49
12.55833	-51
12.56667	-56
12.57500	-60
12.58333	-63
12.59167	-65
12.60000	-65
12.60833	-64
12.61667	-63
12.62500	-63
12.63333	-63
12.64167	-62
12.65000	-60
12.65833	-58
12.66667	-55
12.67500	-55
12.68333	-55
12.69167	-57
12.70000	-57
12.70833	-55
12.71667	-53
12.72500	-51
12.73333	-50
12.74167	-51
12.75000	-53
12.75833	-55
12.76667	-56
12.77500	-55
12.78333	-55
12.79167	-54
12.80000	-55
12.80833	-57
12.81667	-60
12.82500	-60
12.83333	-58
12.84167	-55
12.85000	-51
12.85833	-49
12.86667	-50
12.87500	-52
12.88333	-54
12.89167	-55
12.90000	-56
12.90833	-57
12.91667	-57
12.92500	-58
12.93333	-57
12.94167	-54
12.95000	-49
12.95833	-44
12.96667	-40
12.97500	-37
12.98333	-37
12.99167	-38
13.00000	-40
13.00833	-42
13.01667	-44
13.02500	-46
13.03333	-49
13.04167	-52
13.05000	-56
13.05833	-59
13.06667	-61
13.07500	-62
13.08333	-60
13.09167	-58
13.10000	-58
13.10833	-60
13.11667	-61
13.12500	-60
13.13333	-57
13.14167	-53
13.15000	-49
13.15833	-48
13.16667	-48
13.17500	-50
13.18333	-52
13.19167	-54
13.20000	-55
13.20833	-55
13.21667	-55
13.22500	-55
13.23333	-55
13.24167	-56
13.25000	-55
13.25833	-55
13.26667	-54
13.27500	-52
13.28333	-50
13.29167	-48
13.30000	-49
13.30833	-50
13.31667	-52
13.32500	-53
13.33333	-53
13.34167	-52
13.35000	-51
13.35833	-50
13.36667	-49
13.37500	-50
13.38333	-50
13.39167	-50
13.40000	-52
13.40833	-55
13.41667	-58
13.42500	-61
13.43333	-63
13.44167	-61
13.45000	-56
13.45833	-50
13.46667	-45
13.47500	-41
13.48333	-38
13.49167	-37
13.50000	-37
13.50833	-37
13.51667	-37
13.52500	-36
13.53333	-36
13.54167	-35
13.55000	-36
13.55833	-37
13.56667	-39
13.57500	-41
13.58333	-42
13.59167	-42
13.60000	-42
13.60833	-42
13.61667	-43
13.62500	-43
13.63333	-43
13.64167	-42
13.65000	-42
13.65833	-42
13.66667	-41
13.67500	-39
13.68333	-38
13.69167	-37
13.70000	-38
13.70833	-39
13.71667	-39
13.72500	-38
13.73333	-36
13.74167	-32
13.75000	-28
13.75833	-25
13.76667	-21
13.77500	-17
13.78333	-16
13.79167	-17
13.80000	-19
13.80833	-20
13.81667	-19
13.82500	-18
13.83333	-16
13.84167	-14
13.85000	-14
13.85833	-15
13.86667	-16
13.87500	-17
13.88333	-18
13.89167	-18
13.90000	-17
13.90833	-15
13.91667	-13
13.92500	-13
13.93333	-12
13.94167	-12
13.95000	-11
13.95833	-10
13.96667	-9
13.97500	-6
13.98333	-4
13.99167	-2
14.00000	-0
14.00833	2
14.01667	3
14.02500	3
14.03333	1
14.04167	-1
14.05000	-4
14.05833	-6
14.06667	-7
14.07500	-6
14.08333	-5
14.09167	-3
14.10000	-2
14.10833	-2
14.11667	-2
14.12500	-0
14.13333	3
14.14167	6
14.15000	8
14.15833	9
14.16667	7
14.17500	3
14.18333	-1
14.19167	-6
14.20000	-9
14.20833	-11
14.21667	-13
14.22500	-13
14.23333	-12
14.24167	-11
14.25000	-9
14.25833	-8
14.26667	-7
14.27500	-6
14.28333	-5
14.29167	-4
14.30000	-3
14.30833	-1
14.31667	-0
14.32500	1
14.33333	2
14.34167	2
14.35000	1
14.35833	-1
14.36667	-3
14.37500	-5
14.38333	-7
14.39167	-7
14.40000	-7
14.40833	-6
14.41667	-5
14.42500	-4
14.43333	-4
14.44167	-4
14.45000	-4
14.45833	-5
14.46667	-6
14.47500	-6
14.48333	-5
14.49167	-5
14.50000	-5
14.50833	-7
14.51667	-9
14.52500	-12
14.53333	-14
14.54167	-16
14.55000	-17
14.55833	-16
14.56667	-16
14.57500	-15
14.58333	-16
14.59167	-17
14.60000	-19
14.60833	-20
14.61667	-20
14.62500	-19
14.63333	-18
14.64167	-17
14.65000	-18
14.65833	-19
14.66667	-21
14.67500	-23
14.68333	-22
14.69167	-21
14.70000	-20
14.70833	-19
14.71667	-18
14.72500	-18
14.73333	-19
14.74167	-20
14.75000	-23
14.75833	-26
14.76667	-30
14.77500	-33
14.78333	-34
14.79167	-33
14.80000	-30
14.80833	-26
14.81667	-22
14.82500	-19
14.83333	-16
14.84167	-16
14.85000	-17
14.85833	-19
14.86667	-23
14.87500	-26
14.88333	-28
14.89167	-28
14.90000	-26
14.90833	-24
14.91667	-23
14.92500	-22
14.93333	-24
14.94167	-25
14.95000	-27
14.95833	-28
14.96667	-28
14.97500	-27
14.98333	-26
14.99167	-25
15.00000	-25
15.00833	-26
15.01667	-28
15.02500	-30
15.03333	-30
15.04167	-30
15.05000	-28
15.05833	-27
15.06667	-27
15.07500	-27
15.08333	-28
15.09167	-29
15.10000	-28
15.10833	-25
15.11667	-23
15.12500	-21
15.13333	-19
15.14167	-18
15.15000	-19
15.15833	-20
15.16667	-23
15.17500	-25
15.18333	-26
15.19167	-26
15.20000	-25
15.20833	-24
15.21667	-24
15.22500	-24
15.23333	-25
15.24167	-25
15.25000	-24
15.25833	-25
15.26667	-26
15.27500	-28
15.28333	-31
15.29167	-33
15.30000	-34
15.30833	-32
15.31667	-28
15.32500	-23
15.33333	-19
15.34167	-16
15.35000	-15
15.35833	-16
15.36667	-19
15.37500	-23
15.38333	-28
15.39167	-32
15.40000	-34
15.40833	-35
15.41667	-35
15.42500	-34
15.43333	-34
15.44167	-33
15.45000	-32
15.45833	-30
15.46667	-28
15.47500	-26
15.48333	-26
15.49167	-26
15.50000	-26
15.50833	-26
15.51667	-26
15.52500	-25
15.53333	-24
15.54167	-20
15.55000	-15
15.55833	-10
15.56667	-6
15.57500	-4
15.58333	-5
15.59167	-7
15.60000	-8
15.60833	-9
15.61667	-9
15.62500	-10
15.63333	-12
15.64167	-12
15.65000	-12
15.65833	-11
15.66667	-10
15.67500	-9
15.68333	-9
15.69167	-9
15.70000	-9
15.70833	-8
15.71667	-7
15.72500	-9
15.73333	-12
15.74167	-14
15.75000	-16
15.75833	-16
15.76667	-13
15.77500	-9
15.78333	-4
15.79167	-1
15.80000	2
15.80833	2
15.81667	2
15.82500	0
15.83333	-2
15.84167	-4
15.85000	-6
15.85833	-7
15.86667	-8
15.87500	-8
15.88333	-8
15.89167	-8
15.90000	-8
15.90833	-7
15.91667	-5
15.92500	-2
15.93333	2
15.94167	5
15.95000	9
15.95833	12
15.96667	13
15.97500	15
15.98333	17
15.99167	20
16.00000	22
16.00833	24
16.01667	25
16.02500	24
16.03333	23
16.04167	22
16.05000	22
16.05833	23
16.06667	25
16.07500	26
16.08333	27
16.09167	29
16.10000	31
16.10833	33
16.11667	36
16.12500	40
16.13333	43
16.14167	47
16.15000	51
16.15833	54
16.16667	56
16.17500	56
16.18333	56
16.19167	56
16.20000	56
16.20833	57
16.21667	59
16.22500	62
16.23333	65
16.24167	67
16.25000	69
16.25833	70
16.26667	70
16.27500	70
16.28333	71
16.29167	73
16.30000	73
16.30833	71
16.31667	67
16.32500	62
16.33333	57
16.34167	55
16.35000	56
16.35833	60
16.36667	64
16.37500	69
16.38333	72
16.39167	74
16.40000	74
16.40833	73
16.41667	71
16.42500	70
16.43333	71
16.44167	73
16.45000	74
16.45833	75
16.46667	74
16.47500	72
16.48333	70
16.49167	68
16.50000	67
16.50833	65
16.51667	63
16.52500	63
16.53333	63
16.54167	64
16.55000	64
16.55833	65
16.56667	66
16.57500	66
16.58333	67
16.59167	68
16.60000	68
16.60833	68
16.61667	66
16.62500	65
16.63333	63
16.64167	62
16.65000	63
16.65833	64
16.66667	64
16.67500	65
16.68333	66
16.69167	67
16.70000	69
16.70833	72
16.71667	75
16.72500	78
16.73333	80
16.74167	82
16.75000	82
16.75833	81
16.76667	78
16.77500	76
16.78333	74
16.79167	74
16.80000	73
16.80833	73
16.81667	73
16.82500	73
16.83333	75
16.84167	76
16.85000	77
16.85833	77
16.86667	74
16.87500	71
16.88333	69
16.89167	69
16.90000	70
16.90833	72
16.91667	75
16.92500	76
16.93333	77
16.94167	78
16.95000	79
16.95833	81
16.96667	81
16.97500	81
16.98333	80
16.99167	80
17.00000	79
17.00833	78
17.01667	77
17.02500	77
17.03333	79
17.04167	82
17.05000	86
17.05833	87
17.06667	86
17.07500	83
17.08333	81
17.09167	78
17.10000	77
17.10833	77
17.11667	78
17.12500	78
17.13333	78
17.14167	79
17.15000	81
17.15833	83
17.16667	85
17.17500	86
17.18333	87
17.19167	86
17.20000	85
17.20833	84
17.21667	83
17.22500	81
17.23333	80
17.24167	79
17.25000	79
17.25833	80
17.26667	83
17.27500	88
17.28333	93
17.29167	98
17.30000	102
17.30833	104
17.31667	106
17.32500	105
17.33333	103
17.34167	102
17.35000	102
17.35833	103
17.36667	106
17.37500	110
17.38333	114
17.39167	116
17.40000	117
17.40833	115
17.41667	112
17.42500	110
17.43333	109
17.44167	109
17.45000	109
17.45833	109
17.46667	107
17.47500	105
17.48333	104
17.49167	105
17.50000	108
17.50833	113
17.51667	118
17.52500	124
17.53333	129
17.54167	133
17.55000	137
17.55833	139
17.56667	139
17.57500	138
17.58333	137
17.59167	134
17.60000	133
17.60833	133
17.61667	134
17.62500	137
17.63333	139
17.64167	142
17.65000	144
17.65833	147
17.66667	150
17.67500	153
17.68333	155
17.69167	157
17.70000	158
17.70833	160
17.71667	161
17.72500	162
17.73333	163
17.74167	164
17.75000	165
17.75833	168
17.76667	172
17.77500	175
17.78333	176
17.79167	175
17.80000	173
17.80833	171
17.81667	170
17.82500	172
17.83333	175
17.84167	179
17.85000	184
17.85833	188
17.86667	193
17.87500	196
17.88333	199
17.89167	200
17.90000	199
17.90833	199
17.91667	199
17.92500	200
17.93333	202
17.94167	204
17.95000	207
17.95833	208
17.96667	208
17.97500	206
17.98333	202
17.99167	199
18.00000	197
18.00833	197
18.01667	200
18.02500	204
18.03333	209
18.04167	212
18.05000	214
18.05833	213
18.06667	210
18.07500	208
18.08333	208
18.09167	209
18.10000	213
18.10833	218
18.11667	222
18.12500	225
18.13333	227
18.14167	226
18.15000	224
18.15833	222
18.16667	222
18.17500	224
18.18333	227
18.19167	231
18.20000	234
18.20833	235
18.21667	236
18.22500	237
18.23333	237
18.24167	236
18.25000	233
18.25833	229
18.26667	225
18.27500	223
18.28333	224
18.29167	227
18.30000	230
18.30833	230
18.31667	229
18.32500	227
18.33333	224
18.34167	221
18.35000	219
18.35833	218
18.36667	218
18.37500	220
18.38333	222
18.39167	224
18.40000	225
18.40833	223
18.41667	221
18.42500	218
18.43333	216
18.44167	215
18.45000	217
18.45833	222
18.46667	228
18.47500	234
18.48333	239
18.49167	242
18.50000	243
18.50833	242
18.51667	239
18.52500	235
18.53333	230
18.54167	226
18.55000	221
18.55833	218
18.56667	214
18.57500	212
18.58333	210
18.59167	209
18.60000	208
18.60833	208
18.61667	207
18.62500	204
18.63333	202
18.64167	204
18.65000	208
18.65833	214
18.66667	221
18.67500	226
18.68333	228
18.69167	228
18.70000	228
18.70833	228
18.71667	228
18.72500	228
18.73333	228
18.74167	227
18.75000	228
18.75833	229
18.76667	231
18.77500	234
18.78333	236
18.79167	238
18.80000	239
18.80833	240
18.81667	241
18.82500	242
18.83333	243
18.84167	244
18.85000	244
18.85833	244
18.86667	244
18.87500	244
18.88333	244
18.89167	243
18.90000	243
18.90833	244
18.91667	247
18.92500	251
18.93333	255
18.94167	260
18.95000	264
18.95833	268
18.96667	272
18.97500	275
18.98333	278
18.99167	281
19.00000	284
19.00833	286
19.01667	288
19.02500	290
19.03333	292
19.04167	295
19.05000	300
19.05833	306
19.06667	312
19.07500	319
19.08333	325
19.09167	331
19.10000	338
19.10833	347
19.11667	356
19.12500	368
19.13333	380
19.14167	391
19.15000	401
19.15833	409
19.16667	414
19.17500	421
19.18333	429
19.19167	439
19.20000	450
19.20833	461
19.21667	472
19.22500	483
19.23333	496
19.24167	511
19.25000	527
19.25833	544
19.26667	562
19.27500	580
19.28333	598
19.29167	615
19.30000	633
19.30833	652
19.31667	674
19.32500	700
19.33333	729
19.34167	761
19.35000	795
19.35833	829
19.36667	866
19.37500	904
19.38333	946
19.39167	991
19.40000	1036
19.40833	1083
19.41667	1130
19.42500	1180
19.43333	1231
19.44167	1287
19.45000	1348
19.45833	1413
19.46667	1484
19.47500	1559
19.48333	1639
19.49167	1724
19.50000	1813
19.50833	1908
19.51667	2007
19.52500	2112
19.53333	2221
19.54167	2337
19.55000	2460
19.55833	2587
19.56667	2724
19.57500	2864
19.58333	3013
19.59167	3167
19.60000	3330
19.60833	3504
19.61667	3686
19.62500	3884
19.63333	4089
19.64167	4306
19.65000	4532
19.65833	4764
19.66667	5009
19.67500	5259
19.68333	5525
19.69167	5799
19.70000	6083
19.70833	6382
19.71667	6685
19.72500	7009
19.73333	7341
19.74167	7694
19.75000	8065
19.75833	8445
19.76667	8849
19.77500	9257
19.78333	9684
19.79167	10121
19.80000	10570
19.80833	11039
19.81667	11512
19.82500	12012
19.83333	12517
19.84167	13042
19.85000	13584
19.85833	14131
19.86667	14706
19.87500	15281
19.88333	15882
19.89167	16491
19.90000	17109
19.90833	17749
19.91667	18387
19.92500	19054
19.93333	19723
19.94167	20410
19.95000	21114
19.95833	21819
19.96667	22553
19.97500	23277
19.98333	24019
19.99167	24760
20.00000	25501
20.00833	26259
20.01667	27012
20.02500	27795
20.03333	28576
20.04167	29370
20.05000	30172
20.05833	30962
20.06667	31769
20.07500	32556
20.08333	33353
20.09167	34141
20.10000	34922
20.10833	35716
20.11667	36493
20.12500	37290
20.13333	38071
20.14167	38851
20.15000	39628
20.15833	40383
20.16667	41145
20.17500	41878
20.18333	42612
20.19167	43329
20.20000	44029
20.20833	44729
20.21667	45404
20.22500	46085
20.23333	46743
20.24167	47394
20.25000	48033
20.25833	48644
20.26667	49249
20.27500	49817
20.28333	50370
20.29167	50899
20.30000	51408
20.30833	51910
20.31667	52387
20.32500	52860
20.33333	53307
20.34167	53735
20.35000	54143
20.35833	54519
20.36667	54878
20.37500	55204
20.38333	55508
20.39167	55789
20.40000	56046
20.40833	56288
20.41667	56504
20.42500	56706
20.43333	56884
20.44167	57039
20.45000	57172
20.45833	57277
20.46667	57361
20.47500	57420
20.48333	57459
20.49167	57479
20.50000	57481
20.50833	57464
20.51667	57426
20.52500	57367
20.53333	57290
20.54167	57191
20.55000	57075
20.55833	56942
20.56667	56790
20.57500	56623
20.58333	56435
20.59167	56232
20.60000	56012
20.60833	55771
20.61667	55521
20.62500	55248
20.63333	54966
20.64167	54666
20.65000	54352
20.65833	54029
20.66667	53688
20.67500	53344
20.68333	52983
20.69167	52615
20.70000	52240
20.70833	51851
20.71667	51463
20.72500	51058
20.73333	50652
20.74167	50235
20.75000	49808
20.75833	49381
20.76667	48940
20.77500	48503
20.78333	48052
20.79167	47599
20.80000	47143
20.80833	46676
20.81667	46219
20.82500	45751
20.83333	45291
20.84167	44828
20.85000	44361
20.85833	43898
20.86667	43423
20.87500	42959
20.88333	42488
20.89167	42024
20.90000	41565
20.90833	41102
20.91667	40652
20.92500	40195
20.93333	39749
20.94167	39305
20.95000	38863
20.95833	38433
20.96667	37997
20.97500	37575
20.98333	37149
20.99167	36729
21.00000	36314
21.00833	35897
21.01667	35494
21.02500	35090
21.03333	34700
21.04167	34319
21.05000	33945
21.05833	33582
21.06667	33216
21.07500	32863
21.08333	32508
21.09167	32160
21.10000	31819
21.10833	31477
21.11667	31149
21.12500	30822
21.13333	30508
21.14167	30202
21.15000	29902
21.15833	29612
21.16667	29318
21.17500	29036
21.18333	28753
21.19167	28477
21.20000	28208
21.20833	27941
21.21667	27687
21.22500	27435
21.23333	27192
21.24167	26956
21.25000	26724
21.25833	26501
21.26667	26277
21.27500	26062
21.28333	25847
21.29167	25637
21.30000	25433
21.30833	25229
21.31667	25034
21.32500	24837
21.33333	24647
21.34167	24458
21.35000	24271
21.35833	24088
21.36667	23905
21.37500	23729
21.38333	23553
21.39167	23382
21.40000	23217
21.40833	23052
21.41667	22893
21.42500	22731
21.43333	22572
21.44167	22412
21.45000	22250
21.45833	22089
21.46667	21925
21.47500	21763
21.48333	21600
21.49167	21441
21.50000	21286
21.50833	21131
21.51667	20982
21.52500	20829
21.53333	20682
21.54167	20535
21.55000	20371
21.55833	20202
21.56667	20040
21.57500	19886
21.58333	19736
21.59167	19585
21.60000	19434
21.60833	19289
21.61667	19150
21.62500	19007
21.63333	18865
21.64167	18721
21.65000	18566
21.65833	18409
21.66667	18260
21.67500	18123
21.68333	17984
21.69167	17846
21.70000	17709
21.70833	17569
21.71667	17431
21.72500	17288
21.73333	17149
21.74167	17012
21.75000	16863
21.75833	16712
21.76667	16569
21.77500	16434
21.78333	16304
21.79167	16180
21.80000	16059
21.80833	15936
21.81667	15815
21.82500	15692
21.83333	15570
21.84167	15446
21.85000	15322
21.85833	15200
21.86667	15077
21.87500	14958
21.88333	14841
21.89167	14727
21.90000	14619
21.90833	14504
21.91667	14386
21.92500	14272
21.93333	14159
21.94167	14049
21.95000	13943
21.95833	13843
21.96667	13742
21.97500	13646
21.98333	13550
21.99167	13446
22.00000	13339
22.00833	13239
22.01667	13144
22.02500	13047
22.03333	12954
22.04167	12863
22.05000	12766
22.05833	12666
22.06667	12571
22.07500	12482
22.08333	12392
22.09167	12302
22.10000	12216
22.10833	12124
22.11667	12027
22.12500	11932
22.13333	11844
22.14167	11756
22.15000	11666
22.15833	11578
22.16667	11487
22.17500	11398
22.18333	11306
22.19167	11215
22.20000	11126
22.20833	11036
22.21667	10948
22.22500	10857
22.23333	10767
22.24167	10676
22.25000	10583
22.25833	10494
22.26667	10403
22.27500	10314
22.28333	10222
22.29167	10129
22.30000	10034
22.30833	9936
22.31667	9842
22.32500	9748
22.33333	9657
22.34167	9565
22.35000	9472
22.35833	9379
22.36667	9284
22.37500	9191
22.38333	9097
22.39167	9005
22.40000	8912
22.40833	8816
22.41667	8722
22.42500	8625
22.43333	8531
22.44167	8440
22.45000	8350
22.45833	8263
22.46667	8174
22.47500	8087
22.48333	7998
22.49167	7908
22.50000	7819
22.50833	7728
22.51667	7640
22.52500	7550
22.53333	7464
22.54167	7381
22.55000	7300
22.55833	7222
22.56667	7143
22.57500	7064
22.58333	6983
22.59167	6902
22.60000	6823
22.60833	6745
22.61667	6671
22.62500	6597
22.63333	6526
22.64167	6454
22.65000	6384
22.65833	6316
22.66667	6247
22.67500	6182
22.68333	6115
22.69167	6050
22.70000	5986
22.70833	5922
22.71667	5862
22.72500	5803
22.73333	5747
22.74167	5691
22.75000	5635
22.75833	5580
22.76667	5523
22.77500	5470
22.78333	5418
22.79167	5371
22.80000	5329
22.80833	5288
22.81667	5249
22.82500	5206
22.83333	5164
22.84167	5123
22.85000	5083
22.85833	5047
22.86667	5012
22.87500	4978
22.88333	4944
22.89167	4910
22.90000	4879
22.90833	4848
22.91667	4818
22.92500	4787
22.93333	4756
22.94167	4725
22.95000	4695
22.95833	4667
22.96667	4641
22.97500	4617
22.98333	4594
22.99167	4573
23.00000	4552
23.00833	4531
23.01667	4511
23.02500	4489
23.03333	4466
23.04167	4443
23.05000	4420
23.05833	4400
23.06667	4381
23.07500	4365
23.08333	4348
23.09167	4331
23.10000	4312
23.10833	4291
23.11667	4272
23.12500	4256
23.13333	4242
23.14167	4231
23.15000	4220
23.15833	4207
23.16667	4193
23.17500	4178
23.18333	4161
23.19167	4144
23.20000	4126
23.20833	4108
23.21667	4090
23.22500	4073
23.23333	4055
23.24167	4038
23.25000	4021
23.25833	4004
23.26667	3987
23.27500	3971
23.28333	3956
23.29167	3941
23.30000	3927
23.30833	3913
23.31667	3898
23.32500	3884
23.33333	3868
23.34167	3851
23.35000	3832
23.35833	3814
23.36667	3795
23.37500	3777
23.38333	3760
23.39167	3743
23.40000	3723
23.40833	3701
23.41667	3680
23.42500	3659
23.43333	3640
23.44167	3622
23.45000	3605
23.45833	3586
23.46667	3566
23.47500	3547
23.48333	3526
23.49167	3506
23.50000	3486
23.50833	3467
23.51667	3447
23.52500	3427
23.53333	3406
23.54167	3385
23.55000	3365
23.55833	3345
23.56667	3327
23.57500	3309
23.58333	3292
23.59167	3276
23.60000	3262
23.60833	3248
23.61667	3233
23.62500	3215
23.63333	3197
23.64167	3177
23.65000	3158
23.65833	3139
23.66667	3121
23.67500	3103
23.68333	3085
23.69167	3067
23.70000	3049
23.70833	3032
23.71667	3015
23.72500	3000
23.73333	2985
23.74167	2970
23.75000	2957
23.75833	2945
23.76667	2934
23.77500	2923
23.78333	2912
23.79167	2901
23.80000	2888
23.80833	2874
23.81667	2858
23.82500	2843
23.83333	2828
23.84167	2817
23.85000	2808
23.85833	2801
23.86667	2796
23.87500	2790
23.88333	2784
23.89167	2777
23.90000	2770
23.90833	2764
23.91667	2758
23.92500	2755
23.93333	2753
23.94167	2752
23.95000	2749
23.95833	2745
23.96667	2738
23.97500	2732
23.98333	2726
23.99167	2721
24.00000	2718
24.00833	2716
24.01667	2715
24.02500	2714
24.03333	2714
24.04167	2716
24.05000	2718
24.05833	2722
24.06667	2725
24.07500	2728
24.08333	2730
24.09167	2731
24.10000	2733
24.10833	2736
24.11667	2741
24.12500	2748
24.13333	2757
24.14167	2767
24.15000	2778
24.15833	2788
24.16667	2797
24.17500	2805
24.18333	2812
24.19167	2818
24.20000	2823
24.20833	2829
24.21667	2836
24.22500	2845
24.23333	2855
24.24167	2866
24.25000	2878
24.25833	2888
24.26667	2897
24.27500	2906
24.28333	2915
24.29167	2925
24.30000	2936
24.30833	2947
24.31667	2959
24.32500	2972
24.33333	2984
24.34167	2996
24.35000	3007
24.35833	3016
24.36667	3026
24.37500	3037
24.38333	3049
24.39167	3061
24.40000	3074
24.40833	3086
24.41667	3098
24.42500	3109
24.43333	3120
24.44167	3129
24.45000	3137
24.45833	3143
24.46667	3150
24.47500	3156
24.48333	3163
24.49167	3171
24.50000	3177
24.50833	3185
24.51667	3192
24.52500	3201
24.53333	3209
24.54167	3215
24.55000	3220
24.55833	3223
24.56667	3223
24.57500	3224
24.58333	3227
24.59167	3231
24.60000	3234
24.60833	3237
24.61667	3239
24.62500	3238
24.63333	3235
24.64167	3232
24.65000	3229
24.65833	3227
24.66667	3225
24.67500	3223
24.68333	3221
24.69167	3218
24.70000	3214
24.70833	3207
24.71667	3200
24.72500	3191
24.73333	3181
24.74167	3172
24.75000	3164
24.75833	3157
24.76667	3152
24.77500	3147
24.78333	3142
24.79167	3136
24.80000	3125
24.80833	3112
24.81667	3098
24.82500	3083
24.83333	3069
24.84167	3056
24.85000	3044
24.85833	3033
24.86667	3022
24.87500	3012
24.88333	3000
24.89167	2988
24.90000	2975
24.90833	2962
24.91667	2948
24.92500	2934
24.93333	2920
24.94167	2905
24.95000	2891
24.95833	2878
24.96667	2864
24.97500	2851
24.98333	2837
24.99167	2824
25.00000	2810
25.00833	2797
25.01667	2784
25.02500	2770
25.03333	2755
25.04167	2741
25.05000	2726
25.05833	2711
25.06667	2696
25.07500	2681
25.08333	2667
25.09167	2654
25.10000	2641
25.10833	2628
25.11667	2617
25.12500	2607
25.13333	2597
25.14167	2587
25.15000	2576
25.15833	2565
25.16667	2552
25.17500	2540
25.18333	2527
25.19167	2516
25.20000	2505
25.20833	2494
25.21667	2482
25.22500	2470
25.23333	2458
25.24167	2446
25.25000	2437
25.25833	2430
25.26667	2425
25.27500	2422
25.28333	2419
25.29167	2415
25.30000	2409
25.30833	2402
25.31667	2394
25.32500	2385
25.33333	2377
25.34167	2371
25.35000	2365
25.35833	2358
25.36667	2350
25.37500	2342
25.38333	2332
25.39167	2322
25.40000	2316
25.40833	2314
25.41667	2314
25.42500	2314
25.43333	2313
25.44167	2308
25.45000	2300
25.45833	2293
25.46667	2286
25.47500	2282
25.48333	2281
25.49167	2280
25.50000	2279
25.50833	2276
25.51667	2272
25.52500	2268
25.53333	2264
25.54167	2260
25.55000	2256
25.55833	2253
25.56667	2250
25.57500	2248
25.58333	2247
25.59167	2248
25.60000	2252
25.60833	2257
25.61667	2261
25.62500	2264
25.63333	2263
25.64167	2261
25.65000	2258
25.65833	2256
25.66667	2254
25.67500	2253
25.68333	2254
25.69167	2257
25.70000	2261
25.70833	2266
25.71667	2269
25.72500	2270
25.73333	2270
25.74167	2270
25.75000	2272
25.75833	2274
25.76667	2276
25.77500	2279
25.78333	2281
25.79167	2282
25.80000	2283
25.80833	2286
25.81667	2291
25.82500	2297
25.83333	2303
25.84167	2310
25.85000	2317
25.85833	2323
25.86667	2327
25.87500	2332
25.88333	2337
25.89167	2343
25.90000	2350
25.90833	2358
25.91667	2364
25.92500	2370
25.93333	2375
25.94167	2380
25.95000	2386
25.95833	2392
25.96667	2400
25.97500	2409
25.98333	2419
25.99167	2428
26.00000	2437
26.00833	2445
26.01667	2454
26.02500	2462
26.03333	2470
26.04167	2477
26.05000	2484
26.05833	2491
26.06667	2498
26.07500	2506
26.08333	2515
26.09167	2524
26.10000	2534
26.10833	2543
26.11667	2551
26.12500	2558
26.13333	2566
26.14167	2576
26.15000	2589
26.15833	2603
26.16667	2617
26.17500	2629
26.18333	2639
26.19167	2647
26.20000	2654
26.20833	2660
26.21667	2667
26.22500	2675
26.23333	2683
26.24167	2692
26.25000	2701
26.25833	2710
26.26667	2719
26.27500	2729
26.28333	2739
26.29167	2751
26.30000	2764
26.30833	2777
26.31667	2789
26.32500	2799
26.33333	2808
26.34167	2817
26.35000	2826
26.35833	2835
26.36667	2844
26.37500	2851
26.38333	2856
26.39167	2861
26.40000	2868
26.40833	2875
26.41667	2883
26.42500	2889
26.43333	2894
26.44167	2899
26.45000	2903
26.45833	2909
26.46667	2917
26.47500	2926
26.48333	2937
26.49167	2948
26.50000	2958
26.50833	2967
26.51667	2974
26.52500	2977
26.53333	2979
26.54167	2978
26.55000	2976
26.55833	2975
26.56667	2975
26.57500	2977
26.58333	2981
26.59167	2986
26.60000	2991
26.60833	2996
26.61667	3000
26.62500	3004
26.63333	3006
26.64167	3006
26.65000	3005
26.65833	3004
26.66667	3003
26.67500	3003
26.68333	3002
26.69167	2999
26.70000	2995
26.70833	2991
26.71667	2989
26.72500	2989
26.73333	2990
26.74167	2989
26.75000	2987
26.75833	2983
26.76667	2979
26.77500	2976
26.78333	2975
26.79167	2972
26.80000	2968
26.80833	2963
26.81667	2957
26.82500	2951
26.83333	2943
26.84167	2936
26.85000	2927
26.85833	2920
26.86667	2914
26.87500	2911
26.88333	2911
26.89167	2912
26.90000	2912
26.90833	2909
26.91667	2904
26.92500	2898
26.93333	2893
26.94167	2889
26.95000	2886
26.95833	2883
26.96667	2880
26.97500	2877
26.98333	2873
26.99167	2869
27.00000	2863
27.00833	2857
27.01667	2851
27.02500	2846
27.03333	2843
27.04167	2840
27.05000	2837
27.05833	2834
27.06667	2831
27.07500	2827
27.08333	2826
27.09167	2825
27.10000	2825
27.10833	2824
27.11667	2823
27.12500	2823
27.13333	2824
27.14167	2826
27.15000	2829
27.15833	2831
27.16667	2831
27.17500	2831
27.18333	2829
27.19167	2828
27.20000	2827
27.20833	2828
27.21667	2828
27.22500	2828
27.23333	2828
27.24167	2826
27.25000	2826
27.25833	2826
27.26667	2826
27.27500	2827
27.28333	2826
27.29167	2825
27.30000	2826
27.30833	2829
27.31667	2834
27.32500	2840
27.33333	2846
27.34167	2852
27.35000	2858
27.35833	2865
27.36667	2872
27.37500	2878
27.38333	2884
27.39167	2889
27.40000	2896
27.40833	2904
27.41667	2911
27.42500	2919
27.43333	2926
27.44167	2933
27.45000	2940
27.45833	2949
27.46667	2960
27.47500	2973
27.48333	2986
27.49167	2999
27.50000	3009
27.50833	3018
27.51667	3024
27.52500	3029
27.53333	3034
27.54167	3040
27.55000	3049
27.55833	3061
27.56667	3074
27.57500	3088
27.58333	3102
27.59167	3116
27.60000	3129
27.60833	3142
27.61667	3156
27.62500	3170
27.63333	3184
27.64167	3200
27.65000	3217
27.65833	3233
27.66667	3248
27.67500	3263
27.68333	3276
27.69167	3288
27.70000	3301
27.70833	3316
27.71667	3332
27.72500	3351
27.73333	3371
27.74167	3390
27.75000	3409
27.75833	3427
27.76667	3443
27.77500	3459
27.78333	3476
27.79167	3493
27.80000	3511
27.80833	3529
27.81667	3546
27.82500	3562
27.83333	3577
27.84167	3593
27.85000	3610
27.85833	3628
27.86667	3648
27.87500	3666
27.88333	3683
27.89167	3698
27.90000	3713
27.90833	3728
27.91667	3743
27.92500	3760
27.93333	3777
27.94167	3795
27.95000	3813
27.95833	3830
27.96667	3846
27.97500	3861
27.98333	3876
27.99167	3890
28.00000	3904
28.00833	3919
28.01667	3931
28.02500	3942
28.03333	3951
28.04167	3960
28.05000	3969
28.05833	3979
28.06667	3989
28.07500	3999
28.08333	4009
28.09167	4020
28.10000	4030
28.10833	4041
28.11667	4049
28.12500	4056
28.13333	4062
28.14167	4070
28.15000	4080
28.15833	4090
28.16667	4100
28.17500	4109
28.18333	4117
28.19167	4125
28.20000	4134
28.20833	4144
28.21667	4152
28.22500	4157
28.23333	4159
28.24167	4162
28.25000	4165
28.25833	4169
28.26667	4175
28.27500	4182
28.28333	4188
28.29167	4192
28.30000	4196
28.30833	4198
28.31667	4198
28.32500	4200
28.33333	4202
28.34167	4204
28.35000	4206
28.35833	4208
28.36667	4208
28.37500	4208
28.38333	4208
28.39167	4209
28.40000	4211
28.40833	4214
28.41667	4218
28.42500	4222
28.43333	4225
28.44167	4225
28.45000	4221
28.45833	4217
28.46667	4212
28.47500	4209
28.48333	4207
28.49167	4207
28.50000	4206
28.50833	4204
28.51667	4203
28.52500	4204
28.53333	4207
28.54167	4211
28.55000	4214
28.55833	4216
28.56667	4216
28.57500	4216
28.58333	4217
28.59167	4218
28.60000	4219
28.60833	4218
28.61667	4217
28.62500	4217
28.63333	4218
28.64167	4220
28.65000	4225
28.65833	4229
28.66667	4234
28.67500	4238
28.68333	4242
28.69167	4246
28.70000	4249
28.70833	4251
28.71667	4251
28.72500	4252
28.73333	4252
28.74167	4254
28.75000	4258
28.75833	4264
28.76667	4273
28.77500	4282
28.78333	4292
28.79167	4301
28.80000	4308
28.80833	4313
28.81667	4319
28.82500	4325
28.83333	4334
28.84167	4346
28.85000	4359
28.85833	4373
28.86667	4385
28.87500	4395
28.88333	4405
28.89167	4415
28.90000	4426
28.90833	4438
28.91667	4450
28.92500	4462
28.93333	4475
28.94167	4489
28.95000	4504
28.95833	4521
28.96667	4537
28.97500	4553
28.98333	4568
28.99167	4583
29.00000	4599
29.00833	4617
29.01667	4636
29.02500	4654
29.03333	4673
29.04167	4693
29.05000	4714
29.05833	4736
29.06667	4761
29.07500	4786
29.08333	4810
29.09167	4833
29.10000	4855
29.10833	4879
29.11667	4903
29.12500	4930
29.13333	4960
29.14167	4991
29.15000	5023
29.15833	5054
29.16667	5086
29.17500	5118
29.18333	5151
29.19167	5185
29.20000	5220
29.20833	5259
29.21667	5298
29.22500	5340
29.23333	5382
29.24167	5426
29.25000	5471
29.25833	5516
29.26667	5565
29.27500	5615
29.28333	5669
29.29167	5725
29.30000	5783
29.30833	5846
29.31667	5909
29.32500	5975
29.33333	6042
29.34167	6110
29.35000	6180
29.35833	6249
29.36667	6326
29.37500	6415
29.38333	6508
29.39167	6599
29.40000	6693
29.40833	6793
29.41667	6894
29.42500	7000
29.43333	7109
29.44167	7222
29.45000	7347
29.45833	7481
29.46667	7614
29.47500	7742
29.48333	7877
29.49167	8034
29.50000	8203
29.50833	8373
29.51667	8545
29.52500	8721
29.53333	8895
29.54167	9080
29.55000	9277
29.55833	9482
29.56667	9711
29.57500	9960
29.58333	10213
29.59167	10454
29.60000	10699
29.60833	10961
29.61667	11223
29.62500	11507
29.63333	11823
29.64167	12144
29.65000	12468
29.65833	12797
29.66667	13129
29.67500	13459
29.68333	13811
29.69167	14182
29.70000	14568
29.70833	14996
29.71667	15449
29.72500	15892
29.73333	16309
29.74167	16735
29.75000	17181
29.75833	17639
29.76667	18129
29.77500	18627
29.78333	19149
29.79167	19684
29.80000	20227
29.80833	20791
29.81667	21349
29.82500	21926
29.83333	22504
29.84167	23095
29.85000	23706
29.85833	24323
29.86667	24972
29.87500	25619
29.88333	26286
29.89167	26958
29.90000	27631
29.90833	28322
29.91667	29004
29.92500	29705
29.93333	30405
29.94167	31117
29.95000	31847
29.95833	32572
29.96667	33325
29.97500	34068
29.98333	34825
29.99167	35583
30.00000	36334
30.00833	37098
30.01667	37843
30.02500	38603
30.03333	39352
30.04167	40104
30.05000	40865
30.05833	41612
30.06667	42376
30.07500	43120
30.08333	43868
30.09167	44609
30.10000	45335
30.10833	46067
30.11667	46775
30.12500	47490
30.13333	48188
30.14167	48880
30.15000	49571
30.15833	50238
30.16667	50908
30.17500	51551
30.18333	52187
30.19167	52805
30.20000	53398
30.20833	53984
30.21667	54540
30.22500	55089
30.23333	55617
30.24167	56130
30.25000	56634
30.25833	57110
30.26667	57577
30.27500	58013
30.28333	58428
30.29167	58818
30.30000	59179
30.30833	59523
30.31667	59837
30.32500	60135
30.33333	60409
30.34167	60659
30.35000	60889
30.35833	61090
30.36667	61271
30.37500	61422
30.38333	61547
30.39167	61646
30.40000	61718
30.40833	61767
30.41667	61791
30.42500	61788
30.43333	61760
30.44167	61703
30.45000	61619
30.45833	61513
30.46667	61380
30.47500	61227
30.48333	61047
30.49167	60843
30.50000	60616
30.50833	60359
30.51667	60084
30.52500	59778
30.53333	59455
30.54167	59108
30.55000	58739
30.55833	58356
30.56667	57945
30.57500	57523
30.58333	57078
30.59167	56615
30.60000	56137
30.60833	55631
30.61667	55119
30.62500	54579
30.63333	54032
30.64167	53467
30.65000	52884
30.65833	52299
30.66667	51688
30.67500	51082
30.68333	50458
30.69167	49826
30.70000	49186
30.70833	48522
30.71667	47864
30.72500	47184
30.73333	46508
30.74167	45825
30.75000	45131
30.75833	44445
30.76667	43738
30.77500	43044
30.78333	42341
30.79167	41639
30.80000	40942
30.80833	40228
30.81667	39528
30.82500	38808
30.83333	38097
30.84167	37386
30.85000	36671
30.85833	35976
30.86667	35273
30.87500	34590
30.88333	33901
30.89167	33215
30.90000	32538
30.90833	31850
30.91667	31184
30.92500	30512
30.93333	29857
30.94167	29208
30.95000	28561
30.95833	27935
30.96667	27303
30.97500	26692
30.98333	26081
30.99167	25478
31.00000	24889
31.00833	24296
31.01667	23725
31.02500	23152
31.03333	22597
31.04167	22051
31.05000	21510
31.05833	20990
31.06667	20469
31.07500	19969
31.08333	19470
31.09167	18980
31.10000	18501
31.10833	18022
31.11667	17564
31.12500	17108
31.13333	16669
31.14167	16242
31.15000	15822
31.15833	15421
31.16667	15021
31.17500	14638
31.18333	14257
31.19167	13884
31.20000	13523
31.20833	13161
31.21667	12816
31.22500	12472
31.23333	12142
31.24167	11824
31.25000	11512
31.25833	11217
31.26667	10923
31.27500	10639
31.28333	10356
31.29167	10078
31.30000	9813
31.30833	9552
31.31667	9308
31.32500	9069
31.33333	8841
31.34167	8617
31.35000	8395
31.35833	8183
31.36667	7972
31.37500	7771
31.38333	7575
31.39167	7386
31.40000	7204
31.40833	7024
31.41667	6853
31.42500	6682
31.43333	6519
31.44167	6361
31.45000	6208
31.45833	6063
31.46667	5920
31.47500	5784
31.48333	5650
31.49167	5519
31.50000	5393
31.50833	5270
31.51667	5154
31.52500	5041
31.53333	4933
31.54167	4828
31.55000	4726
31.55833	4629
31.56667	4534
31.57500	4445
31.58333	4358
31.59167	4274
31.60000	4193
31.60833	4111
31.61667	4032
31.62500	3953
31.63333	3877
31.64167	3804
31.65000	3732
31.65833	3664
31.66667	3599
31.67500	3537
31.68333	3478
31.69167	3422
31.70000	3369
31.70833	3317
31.71667	3267
31.72500	3216
31.73333	3166
31.74167	3117
31.75000	3069
31.75833	3025
31.76667	2982
31.77500	2942
31.78333	2903
31.79167	2864
31.80000	2825
31.80833	2788
31.81667	2752
31.82500	2718
31.83333	2686
31.84167	2656
31.85000	2627
31.85833	2600
31.86667	2574
31.87500	2550
31.88333	2525
31.89167	2501
31.90000	2478
31.90833	2455
31.91667	2433
31.92500	2412
31.93333	2392
31.94167	2375
31.95000	2359
31.95833	2345
31.96667	2332
31.97500	2320
31.98333	2308
31.99167	2297
32.00000	2286
32.00833	2275
32.01667	2265
32.02500	2255
32.03333	2246
32.04167	2238
32.05000	2231
32.05833	2225
32.06667	2218
32.07500	2211
32.08333	2205
32.09167	2200
32.10000	2196
32.10833	2193
32.11667	2192
32.12500	2192
32.13333	2194
32.14167	2199
32.15000	2206
32.15833	2214
32.16667	2225
32.17500	2236
32.18333	2245
32.19167	2255
32.20000	2265
32.20833	2276
32.21667	2288
32.22500	2300
32.23333	2312
32.24167	2324
32.25000	2337
32.25833	2354
32.26667	2374
32.27500	2395
32.28333	2418
32.29167	2440
32.30000	2462
32.30833	2485
32.31667	2508
32.32500	2534
32.33333	2561
32.34167	2590
32.35000	2620
32.35833	2652
32.36667	2685
32.37500	2717
32.38333	2750
32.39167	2783
32.40000	2816
32.40833	2851
32.41667	2888
32.42500	2929
32.43333	2971
32.44167	3015
32.45000	3061
32.45833	3108
32.46667	3158
32.47500	3208
32.48333	3258
32.49167	3308
32.50000	3357
32.50833	3407
32.51667	3458
32.52500	3513
32.53333	3569
32.54167	3628
32.55000	3690
32.55833	3751
32.56667	3814
32.57500	3874
32.58333	3934
32.59167	3994
32.60000	4056
32.60833	4121
32.61667	4188
32.62500	4258
32.63333	4328
32.64167	4398
32.65000	4471
32.65833	4545
32.66667	4622
32.67500	4698
32.68333	4775
32.69167	4851
32.70000	4927
32.70833	5003
32.71667	5078
32.72500	5156
32.73333	5235
32.74167	5315
32.75000	5398
32.75833	5481
32.76667	5568
32.77500	5653
32.78333	5740
32.79167	5827
32.80000	5913
32.80833	5999
32.81667	6083
32.82500	6169
32.83333	6254
32.84167	6339
32.85000	6424
32.85833	6507
32.86667	6591
32.87500	6673
32.88333	6757
32.89167	6843
32.90000	6930
32.90833	7021
32.91667	7111
32.92500	7204
32.93333	7296
32.94167	7385
32.95000	7474
32.95833	7559
32.96667	7644
32.97500	7726
32.98333	7811
32.99167	7897
33.00000	7984
33.00833	8073
33.01667	8158
33.02500	8241
33.03333	8320
33.04167	8395
33.05000	8470
33.05833	8545
33.06667	8623
33.07500	8700
33.08333	8776
33.09167	8850
33.10000	8921
33.10833	8992
33.11667	9061
33.12500	9132
33.13333	9203
33.14167	9272
33.15000	9339
33.15833	9403
33.16667	9466
33.17500	9528
33.18333	9589
33.19167	9650
33.20000	9706
33.20833	9761
33.21667	9813
33.22500	9864
33.23333	9914
33.24167	9964
33.25000	10015
33.25833	10064
33.26667	10112
33.27500	10157
33.28333	10201
33.29167	10243
33.30000	10283
33.30833	10324
33.31667	10362
33.32500	10398
33.33333	10430
33.34167	10456
33.35000	10478
33.35833	10498
33.36667	10518
33.37500	10538
33.38333	10560
33.39167	10580
33.40000	10596
33.40833	10607
33.41667	10616
33.42500	10623
33.43333	10629
33.44167	10634
33.45000	10637
33.45833	10637
33.46667	10633
33.47500	10627
33.48333	10620
33.49167	10613
33.50000	10605
33.50833	10595
33.51667	10584
33.52500	10569
33.53333	10552
33.54167	10533
33.55000	10511
33.55833	10488
33.56667	10461
33.57500	10432
33.58333	10400
33.59167	10365
33.60000	10330
33.60833	10294
33.61667	10259
33.62500	10221
33.63333	10183
33.64167	10141
33.65000	10097
33.65833	10050
33.66667	10001
33.67500	9952
33.68333	9902
33.69167	9853
33.70000	9803
33.70833	9751
33.71667	9697
33.72500	9639
33.73333	9580
33.74167	9518
33.75000	9456
33.75833	9394
33.76667	9330
33.77500	9266
33.78333	9198
33.79167	9129
33.80000	9060
33.80833	8989
33.81667	8920
33.82500	8849
33.83333	8777
33.84167	8701
33.85000	8623
33.85833	8546
33.86667	8468
33.87500	8393
33.88333	8318
33.89167	8243
33.90000	8168
33.90833	8089
33.91667	8009
33.92500	7924
33.93333	7840
33.94167	7755
33.95000	7672
33.95833	7591
33.96667	7510
33.97500	7430
33.98333	7347
33.99167	7262
34.00000	7179
34.00833	7094
34.01667	7011
34.02500	6926
34.03333	6842
34.04167	6759
34.05000	6677
34.05833	6596
34.06667	6514
34.07500	6435
34.08333	6354
34.09167	6273
34.10000	6192
34.10833	6108
34.11667	6026
34.12500	5942
34.13333	5859
34.14167	5778
34.15000	5696
34.15833	5616
34.16667	5534
34.17500	5454
34.18333	5375
34.19167	5298
34.20000	5222
34.20833	5145
34.21667	5069
34.22500	4991
34.23333	4914
34.24167	4837
34.25000	4761
34.25833	4687
34.26667	4613
34.27500	4541
34.28333	4471
34.29167	4401
34.30000	4333
34.30833	4263
34.31667	4196
34.32500	4128
34.33333	4062
34.34167	3997
34.35000	3933
34.35833	3870
34.36667	3808
34.37500	3748
34.38333	3688
34.39167	3628
34.40000	3566
34.40833	3502
34.41667	3439
34.42500	3375
34.43333	3312
34.44167	3251
34.45000	3190
34.45833	3133
34.46667	3080
34.47500	3030
34.48333	2983
34.49167	2936
34.50000	2890
34.50833	2842
34.51667	2796
34.52500	2748
34.53333	2701
34.54167	2654
34.55000	2607
34.55833	2561
34.56667	2516
34.57500	2472
34.58333	2427
34.59167	2384
34.60000	2341
34.60833	2299
34.61667	2260
34.62500	2223
34.63333	2186
34.64167	2150
34.65000	2114
34.65833	2077
34.66667	2040
34.67500	2004
34.68333	1969
34.69167	1936
34.70000	1904
34.70833	1872
34.71667	1839
34.72500	1805
34.73333	1772
34.74167	1740
34.75000	1709
34.75833	1680
34.76667	1652
34.77500	1624
34.78333	1595
34.79167	1565
34.80000	1536
34.80833	1508
34.81667	1482
34.82500	1456
34.83333	1432
34.84167	1408
34.85000	1385
34.85833	1362
34.86667	1339
34.87500	1317
34.88333	1295
34.89167	1273
34.90000	1252
34.90833	1230
34.91667	1209
34.92500	1186
34.93333	1165
34.94167	1145
34.95000	1127
34.95833	1111
34.96667	1095
34.97500	1079
34.98333	1061
34.99167	1042
35.00000	1023
35.00833	1004
35.01667	988
35.02500	975
35.03333	963
35.04167	952
35.05000	942
35.05833	931
35.06667	919
35.07500	906
35.08333	892
35.09167	879
35.10000	865
35.10833	851
35.11667	839
35.12500	827
35.13333	817
35.14167	806
35.15000	795
35.15833	783
35.16667	770
35.17500	757
35.18333	745
35.19167	732
35.20000	720
35.20833	706
35.21667	693
35.22500	682
35.23333	673
35.24167	664
35.25000	656
35.25833	647
35.26667	637
35.27500	627
35.28333	620
35.29167	613
35.30000	607
35.30833	600
35.31667	593
35.32500	587
35.33333	582
35.34167	578
35.35000	576
35.35833	572
35.36667	566
35.37500	557
35.38333	548
35.39167	537
35.40000	529
35.40833	521
35.41667	514
35.42500	507
35.43333	500
35.44167	495
35.45000	490
35.45833	488
35.46667	487
35.47500	486
35.48333	484
35.49167	480
35.50000	475
35.50833	470
35.51667	464
35.52500	459
35.53333	455
35.54167	452
35.55000	449
35.55833	445
35.56667	440
35.57500	434
35.58333	428
35.59167	423
35.60000	418
35.60833	415
35.61667	413
35.62500	413
35.63333	414
35.64167	413
35.65000	410
35.65833	405
35.66667	396
35.67500	387
35.68333	379
35.69167	374
35.70000	371
35.70833	369
35.71667	368
35.72500	366
35.73333	363
35.74167	360
35.75000	358
35.75833	357
35.76667	358
35.77500	361
35.78333	361
35.79167	361
35.80000	359
35.80833	356
35.81667	353
35.82500	350
35.83333	347
35.84167	343
35.85000	340
35.85833	338
35.86667	335
35.87500	331
35.88333	327
35.89167	324
35.90000	320
35.90833	317
35.91667	315
35.92500	314
35.93333	314
35.94167	314
35.95000	312
35.95833	309
35.96667	304
35.97500	299
35.98333	294
35.99167	290
36.00000	288
36.00833	288
36.01667	288
36.02500	287
36.03333	284
36.04167	280
36.05000	277
36.05833	275
36.06667	275
36.07500	276
36.08333	277
36.09167	279
36.10000	284
36.10833	290
36.11667	296
36.12500	298
36.13333	298
36.14167	294
36.15000	288
36.15833	283
36.16667	278
36.17500	275
36.18333	273
36.19167	272
36.20000	270
36.20833	268
36.21667	264
36.22500	260
36.23333	256
36.24167	254
36.25000	254
36.25833	256
36.26667	258
36.27500	259
36.28333	258
36.29167	255
36.30000	253
36.30833	250
36.31667	248
36.32500	247
36.33333	246
36.34167	244
36.35000	242
36.35833	238
36.36667	236
36.37500	233
36.38333	232
36.39167	231
36.40000	229
36.40833	228
36.41667	228
36.42500	229
36.43333	231
36.44167	231
36.45000	228
36.45833	223
36.46667	216
36.47500	209
36.48333	205
36.49167	203
36.50000	204
36.50833	208
36.51667	211
36.52500	215
36.53333	218
36.54167	219
36.55000	219
36.55833	217
36.56667	213
36.57500	209
36.58333	205
36.59167	202
36.60000	200
36.60833	199
36.61667	199
36.62500	201
36.63333	204
36.64167	205
36.65000	205
36.65833	202
36.66667	199
36.67500	196
36.68333	195
36.69167	193
36.70000	191
36.70833	188
36.71667	186
36.72500	186
36.73333	187
36.74167	190
36.75000	192
36.75833	194
36.76667	197
36.77500	200
36.78333	203
36.79167	207
36.80000	208
36.80833	207
36.81667	205
36.82500	201
36.83333	198
36.84167	194
36.85000	190
36.85833	187
36.86667	185
36.87500	183
36.88333	180
36.89167	177
36.90000	173
36.90833	171
36.91667	169
36.92500	170
36.93333	173
36.94167	174
36.95000	175
36.95833	176
36.96667	177
36.97500	178
36.98333	178
36.99167	178
37.00000	177
37.00833	175
37.01667	173
37.02500	172
37.03333	170
37.04167	169
37.05000	170
37.05833	172
37.06667	175
37.07500	178
37.08333	179
37.09167	179
37.10000	178
37.10833	176
37.11667	173
37.12500	171
37.13333	169
37.14167	167
37.15000	166
37.15833	164
37.16667	161
37.17500	159
37.18333	157
37.19167	158
37.20000	159
37.20833	161
37.21667	163
37.22500	164
37.23333	165
37.24167	165
37.25000	166
37.25833	168
37.26667	168
37.27500	167
37.28333	165
37.29167	162
37.30000	160
37.30833	159
37.31667	159
37.32500	158
37.33333	155
37.34167	153
37.35000	152
37.35833	152
37.36667	153
37.37500	154
37.38333	154
37.39167	154
37.40000	153
37.40833	151
37.41667	149
37.42500	147
37.43333	146
37.44167	146
37.45000	148
37.45833	151
37.46667	153
37.47500	153
37.48333	153
37.49167	153
37.50000	154
37.50833	156
37.51667	158
37.52500	159
37.53333	158
37.54167	155
37.55000	151
37.55833	146
37.56667	142
37.57500	139
37.58333	139
37.59167	141
37.60000	143
37.60833	142
37.61667	141
37.62500	139
37.63333	138
37.64167	139
37.65000	140
37.65833	141
37.66667	140
37.67500	139
37.68333	137
37.69167	137
37.70000	136
37.70833	135
37.71667	132
37.72500	130
37.73333	128
37.74167	128
37.75000	128
37.75833	129
37.76667	130
37.77500	131
37.78333	133
37.79167	136
37.80000	139
37.80833	142
37.81667	143
37.82500	142
37.83333	140
37.84167	138
37.85000	136
37.85833	134
37.86667	131
37.87500	129
37.88333	128
37.89167	129
37.90000	131
37.90833	133
37.91667	133
37.92500	133
37.93333	132
37.94167	132
37.95000	132
37.95833	133
37.96667	133
37.97500	134
37.98333	134
37.99167	134
38.00000	135
38.00833	136
38.01667	137
38.02500	138
38.03333	140
38.04167	142
38.05000	145
38.05833	146
38.06667	146
38.07500	144
38.08333	141
38.09167	137
38.10000	135
38.10833	134
38.11667	135
38.12500	136
38.13333	138
38.14167	139
38.15000	138
38.15833	136
38.16667	133
38.17500	131
38.18333	129
38.19167	127
38.20000	127
38.20833	127
38.21667	129
38.22500	132
38.23333	134
38.24167	136
38.25000	137
38.25833	136
38.26667	135
38.27500	134
38.28333	133
38.29167	135
38.30000	138
38.30833	142
38.31667	144
38.32500	144
38.33333	142
38.34167	139
38.35000	137
38.35833	137
38.36667	139
38.37500	143
38.38333	146
38.39167	147
38.40000	146
38.40833	144
38.41667	144
38.42500	145
38.43333	148
38.44167	152
38.45000	156
38.45833	158
38.46667	159
38.47500	159
38.48333	160
38.49167	162
38.50000	165
38.50833	167
38.51667	169
38.52500	171
38.53333	172
38.54167	173
38.55000	174
38.55833	175
38.56667	175
38.57500	175
38.58333	175
38.59167	177
38.60000	180
38.60833	183
38.61667	186
38.62500	189
38.63333	191
38.64167	193
38.65000	196
38.65833	199
38.66667	203
38.67500	208
38.68333	211
38.69167	215
38.70000	218
38.70833	221
38.71667	223
38.72500	225
38.73333	225
38.74167	227
38.75000	230
38.75833	233
38.76667	238
38.77500	242
38.78333	245
38.79167	247
38.80000	249
38.80833	252
38.81667	255
38.82500	258
38.83333	261
38.84167	264
38.85000	269
38.85833	275
38.86667	283
38.87500	289
38.88333	294
38.89167	296
38.90000	297
38.90833	299
38.91667	301
38.92500	304
38.93333	307
38.94167	310
38.95000	312
38.95833	313
38.96667	313
38.97500	312
38.98333	312
38.99167	313
39.00000	315
39.00833	319
39.01667	323
39.02500	328
39.03333	333
39.04167	338
39.05000	342
39.05833	345
39.06667	346
39.07500	345
39.08333	343
39.09167	341
39.10000	340
39.10833	340
39.11667	343
39.12500	348
39.13333	354
39.14167	358
39.15000	361
39.15833	364
39.16667	365
39.17500	366
39.18333	366
39.19167	366
39.20000	366
39.20833	368
39.21667	369
39.22500	370
39.23333	370
39.24167	370
39.25000	369
39.25833	369
39.26667	371
39.27500	374
39.28333	376
39.29167	378
39.30000	378
39.30833	377
39.31667	374
39.32500	371
39.33333	369
39.34167	368
39.35000	368
39.35833	369
39.36667	372
39.37500	375
39.38333	378
39.39167	379
39.40000	380
39.40833	379
39.41667	377
39.42500	374
39.43333	370
39.44167	368
39.45000	366
39.45833	366
39.46667	366
39.47500	366
39.48333	365
39.49167	364
39.50000	362
39.50833	361
39.51667	360
39.52500	360
39.53333	361
39.54167	362
39.55000	361
39.55833	359
39.56667	355
39.57500	352
39.58333	350
39.59167	349
39.60000	349
39.60833	347
39.61667	344
39.62500	341
39.63333	338
39.64167	336
39.65000	335
39.65833	335
39.66667	333
39.67500	331
39.68333	329
39.69167	327
39.70000	325
39.70833	324
39.71667	323
39.72500	320
39.73333	316
39.74167	314
39.75000	313
39.75833	315
39.76667	318
39.77500	320
39.78333	321
39.79167	320
39.80000	318
39.80833	315
39.81667	313
39.82500	311
39.83333	310
39.84167	308
39.85000	306
39.85833	305
39.86667	304
39.87500	305
39.88333	307
39.89167	309
39.90000	309
39.90833	305
39.91667	300
39.92500	293
39.93333	288
39.94167	285
39.95000	286
39.95833	286
39.96667	286
39.97500	287
39.98333	287
39.99167	288
40.00000	290
40.00833	293
40.01667	294
40.02500	293
40.03333	291
40.04167	291
40.05000	291
40.05833	291
40.06667	289
40.07500	287
40.08333	285
40.09167	284
40.10000	285
40.10833	288
40.11667	291
40.12500	292
40.13333	291
40.14167	288
40.15000	286
40.15833	284
40.16667	283
40.17500	284
40.18333	287
40.19167	292
40.20000	296
40.20833	298
40.21667	300
40.22500	300
40.23333	299
40.24167	300
40.25000	302
40.25833	305
40.26667	308
40.27500	310
40.28333	311
40.29167	313
40.30000	314
40.30833	314
40.31667	315
40.32500	315
40.33333	315
40.34167	315
40.35000	317
40.35833	320
40.36667	324
40.37500	328
40.38333	334
40.39167	341
40.40000	350
40.40833	359
40.41667	369
40.42500	378
40.43333	387
40.44167	395
40.45000	403
40.45833	411
40.46667	419
40.47500	427
40.48333	435
40.49167	446
40.50000	459
40.50833	474
40.51667	489
40.52500	503
40.53333	516
40.54167	527
40.55000	537
40.55833	550
40.56667	567
40.57500	586
40.58333	608
40.59167	633
40.60000	659
40.60833	686
40.61667	713
40.62500	742
40.63333	772
40.64167	802
40.65000	833
40.65833	867
40.66667	904
40.67500	944
40.68333	987
40.69167	1032
40.70000	1077
40.70833	1125
40.71667	1173
40.72500	1226
40.73333	1281
40.74167	1341
40.75000	1404
40.75833	1468
40.76667	1538
40.77500	1609
40.78333	1684
40.79167	1763
40.80000	1846
40.80833	1936
40.81667	2028
40.82500	2126
40.83333	2226
40.84167	2330
40.85000	2440
40.85833	2552
40.86667	2670
40.87500	2791
40.88333	2916
40.89167	3046
40.90000	3181
40.90833	3325
40.91667	3473
40.92500	3629
40.93333	3788
40.94167	3950
40.95000	4119
40.95833	4290
40.96667	4472
40.97500	4657
40.98333	4851
40.99167	5052
41.00000	5257
41.00833	5475
41.01667	5695
41.02500	5926
41.03333	6160
41.04167	6398
41.05000	6643
41.05833	6888
41.06667	7145
41.07500	7401
41.08333	7667
41.09167	7938
41.10000	8211
41.10833	8495
41.11667	8779
41.12500	9073
41.13333	9371
41.14167	9674
41.15000	9988
41.15833	10301
41.16667	10624
41.17500	10944
41.18333	11268
41.19167	11595
41.20000	11921
41.20833	12257
41.21667	12588
41.22500	12929
41.23333	13268
41.24167	13608
41.25000	13953
41.25833	14291
41.26667	14636
41.27500	14975
41.28333	15318
41.29167	15662
41.30000	16002
41.30833	16350
41.31667	16689
41.32500	17034
41.33333	17374
41.34167	17708
41.35000	18041
41.35833	18363
41.36667	18689
41.37500	19005
41.38333	19322
41.39167	19635
41.40000	19939
41.40833	20244
41.41667	20537
41.42500	20829
41.43333	21111
41.44167	21386
41.45000	21657
41.45833	21915
41.46667	22170
41.47500	22414
41.48333	22654
41.49167	22887
41.50000	23110
41.50833	23328
41.51667	23532
41.52500	23730
41.53333	23917
41.54167	24097
41.55000	24271
41.55833	24434
41.56667	24591
41.57500	24736
41.58333	24872
41.59167	24999
41.60000	25115
41.60833	25222
41.61667	25317
41.62500	25402
41.63333	25475
41.64167	25537
41.65000	25590
41.65833	25633
41.66667	25668
41.67500	25693
41.68333	25708
41.69167	25712
41.70000	25703
41.70833	25680
41.71667	25648
41.72500	25605
41.73333	25553
41.74167	25493
41.75000	25422
41.75833	25341
41.76667	25246
41.77500	25143
41.78333	25028
41.79167	24906
41.80000	24780
41.80833	24644
41.81667	24503
41.82500	24350
41.83333	24188
41.84167	24013
41.85000	23825
41.85833	23632
41.86667	23427
41.87500	23219
41.88333	23003
41.89167	22782
41.90000	22556
41.90833	22317
41.91667	22076
41.92500	21822
41.93333	21563
41.94167	21296
41.95000	21020
41.95833	20745
41.96667	20458
41.97500	20173
41.98333	19880
41.99167	19584
42.00000	19288
42.00833	18984
42.01667	18685
42.02500	18378
42.03333	18073
42.04167	17763
42.05000	17444
42.05833	17128
42.06667	16800
42.07500	16478
42.08333	16153
42.09167	15829
42.10000	15511
42.10833	15188
42.11667	14873
42.12500	14551
42.13333	14232
42.14167	13912
42.15000	13589
42.15833	13273
42.16667	12952
42.17500	12641
42.18333	12329
42.19167	12022
42.20000	11721
42.20833	11419
42.21667	11126
42.22500	10831
42.23333	10542
42.24167	10255
42.25000	9967
42.25833	9689
42.26667	9409
42.27500	9139
42.28333	8872
42.29167	8610
42.30000	8357
42.30833	8103
42.31667	7859
42.32500	7613
42.33333	7375
42.34167	7143
42.35000	6914
42.35833	6696
42.36667	6482
42.37500	6277
42.38333	6074
42.39167	5875
42.40000	5680
42.40833	5486
42.41667	5301
42.42500	5119
42.43333	4946
42.44167	4779
42.45000	4616
42.45833	4460
42.46667	4304
42.47500	4154
42.48333	4006
42.49167	3862
42.50000	3727
42.50833	3595
42.51667	3473
42.52500	3356
42.53333	3244
42.54167	3134
42.55000	3024
42.55833	2917
42.56667	2810
42.57500	2708
42.58333	2611
42.59167	2517
42.60000	2428
42.60833	2340
42.61667	2258
42.62500	2178
42.63333	2103
42.64167	2032
42.65000	1965
42.65833	1901
42.66667	1836
42.67500	1775
42.68333	1715
42.69167	1657
42.70000	1603
42.70833	1550
42.71667	1500
42.72500	1450
42.73333	1401
42.74167	1355
42.75000	1311
42.75833	1270
42.76667	1232
42.77500	1197
42.78333	1162
42.79167	1129
42.80000	1096
42.80833	1062
42.81667	1031
42.82500	1002
42.83333	976
42.84167	953
42.85000	931
42.85833	909
42.86667	885
42.87500	861
42.88333	836
42.89167	813
42.90000	793
42.90833	775
42.91667	759
42.92500	743
42.93333	727
42.94167	711
42.95000	694
42.95833	677
42.96667	659
42.97500	643
42.98333	629
42.99167	617
43.00000	606
43.00833	595
43.01667	584
43.02500	571
43.03333	559
43.04167	548
43.05000	540
43.05833	533
43.06667	526
43.07500	519
43.08333	512
43.09167	505
43.10000	496
43.10833	487
43.11667	477
43.12500	466
43.13333	457
43.14167	449
43.15000	443
43.15833	438
43.16667	434
43.17500	429
43.18333	424
43.19167	418
43.20000	413
43.20833	409
43.21667	405
43.22500	401
43.23333	396
43.24167	392
43.25000	388
43.25833	384
43.26667	380
43.27500	377
43.28333	374
43.29167	369
43.30000	364
43.30833	358
43.31667	352
43.32500	345
43.33333	339
43.34167	335
43.35000	331
43.35833	328
43.36667	326
43.37500	324
43.38333	321
43.39167	319
43.40000	316
43.40833	313
43.41667	311
43.42500	310
43.43333	310
43.44167	311
43.45000	310
43.45833	308
43.46667	305
43.47500	301
43.48333	298
43.49167	295
43.50000	292
43.50833	290
43.51667	289
43.52500	288
43.53333	287
43.54167	286
43.55000	285
43.55833	285
43.56667	284
43.57500	283
43.58333	283
43.59167	282
43.60000	282
43.60833	280
43.61667	278
43.62500	276
43.63333	273
43.64167	270
43.65000	268
43.65833	267
43.66667	268
43.67500	270
43.68333	274
43.69167	278
43.70000	280
43.70833	281
43.71667	279
43.72500	276
43.73333	273
43.74167	270
43.75000	266
43.75833	264
43.76667	262
43.77500	262
43.78333	263
43.79167	264
43.80000	265
43.80833	264
43.81667	262
43.82500	261
43.83333	259
43.84167	258
43.85000	258
43.85833	259
43.86667	261
43.87500	263
43.88333	262
43.89167	260
43.90000	256
43.90833	251
43.91667	247
43.92500	246
43.93333	247
43.94167	249
43.95000	252
43.95833	253
43.96667	253
43.97500	251
43.98333	250
43.99167	250
44.00000	252
44.00833	256
44.01667	258
44.02500	259
44.03333	259
44.04167	259
44.05000	259
44.05833	260
44.06667	260
44.07500	259
44.08333	256
44.09167	252
44.10000	247
44.10833	242
44.11667	238
44.12500	234
44.13333	232
44.14167	232
44.15000	233
44.15833	235
44.16667	235
44.17500	234
44.18333	232
44.19167	230
44.20000	230
44.20833	231
44.21667	232
44.22500	233
44.23333	232
44.24167	229
44.25000	225
44.25833	222
44.26667	221
44.27500	221
44.28333	221
44.29167	220
44.30000	220
44.30833	221
44.31667	222
44.32500	223
44.33333	224
44.34167	222
44.35000	219
44.35833	215
44.36667	211
44.37500	210
44.38333	212
44.39167	216
44.40000	221
44.40833	226
44.41667	229
44.42500	230
44.43333	229
44.44167	225
44.45000	221
44.45833	216
44.46667	211
44.47500	207
44.48333	204
44.49167	202
44.50000	200
44.50833	198
44.51667	197
44.52500	198
44.53333	199
44.54167	202
44.55000	204
44.55833	207
44.56667	210
44.57500	211
44.58333	210
44.59167	207
44.60000	203
44.60833	200
44.61667	198
44.62500	198
44.63333	200
44.64167	203
44.65000	206
44.65833	209
44.66667	210
44.67500	209
44.68333	208
44.69167	207
44.70000	207
44.70833	207
44.71667	209
44.72500	212
44.73333	215
44.74167	219
44.75000	223
44.75833	225
44.76667	223
44.77500	221
44.78333	219
44.79167	219
44.80000	223
44.80833	230
44.81667	236
44.82500	240
44.83333	240
44.84167	239
44.85000	237
44.85833	236
44.86667	237
44.87500	239
44.88333	239
44.89167	237
44.90000	234
44.90833	231
44.91667	230
44.92500	231
44.93333	234
44.94167	239
44.95000	245
44.95833	250
44.96667	254
44.97500	257
44.98333	260
44.99167	262
45.00000	265
45.00833	269
45.01667	273
45.02500	276
45.03333	278
45.04167	279
45.05000	279
45.05833	279
45.06667	281
45.07500	284
45.08333	286
45.09167	290
45.10000	294
45.10833	299
45.11667	304
45.12500	308
45.13333	311
45.14167	314
45.15000	314
45.15833	316
45.16667	320
45.17500	326
45.18333	333
45.19167	339
45.20000	345
45.20833	350
45.21667	354
45.22500	358
45.23333	362
45.24167	366
45.25000	370
45.25833	374
45.26667	376
45.27500	377
45.28333	378
45.29167	378
45.30000	379
45.30833	382
45.31667	386
45.32500	392
45.33333	398
45.34167	403
45.35000	409
45.35833	413
45.36667	417
45.37500	421
45.38333	423
45.39167	426
45.40000	428
45.40833	431
45.41667	434
45.42500	437
45.43333	440
45.44167	443
45.45000	446
45.45833	449
45.46667	452
45.47500	454
45.48333	456
45.49167	458
45.50000	459
45.50833	461
45.51667	465
45.52500	469
45.53333	475
45.54167	480
45.55000	485
45.55833	490
45.56667	493
45.57500	497
45.58333	499
45.59167	502
45.60000	506
45.60833	509
45.61667	513
45.62500	516
45.63333	518
45.64167	519
45.65000	519
45.65833	518
45.66667	517
45.67500	518
45.68333	520
45.69167	521
45.70000	521
45.70833	519
45.71667	515
45.72500	511
45.73333	508
45.74167	506
45.75000	506
45.75833	508
45.76667	509
45.77500	508
45.78333	507
45.79167	504
45.80000	503
45.80833	504
45.81667	506
45.82500	509
45.83333	510
45.84167	509
45.85000	506
45.85833	503
45.86667	500
45.87500	498
45.88333	497
45.89167	497
45.90000	498
45.90833	499
45.91667	500
45.92500	500
45.93333	498
45.94167	494
45.95000	490
45.95833	486
45.96667	483
45.97500	482
45.98333	481
45.99167	481
46.00000	480
46.00833	478
46.01667	476
46.02500	473
46.03333	469
46.04167	467
46.05000	465
46.05833	463
46.06667	460
46.07500	456
46.08333	449
46.09167	442
46.10000	434
46.10833	428
46.11667	424
46.12500	424
46.13333	425
46.14167	426
46.15000	425
46.15833	421
46.16667	415
46.17500	409
46.18333	403
46.19167	399
46.20000	396
46.20833	393
46.21667	391
46.22500	387
46.23333	383
46.24167	378
46.25000	372
46.25833	367
46.26667	363
46.27500	360
46.28333	357
46.29167	355
46.30000	351
46.30833	345
46.31667	339
46.32500	332
46.33333	326
46.34167	320
46.35000	314
46.35833	307
46.36667	299
46.37500	294
46.38333	292
46.39167	294
46.40000	298
46.40833	302
46.41667	304
46.42500	301
46.43333	294
46.44167	285
46.45000	276
46.45833	268
46.46667	261
46.47500	256
46.48333	251
46.49167	247
46.50000	244
46.50833	243
46.51667	242
46.52500	241
46.53333	238
46.54167	234
46.55000	229
46.55833	224
46.56667	218
46.57500	212
46.58333	206
46.59167	201
46.60000	197
46.60833	194
46.61667	192
46.62500	190
46.63333	188
46.64167	186
46.65000	182
46.65833	178
46.66667	174
46.67500	170
46.68333	168
46.69167	168
46.70000	168
46.70833	168
46.71667	167
46.72500	167
46.73333	165
46.74167	161
46.75000	157
46.75833	151
46.76667	144
46.77500	140
46.78333	139
46.79167	140
46.80000	141
46.80833	140
46.81667	137
46.82500	133
46.83333	130
46.84167	129
46.85000	129
46.85833	129
46.86667	128
46.87500	126
46.88333	122
46.89167	116
46.90000	111
46.90833	107
46.91667	105
46.92500	107
46.93333	110
46.94167	113
46.95000	115
46.95833	117
46.96667	119
46.97500	119
46.98333	118
46.99167	115
47.00000	111
47.00833	107
47.01667	104
47.02500	103
47.03333	103
47.04167	104
47.05000	105
47.05833	106
47.06667	105
47.07500	103
47.08333	100
47.09167	96
47.10000	92
47.10833	87
47.11667	84
47.12500	85
47.13333	88
47.14167	92
47.15000	98
47.15833	103
47.16667	106
47.17500	106
47.18333	103
47.19167	98
47.20000	94
47.20833	91
47.21667	90
47.22500	92
47.23333	95
47.24167	97
47.25000	98
47.25833	97
47.26667	94
47.27500	92
47.28333	92
47.29167	93
47.30000	96
47.30833	98
47.31667	101
47.32500	103
47.33333	106
47.34167	108
47.35000	111
47.35833	113
47.36667	112
47.37500	111
47.38333	110
47.39167	110
47.40000	111
47.40833	111
47.41667	113
47.42500	114
47.43333	117
47.44167	120
47.45000	122
47.45833	123
47.46667	121
47.47500	119
47.48333	117
47.49167	117
47.50000	120
47.50833	125
47.51667	131
47.52500	137
47.53333	141
47.54167	145
47.55000	146
47.55833	148
47.56667	150
47.57500	152
47.58333	155
47.59167	159
47.60000	164
47.60833	169
47.61667	174
47.62500	179
47.63333	184
47.64167	189
47.65000	194
47.65833	197
47.66667	200
47.67500	203
47.68333	207
47.69167	213
47.70000	218
47.70833	224
47.71667	230
47.72500	234
47.73333	239
47.74167	244
47.75000	249
47.75833	255
47.76667	262
47.77500	271
47.78333	281
47.79167	291
47.80000	298
47.80833	304
47.81667	309
47.82500	312
47.83333	315
47.84167	318
47.85000	322
47.85833	327
47.86667	334
47.87500	342
47.88333	351
47.89167	360
47.90000	367
47.90833	374
47.91667	379
47.92500	384
47.93333	389
47.94167	395
47.95000	401
47.95833	407
47.96667	414
47.97500	421
47.98333	429
47.99167	438
48.00000	446
48.00833	454
48.01667	460
48.02500	466
48.03333	471
48.04167	477
48.05000	482
48.05833	487
48.06667	491
48.07500	496
48.08333	503
48.09167	511
48.10000	519
48.10833	528
48.11667	536
48.12500	543
48.13333	549
48.14167	556
48.15000	563
48.15833	570
48.16667	577
48.17500	584
48.18333	590
48.19167	595
48.20000	600
48.20833	606
48.21667	610
48.22500	614
48.23333	618
48.24167	622
48.25000	627
48.25833	632
48.26667	639
48.27500	646
48.28333	651
48.29167	655
48.30000	657
48.30833	660
48.31667	663
48.32500	667
48.33333	672
48.34167	676
48.35000	682
48.35833	687
48.36667	691
48.37500	695
48.38333	699
48.39167	703
48.40000	706
48.40833	710
48.41667	715
48.42500	721
48.43333	727
48.44167	731
48.45000	733
48.45833	733
48.46667	733
48.47500	733
48.48333	733
48.49167	735
48.50000	736
48.50833	737
48.51667	737
48.52500	740
48.53333	743
48.54167	747
48.55000	750
48.55833	752
48.56667	754
48.57500	755
48.58333	756
48.59167	757
48.60000	758
48.60833	758
48.61667	756
48.62500	753
48.63333	750
48.64167	748
48.65000	746
48.65833	745
48.66667	745
48.67500	747
48.68333	747
48.69167	746
48.70000	744
48.70833	741
48.71667	738
48.72500	733
48.73333	728
48.74167	721
48.75000	715
48.75833	709
48.76667	704
48.77500	701
48.78333	701
48.79167	701
48.80000	701
48.80833	702
48.81667	701
48.82500	698
48.83333	693
48.84167	685
48.85000	676
48.85833	668
48.86667	664
48.87500	662
48.88333	661
48.89167	661
48.90000	659
48.90833	657
48.91667	653
48.92500	649
48.93333	644
48.94167	639
48.95000	632
48.95833	624
48.96667	616
48.97500	609
48.98333	603
48.99167	599
49.00000	596
49.00833	592
49.01667	588
49.02500	584
49.03333	580
49.04167	576
49.05000	572
49.05833	566
49.06667	560
49.07500	553
49.08333	545
49.09167	539
49.10000	533
49.10833	529
49.11667	525
49.12500	521
49.13333	516
49.14167	511
49.15000	506
49.15833	502
49.16667	497
49.17500	492
49.18333	487
49.19167	481
49.20000	476
49.20833	470
49.21667	465
49.22500	461
49.23333	457
49.24167	453
49.25000	447
49.25833	441
49.26667	432
49.27500	423
49.28333	416
49.29167	410
49.30000	406
49.30833	403
49.31667	402
49.32500	399
49.33333	395
49.34167	390
49.35000	384
49.35833	378
49.36667	373
49.37500	368
49.38333	364
49.39167	361
49.40000	357
49.40833	352
49.41667	347
49.42500	343
49.43333	338
49.44167	334
49.45000	330
49.45833	326
49.46667	324
49.47500	321
49.48333	319
49.49167	315
49.50000	311
49.50833	304
49.51667	298
49.52500	293
49.53333	289
49.54167	287
49.55000	286
49.55833	284
49.56667	282
49.57500	277
49.58333	272
49.59167	265
49.60000	259
49.60833	254
49.61667	250
49.62500	247
49.63333	244
49.64167	242
49.65000	240
49.65833	239
49.66667	238
49.67500	238
49.68333	235
49.69167	231
49.70000	225
49.70833	218
49.71667	213
49.72500	209
49.73333	207
49.74167	204
49.75000	201
49.75833	198
49.76667	197
49.77500	197
49.78333	199
49.79167	201
49.80000	201
49.80833	199
49.81667	194
49.82500	189
49.83333	184
49.84167	179
49.85000	175
49.85833	171
49.86667	166
49.87500	161
49.88333	159
49.89167	159
49.90000	159
49.90833	159
49.91667	159
49.92500	159
49.93333	157
49.94167	154
49.95000	152
49.95833	150
49.96667	150
49.97500	151
49.98333	154
49.99167	157
50.00000	159
50.00833	158
50.01667	154
50.02500	149
50.03333	143
50.04167	138
50.05000	134
50.05833	134
50.06667	137
50.07500	140
50.08333	143
50.09167	143
50.10000	139
50.10833	132
50.11667	124
50.12500	116
50.13333	111
50.14167	109
50.15000	110
50.15833	112
50.16667	115
50.17500	117
50.18333	118
50.19167	119
50.20000	120
50.20833	120
50.21667	118
50.22500	116
50.23333	113
50.24167	110
50.25000	107
50.25833	104
50.26667	102
50.27500	101
50.28333	100
50.29167	101
50.30000	102
50.30833	102
50.31667	102
50.32500	100
50.33333	96
50.34167	92
50.35000	89
50.35833	87
50.36667	88
50.37500	89
50.38333	91
50.39167	91
50.40000	90
50.40833	87
50.41667	84
50.42500	82
50.43333	80
50.44167	78
50.45000	75
50.45833	72
50.46667	69
50.47500	68
50.48333	70
50.49167	74
50.50000	78
50.50833	80
50.51667	80
50.52500	78
50.53333	76
50.54167	73
50.55000	72
50.55833	71
50.56667	71
50.57500	71
50.58333	72
50.59167	71
50.60000	69
50.60833	66
50.61667	63
50.62500	61
50.63333	61
50.64167	61
50.65000	61
50.65833	60
50.66667	59
50.67500	58
50.68333	58
50.69167	59
50.70000	60
50.70833	60
50.71667	59
50.72500	56
50.73333	53
50.74167	50
50.75000	48
50.75833	48
50.76667	49
50.77500	51
50.78333	52
50.79167	52
50.80000	50
50.80833	49
50.81667	47
50.82500	47
50.83333	48
50.84167	47
50.85000	46
50.85833	45
50.86667	45
50.87500	47
50.88333	49
50.89167	51
50.90000	52
50.90833	51
50.91667	50
50.92500	48
50.93333	47
50.94167	48
50.95000	49
50.95833	51
50.96667	52
50.97500	52
50.98333	50
50.99167	48
51.00000	45
51.00833	44
51.01667	41
51.02500	39
51.03333	37
51.04167	34
51.05000	31
51.05833	29
51.06667	28
51.07500	29
51.08333	31
51.09167	33
51.10000	35
51.10833	35
51.11667	34
51.12500	32
51.13333	30
51.14167	29
51.15000	30
51.15833	32
51.16667	33
51.17500	35
51.18333	35
51.19167	35
51.20000	34
51.20833	33
51.21667	32
51.22500	30
51.23333	29
51.24167	28
51.25000	28
51.25833	28
51.26667	28
51.27500	27
51.28333	27
51.29167	28
51.30000	29
51.30833	32
51.31667	34
51.32500	35
51.33333	33
51.34167	30
51.35000	26
51.35833	23
51.36667	21
51.37500	19
51.38333	17
51.39167	13
51.40000	9
51.40833	5
51.41667	4
51.42500	7
51.43333	10
51.44167	13
51.45000	15
51.45833	16
51.46667	16
51.47500	17
51.48333	19
51.49167	22
51.50000	24
51.50833	24
51.51667	24
51.52500	23
51.53333	23
51.54167	23
51.55000	24
51.55833	24
51.56667	24
51.57500	23
51.58333	21
51.59167	19
51.60000	16
51.60833	11
51.61667	7
51.62500	5
51.63333	6
51.64167	9
51.65000	13
51.65833	17
51.66667	19
51.67500	21
51.68333	21
51.69167	19
51.70000	16
51.70833	12
51.71667	9
51.72500	8
51.73333	8
51.74167	9
51.75000	11
51.75833	13
51.76667	14
51.77500	15
51.78333	16
51.79167	18
51.80000	19
51.80833	18
51.81667	17
51.82500	14
51.83333	12
51.84167	10
51.85000	10
51.85833	11
51.86667	12
51.87500	14
51.88333	15
51.89167	15
51.90000	14
51.90833	12
51.91667	10
51.92500	8
51.93333	6
51.94167	4
51.95000	4
51.95833	4
51.96667	4
51.97500	4
51.98333	4
51.99167	4
52.00000	5
52.00833	6
52.01667	6
52.02500	6
52.03333	4
52.04167	3
52.05000	4
52.05833	7
52.06667	10
52.07500	12
52.08333	12
52.09167	11
52.10000	8
52.10833	5
52.11667	1
52.12500	-0
52.13333	-0
52.14167	1
52.15000	4
52.15833	7
52.16667	9
52.17500	11
52.18333	12
52.19167	12
52.20000	10
52.20833	7
52.21667	2
52.22500	-2
52.23333	-5
52.24167	-5
52.25000	-2
52.25833	3
52.26667	9
52.27500	14
52.28333	15
52.29167	13
52.30000	11
52.30833	10
52.31667	10
52.32500	11
52.33333	12
52.34167	13
52.35000	12
52.35833	10
52.36667	8
52.37500	6
52.38333	4
52.39167	3
52.40000	2
52.40833	3
52.41667	3
52.42500	2
52.43333	1
52.44167	0
52.45000	1
52.45833	2
52.46667	4
52.47500	5
52.48333	6
52.49167	6
52.50000	6
52.50833	5
52.51667	3
52.52500	-0
52.53333	-4
52.54167	-7
52.55000	-7
52.55833	-6
52.56667	-2
52.57500	3
52.58333	6
52.59167	7
52.60000	6
52.60833	2
52.61667	-1
52.62500	-3
52.63333	-2
52.64167	0
52.65000	3
52.65833	5
52.66667	7
52.67500	9
52.68333	8
52.69167	7
52.70000	4
52.70833	0
52.71667	-3
52.72500	-6
52.73333	-8
52.74167	-8
52.75000	-7
52.75833	-6
52.76667	-4
52.77500	-3
52.78333	-3
52.79167	-3
52.80000	-4
52.80833	-6
52.81667	-9
52.82500	-12
52.83333	-14
52.84167	-15
52.85000	-15
52.85833	-14
52.86667	-12
52.87500	-11
52.88333	-9
52.89167	-8
52.90000	-6
52.90833	-6
52.91667	-5
52.92500	-6
52.93333	-6
52.94167	-7
52.95000	-7
52.95833	-6
52.96667	-3
52.97500	1
52.98333	5
52.99167	8
53.00000	9
53.00833	8
53.01667	6
53.02500	3
53.03333	-0
53.04167	-0
53.05000	2
53.05833	6
53.06667	11
53.07500	15
53.08333	17
53.09167	15
53.10000	12
53.10833	9
53.11667	8
53.12500	8
53.13333	9
53.14167	11
53.15000	13
53.15833	13
53.16667	11
53.17500	9
53.18333	8
53.19167	7
53.20000	8
53.20833	13
53.21667	18
53.22500	22
53.23333	25
53.24167	27
53.25000	26
53.25833	24
53.26667	23
53.27500	23
53.28333	23
53.29167	24
53.30000	26
53.30833	27
53.31667	27
53.32500	28
53.33333	28
53.34167	28
53.35000	29
53.35833	31
53.36667	33
53.37500	36
53.38333	39
53.39167	42
53.40000	46
53.40833	49
53.41667	54
53.42500	58
53.43333	61
53.44167	65
53.45000	68
53.45833	71
53.46667	71
53.47500	69
53.48333	68
53.49167	69
53.50000	73
53.50833	79
53.51667	85
53.52500	91
53.53333	95
53.54167	99
53.55000	103
53.55833	108
53.56667	115
53.57500	123
53.58333	131
53.59167	138
53.60000	143
53.60833	146
53.61667	149
53.62500	152
53.63333	157
53.64167	165
53.65000	175
53.65833	187
53.66667	202
53.67500	217
53.68333	231
53.69167	244
53.70000	254
53.70833	261
53.71667	268
53.72500	277
53.73333	288
53.74167	301
53.75000	314
53.75833	329
53.76667	344
53.77500	361
53.78333	379
53.79167	399
53.80000	419
53.80833	435
53.81667	450
53.82500	464
53.83333	480
53.84167	498
53.85000	521
53.85833	545
53.86667	572
53.87500	599
53.88333	625
53.89167	651
53.90000	678
53.90833	704
53.91667	731
53.92500	760
53.93333	790
53.94167	821
53.95000	854
53.95833	889
53.96667	926
53.97500	963
53.98333	1001
53.99167	1040
54.00000	1080
54.00833	1123
54.01667	1167
54.02500	1214
54.03333	1262
54.04167	1313
54.05000	1366
54.05833	1422
54.06667	1482
54.07500	1544
54.08333	1607
54.09167	1672
54.10000	1738
54.10833	1807
54.11667	1878
54.12500	1952
54.13333	2028
54.14167	2105
54.15000	2183
54.15833	2262
54.16667	2346
54.17500	2432
54.18333	2523
54.19167	2617
54.20000	2713
54.20833	2815
54.21667	2916
54.22500	3021
54.23333	3127
54.24167	3237
54.25000	3353
54.25833	3472
54.26667	3598
54.27500	3725
54.28333	3855
54.29167	3988
54.30000	4120
54.30833	4258
54.31667	4397
54.32500	4542
54.33333	4691
54.34167	4843
54.35000	5002
54.35833	5162
54.36667	5330
54.37500	5498
54.38333	5672
54.39167	5850
54.40000	6029
54.40833	6215
54.41667	6401
54.42500	6596
54.43333	6794
54.44167	6997
54.45000	7209
54.45833	7419
54.46667	7637
54.47500	7854
54.48333	8075
54.49167	8299
54.50000	8525
54.50833	8760
54.51667	8996
54.52500	9241
54.53333	9489
54.54167	9743
54.55000	10005
54.55833	10264
54.56667	10532
54.57500	10799
54.58333	11070
54.59167	11346
54.60000	11622
54.60833	11910
54.61667	12196
54.62500	12492
54.63333	12790
54.64167	13092
54.65000	13404
54.65833	13713
54.66667	14032
54.67500	14348
54.68333	14667
54.69167	14991
54.70000	15314
54.70833	15648
54.71667	15980
54.72500	16322
54.73333	16664
54.74167	17007
54.75000	17356
54.75833	17698
54.76667	18049
54.77500	18395
54.78333	18746
54.79167	19101
54.80000	19453
54.80833	19818
54.81667	20178
54.82500	20550
54.83333	20923
54.84167	21297
54.85000	21678
54.85833	22050
54.86667	22430
54.87500	22802
54.88333	23177
54.89167	23555
54.90000	23930
54.90833	24315
54.91667	24694
54.92500	25080
54.93333	25463
54.94167	25843
54.95000	26228
54.95833	26604
54.96667	26989
54.97500	27366
54.98333	27744
54.99167	28123
55.00000	28495
55.00833	28874
55.01667	29243
55.02500	29618
55.03333	29990
55.04167	30360
55.05000	30734
55.05833	31097
55.06667	31466
55.07500	31826
55.08333	32188
55.09167	32551
55.10000	32908
55.10833	33272
55.11667	33623
55.12500	33976
55.13333	34322
55.14167	34662
55.15000	35004
55.15833	35336
55.16667	35671
55.17500	35998
55.18333	36323
55.19167	36647
55.20000	36963
55.20833	37283
55.21667	37591
55.22500	37898
55.23333	38197
55.24167	38487
55.25000	38775
55.25833	39053
55.26667	39332
55.27500	39603
55.28333	39873
55.29167	40140
55.30000	40398
55.30833	40655
55.31667	40901
55.32500	41144
55.33333	41380
55.34167	41608
55.35000	41834
55.35833	42049
55.36667	42262
55.37500	42466
55.38333	42665
55.39167	42861
55.40000	43047
55.40833	43231
55.41667	43404
55.42500	43572
55.43333	43732
55.44167	43883
55.45000	44030
55.45833	44168
55.46667	44301
55.47500	44427
55.48333	44546
55.49167	44659
55.50000	44764
55.50833	44866
55.51667	44958
55.52500	45046
55.53333	45126
55.54167	45199
55.55000	45265
55.55833	45323
55.56667	45376
55.57500	45421
55.58333	45459
55.59167	45490
55.60000	45513
55.60833	45530
55.61667	45538
55.62500	45540
55.63333	45535
55.64167	45523
55.65000	45505
55.65833	45481
55.66667	45451
55.67500	45414
55.68333	45369
55.69167	45316
55.70000	45258
55.70833	45194
55.71667	45126
55.72500	45053
55.73333	44975
55.74167	44890
55.75000	44797
55.75833	44699
55.76667	44593
55.77500	44485
55.78333	44370
55.79167	44250
55.80000	44125
55.80833	43992
55.81667	43855
55.82500	43712
55.83333	43565
55.84167	43415
55.85000	43258
55.85833	43100
55.86667	42933
55.87500	42764
55.88333	42588
55.89167	42408
55.90000	42226
55.90833	42036
55.91667	41845
55.92500	41645
55.93333	41443
55.94167	41237
55.95000	41025
55.95833	40816
55.96667	40601
55.97500	40387
55.98333	40167
55.99167	39944
56.00000	39719
56.00833	39485
56.01667	39252
56.02500	39010
56.03333	38766
56.04167	38523
56.05000	38275
56.05833	38031
56.06667	37781
56.07500	37534
56.08333	37283
56.09167	37029
56.10000	36778
56.10833	36520
56.11667	36266
56.12500	36007
56.13333	35749
56.14167	35488
56.15000	35220
56.15833	34956
56.16667	34685
56.17500	34420
56.18333	34154
56.19167	33888
56.20000	33624
56.20833	33354
56.21667	33089
56.22500	32820
56.23333	32551
56.24167	32283
56.25000	32010
56.25833	31741
56.26667	31467
56.27500	31197
56.28333	30926
56.29167	30655
56.30000	30390
56.30833	30120
56.31667	29857
56.32500	29591
56.33333	29325
56.34167	29060
56.35000	28788
56.35833	28524
56.36667	28255
56.37500	27993
56.38333	27732
56.39167	27470
56.40000	27212
56.40833	26949
56.41667	26692
56.42500	26432
56.43333	26175
56.44167	25919
56.45000	25659
56.45833	25407
56.46667	25154
56.47500	24908
56.48333	24665
56.49167	24423
56.50000	24185
56.50833	23942
56.51667	23704
56.52500	23462
56.53333	23222
56.54167	22986
56.55000	22747
56.55833	22517
56.56667	22285
56.57500	22060
56.58333	21836
56.59167	21611
56.60000	21391
56.60833	21165
56.61667	20943
56.62500	20718
56.63333	20497
56.64167	20280
56.65000	20064
56.65833	19855
56.66667	19645
56.67500	19440
56.68333	19232
56.69167	19024
56.70000	18822
56.70833	18619
56.71667	18424
56.72500	18231
56.73333	18042
56.74167	17856
56.75000	17668
56.75833	17484
56.76667	17297
56.77500	17114
56.78333	16930
56.79167	16746
56.80000	16569
56.80833	16391
56.81667	16218
56.82500	16044
56.83333	15871
56.84167	15699
56.85000	15525
56.85833	15357
56.86667	15190
56.87500	15028
56.88333	14866
56.89167	14705
56.90000	14547
56.90833	14387
56.91667	14233
56.92500	14078
56.93333	13926
56.94167	13778
56.95000	13630
56.95833	13486
56.96667	13341
56.97500	13200
56.98333	13058
56.99167	12917
57.00000	12781
57.00833	12646
57.01667	12515
57.02500	12384
57.03333	12256
57.04167	12128
57.05000	12000
57.05833	11876
57.06667	11752
57.07500	11632
57.08333	11512
57.09167	11390
57.10000	11271
57.10833	11149
57.11667	11032
57.12500	10915
57.13333	10800
57.14167	10689
57.15000	10579
57.15833	10472
57.16667	10364
57.17500	10260
57.18333	10157
57.19167	10053
57.20000	9952
57.20833	9849
57.21667	9750
57.22500	9651
57.23333	9554
57.24167	9458
57.25000	9362
57.25833	9269
57.26667	9175
57.27500	9084
57.28333	8994
57.29167	8906
57.30000	8820
57.30833	8732
57.31667	8646
57.32500	8559
57.33333	8473
57.34167	8389
57.35000	8305
57.35833	8225
57.36667	8145
57.37500	8068
57.38333	7990
57.39167	7912
57.40000	7835
57.40833	7758
57.41667	7685
57.42500	7614
57.43333	7545
57.44167	7479
57.45000	7411
57.45833	7343
57.46667	7271
57.47500	7200
57.48333	7129
57.49167	7060
57.50000	6995
57.50833	6931
57.51667	6870
57.52500	6808
57.53333	6748
57.54167	6688
57.55000	6628
57.55833	6571
57.56667	6512
57.57500	6455
57.58333	6397
57.59167	6337
57.60000	6278
57.60833	6218
57.61667	6161
57.62500	6106
57.63333	6052
57.64167	6000
57.65000	5949
57.65833	5899
57.66667	5848
57.67500	5798
57.68333	5748
57.69167	5698
57.70000	5648
57.70833	5598
57.71667	5551
57.72500	5504
57.73333	5459
57.74167	5415
57.75000	5370
57.75833	5326
57.76667	5281
57.77500	5236
57.78333	5191
57.79167	5146
57.80000	5102
57.80833	5057
57.81667	5015
57.82500	4973
57.83333	4933
57.84167	4894
57.85000	4854
57.85833	4814
57.86667	4772
57.87500	4732
57.88333	4692
57.89167	4654
57.90000	4618
57.90833	4584
57.91667	4550
57.92500	4515
57.93333	4480
57.94167	4446
57.95000	4412
57.95833	4378
57.96667	4343
57.97500	4308
57.98333	4274
57.99167	4241
58.00000	4208
58.00833	4176
58.01667	4145
58.02500	4114
58.03333	4084
58.04167	4054
58.05000	4024
58.05833	3995
58.06667	3966
58.07500	3939
58.08333	3912
58.09167	3884
58.10000	3857
58.10833	3829
58.11667	3803
58.12500	3777
58.13333	3751
58.14167	3725
58.15000	3698
58.15833	3672
58.16667	3645
58.17500	3618
58.18333	3590
58.19167	3562
58.20000	3535
58.20833	3509
58.21667	3484
58.22500	3459
58.23333	3434
58.24167	3407
58.25000	3378
58.25833	3352
58.26667	3327
58.27500	3304
58.28333	3281
58.29167	3260
58.30000	3238
58.30833	3216
58.31667	3194
58.32500	3173
58.33333	3153
58.34167	3133
58.35000	3113
58.35833	3095
58.36667	3077
58.37500	3060
58.38333	3043
58.39167	3024
58.40000	3003
58.40833	2980
58.41667	2957
58.42500	2935
58.43333	2915
58.44167	2898
58.45000	2883
58.45833	2868
58.46667	2851
58.47500	2833
58.48333	2813
58.49167	2793
58.50000	2774
58.50833	2755
58.51667	2737
58.52500	2720
58.53333	2703
58.54167	2686
58.55000	2668
58.55833	2652
58.56667	2635
58.57500	2619
58.58333	2602
58.59167	2585
58.60000	2569
58.60833	2555
58.61667	2541
58.62500	2527
58.63333	2513
58.64167	2498
58.65000	2483
58.65833	2468
58.66667	2454
58.67500	2439
58.68333	2425
58.69167	2409
58.70000	2394
58.70833	2377
58.71667	2362
58.72500	2347
58.73333	2334
58.74167	2322
58.75000	2310
58.75833	2298
58.76667	2283
58.77500	2269
58.78333	2255
58.79167	2243
58.80000	2234
58.80833	2225
58.81667	2217
58.82500	2207
58.83333	2195
58.84167	2182
58.85000	2166
58.85833	2150
58.86667	2134
58.87500	2120
58.88333	2108
58.89167	2097
58.90000	2087
58.90833	2076
58.91667	2064
58.92500	2052
58.93333	2039
58.94167	2027
58.95000	2016
58.95833	2007
58.96667	1997
58.97500	1988
58.98333	1980
58.99167	1971
59.00000	1963
59.00833	1954
59.01667	1944
59.02500	1932
59.03333	1920
59.04167	1907
59.05000	1894
59.05833	1881
59.06667	1868
59.07500	1855
59.08333	1842
59.09167	1830
59.10000	1820
59.10833	1813
59.11667	1806
59.12500	1799
59.13333	1791
59.14167	1782
59.15000	1772
59.15833	1761
59.16667	1748
59.17500	1736
59.18333	1725
59.19167	1716
59.20000	1708
59.20833	1702
59.21667	1696
59.22500	1691
59.23333	1684
59.24167	1678
59.25000	1671
59.25833	1664
59.26667	1659
59.27500	1653
59.28333	1647
59.29167	1639
59.30000	1630
59.30833	1620
59.31667	1609
59.32500	1600
59.33333	1591
59.34167	1582
59.35000	1573
59.35833	1564
59.36667	1556
59.37500	1548
59.38333	1541
59.39167	1535
59.40000	1529
59.40833	1523
59.41667	1518
59.42500	1512
59.43333	1507
59.44167	1499
59.45000	1491
59.45833	1481
59.46667	1471
59.47500	1461
59.48333	1452
59.49167	1445
59.50000	1439
59.50833	1434
59.51667	1430
59.52500	1428
59.53333	1425
59.54167	1423
59.55000	1419
59.55833	1414
59.56667	1406
59.57500	1397
59.58333	1386
59.59167	1374
59.60000	1364
59.60833	1356
59.61667	1350
59.62500	1345
59.63333	1339
59.64167	1333
59.65000	1326
59.65833	1319
59.66667	1312
59.67500	1305
59.68333	1298
59.69167	1291
59.70000	1282
59.70833	1273
59.71667	1265
59.72500	1260
59.73333	1258
59.74167	1258
59.75000	1257
59.75833	1255
59.76667	1250
59.77500	1243
59.78333	1235
59.79167	1228
59.80000	1221
59.80833	1216
59.81667	1212
59.82500	1208
59.83333	1202
59.84167	1197
59.85000	1191
59.85833	1186
59.86667	1184
59.87500	1183
59.88333	1182
59.89167	1178
59.90000	1172
59.90833	1164
59.91667	1155
59.92500	1147
59.93333	1141
59.94167	1137
59.95000	1136
59.95833	1135
59.96667	1132
59.97500	1129
59.98333	1124
59.99167	1119
60.00000	1115
