# Supplementary material for: How J-chain ensures the assembly of immunoglobulin IgM pentamers
Source: EMBO J. 2024 Dec 4;44(2):505–33. doi: 10.1038/s44318-024-00317-9 (PMC11729874; doi:10.1038/s44318-024-00317-9)
Supplement: Supplementary file 8 — Source data Fig. 6 [file 44318_2024_317_MOESM8_ESM.zip › Figure 6/6F/20231228 Cu4tp_JC_WT_C05_1.txt]

[Header]
Application Name	LCsolution
Version	1.25
Data File Name	D:\Xenia\JC Oligomerization\20231229 Cu4tp_JC_WT_C05_1.lcd
Output Date	29.12.2023
Output Time	13:12:43

[Configuration]
# of Detectors	2
Detector ID	Detector A	Detector B
Detector Name	Detector A	Detector B
# of Channels	2	1

[LC Chromatogram(Detector A-Ch1)]
Interval(msec)	500
# of Points	7201
Start Time(min)	0.000
End Time(min)	60.000
Intensity Units	mV
Intensity Multiplier	0.001
Wavelength(nm)	280
R.Time (min)	Intensity
0.00000	11
0.00833	11
0.01667	4
0.02500	5
0.03333	7
0.04167	8
0.05000	6
0.05833	2
0.06667	-3
0.07500	-7
0.08333	-8
0.09167	-7
0.10000	-5
0.10833	-2
0.11667	1
0.12500	3
0.13333	3
0.14167	3
0.15000	2
0.15833	1
0.16667	-2
0.17500	-5
0.18333	-8
0.19167	-8
0.20000	-6
0.20833	-3
0.21667	1
0.22500	3
0.23333	4
0.24167	4
0.25000	3
0.25833	1
0.26667	-3
0.27500	-7
0.28333	-10
0.29167	-11
0.30000	-9
0.30833	-6
0.31667	-2
0.32500	-0
0.33333	-0
0.34167	-1
0.35000	-3
0.35833	-5
0.36667	-7
0.37500	-11
0.38333	-14
0.39167	-18
0.40000	-20
0.40833	-19
0.41667	-16
0.42500	-11
0.43333	-5
0.44167	-0
0.45000	1
0.45833	0
0.46667	-2
0.47500	-5
0.48333	-8
0.49167	-11
0.50000	-14
0.50833	-17
0.51667	-20
0.52500	-22
0.53333	-22
0.54167	-19
0.55000	-16
0.55833	-13
0.56667	-10
0.57500	-7
0.58333	-4
0.59167	-2
0.60000	0
0.60833	2
0.61667	3
0.62500	2
0.63333	-0
0.64167	-4
0.65000	-10
0.65833	-16
0.66667	-20
0.67500	-22
0.68333	-20
0.69167	-16
0.70000	-11
0.70833	-8
0.71667	-5
0.72500	-4
0.73333	-4
0.74167	-5
0.75000	-8
0.75833	-12
0.76667	-16
0.77500	-18
0.78333	-18
0.79167	-16
0.80000	-14
0.80833	-14
0.81667	-16
0.82500	-17
0.83333	-16
0.84167	-13
0.85000	-9
0.85833	-6
0.86667	-4
0.87500	-6
0.88333	-8
0.89167	-10
0.90000	-10
0.90833	-10
0.91667	-8
0.92500	-8
0.93333	-9
0.94167	-9
0.95000	-9
0.95833	-8
0.96667	-6
0.97500	-5
0.98333	-5
0.99167	-8
1.00000	-11
1.00833	-14
1.01667	-16
1.02500	-15
1.03333	-12
1.04167	-6
1.05000	-0
1.05833	5
1.06667	8
1.07500	8
1.08333	5
1.09167	1
1.10000	-4
1.10833	-7
1.11667	-11
1.12500	-14
1.13333	-18
1.14167	-20
1.15000	-22
1.15833	-22
1.16667	-21
1.17500	-20
1.18333	-19
1.19167	-19
1.20000	-20
1.20833	-20
1.21667	-19
1.22500	-18
1.23333	-17
1.24167	-17
1.25000	-18
1.25833	-19
1.26667	-18
1.27500	-15
1.28333	-13
1.29167	-13
1.30000	-14
1.30833	-18
1.31667	-22
1.32500	-25
1.33333	-26
1.34167	-26
1.35000	-24
1.35833	-22
1.36667	-19
1.37500	-15
1.38333	-12
1.39167	-10
1.40000	-9
1.40833	-7
1.41667	-4
1.42500	-2
1.43333	-3
1.44167	-4
1.45000	-7
1.45833	-10
1.46667	-10
1.47500	-9
1.48333	-9
1.49167	-9
1.50000	-10
1.50833	-13
1.51667	-16
1.52500	-16
1.53333	-15
1.54167	-13
1.55000	-11
1.55833	-13
1.56667	-16
1.57500	-21
1.58333	-24
1.59167	-25
1.60000	-25
1.60833	-23
1.61667	-21
1.62500	-20
1.63333	-20
1.64167	-21
1.65000	-22
1.65833	-23
1.66667	-22
1.67500	-21
1.68333	-21
1.69167	-21
1.70000	-22
1.70833	-21
1.71667	-20
1.72500	-19
1.73333	-17
1.74167	-14
1.75000	-12
1.75833	-10
1.76667	-8
1.77500	-7
1.78333	-7
1.79167	-7
1.80000	-7
1.80833	-6
1.81667	-2
1.82500	6
1.83333	19
1.84167	30
1.85000	35
1.85833	34
1.86667	24
1.87500	9
1.88333	-2
1.89167	-7
1.90000	-9
1.90833	-10
1.91667	-12
1.92500	-14
1.93333	-15
1.94167	-15
1.95000	-14
1.95833	-13
1.96667	-11
1.97500	-10
1.98333	-9
1.99167	-7
2.00000	-6
2.00833	-5
2.01667	-5
2.02500	-7
2.03333	-9
2.04167	-10
2.05000	-12
2.05833	-13
2.06667	-15
2.07500	-16
2.08333	-18
2.09167	-20
2.10000	-20
2.10833	-18
2.11667	-14
2.12500	-10
2.13333	-7
2.14167	-4
2.15000	-3
2.15833	-3
2.16667	-1
2.17500	1
2.18333	3
2.19167	4
2.20000	2
2.20833	-3
2.21667	-9
2.22500	-15
2.23333	-22
2.24167	-25
2.25000	-25
2.25833	-21
2.26667	-14
2.27500	-5
2.28333	3
2.29167	6
2.30000	6
2.30833	3
2.31667	-2
2.32500	-6
2.33333	-10
2.34167	-13
2.35000	-14
2.35833	-14
2.36667	-12
2.37500	-11
2.38333	-10
2.39167	-11
2.40000	-12
2.40833	-13
2.41667	-13
2.42500	-12
2.43333	-12
2.44167	-13
2.45000	-14
2.45833	-14
2.46667	-15
2.47500	-15
2.48333	-16
2.49167	-17
2.50000	-18
2.50833	-17
2.51667	-16
2.52500	-14
2.53333	-13
2.54167	-13
2.55000	-13
2.55833	-15
2.56667	-16
2.57500	-18
2.58333	-21
2.59167	-24
2.60000	-26
2.60833	-26
2.61667	-23
2.62500	-18
2.63333	-13
2.64167	-9
2.65000	-6
2.65833	-4
2.66667	-3
2.67500	-3
2.68333	-2
2.69167	-2
2.70000	-2
2.70833	-4
2.71667	-5
2.72500	-8
2.73333	-11
2.74167	-13
2.75000	-14
2.75833	-14
2.76667	-14
2.77500	-13
2.78333	-13
2.79167	-13
2.80000	-14
2.80833	-16
2.81667	-18
2.82500	-22
2.83333	-26
2.84167	-29
2.85000	-31
2.85833	-31
2.86667	-30
2.87500	-27
2.88333	-23
2.89167	-20
2.90000	-18
2.90833	-19
2.91667	-22
2.92500	-25
2.93333	-28
2.94167	-30
2.95000	-28
2.95833	-25
2.96667	-20
2.97500	-16
2.98333	-13
2.99167	-11
3.00000	-11
3.00833	-13
3.01667	-15
3.02500	-17
3.03333	-19
3.04167	-20
3.05000	-20
3.05833	-19
3.06667	-18
3.07500	-18
3.08333	-20
3.09167	-22
3.10000	-23
3.10833	-21
3.11667	-17
3.12500	-14
3.13333	-12
3.14167	-12
3.15000	-15
3.15833	-18
3.16667	-22
3.17500	-23
3.18333	-22
3.19167	-20
3.20000	-17
3.20833	-16
3.21667	-16
3.22500	-19
3.23333	-23
3.24167	-26
3.25000	-27
3.25833	-25
3.26667	-23
3.27500	-19
3.28333	-17
3.29167	-16
3.30000	-15
3.30833	-15
3.31667	-16
3.32500	-17
3.33333	-20
3.34167	-23
3.35000	-26
3.35833	-28
3.36667	-27
3.37500	-23
3.38333	-19
3.39167	-14
3.40000	-13
3.40833	-14
3.41667	-17
3.42500	-19
3.43333	-19
3.44167	-17
3.45000	-14
3.45833	-10
3.46667	-9
3.47500	-9
3.48333	-10
3.49167	-11
3.50000	-11
3.50833	-10
3.51667	-10
3.52500	-9
3.53333	-9
3.54167	-10
3.55000	-10
3.55833	-10
3.56667	-11
3.57500	-14
3.58333	-16
3.59167	-19
3.60000	-20
3.60833	-18
3.61667	-15
3.62500	-11
3.63333	-5
3.64167	-1
3.65000	3
3.65833	5
3.66667	5
3.67500	3
3.68333	-1
3.69167	-5
3.70000	-9
3.70833	-12
3.71667	-14
3.72500	-15
3.73333	-16
3.74167	-16
3.75000	-16
3.75833	-17
3.76667	-18
3.77500	-19
3.78333	-19
3.79167	-16
3.80000	-12
3.80833	-9
3.81667	-6
3.82500	-5
3.83333	-6
3.84167	-8
3.85000	-10
3.85833	-12
3.86667	-15
3.87500	-19
3.88333	-21
3.89167	-22
3.90000	-21
3.90833	-18
3.91667	-15
3.92500	-11
3.93333	-8
3.94167	-7
3.95000	-9
3.95833	-12
3.96667	-14
3.97500	-16
3.98333	-14
3.99167	-8
4.00000	-0
4.00833	7
4.01667	12
4.02500	14
4.03333	12
4.04167	8
4.05000	2
4.05833	-5
4.06667	-10
4.07500	-15
4.08333	-19
4.09167	-23
4.10000	-26
4.10833	-28
4.11667	-29
4.12500	-30
4.13333	-29
4.14167	-28
4.15000	-27
4.15833	-28
4.16667	-30
4.17500	-32
4.18333	-34
4.19167	-36
4.20000	-37
4.20833	-36
4.21667	-34
4.22500	-29
4.23333	-23
4.24167	-17
4.25000	-12
4.25833	-9
4.26667	-8
4.27500	-9
4.28333	-12
4.29167	-15
4.30000	-18
4.30833	-20
4.31667	-20
4.32500	-19
4.33333	-18
4.34167	-17
4.35000	-18
4.35833	-20
4.36667	-23
4.37500	-25
4.38333	-28
4.39167	-31
4.40000	-33
4.40833	-36
4.41667	-37
4.42500	-36
4.43333	-34
4.44167	-32
4.45000	-30
4.45833	-30
4.46667	-28
4.47500	-25
4.48333	-20
4.49167	-15
4.50000	-11
4.50833	-10
4.51667	-12
4.52500	-13
4.53333	-14
4.54167	-15
4.55000	-17
4.55833	-19
4.56667	-23
4.57500	-27
4.58333	-28
4.59167	-25
4.60000	-20
4.60833	-16
4.61667	-12
4.62500	-9
4.63333	-7
4.64167	-5
4.65000	-4
4.65833	-5
4.66667	-8
4.67500	-12
4.68333	-16
4.69167	-17
4.70000	-16
4.70833	-13
4.71667	-9
4.72500	-7
4.73333	-4
4.74167	-2
4.75000	1
4.75833	4
4.76667	6
4.77500	6
4.78333	4
4.79167	1
4.80000	-4
4.80833	-8
4.81667	-10
4.82500	-11
4.83333	-9
4.84167	-8
4.85000	-9
4.85833	-11
4.86667	-14
4.87500	-18
4.88333	-21
4.89167	-23
4.90000	-24
4.90833	-24
4.91667	-23
4.92500	-21
4.93333	-18
4.94167	-16
4.95000	-15
4.95833	-15
4.96667	-14
4.97500	-11
4.98333	-8
4.99167	-4
5.00000	-1
5.00833	-2
5.01667	-5
5.02500	-7
5.03333	-9
5.04167	-9
5.05000	-9
5.05833	-10
5.06667	-12
5.07500	-13
5.08333	-13
5.09167	-10
5.10000	-7
5.10833	-5
5.11667	-5
5.12500	-7
5.13333	-11
5.14167	-14
5.15000	-17
5.15833	-17
5.16667	-14
5.17500	-10
5.18333	-6
5.19167	-3
5.20000	-2
5.20833	-4
5.21667	-8
5.22500	-13
5.23333	-17
5.24167	-19
5.25000	-19
5.25833	-17
5.26667	-12
5.27500	-7
5.28333	-4
5.29167	-5
5.30000	-8
5.30833	-12
5.31667	-15
5.32500	-15
5.33333	-11
5.34167	-6
5.35000	-2
5.35833	1
5.36667	1
5.37500	-1
5.38333	-6
5.39167	-13
5.40000	-19
5.40833	-25
5.41667	-30
5.42500	-32
5.43333	-31
5.44167	-28
5.45000	-27
5.45833	-26
5.46667	-26
5.47500	-28
5.48333	-27
5.49167	-24
5.50000	-19
5.50833	-16
5.51667	-14
5.52500	-12
5.53333	-10
5.54167	-8
5.55000	-5
5.55833	-2
5.56667	-2
5.57500	-4
5.58333	-7
5.59167	-10
5.60000	-13
5.60833	-16
5.61667	-19
5.62500	-22
5.63333	-23
5.64167	-23
5.65000	-20
5.65833	-16
5.66667	-13
5.67500	-10
5.68333	-9
5.69167	-9
5.70000	-11
5.70833	-15
5.71667	-20
5.72500	-24
5.73333	-28
5.74167	-31
5.75000	-31
5.75833	-30
5.76667	-28
5.77500	-26
5.78333	-24
5.79167	-22
5.80000	-18
5.80833	-14
5.81667	-10
5.82500	-7
5.83333	-4
5.84167	-4
5.85000	-5
5.85833	-9
5.86667	-13
5.87500	-18
5.88333	-22
5.89167	-24
5.90000	-23
5.90833	-20
5.91667	-17
5.92500	-15
5.93333	-13
5.94167	-11
5.95000	-7
5.95833	-2
5.96667	1
5.97500	-0
5.98333	-4
5.99167	-10
6.00000	-17
6.00833	-21
6.01667	-23
6.02500	-23
6.03333	-22
6.04167	-21
6.05000	-22
6.05833	-24
6.06667	-27
6.07500	-28
6.08333	-29
6.09167	-26
6.10000	-22
6.10833	-16
6.11667	-10
6.12500	-5
6.13333	-2
6.14167	-2
6.15000	-7
6.15833	-13
6.16667	-18
6.17500	-23
6.18333	-27
6.19167	-30
6.20000	-31
6.20833	-29
6.21667	-24
6.22500	-17
6.23333	-10
6.24167	-5
6.25000	-3
6.25833	-5
6.26667	-9
6.27500	-13
6.28333	-18
6.29167	-21
6.30000	-23
6.30833	-26
6.31667	-29
6.32500	-31
6.33333	-33
6.34167	-33
6.35000	-29
6.35833	-25
6.36667	-20
6.37500	-15
6.38333	-13
6.39167	-13
6.40000	-14
6.40833	-17
6.41667	-19
6.42500	-21
6.43333	-20
6.44167	-20
6.45000	-20
6.45833	-20
6.46667	-20
6.47500	-19
6.48333	-18
6.49167	-17
6.50000	-17
6.50833	-16
6.51667	-17
6.52500	-18
6.53333	-18
6.54167	-19
6.55000	-23
6.55833	-28
6.56667	-33
6.57500	-37
6.58333	-39
6.59167	-36
6.60000	-32
6.60833	-26
6.61667	-21
6.62500	-17
6.63333	-15
6.64167	-14
6.65000	-15
6.65833	-16
6.66667	-18
6.67500	-19
6.68333	-20
6.69167	-20
6.70000	-20
6.70833	-21
6.71667	-23
6.72500	-24
6.73333	-24
6.74167	-22
6.75000	-21
6.75833	-21
6.76667	-23
6.77500	-27
6.78333	-31
6.79167	-32
6.80000	-32
6.80833	-29
6.81667	-27
6.82500	-26
6.83333	-27
6.84167	-29
6.85000	-31
6.85833	-32
6.86667	-35
6.87500	-37
6.88333	-39
6.89167	-40
6.90000	-38
6.90833	-36
6.91667	-33
6.92500	-30
6.93333	-29
6.94167	-28
6.95000	-26
6.95833	-23
6.96667	-20
6.97500	-19
6.98333	-19
6.99167	-20
7.00000	-22
7.00833	-23
7.01667	-25
7.02500	-26
7.03333	-25
7.04167	-22
7.05000	-18
7.05833	-14
7.06667	-13
7.07500	-13
7.08333	-16
7.09167	-20
7.10000	-22
7.10833	-23
7.11667	-21
7.12500	-19
7.13333	-17
7.14167	-17
7.15000	-18
7.15833	-21
7.16667	-24
7.17500	-27
7.18333	-30
7.19167	-33
7.20000	-35
7.20833	-34
7.21667	-30
7.22500	-25
7.23333	-21
7.24167	-18
7.25000	-17
7.25833	-17
7.26667	-17
7.27500	-17
7.28333	-16
7.29167	-17
7.30000	-19
7.30833	-23
7.31667	-26
7.32500	-29
7.33333	-29
7.34167	-27
7.35000	-24
7.35833	-21
7.36667	-18
7.37500	-15
7.38333	-13
7.39167	-12
7.40000	-12
7.40833	-13
7.41667	-15
7.42500	-16
7.43333	-16
7.44167	-16
7.45000	-15
7.45833	-13
7.46667	-12
7.47500	-11
7.48333	-11
7.49167	-12
7.50000	-14
7.50833	-16
7.51667	-16
7.52500	-15
7.53333	-15
7.54167	-16
7.55000	-18
7.55833	-19
7.56667	-20
7.57500	-17
7.58333	-14
7.59167	-11
7.60000	-9
7.60833	-10
7.61667	-14
7.62500	-21
7.63333	-28
7.64167	-34
7.65000	-37
7.65833	-38
7.66667	-34
7.67500	-29
7.68333	-23
7.69167	-18
7.70000	-15
7.70833	-14
7.71667	-14
7.72500	-15
7.73333	-15
7.74167	-15
7.75000	-17
7.75833	-20
7.76667	-23
7.77500	-26
7.78333	-29
7.79167	-29
7.80000	-29
7.80833	-29
7.81667	-30
7.82500	-29
7.83333	-29
7.84167	-27
7.85000	-25
7.85833	-24
7.86667	-22
7.87500	-19
7.88333	-16
7.89167	-13
7.90000	-11
7.90833	-13
7.91667	-16
7.92500	-20
7.93333	-24
7.94167	-27
7.95000	-28
7.95833	-28
7.96667	-26
7.97500	-24
7.98333	-22
7.99167	-21
8.00000	-20
8.00833	-21
8.01667	-23
8.02500	-25
8.03333	-26
8.04167	-26
8.05000	-27
8.05833	-28
8.06667	-29
8.07500	-30
8.08333	-30
8.09167	-29
8.10000	-27
8.10833	-26
8.11667	-25
8.12500	-25
8.13333	-25
8.14167	-24
8.15000	-22
8.15833	-19
8.16667	-16
8.17500	-12
8.18333	-9
8.19167	-8
8.20000	-9
8.20833	-12
8.21667	-17
8.22500	-21
8.23333	-26
8.24167	-31
8.25000	-35
8.25833	-37
8.26667	-38
8.27500	-37
8.28333	-35
8.29167	-32
8.30000	-29
8.30833	-25
8.31667	-21
8.32500	-18
8.33333	-16
8.34167	-15
8.35000	-16
8.35833	-18
8.36667	-21
8.37500	-24
8.38333	-25
8.39167	-25
8.40000	-23
8.40833	-20
8.41667	-16
8.42500	-15
8.43333	-15
8.44167	-19
8.45000	-22
8.45833	-25
8.46667	-28
8.47500	-31
8.48333	-33
8.49167	-34
8.50000	-33
8.50833	-29
8.51667	-24
8.52500	-20
8.53333	-17
8.54167	-15
8.55000	-13
8.55833	-13
8.56667	-15
8.57500	-20
8.58333	-26
8.59167	-32
8.60000	-34
8.60833	-31
8.61667	-23
8.62500	-15
8.63333	-10
8.64167	-8
8.65000	-8
8.65833	-10
8.66667	-12
8.67500	-14
8.68333	-15
8.69167	-18
8.70000	-23
8.70833	-27
8.71667	-29
8.72500	-28
8.73333	-25
8.74167	-22
8.75000	-19
8.75833	-16
8.76667	-13
8.77500	-11
8.78333	-10
8.79167	-11
8.80000	-14
8.80833	-18
8.81667	-22
8.82500	-24
8.83333	-22
8.84167	-19
8.85000	-15
8.85833	-12
8.86667	-13
8.87500	-16
8.88333	-20
8.89167	-24
8.90000	-25
8.90833	-23
8.91667	-18
8.92500	-12
8.93333	-7
8.94167	-2
8.95000	0
8.95833	1
8.96667	-0
8.97500	-2
8.98333	-6
8.99167	-10
9.00000	-14
9.00833	-17
9.01667	-17
9.02500	-18
9.03333	-19
9.04167	-21
9.05000	-25
9.05833	-29
9.06667	-30
9.07500	-29
9.08333	-26
9.09167	-24
9.10000	-24
9.10833	-26
9.11667	-29
9.12500	-32
9.13333	-33
9.14167	-32
9.15000	-30
9.15833	-27
9.16667	-25
9.17500	-26
9.18333	-28
9.19167	-31
9.20000	-34
9.20833	-38
9.21667	-41
9.22500	-45
9.23333	-48
9.24167	-49
9.25000	-47
9.25833	-41
9.26667	-35
9.27500	-27
9.28333	-21
9.29167	-16
9.30000	-12
9.30833	-11
9.31667	-12
9.32500	-15
9.33333	-19
9.34167	-24
9.35000	-28
9.35833	-31
9.36667	-33
9.37500	-32
9.38333	-30
9.39167	-28
9.40000	-26
9.40833	-26
9.41667	-26
9.42500	-26
9.43333	-25
9.44167	-22
9.45000	-17
9.45833	-12
9.46667	-8
9.47500	-5
9.48333	-4
9.49167	-6
9.50000	-9
9.50833	-12
9.51667	-16
9.52500	-19
9.53333	-22
9.54167	-26
9.55000	-30
9.55833	-34
9.56667	-36
9.57500	-36
9.58333	-36
9.59167	-35
9.60000	-34
9.60833	-33
9.61667	-32
9.62500	-29
9.63333	-24
9.64167	-19
9.65000	-14
9.65833	-10
9.66667	-7
9.67500	-6
9.68333	-7
9.69167	-9
9.70000	-13
9.70833	-16
9.71667	-19
9.72500	-20
9.73333	-18
9.74167	-16
9.75000	-14
9.75833	-13
9.76667	-13
9.77500	-13
9.78333	-13
9.79167	-12
9.80000	-11
9.80833	-9
9.81667	-8
9.82500	-9
9.83333	-11
9.84167	-13
9.85000	-15
9.85833	-17
9.86667	-19
9.87500	-21
9.88333	-23
9.89167	-24
9.90000	-24
9.90833	-25
9.91667	-25
9.92500	-26
9.93333	-27
9.94167	-28
9.95000	-28
9.95833	-28
9.96667	-30
9.97500	-32
9.98333	-34
9.99167	-35
10.00000	-34
10.00833	-32
10.01667	-30
10.02500	-29
10.03333	-28
10.04167	-27
10.05000	-26
10.05833	-24
10.06667	-24
10.07500	-25
10.08333	-26
10.09167	-26
10.10000	-25
10.10833	-25
10.11667	-25
10.12500	-25
10.13333	-26
10.14167	-29
10.15000	-33
10.15833	-37
10.16667	-41
10.17500	-42
10.18333	-41
10.19167	-36
10.20000	-31
10.20833	-29
10.21667	-30
10.22500	-32
10.23333	-35
10.24167	-37
10.25000	-38
10.25833	-36
10.26667	-35
10.27500	-33
10.28333	-30
10.29167	-27
10.30000	-23
10.30833	-19
10.31667	-15
10.32500	-14
10.33333	-15
10.34167	-19
10.35000	-25
10.35833	-31
10.36667	-36
10.37500	-37
10.38333	-37
10.39167	-34
10.40000	-32
10.40833	-30
10.41667	-31
10.42500	-33
10.43333	-37
10.44167	-41
10.45000	-44
10.45833	-44
10.46667	-43
10.47500	-41
10.48333	-38
10.49167	-36
10.50000	-34
10.50833	-33
10.51667	-34
10.52500	-34
10.53333	-33
10.54167	-31
10.55000	-27
10.55833	-23
10.56667	-21
10.57500	-21
10.58333	-22
10.59167	-23
10.60000	-24
10.60833	-25
10.61667	-27
10.62500	-27
10.63333	-27
10.64167	-26
10.65000	-25
10.65833	-25
10.66667	-27
10.67500	-31
10.68333	-35
10.69167	-37
10.70000	-37
10.70833	-35
10.71667	-32
10.72500	-32
10.73333	-33
10.74167	-35
10.75000	-37
10.75833	-38
10.76667	-36
10.77500	-34
10.78333	-31
10.79167	-30
10.80000	-30
10.80833	-32
10.81667	-35
10.82500	-38
10.83333	-40
10.84167	-42
10.85000	-43
10.85833	-43
10.86667	-40
10.87500	-37
10.88333	-35
10.89167	-33
10.90000	-32
10.90833	-30
10.91667	-28
10.92500	-26
10.93333	-23
10.94167	-21
10.95000	-20
10.95833	-20
10.96667	-18
10.97500	-15
10.98333	-12
10.99167	-9
11.00000	-8
11.00833	-10
11.01667	-14
11.02500	-19
11.03333	-23
11.04167	-25
11.05000	-27
11.05833	-27
11.06667	-29
11.07500	-32
11.08333	-35
11.09167	-38
11.10000	-39
11.10833	-37
11.11667	-34
11.12500	-31
11.13333	-28
11.14167	-28
11.15000	-30
11.15833	-32
11.16667	-35
11.17500	-35
11.18333	-33
11.19167	-28
11.20000	-23
11.20833	-18
11.21667	-15
11.22500	-14
11.23333	-15
11.24167	-18
11.25000	-19
11.25833	-19
11.26667	-18
11.27500	-17
11.28333	-16
11.29167	-15
11.30000	-16
11.30833	-19
11.31667	-23
11.32500	-27
11.33333	-30
11.34167	-32
11.35000	-32
11.35833	-30
11.36667	-28
11.37500	-27
11.38333	-26
11.39167	-28
11.40000	-30
11.40833	-31
11.41667	-30
11.42500	-27
11.43333	-24
11.44167	-22
11.45000	-24
11.45833	-28
11.46667	-32
11.47500	-36
11.48333	-38
11.49167	-36
11.50000	-33
11.50833	-30
11.51667	-27
11.52500	-26
11.53333	-27
11.54167	-28
11.55000	-29
11.55833	-31
11.56667	-32
11.57500	-34
11.58333	-37
11.59167	-40
11.60000	-43
11.60833	-47
11.61667	-49
11.62500	-49
11.63333	-47
11.64167	-45
11.65000	-43
11.65833	-40
11.66667	-37
11.67500	-32
11.68333	-29
11.69167	-27
11.70000	-26
11.70833	-28
11.71667	-32
11.72500	-38
11.73333	-43
11.74167	-47
11.75000	-48
11.75833	-46
11.76667	-42
11.77500	-37
11.78333	-34
11.79167	-32
11.80000	-32
11.80833	-31
11.81667	-30
11.82500	-30
11.83333	-32
11.84167	-35
11.85000	-39
11.85833	-42
11.86667	-41
11.87500	-37
11.88333	-33
11.89167	-29
11.90000	-28
11.90833	-32
11.91667	-39
11.92500	-44
11.93333	-48
11.94167	-49
11.95000	-46
11.95833	-42
11.96667	-39
11.97500	-38
11.98333	-38
11.99167	-39
12.00000	-41
12.00833	-41
12.01667	-42
12.02500	-42
12.03333	-44
12.04167	-46
12.05000	-47
12.05833	-47
12.06667	-46
12.07500	-43
12.08333	-41
12.09167	-41
12.10000	-41
12.10833	-41
12.11667	-40
12.12500	-39
12.13333	-37
12.14167	-35
12.15000	-34
12.15833	-34
12.16667	-34
12.17500	-35
12.18333	-36
12.19167	-36
12.20000	-34
12.20833	-32
12.21667	-29
12.22500	-28
12.23333	-30
12.24167	-33
12.25000	-38
12.25833	-42
12.26667	-45
12.27500	-45
12.28333	-43
12.29167	-42
12.30000	-40
12.30833	-40
12.31667	-41
12.32500	-42
12.33333	-43
12.34167	-43
12.35000	-42
12.35833	-40
12.36667	-37
12.37500	-33
12.38333	-30
12.39167	-29
12.40000	-30
12.40833	-34
12.41667	-39
12.42500	-44
12.43333	-49
12.44167	-53
12.45000	-56
12.45833	-56
12.46667	-55
12.47500	-50
12.48333	-45
12.49167	-40
12.50000	-34
12.50833	-28
12.51667	-22
12.52500	-18
12.53333	-17
12.54167	-18
12.55000	-20
12.55833	-23
12.56667	-25
12.57500	-25
12.58333	-26
12.59167	-27
12.60000	-29
12.60833	-31
12.61667	-32
12.62500	-32
12.63333	-31
12.64167	-30
12.65000	-29
12.65833	-29
12.66667	-29
12.67500	-30
12.68333	-32
12.69167	-34
12.70000	-34
12.70833	-31
12.71667	-27
12.72500	-22
12.73333	-18
12.74167	-15
12.75000	-14
12.75833	-16
12.76667	-20
12.77500	-26
12.78333	-32
12.79167	-38
12.80000	-42
12.80833	-45
12.81667	-46
12.82500	-48
12.83333	-49
12.84167	-51
12.85000	-51
12.85833	-48
12.86667	-45
12.87500	-42
12.88333	-39
12.89167	-39
12.90000	-41
12.90833	-42
12.91667	-44
12.92500	-43
12.93333	-39
12.94167	-34
12.95000	-29
12.95833	-25
12.96667	-24
12.97500	-25
12.98333	-26
12.99167	-25
13.00000	-23
13.00833	-20
13.01667	-17
13.02500	-17
13.03333	-19
13.04167	-21
13.05000	-24
13.05833	-26
13.06667	-27
13.07500	-29
13.08333	-31
13.09167	-34
13.10000	-37
13.10833	-39
13.11667	-39
13.12500	-38
13.13333	-36
13.14167	-35
13.15000	-36
13.15833	-37
13.16667	-37
13.17500	-36
13.18333	-36
13.19167	-36
13.20000	-37
13.20833	-37
13.21667	-36
13.22500	-34
13.23333	-31
13.24167	-30
13.25000	-31
13.25833	-32
13.26667	-33
13.27500	-33
13.28333	-31
13.29167	-28
13.30000	-25
13.30833	-23
13.31667	-20
13.32500	-19
13.33333	-18
13.34167	-18
13.35000	-19
13.35833	-19
13.36667	-19
13.37500	-19
13.38333	-18
13.39167	-19
13.40000	-20
13.40833	-20
13.41667	-20
13.42500	-18
13.43333	-17
13.44167	-16
13.45000	-16
13.45833	-17
13.46667	-18
13.47500	-20
13.48333	-22
13.49167	-23
13.50000	-23
13.50833	-22
13.51667	-18
13.52500	-15
13.53333	-11
13.54167	-8
13.55000	-8
13.55833	-9
13.56667	-9
13.57500	-9
13.58333	-10
13.59167	-11
13.60000	-13
13.60833	-16
13.61667	-20
13.62500	-22
13.63333	-23
13.64167	-22
13.65000	-19
13.65833	-15
13.66667	-10
13.67500	-6
13.68333	-3
13.69167	-4
13.70000	-8
13.70833	-12
13.71667	-17
13.72500	-19
13.73333	-18
13.74167	-16
13.75000	-12
13.75833	-9
13.76667	-7
13.77500	-6
13.78333	-5
13.79167	-4
13.80000	-3
13.80833	-1
13.81667	-1
13.82500	-3
13.83333	-7
13.84167	-11
13.85000	-14
13.85833	-15
13.86667	-15
13.87500	-14
13.88333	-13
13.89167	-12
13.90000	-12
13.90833	-11
13.91667	-11
13.92500	-11
13.93333	-13
13.94167	-16
13.95000	-18
13.95833	-18
13.96667	-17
13.97500	-15
13.98333	-13
13.99167	-12
14.00000	-10
14.00833	-7
14.01667	-2
14.02500	3
14.03333	9
14.04167	13
14.05000	17
14.05833	18
14.06667	18
14.07500	17
14.08333	14
14.09167	12
14.10000	9
14.10833	6
14.11667	4
14.12500	3
14.13333	3
14.14167	4
14.15000	5
14.15833	7
14.16667	10
14.17500	13
14.18333	16
14.19167	19
14.20000	21
14.20833	22
14.21667	22
14.22500	21
14.23333	21
14.24167	21
14.25000	22
14.25833	23
14.26667	22
14.27500	19
14.28333	16
14.29167	13
14.30000	11
14.30833	8
14.31667	5
14.32500	3
14.33333	-1
14.34167	-4
14.35000	-6
14.35833	-8
14.36667	-9
14.37500	-11
14.38333	-12
14.39167	-10
14.40000	-6
14.40833	1
14.41667	8
14.42500	15
14.43333	21
14.44167	23
14.45000	22
14.45833	18
14.46667	15
14.47500	12
14.48333	8
14.49167	4
14.50000	-1
14.50833	-3
14.51667	-4
14.52500	-2
14.53333	1
14.54167	3
14.55000	3
14.55833	2
14.56667	1
14.57500	1
14.58333	2
14.59167	2
14.60000	2
14.60833	0
14.61667	-3
14.62500	-5
14.63333	-6
14.64167	-6
14.65000	-6
14.65833	-7
14.66667	-8
14.67500	-10
14.68333	-13
14.69167	-15
14.70000	-17
14.70833	-18
14.71667	-18
14.72500	-17
14.73333	-14
14.74167	-10
14.75000	-8
14.75833	-6
14.76667	-6
14.77500	-8
14.78333	-12
14.79167	-15
14.80000	-18
14.80833	-20
14.81667	-21
14.82500	-20
14.83333	-17
14.84167	-13
14.85000	-10
14.85833	-8
14.86667	-9
14.87500	-12
14.88333	-15
14.89167	-18
14.90000	-20
14.90833	-22
14.91667	-24
14.92500	-25
14.93333	-26
14.94167	-25
14.95000	-23
14.95833	-20
14.96667	-18
14.97500	-15
14.98333	-12
14.99167	-8
15.00000	-5
15.00833	-4
15.01667	-5
15.02500	-9
15.03333	-16
15.04167	-21
15.05000	-22
15.05833	-20
15.06667	-18
15.07500	-16
15.08333	-15
15.09167	-16
15.10000	-16
15.10833	-15
15.11667	-12
15.12500	-10
15.13333	-9
15.14167	-10
15.15000	-12
15.15833	-14
15.16667	-17
15.17500	-18
15.18333	-19
15.19167	-18
15.20000	-17
15.20833	-16
15.21667	-17
15.22500	-19
15.23333	-22
15.24167	-24
15.25000	-25
15.25833	-24
15.26667	-23
15.27500	-24
15.28333	-26
15.29167	-28
15.30000	-29
15.30833	-29
15.31667	-28
15.32500	-26
15.33333	-26
15.34167	-26
15.35000	-27
15.35833	-28
15.36667	-29
15.37500	-29
15.38333	-28
15.39167	-28
15.40000	-28
15.40833	-26
15.41667	-24
15.42500	-22
15.43333	-19
15.44167	-15
15.45000	-13
15.45833	-11
15.46667	-9
15.47500	-7
15.48333	-6
15.49167	-6
15.50000	-6
15.50833	-7
15.51667	-8
15.52500	-9
15.53333	-11
15.54167	-13
15.55000	-15
15.55833	-17
15.56667	-19
15.57500	-20
15.58333	-20
15.59167	-19
15.60000	-18
15.60833	-17
15.61667	-17
15.62500	-19
15.63333	-20
15.64167	-22
15.65000	-22
15.65833	-20
15.66667	-17
15.67500	-13
15.68333	-8
15.69167	-4
15.70000	-2
15.70833	-4
15.71667	-8
15.72500	-13
15.73333	-16
15.74167	-18
15.75000	-18
15.75833	-18
15.76667	-18
15.77500	-19
15.78333	-20
15.79167	-18
15.80000	-15
15.80833	-12
15.81667	-9
15.82500	-7
15.83333	-5
15.84167	-3
15.85000	-2
15.85833	-2
15.86667	-1
15.87500	-1
15.88333	1
15.89167	2
15.90000	3
15.90833	3
15.91667	1
15.92500	-1
15.93333	-4
15.94167	-6
15.95000	-7
15.95833	-9
15.96667	-12
15.97500	-15
15.98333	-18
15.99167	-21
16.00000	-23
16.00833	-24
16.01667	-24
16.02500	-22
16.03333	-19
16.04167	-15
16.05000	-11
16.05833	-8
16.06667	-5
16.07500	-4
16.08333	-4
16.09167	-7
16.10000	-10
16.10833	-13
16.11667	-15
16.12500	-15
16.13333	-12
16.14167	-10
16.15000	-8
16.15833	-9
16.16667	-10
16.17500	-12
16.18333	-13
16.19167	-13
16.20000	-13
16.20833	-14
16.21667	-16
16.22500	-19
16.23333	-19
16.24167	-17
16.25000	-13
16.25833	-8
16.26667	-4
16.27500	-1
16.28333	0
16.29167	3
16.30000	7
16.30833	11
16.31667	15
16.32500	17
16.33333	17
16.34167	15
16.35000	13
16.35833	9
16.36667	5
16.37500	1
16.38333	-2
16.39167	-2
16.40000	-2
16.40833	-1
16.41667	-0
16.42500	-1
16.43333	-2
16.44167	-3
16.45000	-4
16.45833	-4
16.46667	-6
16.47500	-8
16.48333	-9
16.49167	-7
16.50000	-1
16.50833	5
16.51667	11
16.52500	13
16.53333	10
16.54167	7
16.55000	2
16.55833	-1
16.56667	-1
16.57500	2
16.58333	6
16.59167	8
16.60000	10
16.60833	8
16.61667	4
16.62500	1
16.63333	-1
16.64167	-2
16.65000	-1
16.65833	-0
16.66667	-0
16.67500	-1
16.68333	-3
16.69167	-5
16.70000	-8
16.70833	-11
16.71667	-11
16.72500	-10
16.73333	-8
16.74167	-4
16.75000	-1
16.75833	3
16.76667	5
16.77500	6
16.78333	4
16.79167	-2
16.80000	-10
16.80833	-16
16.81667	-21
16.82500	-22
16.83333	-20
16.84167	-17
16.85000	-17
16.85833	-18
16.86667	-18
16.87500	-17
16.88333	-14
16.89167	-7
16.90000	-1
16.90833	4
16.91667	7
16.92500	8
16.93333	7
16.94167	5
16.95000	3
16.95833	0
16.96667	-2
16.97500	-3
16.98333	-3
16.99167	-4
17.00000	-5
17.00833	-6
17.01667	-8
17.02500	-10
17.03333	-12
17.04167	-14
17.05000	-16
17.05833	-17
17.06667	-15
17.07500	-12
17.08333	-9
17.09167	-9
17.10000	-10
17.10833	-13
17.11667	-17
17.12500	-19
17.13333	-17
17.14167	-15
17.15000	-13
17.15833	-12
17.16667	-11
17.17500	-12
17.18333	-12
17.19167	-12
17.20000	-12
17.20833	-12
17.21667	-11
17.22500	-11
17.23333	-11
17.24167	-11
17.25000	-11
17.25833	-10
17.26667	-10
17.27500	-10
17.28333	-13
17.29167	-15
17.30000	-16
17.30833	-16
17.31667	-15
17.32500	-13
17.33333	-12
17.34167	-12
17.35000	-12
17.35833	-13
17.36667	-14
17.37500	-13
17.38333	-13
17.39167	-13
17.40000	-14
17.40833	-14
17.41667	-14
17.42500	-13
17.43333	-12
17.44167	-10
17.45000	-9
17.45833	-9
17.46667	-9
17.47500	-8
17.48333	-6
17.49167	-6
17.50000	-8
17.50833	-12
17.51667	-17
17.52500	-21
17.53333	-21
17.54167	-19
17.55000	-16
17.55833	-13
17.56667	-10
17.57500	-7
17.58333	-3
17.59167	4
17.60000	11
17.60833	17
17.61667	22
17.62500	23
17.63333	21
17.64167	17
17.65000	10
17.65833	4
17.66667	-0
17.67500	-2
17.68333	-1
17.69167	1
17.70000	4
17.70833	6
17.71667	6
17.72500	6
17.73333	6
17.74167	9
17.75000	12
17.75833	16
17.76667	19
17.77500	20
17.78333	19
17.79167	16
17.80000	12
17.80833	8
17.81667	3
17.82500	-1
17.83333	-5
17.84167	-7
17.85000	-8
17.85833	-7
17.86667	-4
17.87500	-0
17.88333	3
17.89167	5
17.90000	6
17.90833	6
17.91667	6
17.92500	7
17.93333	10
17.94167	14
17.95000	17
17.95833	19
17.96667	20
17.97500	22
17.98333	22
17.99167	21
18.00000	20
18.00833	18
18.01667	16
18.02500	15
18.03333	15
18.04167	15
18.05000	14
18.05833	14
18.06667	14
18.07500	15
18.08333	17
18.09167	18
18.10000	20
18.10833	20
18.11667	21
18.12500	22
18.13333	25
18.14167	28
18.15000	32
18.15833	35
18.16667	38
18.17500	38
18.18333	38
18.19167	38
18.20000	37
18.20833	37
18.21667	37
18.22500	38
18.23333	41
18.24167	45
18.25000	48
18.25833	50
18.26667	51
18.27500	49
18.28333	47
18.29167	45
18.30000	45
18.30833	46
18.31667	49
18.32500	53
18.33333	57
18.34167	59
18.35000	60
18.35833	59
18.36667	57
18.37500	55
18.38333	54
18.39167	55
18.40000	57
18.40833	60
18.41667	63
18.42500	64
18.43333	63
18.44167	61
18.45000	58
18.45833	56
18.46667	53
18.47500	51
18.48333	49
18.49167	47
18.50000	46
18.50833	46
18.51667	46
18.52500	48
18.53333	49
18.54167	51
18.55000	54
18.55833	57
18.56667	60
18.57500	62
18.58333	65
18.59167	65
18.60000	64
18.60833	61
18.61667	58
18.62500	56
18.63333	56
18.64167	58
18.65000	62
18.65833	67
18.66667	71
18.67500	75
18.68333	78
18.69167	83
18.70000	87
18.70833	90
18.71667	90
18.72500	87
18.73333	83
18.74167	80
18.75000	79
18.75833	81
18.76667	84
18.77500	87
18.78333	89
18.79167	90
18.80000	90
18.80833	89
18.81667	87
18.82500	84
18.83333	81
18.84167	79
18.85000	78
18.85833	78
18.86667	80
18.87500	84
18.88333	89
18.89167	93
18.90000	97
18.90833	99
18.91667	99
18.92500	98
18.93333	96
18.94167	95
18.95000	95
18.95833	97
18.96667	100
18.97500	102
18.98333	103
18.99167	103
19.00000	102
19.00833	101
19.01667	100
19.02500	99
19.03333	100
19.04167	103
19.05000	107
19.05833	111
19.06667	114
19.07500	114
19.08333	112
19.09167	108
19.10000	105
19.10833	104
19.11667	105
19.12500	108
19.13333	111
19.14167	115
19.15000	121
19.15833	127
19.16667	131
19.17500	133
19.18333	133
19.19167	130
19.20000	127
19.20833	125
19.21667	125
19.22500	127
19.23333	130
19.24167	134
19.25000	137
19.25833	140
19.26667	139
19.27500	135
19.28333	133
19.29167	133
19.30000	138
19.30833	147
19.31667	157
19.32500	167
19.33333	175
19.34167	181
19.35000	183
19.35833	184
19.36667	183
19.37500	180
19.38333	178
19.39167	177
19.40000	178
19.40833	182
19.41667	186
19.42500	191
19.43333	196
19.44167	201
19.45000	207
19.45833	215
19.46667	221
19.47500	228
19.48333	233
19.49167	236
19.50000	240
19.50833	243
19.51667	247
19.52500	250
19.53333	251
19.54167	252
19.55000	254
19.55833	258
19.56667	264
19.57500	270
19.58333	278
19.59167	288
19.60000	297
19.60833	306
19.61667	315
19.62500	324
19.63333	333
19.64167	342
19.65000	351
19.65833	361
19.66667	369
19.67500	378
19.68333	385
19.69167	393
19.70000	400
19.70833	407
19.71667	413
19.72500	419
19.73333	427
19.74167	437
19.75000	450
19.75833	464
19.76667	477
19.77500	489
19.78333	502
19.79167	516
19.80000	530
19.80833	547
19.81667	565
19.82500	583
19.83333	601
19.84167	618
19.85000	636
19.85833	653
19.86667	670
19.87500	686
19.88333	701
19.89167	717
19.90000	733
19.90833	752
19.91667	772
19.92500	794
19.93333	818
19.94167	842
19.95000	866
19.95833	889
19.96667	911
19.97500	934
19.98333	955
19.99167	976
20.00000	997
20.00833	1019
20.01667	1043
20.02500	1067
20.03333	1093
20.04167	1118
20.05000	1142
20.05833	1166
20.06667	1190
20.07500	1215
20.08333	1243
20.09167	1273
20.10000	1305
20.10833	1339
20.11667	1374
20.12500	1408
20.13333	1440
20.14167	1470
20.15000	1501
20.15833	1531
20.16667	1562
20.17500	1594
20.18333	1625
20.19167	1657
20.20000	1689
20.20833	1723
20.21667	1757
20.22500	1791
20.23333	1825
20.24167	1858
20.25000	1890
20.25833	1921
20.26667	1950
20.27500	1981
20.28333	2011
20.29167	2043
20.30000	2076
20.30833	2111
20.31667	2148
20.32500	2184
20.33333	2220
20.34167	2253
20.35000	2284
20.35833	2313
20.36667	2341
20.37500	2370
20.38333	2399
20.39167	2431
20.40000	2462
20.40833	2493
20.41667	2525
20.42500	2556
20.43333	2587
20.44167	2617
20.45000	2646
20.45833	2672
20.46667	2697
20.47500	2721
20.48333	2745
20.49167	2772
20.50000	2799
20.50833	2826
20.51667	2853
20.52500	2880
20.53333	2909
20.54167	2939
20.55000	2971
20.55833	3004
20.56667	3034
20.57500	3064
20.58333	3091
20.59167	3118
20.60000	3145
20.60833	3173
20.61667	3202
20.62500	3230
20.63333	3259
20.64167	3288
20.65000	3317
20.65833	3344
20.66667	3370
20.67500	3396
20.68333	3422
20.69167	3451
20.70000	3481
20.70833	3512
20.71667	3544
20.72500	3572
20.73333	3600
20.74167	3627
20.75000	3656
20.75833	3685
20.76667	3717
20.77500	3751
20.78333	3785
20.79167	3820
20.80000	3855
20.80833	3892
20.81667	3931
20.82500	3971
20.83333	4011
20.84167	4051
20.85000	4091
20.85833	4131
20.86667	4169
20.87500	4208
20.88333	4246
20.89167	4284
20.90000	4323
20.90833	4363
20.91667	4404
20.92500	4446
20.93333	4491
20.94167	4538
20.95000	4589
20.95833	4641
20.96667	4692
20.97500	4742
20.98333	4791
20.99167	4839
21.00000	4888
21.00833	4939
21.01667	4993
21.02500	5047
21.03333	5103
21.04167	5157
21.05000	5211
21.05833	5266
21.06667	5323
21.07500	5383
21.08333	5443
21.09167	5504
21.10000	5563
21.10833	5620
21.11667	5675
21.12500	5729
21.13333	5784
21.14167	5840
21.15000	5900
21.15833	5962
21.16667	6028
21.17500	6097
21.18333	6164
21.19167	6230
21.20000	6291
21.20833	6348
21.21667	6404
21.22500	6457
21.23333	6511
21.24167	6566
21.25000	6623
21.25833	6681
21.26667	6740
21.27500	6801
21.28333	6860
21.29167	6918
21.30000	6973
21.30833	7024
21.31667	7071
21.32500	7115
21.33333	7159
21.34167	7202
21.35000	7247
21.35833	7293
21.36667	7339
21.37500	7386
21.38333	7429
21.39167	7470
21.40000	7508
21.40833	7543
21.41667	7573
21.42500	7600
21.43333	7623
21.44167	7644
21.45000	7667
21.45833	7689
21.46667	7710
21.47500	7731
21.48333	7748
21.49167	7761
21.50000	7773
21.50833	7784
21.51667	7794
21.52500	7800
21.53333	7803
21.54167	7802
21.55000	7799
21.55833	7793
21.56667	7783
21.57500	7772
21.58333	7758
21.59167	7742
21.60000	7724
21.60833	7704
21.61667	7681
21.62500	7654
21.63333	7623
21.64167	7590
21.65000	7555
21.65833	7519
21.66667	7483
21.67500	7446
21.68333	7406
21.69167	7363
21.70000	7319
21.70833	7275
21.71667	7231
21.72500	7187
21.73333	7142
21.74167	7096
21.75000	7047
21.75833	6996
21.76667	6944
21.77500	6890
21.78333	6836
21.79167	6777
21.80000	6717
21.80833	6654
21.81667	6589
21.82500	6525
21.83333	6459
21.84167	6394
21.85000	6330
21.85833	6267
21.86667	6207
21.87500	6147
21.88333	6088
21.89167	6027
21.90000	5965
21.90833	5898
21.91667	5829
21.92500	5761
21.93333	5692
21.94167	5627
21.95000	5563
21.95833	5502
21.96667	5440
21.97500	5378
21.98333	5318
21.99167	5258
22.00000	5200
22.00833	5144
22.01667	5088
22.02500	5031
22.03333	4970
22.04167	4912
22.05000	4854
22.05833	4799
22.06667	4745
22.07500	4691
22.08333	4640
22.09167	4588
22.10000	4538
22.10833	4490
22.11667	4442
22.12500	4394
22.13333	4346
22.14167	4300
22.15000	4255
22.15833	4211
22.16667	4168
22.17500	4126
22.18333	4086
22.19167	4045
22.20000	4006
22.20833	3968
22.21667	3930
22.22500	3894
22.23333	3859
22.24167	3826
22.25000	3793
22.25833	3760
22.26667	3729
22.27500	3699
22.28333	3672
22.29167	3647
22.30000	3624
22.30833	3600
22.31667	3576
22.32500	3552
22.33333	3526
22.34167	3501
22.35000	3477
22.35833	3454
22.36667	3433
22.37500	3411
22.38333	3390
22.39167	3369
22.40000	3348
22.40833	3327
22.41667	3308
22.42500	3291
22.43333	3276
22.44167	3262
22.45000	3247
22.45833	3231
22.46667	3215
22.47500	3200
22.48333	3188
22.49167	3180
22.50000	3173
22.50833	3165
22.51667	3155
22.52500	3143
22.53333	3129
22.54167	3116
22.55000	3105
22.55833	3096
22.56667	3087
22.57500	3078
22.58333	3067
22.59167	3055
22.60000	3042
22.60833	3030
22.61667	3019
22.62500	3011
22.63333	3007
22.64167	3004
22.65000	3001
22.65833	2997
22.66667	2993
22.67500	2989
22.68333	2985
22.69167	2982
22.70000	2978
22.70833	2974
22.71667	2968
22.72500	2962
22.73333	2955
22.74167	2950
22.75000	2946
22.75833	2943
22.76667	2943
22.77500	2944
22.78333	2946
22.79167	2948
22.80000	2949
22.80833	2947
22.81667	2943
22.82500	2940
22.83333	2937
22.84167	2935
22.85000	2932
22.85833	2927
22.86667	2923
22.87500	2918
22.88333	2915
22.89167	2914
22.90000	2916
22.90833	2919
22.91667	2922
22.92500	2923
22.93333	2921
22.94167	2918
22.95000	2913
22.95833	2909
22.96667	2906
22.97500	2905
22.98333	2905
22.99167	2905
23.00000	2904
23.00833	2903
23.01667	2902
23.02500	2900
23.03333	2899
23.04167	2898
23.05000	2898
23.05833	2900
23.06667	2903
23.07500	2904
23.08333	2905
23.09167	2905
23.10000	2904
23.10833	2904
23.11667	2905
23.12500	2907
23.13333	2908
23.14167	2907
23.15000	2905
23.15833	2902
23.16667	2900
23.17500	2899
23.18333	2899
23.19167	2901
23.20000	2903
23.20833	2904
23.21667	2904
23.22500	2903
23.23333	2901
23.24167	2900
23.25000	2900
23.25833	2901
23.26667	2899
23.27500	2894
23.28333	2889
23.29167	2884
23.30000	2881
23.30833	2881
23.31667	2882
23.32500	2884
23.33333	2885
23.34167	2884
23.35000	2881
23.35833	2879
23.36667	2877
23.37500	2877
23.38333	2879
23.39167	2882
23.40000	2885
23.40833	2884
23.41667	2879
23.42500	2872
23.43333	2863
23.44167	2854
23.45000	2845
23.45833	2839
23.46667	2835
23.47500	2835
23.48333	2837
23.49167	2841
23.50000	2844
23.50833	2845
23.51667	2843
23.52500	2840
23.53333	2835
23.54167	2830
23.55000	2825
23.55833	2819
23.56667	2811
23.57500	2801
23.58333	2789
23.59167	2776
23.60000	2765
23.60833	2759
23.61667	2759
23.62500	2761
23.63333	2764
23.64167	2766
23.65000	2765
23.65833	2763
23.66667	2761
23.67500	2758
23.68333	2753
23.69167	2744
23.70000	2734
23.70833	2724
23.71667	2715
23.72500	2708
23.73333	2704
23.74167	2701
23.75000	2697
23.75833	2691
23.76667	2684
23.77500	2676
23.78333	2667
23.79167	2656
23.80000	2645
23.80833	2635
23.81667	2624
23.82500	2616
23.83333	2609
23.84167	2604
23.85000	2602
23.85833	2600
23.86667	2599
23.87500	2595
23.88333	2588
23.89167	2578
23.90000	2568
23.90833	2557
23.91667	2547
23.92500	2538
23.93333	2528
23.94167	2519
23.95000	2510
23.95833	2502
23.96667	2496
23.97500	2491
23.98333	2486
23.99167	2480
24.00000	2473
24.00833	2463
24.01667	2451
24.02500	2438
24.03333	2427
24.04167	2417
24.05000	2409
24.05833	2401
24.06667	2394
24.07500	2387
24.08333	2380
24.09167	2373
24.10000	2366
24.10833	2358
24.11667	2350
24.12500	2343
24.13333	2334
24.14167	2326
24.15000	2316
24.15833	2305
24.16667	2292
24.17500	2278
24.18333	2264
24.19167	2251
24.20000	2242
24.20833	2237
24.21667	2235
24.22500	2233
24.23333	2228
24.24167	2221
24.25000	2213
24.25833	2207
24.26667	2202
24.27500	2198
24.28333	2194
24.29167	2189
24.30000	2183
24.30833	2177
24.31667	2169
24.32500	2162
24.33333	2154
24.34167	2146
24.35000	2135
24.35833	2122
24.36667	2108
24.37500	2096
24.38333	2087
24.39167	2083
24.40000	2080
24.40833	2079
24.41667	2076
24.42500	2071
24.43333	2064
24.44167	2055
24.45000	2045
24.45833	2036
24.46667	2027
24.47500	2019
24.48333	2011
24.49167	2000
24.50000	1988
24.50833	1975
24.51667	1963
24.52500	1953
24.53333	1945
24.54167	1937
24.55000	1930
24.55833	1923
24.56667	1916
24.57500	1910
24.58333	1905
24.59167	1901
24.60000	1896
24.60833	1889
24.61667	1879
24.62500	1871
24.63333	1862
24.64167	1856
24.65000	1851
24.65833	1845
24.66667	1836
24.67500	1824
24.68333	1809
24.69167	1792
24.70000	1775
24.70833	1761
24.71667	1749
24.72500	1739
24.73333	1732
24.74167	1725
24.75000	1718
24.75833	1710
24.76667	1701
24.77500	1692
24.78333	1682
24.79167	1673
24.80000	1665
24.80833	1656
24.81667	1645
24.82500	1633
24.83333	1619
24.84167	1604
24.85000	1590
24.85833	1577
24.86667	1567
24.87500	1560
24.88333	1554
24.89167	1547
24.90000	1540
24.90833	1533
24.91667	1526
24.92500	1518
24.93333	1509
24.94167	1499
24.95000	1486
24.95833	1471
24.96667	1458
24.97500	1445
24.98333	1436
24.99167	1430
25.00000	1427
25.00833	1424
25.01667	1419
25.02500	1411
25.03333	1401
25.04167	1392
25.05000	1383
25.05833	1376
25.06667	1369
25.07500	1360
25.08333	1351
25.09167	1341
25.10000	1331
25.10833	1324
25.11667	1317
25.12500	1310
25.13333	1303
25.14167	1296
25.15000	1288
25.15833	1281
25.16667	1274
25.17500	1267
25.18333	1262
25.19167	1257
25.20000	1253
25.20833	1250
25.21667	1248
25.22500	1244
25.23333	1240
25.24167	1236
25.25000	1231
25.25833	1225
25.26667	1221
25.27500	1216
25.28333	1211
25.29167	1208
25.30000	1204
25.30833	1201
25.31667	1197
25.32500	1193
25.33333	1190
25.34167	1189
25.35000	1190
25.35833	1192
25.36667	1193
25.37500	1190
25.38333	1185
25.39167	1180
25.40000	1175
25.40833	1172
25.41667	1170
25.42500	1168
25.43333	1164
25.44167	1158
25.45000	1152
25.45833	1146
25.46667	1143
25.47500	1142
25.48333	1143
25.49167	1145
25.50000	1146
25.50833	1144
25.51667	1141
25.52500	1137
25.53333	1134
25.54167	1133
25.55000	1133
25.55833	1135
25.56667	1137
25.57500	1140
25.58333	1140
25.59167	1138
25.60000	1135
25.60833	1130
25.61667	1126
25.62500	1124
25.63333	1124
25.64167	1124
25.65000	1124
25.65833	1123
25.66667	1121
25.67500	1119
25.68333	1116
25.69167	1112
25.70000	1109
25.70833	1106
25.71667	1105
25.72500	1105
25.73333	1106
25.74167	1108
25.75000	1109
25.75833	1108
25.76667	1105
25.77500	1101
25.78333	1096
25.79167	1091
25.80000	1086
25.80833	1083
25.81667	1082
25.82500	1082
25.83333	1083
25.84167	1084
25.85000	1084
25.85833	1084
25.86667	1084
25.87500	1086
25.88333	1087
25.89167	1088
25.90000	1086
25.90833	1084
25.91667	1080
25.92500	1076
25.93333	1071
25.94167	1066
25.95000	1063
25.95833	1061
25.96667	1062
25.97500	1064
25.98333	1067
25.99167	1067
26.00000	1065
26.00833	1060
26.01667	1054
26.02500	1046
26.03333	1039
26.04167	1033
26.05000	1029
26.05833	1026
26.06667	1023
26.07500	1023
26.08333	1024
26.09167	1027
26.10000	1030
26.10833	1032
26.11667	1032
26.12500	1029
26.13333	1023
26.14167	1018
26.15000	1013
26.15833	1011
26.16667	1010
26.17500	1012
26.18333	1014
26.19167	1015
26.20000	1014
26.20833	1012
26.21667	1008
26.22500	1006
26.23333	1006
26.24167	1008
26.25000	1011
26.25833	1014
26.26667	1014
26.27500	1013
26.28333	1012
26.29167	1014
26.30000	1018
26.30833	1021
26.31667	1023
26.32500	1022
26.33333	1017
26.34167	1012
26.35000	1011
26.35833	1011
26.36667	1013
26.37500	1014
26.38333	1014
26.39167	1013
26.40000	1010
26.40833	1010
26.41667	1011
26.42500	1013
26.43333	1015
26.44167	1016
26.45000	1016
26.45833	1013
26.46667	1010
26.47500	1006
26.48333	1004
26.49167	1005
26.50000	1009
26.50833	1014
26.51667	1019
26.52500	1022
26.53333	1023
26.54167	1021
26.55000	1017
26.55833	1013
26.56667	1010
26.57500	1009
26.58333	1011
26.59167	1017
26.60000	1025
26.60833	1034
26.61667	1043
26.62500	1049
26.63333	1050
26.64167	1048
26.65000	1043
26.65833	1037
26.66667	1033
26.67500	1031
26.68333	1031
26.69167	1031
26.70000	1030
26.70833	1028
26.71667	1026
26.72500	1025
26.73333	1025
26.74167	1026
26.75000	1031
26.75833	1036
26.76667	1042
26.77500	1049
26.78333	1054
26.79167	1057
26.80000	1058
26.80833	1058
26.81667	1057
26.82500	1057
26.83333	1059
26.84167	1060
26.85000	1060
26.85833	1059
26.86667	1059
26.87500	1061
26.88333	1063
26.89167	1067
26.90000	1069
26.90833	1069
26.91667	1066
26.92500	1063
26.93333	1061
26.94167	1061
26.95000	1062
26.95833	1064
26.96667	1066
26.97500	1067
26.98333	1069
26.99167	1069
27.00000	1068
27.00833	1067
27.01667	1065
27.02500	1062
27.03333	1059
27.04167	1055
27.05000	1049
27.05833	1043
27.06667	1038
27.07500	1033
27.08333	1029
27.09167	1028
27.10000	1028
27.10833	1029
27.11667	1029
27.12500	1027
27.13333	1024
27.14167	1019
27.15000	1014
27.15833	1010
27.16667	1009
27.17500	1011
27.18333	1015
27.19167	1019
27.20000	1022
27.20833	1021
27.21667	1019
27.22500	1019
27.23333	1021
27.24167	1025
27.25000	1029
27.25833	1031
27.26667	1032
27.27500	1030
27.28333	1027
27.29167	1024
27.30000	1022
27.30833	1020
27.31667	1018
27.32500	1016
27.33333	1013
27.34167	1011
27.35000	1010
27.35833	1010
27.36667	1010
27.37500	1011
27.38333	1011
27.39167	1012
27.40000	1012
27.40833	1010
27.41667	1008
27.42500	1005
27.43333	1005
27.44167	1005
27.45000	1006
27.45833	1006
27.46667	1003
27.47500	998
27.48333	994
27.49167	993
27.50000	994
27.50833	996
27.51667	998
27.52500	999
27.53333	998
27.54167	996
27.55000	992
27.55833	988
27.56667	985
27.57500	982
27.58333	981
27.59167	982
27.60000	984
27.60833	987
27.61667	990
27.62500	995
27.63333	1001
27.64167	1007
27.65000	1011
27.65833	1013
27.66667	1012
27.67500	1008
27.68333	1004
27.69167	1000
27.70000	999
27.70833	1000
27.71667	1005
27.72500	1009
27.73333	1013
27.74167	1015
27.75000	1015
27.75833	1014
27.76667	1014
27.77500	1016
27.78333	1019
27.79167	1022
27.80000	1026
27.80833	1029
27.81667	1033
27.82500	1036
27.83333	1039
27.84167	1042
27.85000	1046
27.85833	1050
27.86667	1052
27.87500	1053
27.88333	1053
27.89167	1052
27.90000	1051
27.90833	1050
27.91667	1052
27.92500	1055
27.93333	1061
27.94167	1066
27.95000	1071
27.95833	1073
27.96667	1071
27.97500	1066
27.98333	1062
27.99167	1060
28.00000	1061
28.00833	1063
28.01667	1066
28.02500	1069
28.03333	1071
28.04167	1073
28.05000	1077
28.05833	1082
28.06667	1088
28.07500	1094
28.08333	1097
28.09167	1100
28.10000	1102
28.10833	1102
28.11667	1100
28.12500	1098
28.13333	1097
28.14167	1096
28.15000	1096
28.15833	1098
28.16667	1100
28.17500	1102
28.18333	1106
28.19167	1111
28.20000	1117
28.20833	1125
28.21667	1133
28.22500	1139
28.23333	1144
28.24167	1147
28.25000	1149
28.25833	1150
28.26667	1151
28.27500	1152
28.28333	1154
28.29167	1154
28.30000	1153
28.30833	1151
28.31667	1149
28.32500	1149
28.33333	1151
28.34167	1154
28.35000	1155
28.35833	1156
28.36667	1155
28.37500	1154
28.38333	1154
28.39167	1154
28.40000	1156
28.40833	1159
28.41667	1161
28.42500	1164
28.43333	1167
28.44167	1171
28.45000	1174
28.45833	1177
28.46667	1180
28.47500	1184
28.48333	1188
28.49167	1194
28.50000	1200
28.50833	1206
28.51667	1211
28.52500	1214
28.53333	1215
28.54167	1215
28.55000	1215
28.55833	1215
28.56667	1214
28.57500	1211
28.58333	1208
28.59167	1205
28.60000	1203
28.60833	1204
28.61667	1207
28.62500	1211
28.63333	1215
28.64167	1218
28.65000	1219
28.65833	1217
28.66667	1215
28.67500	1214
28.68333	1216
28.69167	1221
28.70000	1229
28.70833	1236
28.71667	1242
28.72500	1246
28.73333	1249
28.74167	1252
28.75000	1255
28.75833	1258
28.76667	1262
28.77500	1265
28.78333	1268
28.79167	1269
28.80000	1270
28.80833	1271
28.81667	1274
28.82500	1277
28.83333	1282
28.84167	1287
28.85000	1293
28.85833	1299
28.86667	1304
28.87500	1308
28.88333	1310
28.89167	1312
28.90000	1313
28.90833	1316
28.91667	1320
28.92500	1324
28.93333	1328
28.94167	1331
28.95000	1333
28.95833	1334
28.96667	1337
28.97500	1342
28.98333	1349
28.99167	1356
29.00000	1363
29.00833	1368
29.01667	1374
29.02500	1380
29.03333	1386
29.04167	1393
29.05000	1398
29.05833	1402
29.06667	1407
29.07500	1413
29.08333	1419
29.09167	1426
29.10000	1433
29.10833	1439
29.11667	1444
29.12500	1451
29.13333	1458
29.14167	1466
29.15000	1474
29.15833	1482
29.16667	1488
29.17500	1493
29.18333	1498
29.19167	1503
29.20000	1508
29.20833	1514
29.21667	1520
29.22500	1527
29.23333	1536
29.24167	1546
29.25000	1558
29.25833	1571
29.26667	1582
29.27500	1592
29.28333	1602
29.29167	1614
29.30000	1628
29.30833	1643
29.31667	1659
29.32500	1674
29.33333	1686
29.34167	1695
29.35000	1703
29.35833	1710
29.36667	1720
29.37500	1734
29.38333	1747
29.39167	1762
29.40000	1778
29.40833	1793
29.41667	1810
29.42500	1830
29.43333	1853
29.44167	1878
29.45000	1903
29.45833	1929
29.46667	1953
29.47500	1977
29.48333	2000
29.49167	2024
29.50000	2049
29.50833	2075
29.51667	2103
29.52500	2131
29.53333	2159
29.54167	2188
29.55000	2217
29.55833	2247
29.56667	2277
29.57500	2309
29.58333	2341
29.59167	2376
29.60000	2411
29.60833	2448
29.61667	2486
29.62500	2525
29.63333	2566
29.64167	2609
29.65000	2654
29.65833	2700
29.66667	2748
29.67500	2797
29.68333	2846
29.69167	2895
29.70000	2945
29.70833	2996
29.71667	3049
29.72500	3102
29.73333	3156
29.74167	3210
29.75000	3264
29.75833	3319
29.76667	3376
29.77500	3437
29.78333	3499
29.79167	3563
29.80000	3625
29.80833	3688
29.81667	3751
29.82500	3812
29.83333	3874
29.84167	3935
29.85000	3998
29.85833	4063
29.86667	4129
29.87500	4198
29.88333	4267
29.89167	4339
29.90000	4411
29.90833	4482
29.91667	4554
29.92500	4623
29.93333	4692
29.94167	4760
29.95000	4828
29.95833	4897
29.96667	4965
29.97500	5033
29.98333	5101
29.99167	5172
30.00000	5242
30.00833	5313
30.01667	5385
30.02500	5455
30.03333	5525
30.04167	5593
30.05000	5661
30.05833	5727
30.06667	5789
30.07500	5851
30.08333	5911
30.09167	5972
30.10000	6033
30.10833	6095
30.11667	6156
30.12500	6213
30.13333	6268
30.14167	6320
30.15000	6370
30.15833	6418
30.16667	6464
30.17500	6509
30.18333	6551
30.19167	6593
30.20000	6634
30.20833	6675
30.21667	6715
30.22500	6751
30.23333	6784
30.24167	6813
30.25000	6839
30.25833	6864
30.26667	6886
30.27500	6907
30.28333	6925
30.29167	6941
30.30000	6953
30.30833	6964
30.31667	6972
30.32500	6977
30.33333	6979
30.34167	6980
30.35000	6979
30.35833	6978
30.36667	6976
30.37500	6972
30.38333	6966
30.39167	6956
30.40000	6943
30.40833	6925
30.41667	6903
30.42500	6879
30.43333	6851
30.44167	6822
30.45000	6793
30.45833	6764
30.46667	6733
30.47500	6699
30.48333	6663
30.49167	6625
30.50000	6586
30.50833	6545
30.51667	6501
30.52500	6456
30.53333	6407
30.54167	6358
30.55000	6309
30.55833	6261
30.56667	6213
30.57500	6164
30.58333	6113
30.59167	6058
30.60000	6000
30.60833	5938
30.61667	5873
30.62500	5809
30.63333	5742
30.64167	5677
30.65000	5610
30.65833	5542
30.66667	5473
30.67500	5403
30.68333	5335
30.69167	5268
30.70000	5203
30.70833	5137
30.71667	5070
30.72500	5002
30.73333	4931
30.74167	4862
30.75000	4794
30.75833	4728
30.76667	4663
30.77500	4598
30.78333	4534
30.79167	4467
30.80000	4400
30.80833	4331
30.81667	4261
30.82500	4191
30.83333	4121
30.84167	4053
30.85000	3986
30.85833	3921
30.86667	3856
30.87500	3791
30.88333	3728
30.89167	3664
30.90000	3601
30.90833	3538
30.91667	3474
30.92500	3413
30.93333	3351
30.94167	3294
30.95000	3238
30.95833	3184
30.96667	3131
30.97500	3077
30.98333	3024
30.99167	2970
31.00000	2916
31.00833	2860
31.01667	2802
31.02500	2747
31.03333	2692
31.04167	2640
31.05000	2590
31.05833	2544
31.06667	2500
31.07500	2457
31.08333	2415
31.09167	2373
31.10000	2331
31.10833	2292
31.11667	2254
31.12500	2221
31.13333	2190
31.14167	2160
31.15000	2127
31.15833	2093
31.16667	2057
31.17500	2019
31.18333	1982
31.19167	1944
31.20000	1907
31.20833	1870
31.21667	1835
31.22500	1805
31.23333	1777
31.24167	1753
31.25000	1728
31.25833	1704
31.26667	1679
31.27500	1652
31.28333	1625
31.29167	1596
31.30000	1569
31.30833	1543
31.31667	1518
31.32500	1496
31.33333	1478
31.34167	1461
31.35000	1445
31.35833	1429
31.36667	1409
31.37500	1388
31.38333	1367
31.39167	1345
31.40000	1325
31.40833	1309
31.41667	1295
31.42500	1283
31.43333	1273
31.44167	1263
31.45000	1252
31.45833	1240
31.46667	1227
31.47500	1212
31.48333	1198
31.49167	1188
31.50000	1179
31.50833	1172
31.51667	1165
31.52500	1156
31.53333	1144
31.54167	1131
31.55000	1117
31.55833	1102
31.56667	1090
31.57500	1080
31.58333	1072
31.59167	1065
31.60000	1060
31.60833	1056
31.61667	1050
31.62500	1043
31.63333	1034
31.64167	1024
31.65000	1012
31.65833	1000
31.66667	989
31.67500	979
31.68333	972
31.69167	968
31.70000	966
31.70833	964
31.71667	962
31.72500	959
31.73333	955
31.74167	952
31.75000	950
31.75833	949
31.76667	946
31.77500	940
31.78333	933
31.79167	924
31.80000	915
31.80833	908
31.81667	902
31.82500	899
31.83333	898
31.84167	899
31.85000	898
31.85833	897
31.86667	894
31.87500	891
31.88333	890
31.89167	892
31.90000	895
31.90833	898
31.91667	901
31.92500	903
31.93333	903
31.94167	903
31.95000	902
31.95833	901
31.96667	902
31.97500	903
31.98333	904
31.99167	906
32.00000	908
32.00833	911
32.01667	915
32.02500	920
32.03333	924
32.04167	928
32.05000	929
32.05833	929
32.06667	929
32.07500	931
32.08333	935
32.09167	941
32.10000	949
32.10833	958
32.11667	966
32.12500	973
32.13333	978
32.14167	983
32.15000	989
32.15833	995
32.16667	1002
32.17500	1011
32.18333	1019
32.19167	1027
32.20000	1035
32.20833	1044
32.21667	1054
32.22500	1064
32.23333	1073
32.24167	1083
32.25000	1093
32.25833	1104
32.26667	1117
32.27500	1130
32.28333	1142
32.29167	1152
32.30000	1160
32.30833	1167
32.31667	1176
32.32500	1187
32.33333	1201
32.34167	1215
32.35000	1229
32.35833	1242
32.36667	1256
32.37500	1269
32.38333	1283
32.39167	1299
32.40000	1315
32.40833	1330
32.41667	1345
32.42500	1359
32.43333	1371
32.44167	1383
32.45000	1397
32.45833	1411
32.46667	1425
32.47500	1440
32.48333	1455
32.49167	1470
32.50000	1486
32.50833	1502
32.51667	1519
32.52500	1534
32.53333	1547
32.54167	1559
32.55000	1570
32.55833	1582
32.56667	1594
32.57500	1608
32.58333	1623
32.59167	1640
32.60000	1657
32.60833	1674
32.61667	1692
32.62500	1711
32.63333	1730
32.64167	1749
32.65000	1766
32.65833	1781
32.66667	1794
32.67500	1806
32.68333	1817
32.69167	1830
32.70000	1844
32.70833	1858
32.71667	1871
32.72500	1885
32.73333	1900
32.74167	1914
32.75000	1929
32.75833	1943
32.76667	1957
32.77500	1970
32.78333	1983
32.79167	1995
32.80000	2007
32.80833	2018
32.81667	2029
32.82500	2039
32.83333	2050
32.84167	2061
32.85000	2072
32.85833	2084
32.86667	2096
32.87500	2107
32.88333	2118
32.89167	2130
32.90000	2141
32.90833	2151
32.91667	2160
32.92500	2169
32.93333	2180
32.94167	2193
32.95000	2206
32.95833	2218
32.96667	2227
32.97500	2232
32.98333	2235
32.99167	2238
33.00000	2241
33.00833	2247
33.01667	2256
33.02500	2266
33.03333	2278
33.04167	2290
33.05000	2299
33.05833	2307
33.06667	2313
33.07500	2318
33.08333	2322
33.09167	2325
33.10000	2327
33.10833	2330
33.11667	2334
33.12500	2337
33.13333	2342
33.14167	2347
33.15000	2354
33.15833	2360
33.16667	2365
33.17500	2369
33.18333	2371
33.19167	2372
33.20000	2372
33.20833	2374
33.21667	2378
33.22500	2382
33.23333	2385
33.24167	2388
33.25000	2389
33.25833	2388
33.26667	2385
33.27500	2381
33.28333	2377
33.29167	2375
33.30000	2373
33.30833	2371
33.31667	2370
33.32500	2367
33.33333	2363
33.34167	2360
33.35000	2359
33.35833	2360
33.36667	2360
33.37500	2360
33.38333	2359
33.39167	2359
33.40000	2359
33.40833	2357
33.41667	2354
33.42500	2347
33.43333	2339
33.44167	2330
33.45000	2324
33.45833	2319
33.46667	2313
33.47500	2306
33.48333	2299
33.49167	2292
33.50000	2287
33.50833	2282
33.51667	2278
33.52500	2271
33.53333	2263
33.54167	2252
33.55000	2240
33.55833	2228
33.56667	2219
33.57500	2211
33.58333	2204
33.59167	2194
33.60000	2183
33.60833	2171
33.61667	2158
33.62500	2146
33.63333	2134
33.64167	2122
33.65000	2110
33.65833	2099
33.66667	2088
33.67500	2077
33.68333	2065
33.69167	2052
33.70000	2039
33.70833	2027
33.71667	2016
33.72500	2005
33.73333	1992
33.74167	1975
33.75000	1954
33.75833	1932
33.76667	1912
33.77500	1896
33.78333	1882
33.79167	1870
33.80000	1857
33.80833	1840
33.81667	1819
33.82500	1798
33.83333	1776
33.84167	1757
33.85000	1740
33.85833	1725
33.86667	1710
33.87500	1695
33.88333	1680
33.89167	1663
33.90000	1646
33.90833	1627
33.91667	1607
33.92500	1586
33.93333	1566
33.94167	1546
33.95000	1529
33.95833	1513
33.96667	1498
33.97500	1481
33.98333	1464
33.99167	1446
34.00000	1428
34.00833	1411
34.01667	1395
34.02500	1379
34.03333	1362
34.04167	1344
34.05000	1323
34.05833	1301
34.06667	1278
34.07500	1255
34.08333	1234
34.09167	1213
34.10000	1194
34.10833	1174
34.11667	1156
34.12500	1141
34.13333	1128
34.14167	1117
34.15000	1106
34.15833	1095
34.16667	1081
34.17500	1065
34.18333	1049
34.19167	1033
34.20000	1017
34.20833	1001
34.21667	986
34.22500	970
34.23333	954
34.24167	939
34.25000	923
34.25833	908
34.26667	893
34.27500	879
34.28333	865
34.29167	852
34.30000	837
34.30833	823
34.31667	809
34.32500	796
34.33333	783
34.34167	772
34.35000	760
34.35833	748
34.36667	736
34.37500	723
34.38333	712
34.39167	702
34.40000	693
34.40833	684
34.41667	672
34.42500	659
34.43333	643
34.44167	628
34.45000	615
34.45833	603
34.46667	596
34.47500	590
34.48333	585
34.49167	578
34.50000	569
34.50833	558
34.51667	547
34.52500	537
34.53333	528
34.54167	520
34.55000	515
34.55833	510
34.56667	505
34.57500	499
34.58333	493
34.59167	485
34.60000	477
34.60833	470
34.61667	463
34.62500	456
34.63333	450
34.64167	442
34.65000	431
34.65833	421
34.66667	411
34.67500	404
34.68333	399
34.69167	396
34.70000	395
34.70833	392
34.71667	388
34.72500	382
34.73333	376
34.74167	369
34.75000	362
34.75833	355
34.76667	348
34.77500	343
34.78333	338
34.79167	334
34.80000	331
34.80833	328
34.81667	325
34.82500	322
34.83333	318
34.84167	315
34.85000	313
34.85833	313
34.86667	312
34.87500	310
34.88333	305
34.89167	298
34.90000	290
34.90833	286
34.91667	284
34.92500	284
34.93333	285
34.94167	284
34.95000	282
34.95833	277
34.96667	272
34.97500	267
34.98333	264
34.99167	262
35.00000	261
35.00833	260
35.01667	260
35.02500	259
35.03333	257
35.04167	256
35.05000	253
35.05833	251
35.06667	247
35.07500	243
35.08333	240
35.09167	238
35.10000	238
35.10833	239
35.11667	241
35.12500	242
35.13333	241
35.14167	239
35.15000	236
35.15833	232
35.16667	229
35.17500	226
35.18333	224
35.19167	222
35.20000	220
35.20833	220
35.21667	221
35.22500	222
35.23333	222
35.24167	219
35.25000	215
35.25833	211
35.26667	209
35.27500	209
35.28333	212
35.29167	215
35.30000	218
35.30833	219
35.31667	217
35.32500	215
35.33333	212
35.34167	210
35.35000	209
35.35833	210
35.36667	211
35.37500	212
35.38333	212
35.39167	211
35.40000	210
35.40833	210
35.41667	212
35.42500	215
35.43333	219
35.44167	222
35.45000	225
35.45833	227
35.46667	229
35.47500	229
35.48333	228
35.49167	226
35.50000	223
35.50833	218
35.51667	212
35.52500	205
35.53333	198
35.54167	193
35.55000	190
35.55833	190
35.56667	193
35.57500	196
35.58333	199
35.59167	199
35.60000	197
35.60833	193
35.61667	190
35.62500	187
35.63333	185
35.64167	184
35.65000	183
35.65833	182
35.66667	182
35.67500	181
35.68333	181
35.69167	183
35.70000	186
35.70833	189
35.71667	191
35.72500	191
35.73333	189
35.74167	183
35.75000	177
35.75833	170
35.76667	165
35.77500	163
35.78333	163
35.79167	163
35.80000	164
35.80833	163
35.81667	161
35.82500	158
35.83333	154
35.84167	150
35.85000	149
35.85833	149
35.86667	152
35.87500	156
35.88333	158
35.89167	156
35.90000	153
35.90833	150
35.91667	149
35.92500	150
35.93333	155
35.94167	159
35.95000	160
35.95833	160
35.96667	159
35.97500	156
35.98333	153
35.99167	149
36.00000	145
36.00833	142
36.01667	140
36.02500	138
36.03333	136
36.04167	132
36.05000	127
36.05833	122
36.06667	118
36.07500	116
36.08333	115
36.09167	115
36.10000	116
36.10833	118
36.11667	122
36.12500	127
36.13333	131
36.14167	135
36.15000	138
36.15833	139
36.16667	137
36.17500	134
36.18333	129
36.19167	123
36.20000	117
36.20833	113
36.21667	111
36.22500	110
36.23333	111
36.24167	112
36.25000	114
36.25833	116
36.26667	116
36.27500	116
36.28333	115
36.29167	116
36.30000	117
36.30833	118
36.31667	118
36.32500	117
36.33333	116
36.34167	113
36.35000	110
36.35833	107
36.36667	103
36.37500	99
36.38333	97
36.39167	97
36.40000	99
36.40833	102
36.41667	105
36.42500	106
36.43333	106
36.44167	105
36.45000	103
36.45833	102
36.46667	103
36.47500	105
36.48333	108
36.49167	108
36.50000	106
36.50833	103
36.51667	100
36.52500	99
36.53333	100
36.54167	102
36.55000	103
36.55833	104
36.56667	102
36.57500	99
36.58333	96
36.59167	93
36.60000	91
36.60833	90
36.61667	90
36.62500	91
36.63333	93
36.64167	95
36.65000	98
36.65833	100
36.66667	103
36.67500	106
36.68333	108
36.69167	108
36.70000	106
36.70833	104
36.71667	102
36.72500	100
36.73333	98
36.74167	97
36.75000	96
36.75833	96
36.76667	96
36.77500	95
36.78333	95
36.79167	93
36.80000	91
36.80833	91
36.81667	92
36.82500	94
36.83333	95
36.84167	96
36.85000	98
36.85833	100
36.86667	103
36.87500	106
36.88333	108
36.89167	109
36.90000	108
36.90833	106
36.91667	104
36.92500	100
36.93333	97
36.94167	93
36.95000	88
36.95833	85
36.96667	85
36.97500	88
36.98333	92
36.99167	97
37.00000	101
37.00833	103
37.01667	103
37.02500	103
37.03333	103
37.04167	103
37.05000	102
37.05833	101
37.06667	102
37.07500	103
37.08333	105
37.09167	107
37.10000	106
37.10833	102
37.11667	97
37.12500	93
37.13333	91
37.14167	91
37.15000	94
37.15833	100
37.16667	107
37.17500	114
37.18333	119
37.19167	121
37.20000	119
37.20833	112
37.21667	101
37.22500	91
37.23333	83
37.24167	78
37.25000	77
37.25833	78
37.26667	79
37.27500	80
37.28333	80
37.29167	81
37.30000	84
37.30833	87
37.31667	91
37.32500	94
37.33333	96
37.34167	97
37.35000	96
37.35833	93
37.36667	91
37.37500	88
37.38333	87
37.39167	87
37.40000	89
37.40833	92
37.41667	96
37.42500	99
37.43333	100
37.44167	100
37.45000	98
37.45833	95
37.46667	92
37.47500	87
37.48333	82
37.49167	78
37.50000	76
37.50833	75
37.51667	76
37.52500	78
37.53333	80
37.54167	81
37.55000	82
37.55833	82
37.56667	80
37.57500	78
37.58333	76
37.59167	76
37.60000	77
37.60833	80
37.61667	84
37.62500	86
37.63333	86
37.64167	83
37.65000	80
37.65833	77
37.66667	76
37.67500	77
37.68333	80
37.69167	83
37.70000	87
37.70833	90
37.71667	94
37.72500	95
37.73333	94
37.74167	92
37.75000	90
37.75833	89
37.76667	89
37.77500	89
37.78333	87
37.79167	83
37.80000	78
37.80833	74
37.81667	72
37.82500	73
37.83333	77
37.84167	80
37.85000	83
37.85833	83
37.86667	81
37.87500	78
37.88333	75
37.89167	73
37.90000	72
37.90833	73
37.91667	75
37.92500	76
37.93333	76
37.94167	75
37.95000	72
37.95833	70
37.96667	69
37.97500	69
37.98333	71
37.99167	72
38.00000	71
38.00833	70
38.01667	68
38.02500	67
38.03333	67
38.04167	67
38.05000	67
38.05833	65
38.06667	62
38.07500	61
38.08333	60
38.09167	62
38.10000	65
38.10833	66
38.11667	66
38.12500	66
38.13333	67
38.14167	70
38.15000	73
38.15833	75
38.16667	75
38.17500	72
38.18333	70
38.19167	70
38.20000	71
38.20833	74
38.21667	77
38.22500	79
38.23333	80
38.24167	80
38.25000	79
38.25833	80
38.26667	80
38.27500	78
38.28333	75
38.29167	72
38.30000	69
38.30833	67
38.31667	67
38.32500	68
38.33333	71
38.34167	73
38.35000	76
38.35833	77
38.36667	77
38.37500	76
38.38333	75
38.39167	77
38.40000	79
38.40833	82
38.41667	85
38.42500	88
38.43333	90
38.44167	92
38.45000	92
38.45833	90
38.46667	88
38.47500	86
38.48333	85
38.49167	87
38.50000	90
38.50833	93
38.51667	96
38.52500	97
38.53333	96
38.54167	95
38.55000	93
38.55833	91
38.56667	93
38.57500	96
38.58333	100
38.59167	103
38.60000	105
38.60833	106
38.61667	107
38.62500	107
38.63333	109
38.64167	111
38.65000	113
38.65833	116
38.66667	119
38.67500	123
38.68333	125
38.69167	125
38.70000	123
38.70833	118
38.71667	113
38.72500	110
38.73333	109
38.74167	111
38.75000	114
38.75833	117
38.76667	120
38.77500	121
38.78333	122
38.79167	125
38.80000	128
38.80833	129
38.81667	130
38.82500	130
38.83333	130
38.84167	130
38.85000	129
38.85833	127
38.86667	125
38.87500	123
38.88333	122
38.89167	121
38.90000	122
38.90833	123
38.91667	124
38.92500	125
38.93333	126
38.94167	127
38.95000	129
38.95833	132
38.96667	137
38.97500	141
38.98333	145
38.99167	147
39.00000	148
39.00833	150
39.01667	152
39.02500	153
39.03333	152
39.04167	150
39.05000	148
39.05833	146
39.06667	145
39.07500	145
39.08333	146
39.09167	147
39.10000	147
39.10833	147
39.11667	148
39.12500	148
39.13333	147
39.14167	145
39.15000	142
39.15833	140
39.16667	140
39.17500	142
39.18333	144
39.19167	146
39.20000	145
39.20833	143
39.21667	140
39.22500	139
39.23333	140
39.24167	143
39.25000	145
39.25833	148
39.26667	149
39.27500	150
39.28333	149
39.29167	150
39.30000	151
39.30833	152
39.31667	153
39.32500	154
39.33333	156
39.34167	160
39.35000	164
39.35833	168
39.36667	170
39.37500	170
39.38333	169
39.39167	168
39.40000	166
39.40833	165
39.41667	163
39.42500	162
39.43333	160
39.44167	159
39.45000	158
39.45833	157
39.46667	157
39.47500	159
39.48333	163
39.49167	169
39.50000	173
39.50833	175
39.51667	173
39.52500	170
39.53333	166
39.54167	163
39.55000	162
39.55833	162
39.56667	163
39.57500	163
39.58333	162
39.59167	160
39.60000	157
39.60833	156
39.61667	154
39.62500	154
39.63333	155
39.64167	156
39.65000	155
39.65833	152
39.66667	147
39.67500	142
39.68333	139
39.69167	139
39.70000	141
39.70833	145
39.71667	150
39.72500	155
39.73333	159
39.74167	160
39.75000	160
39.75833	157
39.76667	154
39.77500	152
39.78333	151
39.79167	152
39.80000	154
39.80833	156
39.81667	158
39.82500	159
39.83333	159
39.84167	159
39.85000	157
39.85833	155
39.86667	153
39.87500	154
39.88333	156
39.89167	159
39.90000	163
39.90833	165
39.91667	164
39.92500	163
39.93333	162
39.94167	163
39.95000	163
39.95833	163
39.96667	162
39.97500	160
39.98333	158
39.99167	158
40.00000	159
40.00833	160
40.01667	159
40.02500	157
40.03333	155
40.04167	153
40.05000	152
40.05833	151
40.06667	151
40.07500	149
40.08333	147
40.09167	145
40.10000	143
40.10833	142
40.11667	142
40.12500	144
40.13333	147
40.14167	151
40.15000	153
40.15833	155
40.16667	155
40.17500	154
40.18333	151
40.19167	147
40.20000	143
40.20833	137
40.21667	129
40.22500	124
40.23333	124
40.24167	129
40.25000	137
40.25833	144
40.26667	149
40.27500	149
40.28333	148
40.29167	147
40.30000	148
40.30833	148
40.31667	146
40.32500	144
40.33333	141
40.34167	139
40.35000	139
40.35833	140
40.36667	141
40.37500	139
40.38333	135
40.39167	130
40.40000	124
40.40833	120
40.41667	118
40.42500	118
40.43333	119
40.44167	122
40.45000	125
40.45833	129
40.46667	133
40.47500	138
40.48333	141
40.49167	143
40.50000	143
40.50833	140
40.51667	136
40.52500	133
40.53333	134
40.54167	136
40.55000	138
40.55833	140
40.56667	141
40.57500	140
40.58333	139
40.59167	141
40.60000	145
40.60833	148
40.61667	151
40.62500	151
40.63333	151
40.64167	149
40.65000	149
40.65833	149
40.66667	151
40.67500	155
40.68333	159
40.69167	165
40.70000	171
40.70833	175
40.71667	178
40.72500	178
40.73333	178
40.74167	178
40.75000	179
40.75833	183
40.76667	190
40.77500	199
40.78333	208
40.79167	215
40.80000	221
40.80833	225
40.81667	230
40.82500	236
40.83333	244
40.84167	251
40.85000	257
40.85833	262
40.86667	266
40.87500	270
40.88333	273
40.89167	274
40.90000	276
40.90833	280
40.91667	285
40.92500	291
40.93333	299
40.94167	307
40.95000	315
40.95833	323
40.96667	329
40.97500	335
40.98333	340
40.99167	345
41.00000	351
41.00833	359
41.01667	368
41.02500	377
41.03333	386
41.04167	394
41.05000	401
41.05833	407
41.06667	412
41.07500	417
41.08333	424
41.09167	432
41.10000	441
41.10833	451
41.11667	463
41.12500	475
41.13333	489
41.14167	502
41.15000	514
41.15833	524
41.16667	531
41.17500	536
41.18333	540
41.19167	544
41.20000	549
41.20833	556
41.21667	565
41.22500	574
41.23333	583
41.24167	590
41.25000	593
41.25833	595
41.26667	597
41.27500	600
41.28333	604
41.29167	610
41.30000	616
41.30833	623
41.31667	630
41.32500	639
41.33333	649
41.34167	659
41.35000	670
41.35833	679
41.36667	687
41.37500	692
41.38333	695
41.39167	696
41.40000	696
41.40833	696
41.41667	696
41.42500	697
41.43333	698
41.44167	701
41.45000	704
41.45833	708
41.46667	711
41.47500	714
41.48333	717
41.49167	721
41.50000	725
41.50833	727
41.51667	730
41.52500	731
41.53333	733
41.54167	734
41.55000	735
41.55833	736
41.56667	737
41.57500	737
41.58333	737
41.59167	737
41.60000	736
41.60833	733
41.61667	728
41.62500	724
41.63333	720
41.64167	716
41.65000	714
41.65833	715
41.66667	715
41.67500	713
41.68333	709
41.69167	703
41.70000	696
41.70833	689
41.71667	683
41.72500	679
41.73333	677
41.74167	676
41.75000	675
41.75833	674
41.76667	671
41.77500	666
41.78333	660
41.79167	653
41.80000	645
41.80833	637
41.81667	629
41.82500	622
41.83333	616
41.84167	611
41.85000	606
41.85833	600
41.86667	593
41.87500	585
41.88333	577
41.89167	567
41.90000	557
41.90833	546
41.91667	535
41.92500	525
41.93333	514
41.94167	504
41.95000	493
41.95833	483
41.96667	475
41.97500	468
41.98333	463
41.99167	459
42.00000	455
42.00833	449
42.01667	442
42.02500	436
42.03333	431
42.04167	427
42.05000	422
42.05833	416
42.06667	408
42.07500	398
42.08333	388
42.09167	377
42.10000	366
42.10833	355
42.11667	344
42.12500	335
42.13333	327
42.14167	321
42.15000	317
42.15833	312
42.16667	306
42.17500	298
42.18333	289
42.19167	280
42.20000	273
42.20833	269
42.21667	266
42.22500	264
42.23333	261
42.24167	255
42.25000	248
42.25833	240
42.26667	232
42.27500	225
42.28333	219
42.29167	215
42.30000	212
42.30833	207
42.31667	200
42.32500	192
42.33333	182
42.34167	174
42.35000	169
42.35833	165
42.36667	162
42.37500	160
42.38333	158
42.39167	157
42.40000	156
42.40833	155
42.41667	152
42.42500	148
42.43333	143
42.44167	138
42.45000	132
42.45833	127
42.46667	123
42.47500	120
42.48333	118
42.49167	116
42.50000	113
42.50833	110
42.51667	105
42.52500	100
42.53333	95
42.54167	92
42.55000	92
42.55833	95
42.56667	100
42.57500	106
42.58333	110
42.59167	110
42.60000	106
42.60833	99
42.61667	92
42.62500	86
42.63333	83
42.64167	82
42.65000	81
42.65833	78
42.66667	73
42.67500	67
42.68333	62
42.69167	61
42.70000	61
42.70833	63
42.71667	65
42.72500	67
42.73333	67
42.74167	67
42.75000	65
42.75833	62
42.76667	58
42.77500	51
42.78333	45
42.79167	39
42.80000	36
42.80833	34
42.81667	33
42.82500	33
42.83333	32
42.84167	31
42.85000	31
42.85833	31
42.86667	31
42.87500	30
42.88333	28
42.89167	26
42.90000	24
42.90833	23
42.91667	25
42.92500	28
42.93333	34
42.94167	38
42.95000	39
42.95833	38
42.96667	36
42.97500	35
42.98333	33
42.99167	33
43.00000	33
43.00833	32
43.01667	31
43.02500	29
43.03333	27
43.04167	25
43.05000	23
43.05833	21
43.06667	19
43.07500	20
43.08333	22
43.09167	26
43.10000	31
43.10833	34
43.11667	35
43.12500	34
43.13333	34
43.14167	34
43.15000	34
43.15833	32
43.16667	29
43.17500	25
43.18333	21
43.19167	20
43.20000	21
43.20833	22
43.21667	23
43.22500	23
43.23333	23
43.24167	22
43.25000	23
43.25833	25
43.26667	29
43.27500	34
43.28333	39
43.29167	42
43.30000	43
43.30833	43
43.31667	43
43.32500	44
43.33333	47
43.34167	50
43.35000	50
43.35833	48
43.36667	43
43.37500	37
43.38333	32
43.39167	29
43.40000	28
43.40833	29
43.41667	31
43.42500	33
43.43333	35
43.44167	35
43.45000	36
43.45833	37
43.46667	39
43.47500	40
43.48333	39
43.49167	34
43.50000	28
43.50833	24
43.51667	23
43.52500	24
43.53333	27
43.54167	30
43.55000	33
43.55833	35
43.56667	36
43.57500	35
43.58333	32
43.59167	29
43.60000	26
43.60833	25
43.61667	26
43.62500	27
43.63333	28
43.64167	31
43.65000	35
43.65833	40
43.66667	45
43.67500	49
43.68333	51
43.69167	50
43.70000	48
43.70833	46
43.71667	45
43.72500	45
43.73333	44
43.74167	43
43.75000	41
43.75833	40
43.76667	39
43.77500	39
43.78333	40
43.79167	41
43.80000	42
43.80833	41
43.81667	38
43.82500	34
43.83333	31
43.84167	29
43.85000	30
43.85833	32
43.86667	33
43.87500	34
43.88333	35
43.89167	37
43.90000	40
43.90833	42
43.91667	45
43.92500	45
43.93333	44
43.94167	42
43.95000	41
43.95833	41
43.96667	42
43.97500	42
43.98333	41
43.99167	40
44.00000	38
44.00833	37
44.01667	36
44.02500	35
44.03333	34
44.04167	35
44.05000	36
44.05833	38
44.06667	39
44.07500	39
44.08333	39
44.09167	39
44.10000	40
44.10833	42
44.11667	44
44.12500	46
44.13333	44
44.14167	42
44.15000	38
44.15833	34
44.16667	31
44.17500	28
44.18333	24
44.19167	22
44.20000	20
44.20833	20
44.21667	21
44.22500	23
44.23333	25
44.24167	28
44.25000	29
44.25833	29
44.26667	29
44.27500	29
44.28333	30
44.29167	30
44.30000	30
44.30833	28
44.31667	24
44.32500	21
44.33333	21
44.34167	22
44.35000	24
44.35833	26
44.36667	27
44.37500	26
44.38333	25
44.39167	23
44.40000	22
44.40833	21
44.41667	20
44.42500	18
44.43333	16
44.44167	16
44.45000	17
44.45833	21
44.46667	26
44.47500	30
44.48333	32
44.49167	29
44.50000	25
44.50833	19
44.51667	13
44.52500	11
44.53333	12
44.54167	16
44.55000	22
44.55833	27
44.56667	30
44.57500	29
44.58333	25
44.59167	19
44.60000	12
44.60833	8
44.61667	6
44.62500	5
44.63333	6
44.64167	8
44.65000	10
44.65833	11
44.66667	13
44.67500	14
44.68333	15
44.69167	14
44.70000	10
44.70833	6
44.71667	1
44.72500	-1
44.73333	0
44.74167	4
44.75000	8
44.75833	12
44.76667	14
44.77500	16
44.78333	15
44.79167	14
44.80000	12
44.80833	10
44.81667	8
44.82500	8
44.83333	11
44.84167	14
44.85000	16
44.85833	16
44.86667	14
44.87500	12
44.88333	11
44.89167	12
44.90000	16
44.90833	19
44.91667	21
44.92500	23
44.93333	23
44.94167	23
44.95000	22
44.95833	21
44.96667	21
44.97500	22
44.98333	22
44.99167	21
45.00000	18
45.00833	14
45.01667	11
45.02500	9
45.03333	10
45.04167	11
45.05000	10
45.05833	8
45.06667	5
45.07500	3
45.08333	2
45.09167	3
45.10000	5
45.10833	7
45.11667	9
45.12500	11
45.13333	12
45.14167	12
45.15000	9
45.15833	6
45.16667	3
45.17500	1
45.18333	0
45.19167	2
45.20000	6
45.20833	12
45.21667	18
45.22500	22
45.23333	24
45.24167	24
45.25000	23
45.25833	21
45.26667	18
45.27500	13
45.28333	9
45.29167	6
45.30000	4
45.30833	4
45.31667	6
45.32500	9
45.33333	12
45.34167	14
45.35000	14
45.35833	13
45.36667	12
45.37500	10
45.38333	9
45.39167	9
45.40000	10
45.40833	9
45.41667	7
45.42500	6
45.43333	6
45.44167	7
45.45000	11
45.45833	16
45.46667	19
45.47500	20
45.48333	18
45.49167	15
45.50000	10
45.50833	6
45.51667	3
45.52500	1
45.53333	1
45.54167	3
45.55000	7
45.55833	11
45.56667	15
45.57500	18
45.58333	19
45.59167	17
45.60000	15
45.60833	12
45.61667	9
45.62500	6
45.63333	3
45.64167	1
45.65000	-0
45.65833	1
45.66667	3
45.67500	6
45.68333	8
45.69167	9
45.70000	10
45.70833	10
45.71667	11
45.72500	12
45.73333	12
45.74167	12
45.75000	12
45.75833	14
45.76667	16
45.77500	19
45.78333	21
45.79167	20
45.80000	18
45.80833	17
45.81667	17
45.82500	19
45.83333	20
45.84167	21
45.85000	20
45.85833	16
45.86667	14
45.87500	13
45.88333	14
45.89167	16
45.90000	19
45.90833	21
45.91667	23
45.92500	23
45.93333	21
45.94167	18
45.95000	16
45.95833	15
45.96667	15
45.97500	16
45.98333	17
45.99167	17
46.00000	18
46.00833	19
46.01667	20
46.02500	21
46.03333	21
46.04167	22
46.05000	24
46.05833	26
46.06667	29
46.07500	32
46.08333	33
46.09167	31
46.10000	27
46.10833	23
46.11667	19
46.12500	17
46.13333	18
46.14167	19
46.15000	20
46.15833	20
46.16667	19
46.17500	17
46.18333	14
46.19167	9
46.20000	4
46.20833	-1
46.21667	-6
46.22500	-9
46.23333	-12
46.24167	-12
46.25000	-12
46.25833	-10
46.26667	-7
46.27500	-4
46.28333	-2
46.29167	-3
46.30000	-5
46.30833	-6
46.31667	-6
46.32500	-6
46.33333	-4
46.34167	-3
46.35000	-2
46.35833	-1
46.36667	0
46.37500	2
46.38333	3
46.39167	4
46.40000	4
46.40833	4
46.41667	6
46.42500	8
46.43333	11
46.44167	13
46.45000	13
46.45833	12
46.46667	10
46.47500	8
46.48333	7
46.49167	6
46.50000	6
46.50833	6
46.51667	4
46.52500	2
46.53333	1
46.54167	-1
46.55000	-2
46.55833	-3
46.56667	-3
46.57500	0
46.58333	4
46.59167	7
46.60000	9
46.60833	10
46.61667	9
46.62500	8
46.63333	8
46.64167	8
46.65000	8
46.65833	7
46.66667	8
46.67500	10
46.68333	13
46.69167	14
46.70000	13
46.70833	8
46.71667	1
46.72500	-6
46.73333	-11
46.74167	-13
46.75000	-12
46.75833	-8
46.76667	-5
46.77500	-3
46.78333	-4
46.79167	-8
46.80000	-13
46.80833	-17
46.81667	-20
46.82500	-20
46.83333	-18
46.84167	-15
46.85000	-12
46.85833	-12
46.86667	-11
46.87500	-10
46.88333	-8
46.89167	-5
46.90000	-2
46.90833	0
46.91667	1
46.92500	1
46.93333	2
46.94167	4
46.95000	6
46.95833	7
46.96667	7
46.97500	5
46.98333	1
46.99167	-4
47.00000	-9
47.00833	-13
47.01667	-17
47.02500	-20
47.03333	-22
47.04167	-22
47.05000	-21
47.05833	-19
47.06667	-17
47.07500	-15
47.08333	-12
47.09167	-9
47.10000	-7
47.10833	-5
47.11667	-5
47.12500	-5
47.13333	-5
47.14167	-7
47.15000	-7
47.15833	-6
47.16667	-4
47.17500	-3
47.18333	-2
47.19167	-2
47.20000	-3
47.20833	-3
47.21667	-2
47.22500	1
47.23333	5
47.24167	8
47.25000	11
47.25833	12
47.26667	11
47.27500	10
47.28333	7
47.29167	3
47.30000	-0
47.30833	-3
47.31667	-4
47.32500	-5
47.33333	-5
47.34167	-5
47.35000	-5
47.35833	-3
47.36667	-0
47.37500	3
47.38333	7
47.39167	8
47.40000	6
47.40833	2
47.41667	-2
47.42500	-5
47.43333	-6
47.44167	-4
47.45000	-1
47.45833	1
47.46667	2
47.47500	1
47.48333	0
47.49167	1
47.50000	3
47.50833	4
47.51667	4
47.52500	3
47.53333	2
47.54167	3
47.55000	4
47.55833	6
47.56667	6
47.57500	4
47.58333	1
47.59167	-2
47.60000	-4
47.60833	-5
47.61667	-6
47.62500	-6
47.63333	-7
47.64167	-7
47.65000	-7
47.65833	-5
47.66667	-2
47.67500	-1
47.68333	0
47.69167	1
47.70000	0
47.70833	-0
47.71667	0
47.72500	1
47.73333	2
47.74167	4
47.75000	4
47.75833	3
47.76667	1
47.77500	-3
47.78333	-7
47.79167	-11
47.80000	-14
47.80833	-15
47.81667	-13
47.82500	-8
47.83333	-2
47.84167	4
47.85000	9
47.85833	11
47.86667	11
47.87500	9
47.88333	6
47.89167	4
47.90000	2
47.90833	2
47.91667	3
47.92500	2
47.93333	0
47.94167	-2
47.95000	-4
47.95833	-6
47.96667	-6
47.97500	-5
47.98333	-4
47.99167	-3
48.00000	-1
48.00833	-0
48.01667	-1
48.02500	-2
48.03333	-3
48.04167	-4
48.05000	-4
48.05833	-4
48.06667	-4
48.07500	-4
48.08333	-4
48.09167	-4
48.10000	-3
48.10833	-3
48.11667	-3
48.12500	-4
48.13333	-5
48.14167	-4
48.15000	-3
48.15833	-0
48.16667	2
48.17500	4
48.18333	5
48.19167	4
48.20000	-0
48.20833	-5
48.21667	-8
48.22500	-10
48.23333	-9
48.24167	-6
48.25000	-4
48.25833	-3
48.26667	-3
48.27500	-4
48.28333	-5
48.29167	-5
48.30000	-5
48.30833	-6
48.31667	-6
48.32500	-6
48.33333	-4
48.34167	-2
48.35000	-1
48.35833	-0
48.36667	1
48.37500	3
48.38333	6
48.39167	9
48.40000	11
48.40833	14
48.41667	15
48.42500	16
48.43333	14
48.44167	9
48.45000	3
48.45833	-3
48.46667	-6
48.47500	-5
48.48333	-1
48.49167	4
48.50000	10
48.50833	14
48.51667	15
48.52500	15
48.53333	13
48.54167	12
48.55000	10
48.55833	8
48.56667	6
48.57500	5
48.58333	3
48.59167	3
48.60000	4
48.60833	8
48.61667	12
48.62500	17
48.63333	21
48.64167	24
48.65000	26
48.65833	26
48.66667	26
48.67500	27
48.68333	27
48.69167	23
48.70000	17
48.70833	10
48.71667	4
48.72500	-2
48.73333	-6
48.74167	-9
48.75000	-12
48.75833	-13
48.76667	-11
48.77500	-6
48.78333	0
48.79167	7
48.80000	12
48.80833	13
48.81667	11
48.82500	6
48.83333	0
48.84167	-5
48.85000	-7
48.85833	-7
48.86667	-5
48.87500	-3
48.88333	-2
48.89167	-1
48.90000	-2
48.90833	-5
48.91667	-7
48.92500	-9
48.93333	-10
48.94167	-10
48.95000	-9
48.95833	-9
48.96667	-9
48.97500	-9
48.98333	-10
48.99167	-10
49.00000	-8
49.00833	-5
49.01667	0
49.02500	5
49.03333	10
49.04167	13
49.05000	12
49.05833	8
49.06667	2
49.07500	-3
49.08333	-7
49.09167	-11
49.10000	-13
49.10833	-16
49.11667	-18
49.12500	-19
49.13333	-19
49.14167	-17
49.15000	-13
49.15833	-9
49.16667	-5
49.17500	-4
49.18333	-5
49.19167	-8
49.20000	-12
49.20833	-14
49.21667	-14
49.22500	-13
49.23333	-12
49.24167	-10
49.25000	-10
49.25833	-11
49.26667	-13
49.27500	-15
49.28333	-17
49.29167	-19
49.30000	-21
49.30833	-21
49.31667	-19
49.32500	-16
49.33333	-12
49.34167	-10
49.35000	-10
49.35833	-12
49.36667	-17
49.37500	-22
49.38333	-24
49.39167	-24
49.40000	-21
49.40833	-15
49.41667	-8
49.42500	-3
49.43333	-0
49.44167	1
49.45000	-0
49.45833	-3
49.46667	-5
49.47500	-7
49.48333	-10
49.49167	-12
49.50000	-15
49.50833	-16
49.51667	-16
49.52500	-15
49.53333	-12
49.54167	-10
49.55000	-8
49.55833	-6
49.56667	-6
49.57500	-6
49.58333	-8
49.59167	-9
49.60000	-11
49.60833	-11
49.61667	-12
49.62500	-11
49.63333	-11
49.64167	-10
49.65000	-10
49.65833	-12
49.66667	-14
49.67500	-15
49.68333	-16
49.69167	-16
49.70000	-15
49.70833	-15
49.71667	-13
49.72500	-13
49.73333	-15
49.74167	-18
49.75000	-20
49.75833	-21
49.76667	-20
49.77500	-15
49.78333	-11
49.79167	-8
49.80000	-8
49.80833	-10
49.81667	-13
49.82500	-16
49.83333	-18
49.84167	-19
49.85000	-19
49.85833	-19
49.86667	-16
49.87500	-11
49.88333	-5
49.89167	0
49.90000	2
49.90833	0
49.91667	-5
49.92500	-8
49.93333	-6
49.94167	-2
49.95000	3
49.95833	6
49.96667	6
49.97500	2
49.98333	-4
49.99167	-10
50.00000	-15
50.00833	-19
50.01667	-21
50.02500	-23
50.03333	-22
50.04167	-22
50.05000	-21
50.05833	-21
50.06667	-22
50.07500	-22
50.08333	-23
50.09167	-22
50.10000	-21
50.10833	-19
50.11667	-17
50.12500	-17
50.13333	-18
50.14167	-19
50.15000	-20
50.15833	-19
50.16667	-15
50.17500	-10
50.18333	-5
50.19167	-2
50.20000	-2
50.20833	-2
50.21667	-3
50.22500	-5
50.23333	-9
50.24167	-14
50.25000	-19
50.25833	-24
50.26667	-28
50.27500	-31
50.28333	-34
50.29167	-35
50.30000	-34
50.30833	-32
50.31667	-29
50.32500	-28
50.33333	-30
50.34167	-31
50.35000	-32
50.35833	-32
50.36667	-31
50.37500	-30
50.38333	-28
50.39167	-25
50.40000	-21
50.40833	-14
50.41667	-7
50.42500	-2
50.43333	0
50.44167	-1
50.45000	-6
50.45833	-11
50.46667	-15
50.47500	-17
50.48333	-16
50.49167	-13
50.50000	-10
50.50833	-7
50.51667	-6
50.52500	-7
50.53333	-8
50.54167	-10
50.55000	-11
50.55833	-11
50.56667	-12
50.57500	-14
50.58333	-18
50.59167	-23
50.60000	-29
50.60833	-34
50.61667	-36
50.62500	-34
50.63333	-29
50.64167	-21
50.65000	-13
50.65833	-5
50.66667	1
50.67500	4
50.68333	3
50.69167	-0
50.70000	-5
50.70833	-9
50.71667	-13
50.72500	-14
50.73333	-13
50.74167	-11
50.75000	-10
50.75833	-12
50.76667	-15
50.77500	-19
50.78333	-22
50.79167	-22
50.80000	-20
50.80833	-17
50.81667	-14
50.82500	-12
50.83333	-11
50.84167	-10
50.85000	-9
50.85833	-8
50.86667	-6
50.87500	-6
50.88333	-6
50.89167	-7
50.90000	-8
50.90833	-9
50.91667	-10
50.92500	-12
50.93333	-13
50.94167	-14
50.95000	-17
50.95833	-20
50.96667	-25
50.97500	-30
50.98333	-34
50.99167	-36
51.00000	-35
51.00833	-33
51.01667	-30
51.02500	-26
51.03333	-24
51.04167	-24
51.05000	-24
51.05833	-25
51.06667	-26
51.07500	-25
51.08333	-23
51.09167	-21
51.10000	-19
51.10833	-19
51.11667	-20
51.12500	-21
51.13333	-22
51.14167	-22
51.15000	-21
51.15833	-18
51.16667	-15
51.17500	-12
51.18333	-10
51.19167	-7
51.20000	-6
51.20833	-6
51.21667	-10
51.22500	-14
51.23333	-19
51.24167	-22
51.25000	-23
51.25833	-21
51.26667	-16
51.27500	-10
51.28333	-3
51.29167	1
51.30000	4
51.30833	2
51.31667	-1
51.32500	-5
51.33333	-7
51.34167	-9
51.35000	-13
51.35833	-18
51.36667	-24
51.37500	-30
51.38333	-35
51.39167	-36
51.40000	-35
51.40833	-33
51.41667	-30
51.42500	-27
51.43333	-24
51.44167	-22
51.45000	-22
51.45833	-23
51.46667	-25
51.47500	-28
51.48333	-31
51.49167	-33
51.50000	-34
51.50833	-34
51.51667	-32
51.52500	-29
51.53333	-25
51.54167	-22
51.55000	-19
51.55833	-18
51.56667	-18
51.57500	-21
51.58333	-24
51.59167	-27
51.60000	-29
51.60833	-29
51.61667	-29
51.62500	-28
51.63333	-28
51.64167	-27
51.65000	-27
51.65833	-26
51.66667	-26
51.67500	-27
51.68333	-28
51.69167	-28
51.70000	-25
51.70833	-22
51.71667	-19
51.72500	-16
51.73333	-16
51.74167	-18
51.75000	-20
51.75833	-22
51.76667	-25
51.77500	-28
51.78333	-31
51.79167	-32
51.80000	-31
51.80833	-29
51.81667	-25
51.82500	-21
51.83333	-19
51.84167	-17
51.85000	-18
51.85833	-19
51.86667	-21
51.87500	-22
51.88333	-22
51.89167	-21
51.90000	-19
51.90833	-18
51.91667	-18
51.92500	-20
51.93333	-22
51.94167	-24
51.95000	-26
51.95833	-26
51.96667	-26
51.97500	-24
51.98333	-21
51.99167	-16
52.00000	-11
52.00833	-7
52.01667	-5
52.02500	-5
52.03333	-6
52.04167	-9
52.05000	-12
52.05833	-15
52.06667	-15
52.07500	-13
52.08333	-11
52.09167	-11
52.10000	-12
52.10833	-14
52.11667	-17
52.12500	-19
52.13333	-20
52.14167	-21
52.15000	-23
52.15833	-26
52.16667	-27
52.17500	-26
52.18333	-24
52.19167	-21
52.20000	-18
52.20833	-16
52.21667	-15
52.22500	-15
52.23333	-16
52.24167	-17
52.25000	-17
52.25833	-17
52.26667	-18
52.27500	-22
52.28333	-27
52.29167	-33
52.30000	-37
52.30833	-37
52.31667	-34
52.32500	-29
52.33333	-24
52.34167	-20
52.35000	-19
52.35833	-20
52.36667	-23
52.37500	-26
52.38333	-29
52.39167	-29
52.40000	-27
52.40833	-24
52.41667	-20
52.42500	-17
52.43333	-14
52.44167	-14
52.45000	-15
52.45833	-18
52.46667	-22
52.47500	-24
52.48333	-25
52.49167	-23
52.50000	-19
52.50833	-15
52.51667	-12
52.52500	-12
52.53333	-16
52.54167	-21
52.55000	-24
52.55833	-25
52.56667	-24
52.57500	-21
52.58333	-19
52.59167	-18
52.60000	-19
52.60833	-21
52.61667	-24
52.62500	-26
52.63333	-28
52.64167	-30
52.65000	-30
52.65833	-29
52.66667	-27
52.67500	-23
52.68333	-20
52.69167	-18
52.70000	-17
52.70833	-18
52.71667	-21
52.72500	-24
52.73333	-25
52.74167	-23
52.75000	-18
52.75833	-13
52.76667	-9
52.77500	-9
52.78333	-12
52.79167	-16
52.80000	-20
52.80833	-25
52.81667	-29
52.82500	-33
52.83333	-35
52.84167	-37
52.85000	-37
52.85833	-34
52.86667	-31
52.87500	-27
52.88333	-24
52.89167	-21
52.90000	-20
52.90833	-19
52.91667	-21
52.92500	-23
52.93333	-24
52.94167	-26
52.95000	-26
52.95833	-27
52.96667	-26
52.97500	-25
52.98333	-24
52.99167	-22
53.00000	-20
53.00833	-18
53.01667	-16
53.02500	-12
53.03333	-7
53.04167	-1
53.05000	4
53.05833	8
53.06667	9
53.07500	6
53.08333	0
53.09167	-8
53.10000	-15
53.10833	-19
53.11667	-19
53.12500	-16
53.13333	-13
53.14167	-10
53.15000	-8
53.15833	-9
53.16667	-9
53.17500	-9
53.18333	-10
53.19167	-11
53.20000	-13
53.20833	-17
53.21667	-21
53.22500	-25
53.23333	-26
53.24167	-25
53.25000	-23
53.25833	-20
53.26667	-17
53.27500	-14
53.28333	-13
53.29167	-13
53.30000	-16
53.30833	-19
53.31667	-21
53.32500	-22
53.33333	-21
53.34167	-19
53.35000	-17
53.35833	-15
53.36667	-13
53.37500	-11
53.38333	-9
53.39167	-8
53.40000	-8
53.40833	-8
53.41667	-9
53.42500	-10
53.43333	-12
53.44167	-15
53.45000	-18
53.45833	-21
53.46667	-23
53.47500	-24
53.48333	-24
53.49167	-26
53.50000	-27
53.50833	-27
53.51667	-24
53.52500	-21
53.53333	-18
53.54167	-16
53.55000	-18
53.55833	-22
53.56667	-26
53.57500	-29
53.58333	-30
53.59167	-27
53.60000	-22
53.60833	-18
53.61667	-15
53.62500	-14
53.63333	-17
53.64167	-22
53.65000	-26
53.65833	-29
53.66667	-28
53.67500	-23
53.68333	-18
53.69167	-14
53.70000	-10
53.70833	-8
53.71667	-9
53.72500	-10
53.73333	-10
53.74167	-9
53.75000	-7
53.75833	-5
53.76667	-3
53.77500	-2
53.78333	-3
53.79167	-5
53.80000	-7
53.80833	-8
53.81667	-7
53.82500	-6
53.83333	-7
53.84167	-9
53.85000	-10
53.85833	-11
53.86667	-11
53.87500	-9
53.88333	-6
53.89167	-1
53.90000	2
53.90833	4
53.91667	4
53.92500	2
53.93333	-0
53.94167	-3
53.95000	-4
53.95833	-3
53.96667	-2
53.97500	1
53.98333	4
53.99167	9
54.00000	13
54.00833	15
54.01667	17
54.02500	18
54.03333	19
54.04167	21
54.05000	23
54.05833	25
54.06667	28
54.07500	30
54.08333	33
54.09167	35
54.10000	36
54.10833	36
54.11667	36
54.12500	36
54.13333	38
54.14167	42
54.15000	47
54.15833	53
54.16667	59
54.17500	63
54.18333	67
54.19167	69
54.20000	68
54.20833	65
54.21667	62
54.22500	61
54.23333	63
54.24167	68
54.25000	76
54.25833	85
54.26667	93
54.27500	99
54.28333	103
54.29167	105
54.30000	106
54.30833	107
54.31667	108
54.32500	110
54.33333	115
54.34167	121
54.35000	127
54.35833	134
54.36667	141
54.37500	148
54.38333	155
54.39167	163
54.40000	172
54.40833	181
54.41667	189
54.42500	195
54.43333	199
54.44167	201
54.45000	203
54.45833	206
54.46667	211
54.47500	217
54.48333	225
54.49167	233
54.50000	242
54.50833	251
54.51667	262
54.52500	272
54.53333	281
54.54167	289
54.55000	297
54.55833	303
54.56667	310
54.57500	317
54.58333	325
54.59167	334
54.60000	342
54.60833	349
54.61667	355
54.62500	362
54.63333	369
54.64167	377
54.65000	387
54.65833	399
54.66667	410
54.67500	422
54.68333	432
54.69167	443
54.70000	453
54.70833	464
54.71667	476
54.72500	488
54.73333	502
54.74167	515
54.75000	528
54.75833	541
54.76667	550
54.77500	558
54.78333	565
54.79167	574
54.80000	584
54.80833	595
54.81667	608
54.82500	622
54.83333	637
54.84167	650
54.85000	662
54.85833	673
54.86667	682
54.87500	691
54.88333	700
54.89167	711
54.90000	722
54.90833	735
54.91667	748
54.92500	760
54.93333	773
54.94167	786
54.95000	797
54.95833	808
54.96667	819
54.97500	830
54.98333	839
54.99167	848
55.00000	856
55.00833	866
55.01667	875
55.02500	885
55.03333	894
55.04167	905
55.05000	917
55.05833	931
55.06667	946
55.07500	961
55.08333	976
55.09167	987
55.10000	998
55.10833	1008
55.11667	1017
55.12500	1026
55.13333	1037
55.14167	1046
55.15000	1055
55.15833	1063
55.16667	1072
55.17500	1083
55.18333	1096
55.19167	1112
55.20000	1128
55.20833	1141
55.21667	1151
55.22500	1159
55.23333	1165
55.24167	1171
55.25000	1179
55.25833	1188
55.26667	1200
55.27500	1213
55.28333	1226
55.29167	1238
55.30000	1249
55.30833	1258
55.31667	1267
55.32500	1275
55.33333	1283
55.34167	1290
55.35000	1296
55.35833	1302
55.36667	1309
55.37500	1316
55.38333	1322
55.39167	1328
55.40000	1332
55.40833	1335
55.41667	1338
55.42500	1342
55.43333	1347
55.44167	1353
55.45000	1359
55.45833	1364
55.46667	1369
55.47500	1373
55.48333	1377
55.49167	1383
55.50000	1390
55.50833	1397
55.51667	1406
55.52500	1413
55.53333	1417
55.54167	1419
55.55000	1418
55.55833	1415
55.56667	1411
55.57500	1408
55.58333	1407
55.59167	1408
55.60000	1411
55.60833	1413
55.61667	1414
55.62500	1415
55.63333	1418
55.64167	1421
55.65000	1422
55.65833	1421
55.66667	1420
55.67500	1419
55.68333	1419
55.69167	1419
55.70000	1419
55.70833	1418
55.71667	1415
55.72500	1412
55.73333	1409
55.74167	1407
55.75000	1405
55.75833	1404
55.76667	1402
55.77500	1400
55.78333	1397
55.79167	1396
55.80000	1395
55.80833	1394
55.81667	1391
55.82500	1385
55.83333	1377
55.84167	1369
55.85000	1362
55.85833	1356
55.86667	1353
55.87500	1351
55.88333	1350
55.89167	1347
55.90000	1343
55.90833	1337
55.91667	1330
55.92500	1324
55.93333	1319
55.94167	1314
55.95000	1308
55.95833	1302
55.96667	1296
55.97500	1291
55.98333	1285
55.99167	1279
56.00000	1270
56.00833	1259
56.01667	1248
56.02500	1237
56.03333	1229
56.04167	1223
56.05000	1218
56.05833	1214
56.06667	1210
56.07500	1205
56.08333	1198
56.09167	1188
56.10000	1177
56.10833	1167
56.11667	1158
56.12500	1153
56.13333	1151
56.14167	1150
56.15000	1147
56.15833	1141
56.16667	1132
56.17500	1122
56.18333	1111
56.19167	1100
56.20000	1088
56.20833	1077
56.21667	1066
56.22500	1056
56.23333	1046
56.24167	1036
56.25000	1026
56.25833	1018
56.26667	1010
56.27500	1002
56.28333	994
56.29167	984
56.30000	975
56.30833	968
56.31667	962
56.32500	956
56.33333	950
56.34167	943
56.35000	935
56.35833	925
56.36667	915
56.37500	903
56.38333	892
56.39167	884
56.40000	878
56.40833	873
56.41667	868
56.42500	861
56.43333	853
56.44167	844
56.45000	836
56.45833	830
56.46667	824
56.47500	817
56.48333	809
56.49167	799
56.50000	788
56.50833	778
56.51667	768
56.52500	760
56.53333	752
56.54167	746
56.55000	740
56.55833	734
56.56667	729
56.57500	723
56.58333	715
56.59167	705
56.60000	693
56.60833	682
56.61667	672
56.62500	663
56.63333	657
56.64167	653
56.65000	650
56.65833	646
56.66667	641
56.67500	634
56.68333	627
56.69167	618
56.70000	610
56.70833	601
56.71667	591
56.72500	582
56.73333	574
56.74167	568
56.75000	564
56.75833	563
56.76667	562
56.77500	562
56.78333	560
56.79167	557
56.80000	552
56.80833	544
56.81667	532
56.82500	521
56.83333	511
56.84167	502
56.85000	495
56.85833	489
56.86667	483
56.87500	478
56.88333	475
56.89167	475
56.90000	476
56.90833	473
56.91667	466
56.92500	459
56.93333	451
56.94167	447
56.95000	446
56.95833	449
56.96667	451
56.97500	449
56.98333	444
56.99167	437
57.00000	428
57.00833	420
57.01667	414
57.02500	406
57.03333	397
57.04167	387
57.05000	377
57.05833	367
57.06667	362
57.07500	359
57.08333	360
57.09167	361
57.10000	362
57.10833	362
57.11667	359
57.12500	355
57.13333	352
57.14167	351
57.15000	350
57.15833	350
57.16667	349
57.17500	346
57.18333	341
57.19167	335
57.20000	329
57.20833	323
57.21667	318
57.22500	315
57.23333	315
57.24167	315
57.25000	316
57.25833	315
57.26667	312
57.27500	307
57.28333	301
57.29167	296
57.30000	292
57.30833	290
57.31667	289
57.32500	289
57.33333	288
57.34167	285
57.35000	280
57.35833	275
57.36667	271
57.37500	268
57.38333	267
57.39167	265
57.40000	262
57.40833	255
57.41667	246
57.42500	236
57.43333	227
57.44167	219
57.45000	214
57.45833	213
57.46667	214
57.47500	216
57.48333	218
57.49167	218
57.50000	217
57.50833	216
57.51667	215
57.52500	213
57.53333	211
57.54167	210
57.55000	208
57.55833	205
57.56667	203
57.57500	200
57.58333	198
57.59167	196
57.60000	193
57.60833	189
57.61667	184
57.62500	180
57.63333	177
57.64167	176
57.65000	175
57.65833	175
57.66667	176
57.67500	178
57.68333	180
57.69167	182
57.70000	185
57.70833	187
57.71667	188
57.72500	187
57.73333	184
57.74167	179
57.75000	171
57.75833	163
57.76667	157
57.77500	153
57.78333	151
57.79167	151
57.80000	151
57.80833	151
57.81667	150
57.82500	148
57.83333	145
57.84167	142
57.85000	138
57.85833	134
57.86667	130
57.87500	128
57.88333	127
57.89167	127
57.90000	128
57.90833	129
57.91667	130
57.92500	130
57.93333	128
57.94167	125
57.95000	122
57.95833	119
57.96667	118
57.97500	119
57.98333	121
57.99167	123
58.00000	123
58.00833	122
58.01667	121
58.02500	120
58.03333	120
58.04167	121
58.05000	123
58.05833	125
58.06667	127
58.07500	126
58.08333	124
58.09167	120
58.10000	116
58.10833	115
58.11667	115
58.12500	115
58.13333	115
58.14167	112
58.15000	109
58.15833	105
58.16667	104
58.17500	105
58.18333	107
58.19167	110
58.20000	112
58.20833	112
58.21667	109
58.22500	106
58.23333	102
58.24167	101
58.25000	103
58.25833	107
58.26667	111
58.27500	113
58.28333	114
58.29167	112
58.30000	109
58.30833	104
58.31667	99
58.32500	94
58.33333	88
58.34167	84
58.35000	82
58.35833	83
58.36667	84
58.37500	86
58.38333	87
58.39167	87
58.40000	86
58.40833	84
58.41667	81
58.42500	78
58.43333	75
58.44167	73
58.45000	71
58.45833	70
58.46667	71
58.47500	74
58.48333	78
58.49167	84
58.50000	88
58.50833	91
58.51667	90
58.52500	87
58.53333	82
58.54167	77
58.55000	72
58.55833	67
58.56667	63
58.57500	61
58.58333	61
58.59167	62
58.60000	64
58.60833	66
58.61667	68
58.62500	69
58.63333	70
58.64167	71
58.65000	71
58.65833	70
58.66667	70
58.67500	70
58.68333	72
58.69167	75
58.70000	78
58.70833	79
58.71667	78
58.72500	74
58.73333	69
58.74167	64
58.75000	59
58.75833	56
58.76667	54
58.77500	52
58.78333	50
58.79167	49
58.80000	48
58.80833	48
58.81667	50
58.82500	52
58.83333	53
58.84167	53
58.85000	51
58.85833	47
58.86667	45
58.87500	45
58.88333	46
58.89167	49
58.90000	52
58.90833	54
58.91667	54
58.92500	53
58.93333	51
58.94167	48
58.95000	45
58.95833	42
58.96667	39
58.97500	37
58.98333	36
58.99167	36
59.00000	38
59.00833	40
59.01667	41
59.02500	41
59.03333	40
59.04167	39
59.05000	39
59.05833	42
59.06667	46
59.07500	50
59.08333	52
59.09167	52
59.10000	49
59.10833	44
59.11667	40
59.12500	36
59.13333	36
59.14167	37
59.15000	38
59.15833	38
59.16667	37
59.17500	35
59.18333	33
59.19167	32
59.20000	31
59.20833	31
59.21667	31
59.22500	32
59.23333	31
59.24167	31
59.25000	31
59.25833	32
59.26667	33
59.27500	33
59.28333	34
59.29167	34
59.30000	33
59.30833	31
59.31667	29
59.32500	27
59.33333	26
59.34167	26
59.35000	28
59.35833	31
59.36667	33
59.37500	34
59.38333	34
59.39167	33
59.40000	32
59.40833	31
59.41667	32
59.42500	33
59.43333	34
59.44167	35
59.45000	36
59.45833	36
59.46667	36
59.47500	34
59.48333	32
59.49167	31
59.50000	31
59.50833	32
59.51667	35
59.52500	36
59.53333	35
59.54167	32
59.55000	29
59.55833	26
59.56667	27
59.57500	29
59.58333	33
59.59167	36
59.60000	39
59.60833	41
59.61667	41
59.62500	40
59.63333	39
59.64167	37
59.65000	33
59.65833	30
59.66667	27
59.67500	25
59.68333	25
59.69167	26
59.70000	29
59.70833	30
59.71667	31
59.72500	32
59.73333	31
59.74167	29
59.75000	27
59.75833	25
59.76667	25
59.77500	27
59.78333	29
59.79167	31
59.80000	32
59.80833	34
59.81667	37
59.82500	40
59.83333	43
59.84167	45
59.85000	45
59.85833	42
59.86667	38
59.87500	32
59.88333	27
59.89167	24
59.90000	21
59.90833	19
59.91667	17
59.92500	14
59.93333	11
59.94167	9
59.95000	7
59.95833	6
59.96667	8
59.97500	11
59.98333	17
59.99167	22
60.00000	27

[LC Chromatogram(Detector A-Ch2)]
Interval(msec)	500
# of Points	7201
Start Time(min)	0.000
End Time(min)	60.000
Intensity Units	mV
Intensity Multiplier	0.001
Wavelength(nm)	230
R.Time (min)	Intensity
0.00000	-12
0.00833	-12
0.01667	-6
0.02500	-3
0.03333	-5
0.04167	-7
0.05000	-7
0.05833	-5
0.06667	-3
0.07500	-2
0.08333	-2
0.09167	-2
0.10000	-3
0.10833	-4
0.11667	-5
0.12500	-5
0.13333	-4
0.14167	-4
0.15000	-3
0.15833	-3
0.16667	-2
0.17500	-2
0.18333	-3
0.19167	-4
0.20000	-4
0.20833	-3
0.21667	-0
0.22500	3
0.23333	6
0.24167	7
0.25000	8
0.25833	10
0.26667	12
0.27500	14
0.28333	15
0.29167	14
0.30000	13
0.30833	11
0.31667	10
0.32500	11
0.33333	12
0.34167	12
0.35000	11
0.35833	10
0.36667	10
0.37500	11
0.38333	13
0.39167	16
0.40000	17
0.40833	18
0.41667	17
0.42500	16
0.43333	16
0.44167	15
0.45000	14
0.45833	11
0.46667	8
0.47500	4
0.48333	1
0.49167	-1
0.50000	-0
0.50833	2
0.51667	4
0.52500	4
0.53333	3
0.54167	2
0.55000	2
0.55833	3
0.56667	7
0.57500	11
0.58333	14
0.59167	15
0.60000	14
0.60833	12
0.61667	8
0.62500	4
0.63333	0
0.64167	-2
0.65000	-4
0.65833	-5
0.66667	-5
0.67500	-2
0.68333	2
0.69167	6
0.70000	10
0.70833	12
0.71667	13
0.72500	12
0.73333	10
0.74167	9
0.75000	10
0.75833	11
0.76667	10
0.77500	9
0.78333	6
0.79167	2
0.80000	-1
0.80833	-3
0.81667	-4
0.82500	-2
0.83333	2
0.84167	4
0.85000	7
0.85833	9
0.86667	11
0.87500	13
0.88333	14
0.89167	13
0.90000	11
0.90833	8
0.91667	6
0.92500	7
0.93333	9
0.94167	12
0.95000	14
0.95833	14
0.96667	12
0.97500	10
0.98333	8
0.99167	8
1.00000	8
1.00833	7
1.01667	7
1.02500	8
1.03333	8
1.04167	7
1.05000	5
1.05833	1
1.06667	-2
1.07500	-3
1.08333	-0
1.09167	5
1.10000	12
1.10833	16
1.11667	17
1.12500	15
1.13333	10
1.14167	4
1.15000	-2
1.15833	-6
1.16667	-8
1.17500	-8
1.18333	-6
1.19167	-3
1.20000	-1
1.20833	1
1.21667	3
1.22500	3
1.23333	3
1.24167	2
1.25000	1
1.25833	1
1.26667	3
1.27500	4
1.28333	6
1.29167	7
1.30000	8
1.30833	9
1.31667	8
1.32500	4
1.33333	-0
1.34167	-6
1.35000	-11
1.35833	-14
1.36667	-14
1.37500	-12
1.38333	-8
1.39167	-2
1.40000	3
1.40833	8
1.41667	11
1.42500	11
1.43333	10
1.44167	6
1.45000	3
1.45833	3
1.46667	4
1.47500	6
1.48333	8
1.49167	7
1.50000	4
1.50833	0
1.51667	-2
1.52500	-3
1.53333	-1
1.54167	2
1.55000	5
1.55833	7
1.56667	7
1.57500	7
1.58333	5
1.59167	4
1.60000	4
1.60833	5
1.61667	5
1.62500	6
1.63333	7
1.64167	8
1.65000	9
1.65833	9
1.66667	7
1.67500	5
1.68333	3
1.69167	1
1.70000	1
1.70833	2
1.71667	3
1.72500	3
1.73333	2
1.74167	-0
1.75000	-3
1.75833	-4
1.76667	-4
1.77500	-3
1.78333	-2
1.79167	-1
1.80000	-1
1.80833	-3
1.81667	-6
1.82500	-7
1.83333	-8
1.84167	-6
1.85000	-4
1.85833	-2
1.86667	-1
1.87500	-1
1.88333	-1
1.89167	-2
1.90000	-3
1.90833	-4
1.91667	-5
1.92500	-5
1.93333	-4
1.94167	-2
1.95000	1
1.95833	5
1.96667	7
1.97500	7
1.98333	5
1.99167	1
2.00000	-4
2.00833	-8
2.01667	-13
2.02500	-16
2.03333	-19
2.04167	-20
2.05000	-19
2.05833	-16
2.06667	-11
2.07500	-8
2.08333	-6
2.09167	-5
2.10000	-6
2.10833	-6
2.11667	-6
2.12500	-5
2.13333	-4
2.14167	-4
2.15000	-3
2.15833	-2
2.16667	-1
2.17500	1
2.18333	2
2.19167	4
2.20000	3
2.20833	1
2.21667	-2
2.22500	-6
2.23333	-9
2.24167	-12
2.25000	-13
2.25833	-13
2.26667	-12
2.27500	-10
2.28333	-6
2.29167	-2
2.30000	0
2.30833	1
2.31667	-1
2.32500	-4
2.33333	-8
2.34167	-10
2.35000	-11
2.35833	-11
2.36667	-10
2.37500	-8
2.38333	-5
2.39167	-2
2.40000	1
2.40833	4
2.41667	6
2.42500	7
2.43333	6
2.44167	3
2.45000	0
2.45833	-3
2.46667	-4
2.47500	-6
2.48333	-6
2.49167	-6
2.50000	-6
2.50833	-7
2.51667	-8
2.52500	-9
2.53333	-9
2.54167	-9
2.55000	-9
2.55833	-10
2.56667	-10
2.57500	-11
2.58333	-11
2.59167	-10
2.60000	-9
2.60833	-7
2.61667	-7
2.62500	-9
2.63333	-12
2.64167	-13
2.65000	-13
2.65833	-13
2.66667	-13
2.67500	-14
2.68333	-16
2.69167	-18
2.70000	-17
2.70833	-15
2.71667	-13
2.72500	-13
2.73333	-13
2.74167	-13
2.75000	-12
2.75833	-10
2.76667	-7
2.77500	-5
2.78333	-4
2.79167	-4
2.80000	-5
2.80833	-5
2.81667	-7
2.82500	-8
2.83333	-10
2.84167	-12
2.85000	-14
2.85833	-15
2.86667	-15
2.87500	-14
2.88333	-11
2.89167	-8
2.90000	-5
2.90833	-2
2.91667	-1
2.92500	-2
2.93333	-3
2.94167	-4
2.95000	-3
2.95833	-2
2.96667	0
2.97500	1
2.98333	1
2.99167	0
3.00000	-1
3.00833	-2
3.01667	-3
3.02500	-4
3.03333	-4
3.04167	-3
3.05000	-2
3.05833	-1
3.06667	-1
3.07500	-2
3.08333	-4
3.09167	-5
3.10000	-5
3.10833	-5
3.11667	-3
3.12500	-1
3.13333	-0
3.14167	-1
3.15000	-2
3.15833	-4
3.16667	-6
3.17500	-8
3.18333	-11
3.19167	-12
3.20000	-13
3.20833	-12
3.21667	-10
3.22500	-9
3.23333	-7
3.24167	-6
3.25000	-5
3.25833	-5
3.26667	-4
3.27500	-4
3.28333	-6
3.29167	-9
3.30000	-11
3.30833	-12
3.31667	-14
3.32500	-16
3.33333	-17
3.34167	-18
3.35000	-17
3.35833	-16
3.36667	-14
3.37500	-11
3.38333	-8
3.39167	-4
3.40000	1
3.40833	5
3.41667	6
3.42500	4
3.43333	1
3.44167	-2
3.45000	-5
3.45833	-6
3.46667	-7
3.47500	-6
3.48333	-6
3.49167	-6
3.50000	-7
3.50833	-7
3.51667	-8
3.52500	-9
3.53333	-11
3.54167	-13
3.55000	-16
3.55833	-18
3.56667	-20
3.57500	-22
3.58333	-23
3.59167	-23
3.60000	-22
3.60833	-20
3.61667	-16
3.62500	-12
3.63333	-9
3.64167	-8
3.65000	-8
3.65833	-9
3.66667	-10
3.67500	-11
3.68333	-11
3.69167	-9
3.70000	-8
3.70833	-6
3.71667	-5
3.72500	-3
3.73333	-2
3.74167	-2
3.75000	-3
3.75833	-5
3.76667	-8
3.77500	-11
3.78333	-15
3.79167	-19
3.80000	-20
3.80833	-18
3.81667	-16
3.82500	-14
3.83333	-11
3.84167	-9
3.85000	-7
3.85833	-6
3.86667	-6
3.87500	-6
3.88333	-6
3.89167	-5
3.90000	-5
3.90833	-5
3.91667	-6
3.92500	-7
3.93333	-7
3.94167	-6
3.95000	-3
3.95833	-2
3.96667	-2
3.97500	-3
3.98333	-4
3.99167	-5
4.00000	-6
4.00833	-6
4.01667	-6
4.02500	-7
4.03333	-8
4.04167	-8
4.05000	-8
4.05833	-8
4.06667	-8
4.07500	-7
4.08333	-8
4.09167	-10
4.10000	-13
4.10833	-16
4.11667	-18
4.12500	-17
4.13333	-16
4.14167	-13
4.15000	-11
4.15833	-10
4.16667	-11
4.17500	-12
4.18333	-15
4.19167	-18
4.20000	-19
4.20833	-20
4.21667	-19
4.22500	-18
4.23333	-17
4.24167	-14
4.25000	-12
4.25833	-9
4.26667	-8
4.27500	-7
4.28333	-7
4.29167	-8
4.30000	-8
4.30833	-9
4.31667	-10
4.32500	-10
4.33333	-9
4.34167	-9
4.35000	-9
4.35833	-9
4.36667	-10
4.37500	-10
4.38333	-8
4.39167	-5
4.40000	-3
4.40833	-3
4.41667	-4
4.42500	-7
4.43333	-8
4.44167	-8
4.45000	-7
4.45833	-5
4.46667	-4
4.47500	-2
4.48333	-1
4.49167	-1
4.50000	-3
4.50833	-6
4.51667	-9
4.52500	-12
4.53333	-14
4.54167	-15
4.55000	-15
4.55833	-13
4.56667	-12
4.57500	-10
4.58333	-10
4.59167	-10
4.60000	-11
4.60833	-12
4.61667	-13
4.62500	-15
4.63333	-18
4.64167	-20
4.65000	-21
4.65833	-22
4.66667	-22
4.67500	-21
4.68333	-18
4.69167	-16
4.70000	-14
4.70833	-14
4.71667	-16
4.72500	-20
4.73333	-23
4.74167	-25
4.75000	-24
4.75833	-22
4.76667	-19
4.77500	-16
4.78333	-14
4.79167	-12
4.80000	-11
4.80833	-11
4.81667	-12
4.82500	-14
4.83333	-17
4.84167	-20
4.85000	-23
4.85833	-24
4.86667	-22
4.87500	-20
4.88333	-18
4.89167	-16
4.90000	-14
4.90833	-14
4.91667	-14
4.92500	-15
4.93333	-15
4.94167	-14
4.95000	-11
4.95833	-8
4.96667	-3
4.97500	-0
4.98333	1
4.99167	0
5.00000	-3
5.00833	-8
5.01667	-13
5.02500	-18
5.03333	-21
5.04167	-22
5.05000	-20
5.05833	-18
5.06667	-16
5.07500	-15
5.08333	-15
5.09167	-16
5.10000	-16
5.10833	-15
5.11667	-14
5.12500	-14
5.13333	-14
5.14167	-13
5.15000	-12
5.15833	-10
5.16667	-9
5.17500	-9
5.18333	-10
5.19167	-12
5.20000	-12
5.20833	-12
5.21667	-12
5.22500	-14
5.23333	-19
5.24167	-24
5.25000	-29
5.25833	-31
5.26667	-32
5.27500	-31
5.28333	-28
5.29167	-24
5.30000	-20
5.30833	-16
5.31667	-13
5.32500	-11
5.33333	-11
5.34167	-13
5.35000	-15
5.35833	-16
5.36667	-16
5.37500	-14
5.38333	-12
5.39167	-11
5.40000	-12
5.40833	-15
5.41667	-18
5.42500	-20
5.43333	-22
5.44167	-23
5.45000	-23
5.45833	-22
5.46667	-23
5.47500	-23
5.48333	-24
5.49167	-24
5.50000	-23
5.50833	-21
5.51667	-18
5.52500	-16
5.53333	-14
5.54167	-11
5.55000	-9
5.55833	-7
5.56667	-8
5.57500	-8
5.58333	-9
5.59167	-10
5.60000	-11
5.60833	-12
5.61667	-13
5.62500	-15
5.63333	-16
5.64167	-18
5.65000	-20
5.65833	-22
5.66667	-23
5.67500	-23
5.68333	-22
5.69167	-20
5.70000	-19
5.70833	-19
5.71667	-20
5.72500	-21
5.73333	-21
5.74167	-20
5.75000	-17
5.75833	-13
5.76667	-10
5.77500	-7
5.78333	-5
5.79167	-5
5.80000	-5
5.80833	-5
5.81667	-6
5.82500	-7
5.83333	-8
5.84167	-9
5.85000	-11
5.85833	-11
5.86667	-11
5.87500	-11
5.88333	-11
5.89167	-12
5.90000	-14
5.90833	-15
5.91667	-15
5.92500	-13
5.93333	-11
5.94167	-9
5.95000	-8
5.95833	-8
5.96667	-10
5.97500	-12
5.98333	-15
5.99167	-16
6.00000	-16
6.00833	-14
6.01667	-11
6.02500	-9
6.03333	-7
6.04167	-6
6.05000	-7
6.05833	-8
6.06667	-10
6.07500	-11
6.08333	-13
6.09167	-15
6.10000	-18
6.10833	-21
6.11667	-22
6.12500	-22
6.13333	-21
6.14167	-20
6.15000	-20
6.15833	-20
6.16667	-19
6.17500	-16
6.18333	-11
6.19167	-8
6.20000	-6
6.20833	-6
6.21667	-8
6.22500	-10
6.23333	-12
6.24167	-14
6.25000	-16
6.25833	-18
6.26667	-20
6.27500	-23
6.28333	-25
6.29167	-27
6.30000	-28
6.30833	-29
6.31667	-28
6.32500	-28
6.33333	-27
6.34167	-25
6.35000	-24
6.35833	-23
6.36667	-22
6.37500	-19
6.38333	-17
6.39167	-14
6.40000	-13
6.40833	-12
6.41667	-13
6.42500	-17
6.43333	-22
6.44167	-26
6.45000	-28
6.45833	-29
6.46667	-28
6.47500	-25
6.48333	-23
6.49167	-20
6.50000	-18
6.50833	-15
6.51667	-14
6.52500	-15
6.53333	-16
6.54167	-17
6.55000	-18
6.55833	-18
6.56667	-18
6.57500	-18
6.58333	-20
6.59167	-23
6.60000	-26
6.60833	-29
6.61667	-31
6.62500	-32
6.63333	-32
6.64167	-30
6.65000	-28
6.65833	-26
6.66667	-24
6.67500	-21
6.68333	-19
6.69167	-17
6.70000	-15
6.70833	-16
6.71667	-18
6.72500	-21
6.73333	-24
6.74167	-25
6.75000	-24
6.75833	-22
6.76667	-19
6.77500	-17
6.78333	-17
6.79167	-19
6.80000	-20
6.80833	-20
6.81667	-20
6.82500	-18
6.83333	-17
6.84167	-16
6.85000	-15
6.85833	-15
6.86667	-16
6.87500	-17
6.88333	-18
6.89167	-18
6.90000	-17
6.90833	-18
6.91667	-20
6.92500	-22
6.93333	-23
6.94167	-23
6.95000	-23
6.95833	-22
6.96667	-20
6.97500	-18
6.98333	-17
6.99167	-16
7.00000	-17
7.00833	-18
7.01667	-19
7.02500	-21
7.03333	-22
7.04167	-23
7.05000	-24
7.05833	-25
7.06667	-23
7.07500	-21
7.08333	-17
7.09167	-13
7.10000	-12
7.10833	-12
7.11667	-15
7.12500	-20
7.13333	-24
7.14167	-26
7.15000	-26
7.15833	-26
7.16667	-25
7.17500	-25
7.18333	-25
7.19167	-27
7.20000	-29
7.20833	-31
7.21667	-32
7.22500	-33
7.23333	-33
7.24167	-31
7.25000	-28
7.25833	-25
7.26667	-21
7.27500	-18
7.28333	-17
7.29167	-18
7.30000	-19
7.30833	-20
7.31667	-21
7.32500	-21
7.33333	-21
7.34167	-21
7.35000	-21
7.35833	-21
7.36667	-21
7.37500	-22
7.38333	-24
7.39167	-27
7.40000	-31
7.40833	-35
7.41667	-39
7.42500	-42
7.43333	-42
7.44167	-41
7.45000	-37
7.45833	-32
7.46667	-28
7.47500	-25
7.48333	-22
7.49167	-22
7.50000	-21
7.50833	-22
7.51667	-22
7.52500	-21
7.53333	-19
7.54167	-19
7.55000	-19
7.55833	-20
7.56667	-22
7.57500	-23
7.58333	-23
7.59167	-22
7.60000	-21
7.60833	-21
7.61667	-22
7.62500	-24
7.63333	-26
7.64167	-27
7.65000	-27
7.65833	-25
7.66667	-22
7.67500	-19
7.68333	-17
7.69167	-16
7.70000	-18
7.70833	-22
7.71667	-25
7.72500	-27
7.73333	-26
7.74167	-24
7.75000	-22
7.75833	-20
7.76667	-20
7.77500	-21
7.78333	-22
7.79167	-24
7.80000	-25
7.80833	-25
7.81667	-25
7.82500	-24
7.83333	-22
7.84167	-20
7.85000	-17
7.85833	-15
7.86667	-13
7.87500	-13
7.88333	-14
7.89167	-17
7.90000	-21
7.90833	-24
7.91667	-25
7.92500	-25
7.93333	-25
7.94167	-25
7.95000	-26
7.95833	-28
7.96667	-30
7.97500	-32
7.98333	-32
7.99167	-32
8.00000	-30
8.00833	-27
8.01667	-25
8.02500	-24
8.03333	-25
8.04167	-26
8.05000	-28
8.05833	-28
8.06667	-25
8.07500	-22
8.08333	-20
8.09167	-19
8.10000	-20
8.10833	-24
8.11667	-27
8.12500	-30
8.13333	-32
8.14167	-32
8.15000	-31
8.15833	-31
8.16667	-32
8.17500	-34
8.18333	-35
8.19167	-34
8.20000	-33
8.20833	-31
8.21667	-30
8.22500	-27
8.23333	-25
8.24167	-24
8.25000	-25
8.25833	-28
8.26667	-31
8.27500	-34
8.28333	-35
8.29167	-34
8.30000	-33
8.30833	-33
8.31667	-33
8.32500	-31
8.33333	-29
8.34167	-26
8.35000	-25
8.35833	-26
8.36667	-28
8.37500	-31
8.38333	-33
8.39167	-35
8.40000	-34
8.40833	-31
8.41667	-28
8.42500	-25
8.43333	-24
8.44167	-23
8.45000	-23
8.45833	-22
8.46667	-20
8.47500	-18
8.48333	-18
8.49167	-20
8.50000	-21
8.50833	-22
8.51667	-22
8.52500	-24
8.53333	-26
8.54167	-28
8.55000	-28
8.55833	-27
8.56667	-25
8.57500	-23
8.58333	-23
8.59167	-24
8.60000	-26
8.60833	-27
8.61667	-27
8.62500	-26
8.63333	-25
8.64167	-24
8.65000	-26
8.65833	-29
8.66667	-32
8.67500	-34
8.68333	-34
8.69167	-33
8.70000	-33
8.70833	-35
8.71667	-36
8.72500	-37
8.73333	-36
8.74167	-34
8.75000	-31
8.75833	-29
8.76667	-27
8.77500	-25
8.78333	-23
8.79167	-22
8.80000	-22
8.80833	-23
8.81667	-24
8.82500	-25
8.83333	-27
8.84167	-28
8.85000	-27
8.85833	-25
8.86667	-23
8.87500	-23
8.88333	-23
8.89167	-25
8.90000	-27
8.90833	-29
8.91667	-30
8.92500	-31
8.93333	-30
8.94167	-29
8.95000	-29
8.95833	-30
8.96667	-32
8.97500	-34
8.98333	-35
8.99167	-34
9.00000	-32
9.00833	-29
9.01667	-27
9.02500	-25
9.03333	-24
9.04167	-24
9.05000	-25
9.05833	-27
9.06667	-28
9.07500	-29
9.08333	-31
9.09167	-33
9.10000	-36
9.10833	-39
9.11667	-41
9.12500	-41
9.13333	-40
9.14167	-37
9.15000	-34
9.15833	-33
9.16667	-32
9.17500	-33
9.18333	-34
9.19167	-35
9.20000	-36
9.20833	-37
9.21667	-37
9.22500	-36
9.23333	-35
9.24167	-34
9.25000	-34
9.25833	-36
9.26667	-40
9.27500	-43
9.28333	-44
9.29167	-45
9.30000	-45
9.30833	-45
9.31667	-45
9.32500	-46
9.33333	-45
9.34167	-42
9.35000	-38
9.35833	-35
9.36667	-34
9.37500	-35
9.38333	-38
9.39167	-40
9.40000	-42
9.40833	-41
9.41667	-39
9.42500	-36
9.43333	-32
9.44167	-30
9.45000	-29
9.45833	-28
9.46667	-29
9.47500	-31
9.48333	-32
9.49167	-33
9.50000	-34
9.50833	-34
9.51667	-34
9.52500	-35
9.53333	-37
9.54167	-40
9.55000	-42
9.55833	-42
9.56667	-41
9.57500	-40
9.58333	-39
9.59167	-39
9.60000	-40
9.60833	-41
9.61667	-41
9.62500	-39
9.63333	-37
9.64167	-35
9.65000	-34
9.65833	-33
9.66667	-32
9.67500	-31
9.68333	-30
9.69167	-29
9.70000	-30
9.70833	-31
9.71667	-33
9.72500	-33
9.73333	-33
9.74167	-33
9.75000	-34
9.75833	-34
9.76667	-36
9.77500	-37
9.78333	-39
9.79167	-41
9.80000	-43
9.80833	-43
9.81667	-41
9.82500	-40
9.83333	-38
9.84167	-39
9.85000	-40
9.85833	-42
9.86667	-45
9.87500	-46
9.88333	-47
9.89167	-46
9.90000	-45
9.90833	-45
9.91667	-44
9.92500	-44
9.93333	-44
9.94167	-44
9.95000	-44
9.95833	-45
9.96667	-47
9.97500	-51
9.98333	-54
9.99167	-56
10.00000	-57
10.00833	-56
10.01667	-54
10.02500	-52
10.03333	-50
10.04167	-47
10.05000	-45
10.05833	-41
10.06667	-38
10.07500	-35
10.08333	-33
10.09167	-31
10.10000	-31
10.10833	-32
10.11667	-33
10.12500	-34
10.13333	-35
10.14167	-36
10.15000	-35
10.15833	-33
10.16667	-30
10.17500	-26
10.18333	-24
10.19167	-24
10.20000	-26
10.20833	-28
10.21667	-32
10.22500	-36
10.23333	-40
10.24167	-44
10.25000	-46
10.25833	-45
10.26667	-42
10.27500	-38
10.28333	-34
10.29167	-32
10.30000	-31
10.30833	-33
10.31667	-35
10.32500	-37
10.33333	-37
10.34167	-36
10.35000	-35
10.35833	-35
10.36667	-38
10.37500	-42
10.38333	-46
10.39167	-48
10.40000	-47
10.40833	-45
10.41667	-41
10.42500	-37
10.43333	-34
10.44167	-31
10.45000	-28
10.45833	-26
10.46667	-25
10.47500	-24
10.48333	-24
10.49167	-25
10.50000	-26
10.50833	-26
10.51667	-26
10.52500	-25
10.53333	-25
10.54167	-26
10.55000	-27
10.55833	-29
10.56667	-31
10.57500	-34
10.58333	-38
10.59167	-41
10.60000	-43
10.60833	-44
10.61667	-44
10.62500	-41
10.63333	-38
10.64167	-36
10.65000	-35
10.65833	-35
10.66667	-35
10.67500	-33
10.68333	-32
10.69167	-31
10.70000	-33
10.70833	-36
10.71667	-40
10.72500	-44
10.73333	-48
10.74167	-50
10.75000	-51
10.75833	-50
10.76667	-50
10.77500	-48
10.78333	-48
10.79167	-48
10.80000	-48
10.80833	-48
10.81667	-48
10.82500	-48
10.83333	-47
10.84167	-45
10.85000	-42
10.85833	-38
10.86667	-33
10.87500	-30
10.88333	-30
10.89167	-33
10.90000	-38
10.90833	-44
10.91667	-49
10.92500	-49
10.93333	-48
10.94167	-46
10.95000	-45
10.95833	-46
10.96667	-49
10.97500	-52
10.98333	-53
10.99167	-53
11.00000	-50
11.00833	-46
11.01667	-41
11.02500	-38
11.03333	-36
11.04167	-36
11.05000	-37
11.05833	-38
11.06667	-37
11.07500	-37
11.08333	-38
11.09167	-41
11.10000	-43
11.10833	-46
11.11667	-48
11.12500	-48
11.13333	-48
11.14167	-49
11.15000	-51
11.15833	-53
11.16667	-53
11.17500	-51
11.18333	-48
11.19167	-46
11.20000	-45
11.20833	-47
11.21667	-49
11.22500	-52
11.23333	-52
11.24167	-51
11.25000	-49
11.25833	-47
11.26667	-45
11.27500	-44
11.28333	-43
11.29167	-41
11.30000	-39
11.30833	-37
11.31667	-36
11.32500	-38
11.33333	-39
11.34167	-38
11.35000	-36
11.35833	-35
11.36667	-35
11.37500	-38
11.38333	-43
11.39167	-47
11.40000	-49
11.40833	-49
11.41667	-48
11.42500	-48
11.43333	-49
11.44167	-50
11.45000	-51
11.45833	-50
11.46667	-47
11.47500	-43
11.48333	-37
11.49167	-33
11.50000	-33
11.50833	-34
11.51667	-37
11.52500	-39
11.53333	-40
11.54167	-38
11.55000	-36
11.55833	-33
11.56667	-31
11.57500	-31
11.58333	-33
11.59167	-36
11.60000	-39
11.60833	-41
11.61667	-43
11.62500	-44
11.63333	-46
11.64167	-46
11.65000	-47
11.65833	-46
11.66667	-44
11.67500	-43
11.68333	-41
11.69167	-41
11.70000	-43
11.70833	-46
11.71667	-50
11.72500	-52
11.73333	-52
11.74167	-53
11.75000	-54
11.75833	-55
11.76667	-55
11.77500	-54
11.78333	-49
11.79167	-43
11.80000	-39
11.80833	-36
11.81667	-36
11.82500	-37
11.83333	-40
11.84167	-42
11.85000	-44
11.85833	-47
11.86667	-50
11.87500	-52
11.88333	-53
11.89167	-53
11.90000	-51
11.90833	-49
11.91667	-47
11.92500	-45
11.93333	-44
11.94167	-42
11.95000	-41
11.95833	-40
11.96667	-39
11.97500	-38
11.98333	-38
11.99167	-38
12.00000	-38
12.00833	-39
12.01667	-40
12.02500	-40
12.03333	-40
12.04167	-41
12.05000	-42
12.05833	-44
12.06667	-46
12.07500	-48
12.08333	-50
12.09167	-52
12.10000	-53
12.10833	-52
12.11667	-50
12.12500	-47
12.13333	-43
12.14167	-41
12.15000	-41
12.15833	-41
12.16667	-42
12.17500	-45
12.18333	-48
12.19167	-51
12.20000	-53
12.20833	-53
12.21667	-52
12.22500	-49
12.23333	-48
12.24167	-47
12.25000	-48
12.25833	-48
12.26667	-46
12.27500	-43
12.28333	-40
12.29167	-38
12.30000	-37
12.30833	-37
12.31667	-38
12.32500	-38
12.33333	-37
12.34167	-36
12.35000	-36
12.35833	-36
12.36667	-36
12.37500	-35
12.38333	-36
12.39167	-38
12.40000	-40
12.40833	-43
12.41667	-46
12.42500	-50
12.43333	-53
12.44167	-56
12.45000	-58
12.45833	-58
12.46667	-57
12.47500	-54
12.48333	-52
12.49167	-50
12.50000	-48
12.50833	-46
12.51667	-45
12.52500	-45
12.53333	-47
12.54167	-49
12.55000	-50
12.55833	-49
12.56667	-46
12.57500	-43
12.58333	-41
12.59167	-39
12.60000	-38
12.60833	-39
12.61667	-41
12.62500	-44
12.63333	-48
12.64167	-53
12.65000	-57
12.65833	-60
12.66667	-60
12.67500	-58
12.68333	-54
12.69167	-49
12.70000	-45
12.70833	-44
12.71667	-45
12.72500	-46
12.73333	-47
12.74167	-47
12.75000	-45
12.75833	-42
12.76667	-40
12.77500	-37
12.78333	-34
12.79167	-32
12.80000	-31
12.80833	-30
12.81667	-29
12.82500	-28
12.83333	-27
12.84167	-27
12.85000	-27
12.85833	-30
12.86667	-34
12.87500	-38
12.88333	-42
12.89167	-45
12.90000	-46
12.90833	-46
12.91667	-45
12.92500	-43
12.93333	-41
12.94167	-39
12.95000	-38
12.95833	-37
12.96667	-37
12.97500	-37
12.98333	-36
12.99167	-34
13.00000	-33
13.00833	-33
13.01667	-34
13.02500	-36
13.03333	-37
13.04167	-37
13.05000	-36
13.05833	-34
13.06667	-32
13.07500	-29
13.08333	-28
13.09167	-27
13.10000	-27
13.10833	-29
13.11667	-30
13.12500	-32
13.13333	-34
13.14167	-34
13.15000	-33
13.15833	-32
13.16667	-31
13.17500	-30
13.18333	-30
13.19167	-30
13.20000	-32
13.20833	-33
13.21667	-34
13.22500	-35
13.23333	-35
13.24167	-34
13.25000	-33
13.25833	-32
13.26667	-30
13.27500	-28
13.28333	-26
13.29167	-24
13.30000	-23
13.30833	-23
13.31667	-25
13.32500	-27
13.33333	-28
13.34167	-29
13.35000	-29
13.35833	-27
13.36667	-23
13.37500	-18
13.38333	-13
13.39167	-8
13.40000	-5
13.40833	-3
13.41667	-3
13.42500	-4
13.43333	-6
13.44167	-8
13.45000	-11
13.45833	-12
13.46667	-14
13.47500	-14
13.48333	-15
13.49167	-16
13.50000	-17
13.50833	-17
13.51667	-17
13.52500	-17
13.53333	-18
13.54167	-19
13.55000	-21
13.55833	-21
13.56667	-21
13.57500	-19
13.58333	-18
13.59167	-16
13.60000	-15
13.60833	-13
13.61667	-11
13.62500	-8
13.63333	-5
13.64167	-3
13.65000	-2
13.65833	-2
13.66667	-2
13.67500	-1
13.68333	2
13.69167	6
13.70000	8
13.70833	8
13.71667	8
13.72500	9
13.73333	10
13.74167	11
13.75000	12
13.75833	14
13.76667	17
13.77500	21
13.78333	25
13.79167	28
13.80000	30
13.80833	30
13.81667	30
13.82500	30
13.83333	32
13.84167	33
13.85000	34
13.85833	35
13.86667	37
13.87500	39
13.88333	40
13.89167	39
13.90000	38
13.90833	36
13.91667	35
13.92500	36
13.93333	36
13.94167	37
13.95000	38
13.95833	39
13.96667	39
13.97500	39
13.98333	39
13.99167	40
14.00000	39
14.00833	39
14.01667	38
14.02500	38
14.03333	40
14.04167	43
14.05000	47
14.05833	50
14.06667	53
14.07500	54
14.08333	53
14.09167	51
14.10000	52
14.10833	54
14.11667	59
14.12500	66
14.13333	73
14.14167	80
14.15000	84
14.15833	85
14.16667	83
14.17500	80
14.18333	74
14.19167	70
14.20000	67
14.20833	66
14.21667	66
14.22500	67
14.23333	68
14.24167	69
14.25000	70
14.25833	71
14.26667	71
14.27500	72
14.28333	73
14.29167	75
14.30000	76
14.30833	76
14.31667	74
14.32500	71
14.33333	68
14.34167	65
14.35000	63
14.35833	62
14.36667	62
14.37500	62
14.38333	61
14.39167	61
14.40000	62
14.40833	63
14.41667	65
14.42500	67
14.43333	68
14.44167	69
14.45000	69
14.45833	68
14.46667	65
14.47500	62
14.48333	58
14.49167	54
14.50000	52
14.50833	52
14.51667	53
14.52500	55
14.53333	57
14.54167	56
14.55000	55
14.55833	52
14.56667	49
14.57500	46
14.58333	45
14.59167	45
14.60000	45
14.60833	45
14.61667	44
14.62500	40
14.63333	36
14.64167	34
14.65000	34
14.65833	38
14.66667	43
14.67500	47
14.68333	49
14.69167	49
14.70000	48
14.70833	47
14.71667	47
14.72500	48
14.73333	49
14.74167	50
14.75000	50
14.75833	49
14.76667	47
14.77500	43
14.78333	37
14.79167	30
14.80000	25
14.80833	20
14.81667	18
14.82500	18
14.83333	19
14.84167	18
14.85000	16
14.85833	16
14.86667	16
14.87500	17
14.88333	18
14.89167	19
14.90000	21
14.90833	22
14.91667	25
14.92500	28
14.93333	31
14.94167	32
14.95000	30
14.95833	27
14.96667	23
14.97500	21
14.98333	22
14.99167	24
15.00000	27
15.00833	29
15.01667	30
15.02500	30
15.03333	28
15.04167	27
15.05000	25
15.05833	21
15.06667	17
15.07500	13
15.08333	10
15.09167	8
15.10000	5
15.10833	3
15.11667	2
15.12500	3
15.13333	4
15.14167	7
15.15000	9
15.15833	11
15.16667	12
15.17500	12
15.18333	12
15.19167	11
15.20000	12
15.20833	13
15.21667	13
15.22500	11
15.23333	9
15.24167	7
15.25000	7
15.25833	9
15.26667	13
15.27500	16
15.28333	18
15.29167	18
15.30000	16
15.30833	14
15.31667	14
15.32500	15
15.33333	17
15.34167	21
15.35000	24
15.35833	26
15.36667	27
15.37500	26
15.38333	24
15.39167	21
15.40000	18
15.40833	16
15.41667	14
15.42500	12
15.43333	10
15.44167	9
15.45000	9
15.45833	13
15.46667	18
15.47500	24
15.48333	30
15.49167	35
15.50000	36
15.50833	36
15.51667	34
15.52500	33
15.53333	32
15.54167	34
15.55000	37
15.55833	40
15.56667	41
15.57500	43
15.58333	45
15.59167	46
15.60000	46
15.60833	45
15.61667	44
15.62500	42
15.63333	41
15.64167	40
15.65000	40
15.65833	40
15.66667	41
15.67500	42
15.68333	45
15.69167	48
15.70000	49
15.70833	49
15.71667	47
15.72500	44
15.73333	42
15.74167	43
15.75000	46
15.75833	49
15.76667	51
15.77500	52
15.78333	51
15.79167	51
15.80000	51
15.80833	54
15.81667	56
15.82500	58
15.83333	60
15.84167	62
15.85000	65
15.85833	67
15.86667	71
15.87500	74
15.88333	76
15.89167	77
15.90000	80
15.90833	83
15.91667	86
15.92500	87
15.93333	87
15.94167	86
15.95000	87
15.95833	90
15.96667	95
15.97500	99
15.98333	101
15.99167	101
16.00000	99
16.00833	97
16.01667	94
16.02500	93
16.03333	94
16.04167	96
16.05000	99
16.05833	103
16.06667	108
16.07500	113
16.08333	117
16.09167	121
16.10000	124
16.10833	126
16.11667	128
16.12500	131
16.13333	135
16.14167	139
16.15000	143
16.15833	145
16.16667	148
16.17500	150
16.18333	152
16.19167	155
16.20000	158
16.20833	161
16.21667	163
16.22500	163
16.23333	162
16.24167	159
16.25000	155
16.25833	153
16.26667	152
16.27500	154
16.28333	156
16.29167	159
16.30000	160
16.30833	160
16.31667	160
16.32500	160
16.33333	160
16.34167	161
16.35000	161
16.35833	162
16.36667	163
16.37500	164
16.38333	164
16.39167	165
16.40000	163
16.40833	161
16.41667	159
16.42500	158
16.43333	157
16.44167	159
16.45000	162
16.45833	164
16.46667	165
16.47500	166
16.48333	166
16.49167	166
16.50000	165
16.50833	162
16.51667	157
16.52500	151
16.53333	146
16.54167	144
16.55000	145
16.55833	147
16.56667	150
16.57500	151
16.58333	151
16.59167	150
16.60000	148
16.60833	146
16.61667	145
16.62500	144
16.63333	143
16.64167	142
16.65000	141
16.65833	140
16.66667	139
16.67500	139
16.68333	140
16.69167	140
16.70000	140
16.70833	137
16.71667	134
16.72500	132
16.73333	130
16.74167	130
16.75000	131
16.75833	132
16.76667	133
16.77500	131
16.78333	129
16.79167	128
16.80000	128
16.80833	130
16.81667	133
16.82500	138
16.83333	142
16.84167	144
16.85000	145
16.85833	145
16.86667	144
16.87500	143
16.88333	142
16.89167	142
16.90000	143
16.90833	144
16.91667	144
16.92500	142
16.93333	139
16.94167	137
16.95000	135
16.95833	135
16.96667	136
16.97500	137
16.98333	138
16.99167	138
17.00000	137
17.00833	137
17.01667	136
17.02500	136
17.03333	137
17.04167	139
17.05000	141
17.05833	144
17.06667	148
17.07500	151
17.08333	155
17.09167	157
17.10000	157
17.10833	154
17.11667	150
17.12500	146
17.13333	143
17.14167	143
17.15000	145
17.15833	148
17.16667	150
17.17500	151
17.18333	150
17.19167	149
17.20000	149
17.20833	149
17.21667	150
17.22500	151
17.23333	152
17.24167	150
17.25000	148
17.25833	147
17.26667	145
17.27500	145
17.28333	145
17.29167	147
17.30000	148
17.30833	148
17.31667	149
17.32500	150
17.33333	152
17.34167	152
17.35000	151
17.35833	150
17.36667	149
17.37500	150
17.38333	153
17.39167	155
17.40000	158
17.40833	160
17.41667	161
17.42500	161
17.43333	161
17.44167	161
17.45000	162
17.45833	162
17.46667	162
17.47500	160
17.48333	159
17.49167	159
17.50000	162
17.50833	166
17.51667	170
17.52500	173
17.53333	174
17.54167	175
17.55000	177
17.55833	180
17.56667	183
17.57500	186
17.58333	188
17.59167	188
17.60000	188
17.60833	188
17.61667	188
17.62500	189
17.63333	190
17.64167	191
17.65000	192
17.65833	192
17.66667	193
17.67500	193
17.68333	195
17.69167	199
17.70000	205
17.70833	212
17.71667	219
17.72500	224
17.73333	227
17.74167	227
17.75000	226
17.75833	225
17.76667	226
17.77500	228
17.78333	231
17.79167	235
17.80000	238
17.80833	242
17.81667	246
17.82500	249
17.83333	251
17.84167	251
17.85000	250
17.85833	250
17.86667	251
17.87500	254
17.88333	259
17.89167	265
17.90000	270
17.90833	274
17.91667	277
17.92500	280
17.93333	284
17.94167	290
17.95000	296
17.95833	302
17.96667	307
17.97500	311
17.98333	313
17.99167	314
18.00000	314
18.00833	313
18.01667	314
18.02500	315
18.03333	318
18.04167	323
18.05000	329
18.05833	335
18.06667	339
18.07500	342
18.08333	345
18.09167	348
18.10000	353
18.10833	358
18.11667	364
18.12500	370
18.13333	376
18.14167	383
18.15000	389
18.15833	395
18.16667	401
18.17500	407
18.18333	413
18.19167	417
18.20000	419
18.20833	418
18.21667	417
18.22500	415
18.23333	415
18.24167	419
18.25000	424
18.25833	429
18.26667	434
18.27500	440
18.28333	446
18.29167	452
18.30000	459
18.30833	467
18.31667	473
18.32500	479
18.33333	484
18.34167	490
18.35000	495
18.35833	499
18.36667	502
18.37500	504
18.38333	506
18.39167	508
18.40000	511
18.40833	515
18.41667	519
18.42500	524
18.43333	528
18.44167	532
18.45000	535
18.45833	538
18.46667	541
18.47500	543
18.48333	546
18.49167	549
18.50000	552
18.50833	556
18.51667	560
18.52500	565
18.53333	572
18.54167	579
18.55000	587
18.55833	594
18.56667	598
18.57500	601
18.58333	602
18.59167	605
18.60000	609
18.60833	615
18.61667	619
18.62500	622
18.63333	625
18.64167	629
18.65000	634
18.65833	641
18.66667	648
18.67500	656
18.68333	662
18.69167	667
18.70000	672
18.70833	676
18.71667	680
18.72500	684
18.73333	689
18.74167	694
18.75000	699
18.75833	705
18.76667	712
18.77500	719
18.78333	724
18.79167	728
18.80000	730
18.80833	731
18.81667	733
18.82500	736
18.83333	740
18.84167	745
18.85000	749
18.85833	754
18.86667	758
18.87500	762
18.88333	766
18.89167	770
18.90000	773
18.90833	776
18.91667	780
18.92500	787
18.93333	795
18.94167	806
18.95000	817
18.95833	824
18.96667	829
18.97500	831
18.98333	833
18.99167	836
19.00000	841
19.00833	847
19.01667	852
19.02500	856
19.03333	861
19.04167	869
19.05000	879
19.05833	890
19.06667	902
19.07500	913
19.08333	922
19.09167	930
19.10000	936
19.10833	941
19.11667	945
19.12500	950
19.13333	956
19.14167	965
19.15000	974
19.15833	984
19.16667	993
19.17500	1002
19.18333	1011
19.19167	1020
19.20000	1029
19.20833	1040
19.21667	1052
19.22500	1064
19.23333	1075
19.24167	1086
19.25000	1097
19.25833	1107
19.26667	1117
19.27500	1127
19.28333	1139
19.29167	1152
19.30000	1166
19.30833	1181
19.31667	1196
19.32500	1211
19.33333	1226
19.34167	1242
19.35000	1257
19.35833	1273
19.36667	1288
19.37500	1304
19.38333	1322
19.39167	1340
19.40000	1361
19.40833	1383
19.41667	1403
19.42500	1424
19.43333	1443
19.44167	1461
19.45000	1479
19.45833	1499
19.46667	1521
19.47500	1545
19.48333	1572
19.49167	1598
19.50000	1622
19.50833	1647
19.51667	1673
19.52500	1703
19.53333	1737
19.54167	1776
19.55000	1817
19.55833	1858
19.56667	1900
19.57500	1940
19.58333	1980
19.59167	2019
19.60000	2060
19.60833	2101
19.61667	2143
19.62500	2187
19.63333	2233
19.64167	2280
19.65000	2329
19.65833	2378
19.66667	2429
19.67500	2479
19.68333	2531
19.69167	2585
19.70000	2644
19.70833	2708
19.71667	2774
19.72500	2845
19.73333	2916
19.74167	2989
19.75000	3062
19.75833	3136
19.76667	3212
19.77500	3290
19.78333	3375
19.79167	3461
19.80000	3552
19.80833	3646
19.81667	3740
19.82500	3838
19.83333	3936
19.84167	4038
19.85000	4142
19.85833	4249
19.86667	4360
19.87500	4473
19.88333	4591
19.89167	4709
19.90000	4830
19.90833	4952
19.91667	5076
19.92500	5206
19.93333	5338
19.94167	5477
19.95000	5618
19.95833	5761
19.96667	5908
19.97500	6053
19.98333	6204
19.99167	6354
20.00000	6507
20.00833	6663
20.01667	6820
20.02500	6984
20.03333	7149
20.04167	7321
20.05000	7496
20.05833	7673
20.06667	7854
20.07500	8031
20.08333	8211
20.09167	8388
20.10000	8568
20.10833	8750
20.11667	8934
20.12500	9126
20.13333	9316
20.14167	9512
20.15000	9708
20.15833	9902
20.16667	10100
20.17500	10294
20.18333	10494
20.19167	10692
20.20000	10893
20.20833	11097
20.21667	11297
20.22500	11503
20.23333	11705
20.24167	11913
20.25000	12120
20.25833	12325
20.26667	12532
20.27500	12734
20.28333	12940
20.29167	13142
20.30000	13345
20.30833	13548
20.31667	13748
20.32500	13953
20.33333	14153
20.34167	14359
20.35000	14562
20.35833	14762
20.36667	14962
20.37500	15156
20.38333	15354
20.39167	15550
20.40000	15748
20.40833	15950
20.41667	16147
20.42500	16348
20.43333	16542
20.44167	16737
20.45000	16928
20.45833	17115
20.46667	17304
20.47500	17487
20.48333	17673
20.49167	17856
20.50000	18040
20.50833	18226
20.51667	18409
20.52500	18596
20.53333	18777
20.54167	18960
20.55000	19139
20.55833	19316
20.56667	19495
20.57500	19670
20.58333	19850
20.59167	20028
20.60000	20206
20.60833	20387
20.61667	20568
20.62500	20754
20.63333	20937
20.64167	21123
20.65000	21306
20.65833	21485
20.66667	21666
20.67500	21844
20.68333	22029
20.69167	22214
20.70000	22403
20.70833	22595
20.71667	22788
20.72500	22988
20.73333	23187
20.74167	23392
20.75000	23599
20.75833	23806
20.76667	24019
20.77500	24229
20.78333	24446
20.79167	24662
20.80000	24883
20.80833	25110
20.81667	25338
20.82500	25576
20.83333	25814
20.84167	26059
20.85000	26306
20.85833	26556
20.86667	26813
20.87500	27070
20.88333	27339
20.89167	27608
20.90000	27886
20.90833	28170
20.91667	28453
20.92500	28745
20.93333	29035
20.94167	29333
20.95000	29635
20.95833	29941
20.96667	30259
20.97500	30577
20.98333	30909
20.99167	31241
21.00000	31580
21.00833	31925
21.01667	32267
21.02500	32620
21.03333	32967
21.04167	33321
21.05000	33677
21.05833	34036
21.06667	34406
21.07500	34775
21.08333	35159
21.09167	35541
21.10000	35929
21.10833	36319
21.11667	36701
21.12500	37091
21.13333	37472
21.14167	37860
21.15000	38250
21.15833	38643
21.16667	39048
21.17500	39447
21.18333	39855
21.19167	40254
21.20000	40652
21.20833	41047
21.21667	41430
21.22500	41817
21.23333	42192
21.24167	42571
21.25000	42946
21.25833	43320
21.26667	43700
21.27500	44067
21.28333	44435
21.29167	44788
21.30000	45131
21.30833	45466
21.31667	45787
21.32500	46109
21.33333	46418
21.34167	46727
21.35000	47028
21.35833	47320
21.36667	47607
21.37500	47877
21.38333	48139
21.39167	48384
21.40000	48616
21.40833	48836
21.41667	49039
21.42500	49236
21.43333	49418
21.44167	49594
21.45000	49758
21.45833	49908
21.46667	50046
21.47500	50165
21.48333	50267
21.49167	50351
21.50000	50419
21.50833	50473
21.51667	50512
21.52500	50537
21.53333	50548
21.54167	50542
21.55000	50521
21.55833	50481
21.56667	50425
21.57500	50354
21.58333	50269
21.59167	50172
21.60000	50060
21.60833	49934
21.61667	49794
21.62500	49636
21.63333	49469
21.64167	49287
21.65000	49093
21.65833	48887
21.66667	48663
21.67500	48429
21.68333	48177
21.69167	47917
21.70000	47644
21.70833	47360
21.71667	47070
21.72500	46762
21.73333	46450
21.74167	46122
21.75000	45788
21.75833	45446
21.76667	45091
21.77500	44737
21.78333	44370
21.79167	44004
21.80000	43630
21.80833	43248
21.81667	42867
21.82500	42473
21.83333	42084
21.84167	41682
21.85000	41278
21.85833	40871
21.86667	40455
21.87500	40047
21.88333	39630
21.89167	39222
21.90000	38813
21.90833	38404
21.91667	38001
21.92500	37589
21.93333	37185
21.94167	36773
21.95000	36363
21.95833	35959
21.96667	35554
21.97500	35164
21.98333	34772
21.99167	34391
22.00000	34010
22.00833	33630
22.01667	33258
22.02500	32879
22.03333	32513
22.04167	32146
22.05000	31787
22.05833	31435
22.06667	31085
22.07500	30750
22.08333	30416
22.09167	30095
22.10000	29778
22.10833	29464
22.11667	29159
22.12500	28850
22.13333	28554
22.14167	28258
22.15000	27971
22.15833	27694
22.16667	27421
22.17500	27161
22.18333	26902
22.19167	26652
22.20000	26407
22.20833	26166
22.21667	25936
22.22500	25708
22.23333	25492
22.24167	25278
22.25000	25072
22.25833	24872
22.26667	24674
22.27500	24486
22.28333	24299
22.29167	24120
22.30000	23946
22.30833	23776
22.31667	23612
22.32500	23449
22.33333	23293
22.34167	23138
22.35000	22988
22.35833	22845
22.36667	22706
22.37500	22575
22.38333	22446
22.39167	22324
22.40000	22206
22.40833	22092
22.41667	21985
22.42500	21878
22.43333	21776
22.44167	21673
22.45000	21574
22.45833	21480
22.46667	21388
22.47500	21303
22.48333	21221
22.49167	21141
22.50000	21063
22.50833	20985
22.51667	20912
22.52500	20841
22.53333	20775
22.54167	20711
22.55000	20650
22.55833	20591
22.56667	20534
22.57500	20482
22.58333	20432
22.59167	20385
22.60000	20338
22.60833	20292
22.61667	20247
22.62500	20203
22.63333	20163
22.64167	20124
22.65000	20088
22.65833	20056
22.66667	20026
22.67500	19998
22.68333	19971
22.69167	19945
22.70000	19919
22.70833	19894
22.71667	19871
22.72500	19848
22.73333	19827
22.74167	19806
22.75000	19785
22.75833	19764
22.76667	19743
22.77500	19725
22.78333	19708
22.79167	19693
22.80000	19679
22.80833	19665
22.81667	19652
22.82500	19639
22.83333	19627
22.84167	19618
22.85000	19609
22.85833	19601
22.86667	19594
22.87500	19586
22.88333	19577
22.89167	19569
22.90000	19562
22.90833	19556
22.91667	19552
22.92500	19548
22.93333	19545
22.94167	19541
22.95000	19536
22.95833	19531
22.96667	19526
22.97500	19522
22.98333	19519
22.99167	19518
23.00000	19518
23.00833	19518
23.01667	19518
23.02500	19517
23.03333	19515
23.04167	19515
23.05000	19515
23.05833	19516
23.06667	19517
23.07500	19517
23.08333	19516
23.09167	19516
23.10000	19515
23.10833	19516
23.11667	19516
23.12500	19516
23.13333	19515
23.14167	19514
23.15000	19512
23.15833	19510
23.16667	19508
23.17500	19507
23.18333	19508
23.19167	19509
23.20000	19508
23.20833	19506
23.21667	19501
23.22500	19496
23.23333	19491
23.24167	19488
23.25000	19485
23.25833	19483
23.26667	19481
23.27500	19479
23.28333	19476
23.29167	19473
23.30000	19469
23.30833	19465
23.31667	19459
23.32500	19452
23.33333	19445
23.34167	19436
23.35000	19427
23.35833	19419
23.36667	19410
23.37500	19401
23.38333	19391
23.39167	19379
23.40000	19365
23.40833	19350
23.41667	19335
23.42500	19320
23.43333	19305
23.44167	19290
23.45000	19274
23.45833	19257
23.46667	19240
23.47500	19222
23.48333	19204
23.49167	19185
23.50000	19166
23.50833	19146
23.51667	19125
23.52500	19102
23.53333	19079
23.54167	19053
23.55000	19027
23.55833	18999
23.56667	18971
23.57500	18943
23.58333	18913
23.59167	18883
23.60000	18851
23.60833	18818
23.61667	18786
23.62500	18753
23.63333	18720
23.64167	18688
23.65000	18655
23.65833	18621
23.66667	18585
23.67500	18547
23.68333	18506
23.69167	18465
23.70000	18423
23.70833	18381
23.71667	18340
23.72500	18299
23.73333	18258
23.74167	18215
23.75000	18171
23.75833	18124
23.76667	18074
23.77500	18025
23.78333	17977
23.79167	17930
23.80000	17883
23.80833	17837
23.81667	17792
23.82500	17745
23.83333	17698
23.84167	17648
23.85000	17597
23.85833	17542
23.86667	17485
23.87500	17428
23.88333	17371
23.89167	17315
23.90000	17259
23.90833	17202
23.91667	17147
23.92500	17090
23.93333	17035
23.94167	16978
23.95000	16923
23.95833	16869
23.96667	16815
23.97500	16762
23.98333	16708
23.99167	16651
24.00000	16592
24.00833	16530
24.01667	16470
24.02500	16410
24.03333	16353
24.04167	16298
24.05000	16244
24.05833	16190
24.06667	16135
24.07500	16081
24.08333	16026
24.09167	15971
24.10000	15918
24.10833	15858
24.11667	15797
24.12500	15739
24.13333	15687
24.14167	15636
24.15000	15586
24.15833	15538
24.16667	15486
24.17500	15433
24.18333	15381
24.19167	15330
24.20000	15278
24.20833	15227
24.21667	15177
24.22500	15123
24.23333	15067
24.24167	15014
24.25000	14967
24.25833	14923
24.26667	14873
24.27500	14818
24.28333	14764
24.29167	14713
24.30000	14662
24.30833	14608
24.31667	14554
24.32500	14503
24.33333	14455
24.34167	14405
24.35000	14350
24.35833	14295
24.36667	14244
24.37500	14197
24.38333	14154
24.39167	14112
24.40000	14068
24.40833	14020
24.41667	13969
24.42500	13913
24.43333	13853
24.44167	13796
24.45000	13744
24.45833	13694
24.46667	13642
24.47500	13589
24.48333	13532
24.49167	13470
24.50000	13411
24.50833	13357
24.51667	13307
24.52500	13255
24.53333	13203
24.54167	13148
24.55000	13086
24.55833	13024
24.56667	12967
24.57500	12911
24.58333	12854
24.59167	12795
24.60000	12736
24.60833	12677
24.61667	12618
24.62500	12559
24.63333	12499
24.64167	12438
24.65000	12377
24.65833	12317
24.66667	12252
24.67500	12182
24.68333	12113
24.69167	12047
24.70000	11984
24.70833	11920
24.71667	11858
24.72500	11794
24.73333	11728
24.74167	11661
24.75000	11597
24.75833	11533
24.76667	11465
24.77500	11397
24.78333	11328
24.79167	11259
24.80000	11189
24.80833	11119
24.81667	11051
24.82500	10983
24.83333	10918
24.84167	10855
24.85000	10792
24.85833	10729
24.86667	10664
24.87500	10601
24.88333	10536
24.89167	10473
24.90000	10409
24.90833	10346
24.91667	10282
24.92500	10215
24.93333	10149
24.94167	10081
24.95000	10015
24.95833	9952
24.96667	9892
24.97500	9836
24.98333	9781
24.99167	9729
25.00000	9677
25.00833	9626
25.01667	9575
25.02500	9521
25.03333	9467
25.04167	9412
25.05000	9358
25.05833	9307
25.06667	9257
25.07500	9211
25.08333	9164
25.09167	9119
25.10000	9072
25.10833	9026
25.11667	8980
25.12500	8934
25.13333	8890
25.14167	8848
25.15000	8808
25.15833	8770
25.16667	8732
25.17500	8696
25.18333	8660
25.19167	8626
25.20000	8594
25.20833	8563
25.21667	8532
25.22500	8499
25.23333	8467
25.24167	8433
25.25000	8401
25.25833	8371
25.26667	8343
25.27500	8318
25.28333	8292
25.29167	8268
25.30000	8245
25.30833	8222
25.31667	8200
25.32500	8180
25.33333	8161
25.34167	8141
25.35000	8121
25.35833	8102
25.36667	8081
25.37500	8062
25.38333	8044
25.39167	8026
25.40000	8010
25.40833	7995
25.41667	7981
25.42500	7967
25.43333	7954
25.44167	7941
25.45000	7928
25.45833	7916
25.46667	7904
25.47500	7891
25.48333	7878
25.49167	7864
25.50000	7849
25.50833	7836
25.51667	7825
25.52500	7816
25.53333	7808
25.54167	7799
25.55000	7788
25.55833	7777
25.56667	7764
25.57500	7752
25.58333	7741
25.59167	7731
25.60000	7720
25.60833	7709
25.61667	7699
25.62500	7690
25.63333	7682
25.64167	7675
25.65000	7669
25.65833	7662
25.66667	7653
25.67500	7645
25.68333	7636
25.69167	7628
25.70000	7619
25.70833	7610
25.71667	7601
25.72500	7590
25.73333	7579
25.74167	7569
25.75000	7559
25.75833	7550
25.76667	7540
25.77500	7530
25.78333	7519
25.79167	7509
25.80000	7501
25.80833	7493
25.81667	7485
25.82500	7476
25.83333	7466
25.84167	7453
25.85000	7439
25.85833	7427
25.86667	7415
25.87500	7405
25.88333	7396
25.89167	7387
25.90000	7378
25.90833	7368
25.91667	7357
25.92500	7346
25.93333	7335
25.94167	7324
25.95000	7313
25.95833	7302
25.96667	7292
25.97500	7281
25.98333	7270
25.99167	7259
26.00000	7248
26.00833	7237
26.01667	7227
26.02500	7216
26.03333	7205
26.04167	7195
26.05000	7185
26.05833	7174
26.06667	7163
26.07500	7151
26.08333	7140
26.09167	7129
26.10000	7117
26.10833	7106
26.11667	7095
26.12500	7084
26.13333	7073
26.14167	7063
26.15000	7053
26.15833	7045
26.16667	7038
26.17500	7033
26.18333	7028
26.19167	7023
26.20000	7017
26.20833	7010
26.21667	7003
26.22500	6995
26.23333	6988
26.24167	6982
26.25000	6977
26.25833	6976
26.26667	6978
26.27500	6980
26.28333	6981
26.29167	6981
26.30000	6977
26.30833	6972
26.31667	6969
26.32500	6968
26.33333	6968
26.34167	6968
26.35000	6968
26.35833	6967
26.36667	6963
26.37500	6960
26.38333	6958
26.39167	6960
26.40000	6963
26.40833	6967
26.41667	6971
26.42500	6974
26.43333	6974
26.44167	6973
26.45000	6971
26.45833	6970
26.46667	6971
26.47500	6975
26.48333	6982
26.49167	6989
26.50000	6998
26.50833	7007
26.51667	7015
26.52500	7023
26.53333	7030
26.54167	7036
26.55000	7042
26.55833	7051
26.56667	7061
26.57500	7071
26.58333	7080
26.59167	7088
26.60000	7095
26.60833	7103
26.61667	7111
26.62500	7120
26.63333	7129
26.64167	7137
26.65000	7143
26.65833	7149
26.66667	7155
26.67500	7162
26.68333	7169
26.69167	7176
26.70000	7183
26.70833	7190
26.71667	7198
26.72500	7206
26.73333	7213
26.74167	7219
26.75000	7223
26.75833	7226
26.76667	7226
26.77500	7226
26.78333	7228
26.79167	7232
26.80000	7238
26.80833	7244
26.81667	7250
26.82500	7254
26.83333	7258
26.84167	7261
26.85000	7264
26.85833	7266
26.86667	7267
26.87500	7269
26.88333	7271
26.89167	7276
26.90000	7282
26.90833	7290
26.91667	7296
26.92500	7301
26.93333	7303
26.94167	7304
26.95000	7302
26.95833	7299
26.96667	7295
26.97500	7291
26.98333	7286
26.99167	7282
27.00000	7277
27.00833	7273
27.01667	7270
27.02500	7268
27.03333	7266
27.04167	7265
27.05000	7264
27.05833	7262
27.06667	7259
27.07500	7254
27.08333	7248
27.09167	7241
27.10000	7233
27.10833	7224
27.11667	7217
27.12500	7211
27.13333	7206
27.14167	7198
27.15000	7190
27.15833	7180
27.16667	7171
27.17500	7162
27.18333	7155
27.19167	7149
27.20000	7141
27.20833	7133
27.21667	7125
27.22500	7116
27.23333	7107
27.24167	7098
27.25000	7088
27.25833	7078
27.26667	7068
27.27500	7059
27.28333	7050
27.29167	7042
27.30000	7035
27.30833	7028
27.31667	7023
27.32500	7018
27.33333	7015
27.34167	7012
27.35000	7008
27.35833	7004
27.36667	6997
27.37500	6991
27.38333	6984
27.39167	6978
27.40000	6973
27.40833	6970
27.41667	6967
27.42500	6965
27.43333	6961
27.44167	6956
27.45000	6949
27.45833	6940
27.46667	6930
27.47500	6922
27.48333	6916
27.49167	6913
27.50000	6912
27.50833	6913
27.51667	6914
27.52500	6915
27.53333	6916
27.54167	6916
27.55000	6915
27.55833	6913
27.56667	6912
27.57500	6913
27.58333	6913
27.59167	6915
27.60000	6917
27.60833	6920
27.61667	6924
27.62500	6929
27.63333	6935
27.64167	6940
27.65000	6944
27.65833	6948
27.66667	6953
27.67500	6960
27.68333	6967
27.69167	6974
27.70000	6980
27.70833	6985
27.71667	6988
27.72500	6992
27.73333	6996
27.74167	7002
27.75000	7010
27.75833	7020
27.76667	7033
27.77500	7045
27.78333	7057
27.79167	7068
27.80000	7077
27.80833	7084
27.81667	7091
27.82500	7099
27.83333	7107
27.84167	7116
27.85000	7126
27.85833	7136
27.86667	7146
27.87500	7158
27.88333	7173
27.89167	7188
27.90000	7203
27.90833	7219
27.91667	7232
27.92500	7244
27.93333	7255
27.94167	7265
27.95000	7275
27.95833	7287
27.96667	7301
27.97500	7318
27.98333	7337
27.99167	7357
28.00000	7375
28.00833	7392
28.01667	7406
28.02500	7418
28.03333	7429
28.04167	7440
28.05000	7452
28.05833	7466
28.06667	7481
28.07500	7496
28.08333	7511
28.09167	7526
28.10000	7539
28.10833	7552
28.11667	7564
28.12500	7576
28.13333	7588
28.14167	7600
28.15000	7612
28.15833	7625
28.16667	7639
28.17500	7653
28.18333	7668
28.19167	7683
28.20000	7697
28.20833	7710
28.21667	7721
28.22500	7731
28.23333	7740
28.24167	7752
28.25000	7764
28.25833	7778
28.26667	7792
28.27500	7807
28.28333	7823
28.29167	7840
28.30000	7856
28.30833	7872
28.31667	7886
28.32500	7897
28.33333	7907
28.34167	7917
28.35000	7926
28.35833	7937
28.36667	7948
28.37500	7959
28.38333	7972
28.39167	7986
28.40000	8000
28.40833	8015
28.41667	8029
28.42500	8043
28.43333	8055
28.44167	8066
28.45000	8077
28.45833	8087
28.46667	8097
28.47500	8108
28.48333	8120
28.49167	8134
28.50000	8147
28.50833	8160
28.51667	8174
28.52500	8189
28.53333	8204
28.54167	8219
28.55000	8234
28.55833	8247
28.56667	8261
28.57500	8274
28.58333	8288
28.59167	8302
28.60000	8317
28.60833	8332
28.61667	8348
28.62500	8365
28.63333	8381
28.64167	8395
28.65000	8409
28.65833	8423
28.66667	8439
28.67500	8455
28.68333	8473
28.69167	8492
28.70000	8511
28.70833	8531
28.71667	8551
28.72500	8571
28.73333	8591
28.74167	8610
28.75000	8628
28.75833	8646
28.76667	8665
28.77500	8683
28.78333	8701
28.79167	8720
28.80000	8740
28.80833	8763
28.81667	8786
28.82500	8810
28.83333	8833
28.84167	8855
28.85000	8877
28.85833	8898
28.86667	8922
28.87500	8945
28.88333	8971
28.89167	8997
28.90000	9025
28.90833	9053
28.91667	9081
28.92500	9111
28.93333	9140
28.94167	9171
28.95000	9201
28.95833	9229
28.96667	9257
28.97500	9286
28.98333	9317
28.99167	9350
29.00000	9384
29.00833	9420
29.01667	9455
29.02500	9491
29.03333	9527
29.04167	9563
29.05000	9600
29.05833	9636
29.06667	9672
29.07500	9707
29.08333	9744
29.09167	9783
29.10000	9826
29.10833	9872
29.11667	9921
29.12500	9972
29.13333	10022
29.14167	10073
29.15000	10123
29.15833	10174
29.16667	10227
29.17500	10280
29.18333	10336
29.19167	10392
29.20000	10449
29.20833	10507
29.21667	10566
29.22500	10631
29.23333	10697
29.24167	10768
29.25000	10839
29.25833	10910
29.26667	10982
29.27500	11055
29.28333	11135
29.29167	11217
29.30000	11302
29.30833	11389
29.31667	11475
29.32500	11563
29.33333	11652
29.34167	11746
29.35000	11843
29.35833	11941
29.36667	12043
29.37500	12146
29.38333	12256
29.39167	12368
29.40000	12485
29.40833	12607
29.41667	12731
29.42500	12862
29.43333	12995
29.44167	13136
29.45000	13280
29.45833	13428
29.46667	13583
29.47500	13738
29.48333	13901
29.49167	14065
29.50000	14237
29.50833	14417
29.51667	14600
29.52500	14793
29.53333	14986
29.54167	15186
29.55000	15389
29.55833	15597
29.56667	15814
29.57500	16035
29.58333	16270
29.59167	16507
29.60000	16753
29.60833	17005
29.61667	17259
29.62500	17526
29.63333	17793
29.64167	18072
29.65000	18356
29.65833	18647
29.66667	18951
29.67500	19256
29.68333	19575
29.69167	19897
29.70000	20229
29.70833	20569
29.71667	20911
29.72500	21267
29.73333	21621
29.74167	21986
29.75000	22355
29.75833	22731
29.76667	23123
29.77500	23514
29.78333	23924
29.79167	24334
29.80000	24752
29.80833	25177
29.81667	25598
29.82500	26033
29.83333	26463
29.84167	26904
29.85000	27348
29.85833	27795
29.86667	28256
29.87500	28711
29.88333	29182
29.89167	29649
29.90000	30120
29.90833	30596
29.91667	31064
29.92500	31542
29.93333	32011
29.94167	32488
29.95000	32964
29.95833	33437
29.96667	33918
29.97500	34388
29.98333	34866
29.99167	35335
30.00000	35805
30.00833	36275
30.01667	36732
30.02500	37196
30.03333	37645
30.04167	38100
30.05000	38550
30.05833	38993
30.06667	39439
30.07500	39869
30.08333	40302
30.09167	40721
30.10000	41133
30.10833	41538
30.11667	41927
30.12500	42313
30.13333	42683
30.14167	43049
30.15000	43404
30.15833	43746
30.16667	44084
30.17500	44404
30.18333	44720
30.19167	45019
30.20000	45304
30.20833	45577
30.21667	45828
30.22500	46070
30.23333	46294
30.24167	46510
30.25000	46714
30.25833	46902
30.26667	47080
30.27500	47238
30.28333	47384
30.29167	47513
30.30000	47625
30.30833	47724
30.31667	47805
30.32500	47873
30.33333	47926
30.34167	47963
30.35000	47985
30.35833	47989
30.36667	47977
30.37500	47950
30.38333	47907
30.39167	47850
30.40000	47778
30.40833	47690
30.41667	47589
30.42500	47470
30.43333	47340
30.44167	47192
30.45000	47032
30.45833	46860
30.46667	46671
30.47500	46471
30.48333	46252
30.49167	46022
30.50000	45777
30.50833	45517
30.51667	45250
30.52500	44966
30.53333	44676
30.54167	44370
30.55000	44053
30.55833	43726
30.56667	43384
30.57500	43041
30.58333	42682
30.59167	42323
30.60000	41954
30.60833	41575
30.61667	41193
30.62500	40793
30.63333	40393
30.64167	39978
30.65000	39558
30.65833	39139
30.66667	38711
30.67500	38290
30.68333	37858
30.69167	37428
30.70000	36988
30.70833	36538
30.71667	36091
30.72500	35631
30.73333	35179
30.74167	34721
30.75000	34264
30.75833	33812
30.76667	33351
30.77500	32902
30.78333	32443
30.79167	31992
30.80000	31539
30.80833	31085
30.81667	30639
30.82500	30183
30.83333	29739
30.84167	29290
30.85000	28847
30.85833	28411
30.86667	27973
30.87500	27549
30.88333	27120
30.89167	26701
30.90000	26282
30.90833	25863
30.91667	25454
30.92500	25037
30.93333	24634
30.94167	24231
30.95000	23838
30.95833	23454
30.96667	23071
30.97500	22700
30.98333	22326
30.99167	21961
31.00000	21598
31.00833	21235
31.01667	20885
31.02500	20533
31.03333	20196
31.04167	19863
31.05000	19537
31.05833	19222
31.06667	18905
31.07500	18600
31.08333	18291
31.09167	17991
31.10000	17695
31.10833	17402
31.11667	17122
31.12500	16842
31.13333	16576
31.14167	16314
31.15000	16059
31.15833	15812
31.16667	15564
31.17500	15326
31.18333	15085
31.19167	14850
31.20000	14619
31.20833	14390
31.21667	14172
31.22500	13954
31.23333	13746
31.24167	13542
31.25000	13344
31.25833	13154
31.26667	12966
31.27500	12787
31.28333	12608
31.29167	12435
31.30000	12262
31.30833	12091
31.31667	11925
31.32500	11758
31.33333	11600
31.34167	11446
31.35000	11297
31.35833	11153
31.36667	11010
31.37500	10875
31.38333	10741
31.39167	10612
31.40000	10487
31.40833	10364
31.41667	10245
31.42500	10126
31.43333	10012
31.44167	9898
31.45000	9786
31.45833	9678
31.46667	9571
31.47500	9470
31.48333	9370
31.49167	9273
31.50000	9179
31.50833	9086
31.51667	8997
31.52500	8908
31.53333	8822
31.54167	8737
31.55000	8655
31.55833	8576
31.56667	8500
31.57500	8427
31.58333	8355
31.59167	8285
31.60000	8217
31.60833	8150
31.61667	8085
31.62500	8021
31.63333	7959
31.64167	7899
31.65000	7841
31.65833	7786
31.66667	7732
31.67500	7679
31.68333	7623
31.69167	7569
31.70000	7516
31.70833	7465
31.71667	7419
31.72500	7376
31.73333	7334
31.74167	7293
31.75000	7253
31.75833	7214
31.76667	7175
31.77500	7139
31.78333	7103
31.79167	7069
31.80000	7036
31.80833	7004
31.81667	6976
31.82500	6950
31.83333	6926
31.84167	6903
31.85000	6881
31.85833	6858
31.86667	6835
31.87500	6815
31.88333	6797
31.89167	6783
31.90000	6771
31.90833	6760
31.91667	6750
31.92500	6739
31.93333	6731
31.94167	6725
31.95000	6722
31.95833	6719
31.96667	6717
31.97500	6714
31.98333	6713
31.99167	6712
32.00000	6714
32.00833	6720
32.01667	6728
32.02500	6737
32.03333	6747
32.04167	6758
32.05000	6771
32.05833	6785
32.06667	6803
32.07500	6823
32.08333	6844
32.09167	6865
32.10000	6887
32.10833	6911
32.11667	6935
32.12500	6962
32.13333	6989
32.14167	7019
32.15000	7056
32.15833	7097
32.16667	7137
32.17500	7178
32.18333	7222
32.19167	7267
32.20000	7314
32.20833	7363
32.21667	7413
32.22500	7466
32.23333	7519
32.24167	7575
32.25000	7633
32.25833	7691
32.26667	7752
32.27500	7813
32.28333	7876
32.29167	7940
32.30000	8005
32.30833	8072
32.31667	8141
32.32500	8213
32.33333	8285
32.34167	8359
32.35000	8433
32.35833	8508
32.36667	8584
32.37500	8660
32.38333	8739
32.39167	8818
32.40000	8900
32.40833	8985
32.41667	9070
32.42500	9157
32.43333	9243
32.44167	9329
32.45000	9415
32.45833	9499
32.46667	9586
32.47500	9670
32.48333	9758
32.49167	9844
32.50000	9932
32.50833	10021
32.51667	10110
32.52500	10203
32.53333	10296
32.54167	10391
32.55000	10487
32.55833	10581
32.56667	10674
32.57500	10764
32.58333	10854
32.59167	10943
32.60000	11033
32.60833	11124
32.61667	11212
32.62500	11301
32.63333	11387
32.64167	11473
32.65000	11559
32.65833	11643
32.66667	11729
32.67500	11813
32.68333	11899
32.69167	11983
32.70000	12067
32.70833	12150
32.71667	12232
32.72500	12316
32.73333	12398
32.74167	12481
32.75000	12562
32.75833	12639
32.76667	12713
32.77500	12784
32.78333	12856
32.79167	12927
32.80000	13000
32.80833	13074
32.81667	13145
32.82500	13216
32.83333	13283
32.84167	13351
32.85000	13417
32.85833	13481
32.86667	13543
32.87500	13602
32.88333	13661
32.89167	13718
32.90000	13775
32.90833	13833
32.91667	13888
32.92500	13940
32.93333	13988
32.94167	14035
32.95000	14080
32.95833	14125
32.96667	14170
32.97500	14215
32.98333	14260
32.99167	14304
33.00000	14348
33.00833	14389
33.01667	14429
33.02500	14466
33.03333	14501
33.04167	14534
33.05000	14566
33.05833	14600
33.06667	14635
33.07500	14667
33.08333	14699
33.09167	14727
33.10000	14752
33.10833	14774
33.11667	14797
33.12500	14822
33.13333	14845
33.14167	14869
33.15000	14890
33.15833	14907
33.16667	14922
33.17500	14933
33.18333	14944
33.19167	14953
33.20000	14963
33.20833	14972
33.21667	14981
33.22500	14991
33.23333	14999
33.24167	15005
33.25000	15010
33.25833	15013
33.26667	15013
33.27500	15010
33.28333	15006
33.29167	15001
33.30000	14996
33.30833	14991
33.31667	14985
33.32500	14979
33.33333	14971
33.34167	14959
33.35000	14946
33.35833	14932
33.36667	14916
33.37500	14898
33.38333	14878
33.39167	14857
33.40000	14835
33.40833	14812
33.41667	14788
33.42500	14761
33.43333	14734
33.44167	14705
33.45000	14674
33.45833	14643
33.46667	14608
33.47500	14573
33.48333	14535
33.49167	14495
33.50000	14453
33.50833	14409
33.51667	14366
33.52500	14321
33.53333	14275
33.54167	14228
33.55000	14179
33.55833	14128
33.56667	14074
33.57500	14019
33.58333	13962
33.59167	13903
33.60000	13843
33.60833	13780
33.61667	13716
33.62500	13649
33.63333	13580
33.64167	13508
33.65000	13435
33.65833	13361
33.66667	13285
33.67500	13209
33.68333	13132
33.69167	13055
33.70000	12977
33.70833	12896
33.71667	12815
33.72500	12729
33.73333	12642
33.74167	12551
33.75000	12458
33.75833	12366
33.76667	12270
33.77500	12175
33.78333	12077
33.79167	11979
33.80000	11879
33.80833	11779
33.81667	11680
33.82500	11579
33.83333	11481
33.84167	11379
33.85000	11277
33.85833	11174
33.86667	11066
33.87500	10961
33.88333	10853
33.89167	10745
33.90000	10635
33.90833	10522
33.91667	10410
33.92500	10294
33.93333	10180
33.94167	10067
33.95000	9956
33.95833	9846
33.96667	9736
33.97500	9627
33.98333	9515
33.99167	9402
34.00000	9289
34.00833	9174
34.01667	9062
34.02500	8947
34.03333	8836
34.04167	8723
34.05000	8610
34.05833	8497
34.06667	8382
34.07500	8270
34.08333	8158
34.09167	8048
34.10000	7940
34.10833	7831
34.11667	7724
34.12500	7616
34.13333	7509
34.14167	7400
34.15000	7290
34.15833	7181
34.16667	7072
34.17500	6967
34.18333	6863
34.19167	6762
34.20000	6662
34.20833	6562
34.21667	6466
34.22500	6369
34.23333	6273
34.24167	6176
34.25000	6079
34.25833	5984
34.26667	5889
34.27500	5798
34.28333	5707
34.29167	5618
34.30000	5531
34.30833	5444
34.31667	5359
34.32500	5272
34.33333	5189
34.34167	5105
34.35000	5022
34.35833	4942
34.36667	4861
34.37500	4782
34.38333	4702
34.39167	4625
34.40000	4550
34.40833	4477
34.41667	4407
34.42500	4338
34.43333	4273
34.44167	4207
34.45000	4141
34.45833	4076
34.46667	4010
34.47500	3944
34.48333	3875
34.49167	3807
34.50000	3740
34.50833	3675
34.51667	3616
34.52500	3560
34.53333	3507
34.54167	3454
34.55000	3401
34.55833	3349
34.56667	3297
34.57500	3247
34.58333	3197
34.59167	3148
34.60000	3100
34.60833	3052
34.61667	3006
34.62500	2961
34.63333	2917
34.64167	2873
34.65000	2831
34.65833	2791
34.66667	2752
34.67500	2713
34.68333	2675
34.69167	2636
34.70000	2597
34.70833	2558
34.71667	2522
34.72500	2487
34.73333	2454
34.74167	2424
34.75000	2396
34.75833	2370
34.76667	2344
34.77500	2318
34.78333	2290
34.79167	2263
34.80000	2234
34.80833	2204
34.81667	2176
34.82500	2149
34.83333	2126
34.84167	2104
34.85000	2085
34.85833	2067
34.86667	2048
34.87500	2028
34.88333	2008
34.89167	1987
34.90000	1965
34.90833	1943
34.91667	1922
34.92500	1902
34.93333	1885
34.94167	1869
34.95000	1854
34.95833	1841
34.96667	1828
34.97500	1816
34.98333	1805
34.99167	1795
35.00000	1786
35.00833	1778
35.01667	1769
35.02500	1758
35.03333	1747
35.04167	1734
35.05000	1721
35.05833	1709
35.06667	1697
35.07500	1686
35.08333	1677
35.09167	1670
35.10000	1662
35.10833	1654
35.11667	1645
35.12500	1636
35.13333	1628
35.14167	1621
35.15000	1615
35.15833	1609
35.16667	1603
35.17500	1596
35.18333	1588
35.19167	1581
35.20000	1574
35.20833	1569
35.21667	1563
35.22500	1557
35.23333	1551
35.24167	1544
35.25000	1538
35.25833	1533
35.26667	1528
35.27500	1525
35.28333	1522
35.29167	1519
35.30000	1516
35.30833	1514
35.31667	1511
35.32500	1508
35.33333	1505
35.34167	1502
35.35000	1499
35.35833	1494
35.36667	1488
35.37500	1482
35.38333	1477
35.39167	1473
35.40000	1469
35.40833	1464
35.41667	1459
35.42500	1454
35.43333	1450
35.44167	1446
35.45000	1442
35.45833	1437
35.46667	1431
35.47500	1425
35.48333	1420
35.49167	1415
35.50000	1410
35.50833	1405
35.51667	1401
35.52500	1397
35.53333	1394
35.54167	1390
35.55000	1386
35.55833	1380
35.56667	1373
35.57500	1364
35.58333	1357
35.59167	1349
35.60000	1343
35.60833	1337
35.61667	1332
35.62500	1326
35.63333	1321
35.64167	1316
35.65000	1311
35.65833	1307
35.66667	1303
35.67500	1299
35.68333	1295
35.69167	1290
35.70000	1282
35.70833	1274
35.71667	1266
35.72500	1260
35.73333	1253
35.74167	1245
35.75000	1235
35.75833	1224
35.76667	1212
35.77500	1201
35.78333	1190
35.79167	1182
35.80000	1176
35.80833	1172
35.81667	1170
35.82500	1168
35.83333	1165
35.84167	1161
35.85000	1154
35.85833	1145
35.86667	1136
35.87500	1126
35.88333	1115
35.89167	1104
35.90000	1094
35.90833	1084
35.91667	1076
35.92500	1069
35.93333	1063
35.94167	1057
35.95000	1052
35.95833	1047
35.96667	1043
35.97500	1039
35.98333	1034
35.99167	1028
36.00000	1021
36.00833	1013
36.01667	1006
36.02500	998
36.03333	992
36.04167	986
36.05000	981
36.05833	976
36.06667	970
36.07500	965
36.08333	960
36.09167	953
36.10000	946
36.10833	938
36.11667	930
36.12500	924
36.13333	920
36.14167	919
36.15000	920
36.15833	920
36.16667	918
36.17500	914
36.18333	907
36.19167	900
36.20000	895
36.20833	890
36.21667	885
36.22500	880
36.23333	873
36.24167	864
36.25000	855
36.25833	847
36.26667	839
36.27500	832
36.28333	824
36.29167	817
36.30000	812
36.30833	808
36.31667	805
36.32500	803
36.33333	800
36.34167	796
36.35000	792
36.35833	787
36.36667	782
36.37500	777
36.38333	772
36.39167	767
36.40000	763
36.40833	760
36.41667	758
36.42500	758
36.43333	758
36.44167	757
36.45000	756
36.45833	755
36.46667	754
36.47500	753
36.48333	751
36.49167	746
36.50000	741
36.50833	735
36.51667	730
36.52500	726
36.53333	723
36.54167	723
36.55000	725
36.55833	729
36.56667	732
36.57500	733
36.58333	732
36.59167	729
36.60000	724
36.60833	720
36.61667	715
36.62500	711
36.63333	707
36.64167	704
36.65000	701
36.65833	699
36.66667	697
36.67500	696
36.68333	695
36.69167	694
36.70000	692
36.70833	689
36.71667	687
36.72500	686
36.73333	685
36.74167	685
36.75000	686
36.75833	686
36.76667	686
36.77500	684
36.78333	682
36.79167	681
36.80000	679
36.80833	677
36.81667	674
36.82500	671
36.83333	669
36.84167	666
36.85000	664
36.85833	664
36.86667	666
36.87500	669
36.88333	671
36.89167	673
36.90000	673
36.90833	670
36.91667	666
36.92500	662
36.93333	660
36.94167	660
36.95000	662
36.95833	667
36.96667	671
36.97500	672
36.98333	669
36.99167	664
37.00000	658
37.00833	651
37.01667	646
37.02500	642
37.03333	640
37.04167	640
37.05000	640
37.05833	642
37.06667	645
37.07500	646
37.08333	646
37.09167	644
37.10000	643
37.10833	644
37.11667	646
37.12500	648
37.13333	649
37.14167	648
37.15000	647
37.15833	646
37.16667	646
37.17500	647
37.18333	647
37.19167	645
37.20000	644
37.20833	642
37.21667	641
37.22500	641
37.23333	640
37.24167	638
37.25000	636
37.25833	633
37.26667	632
37.27500	632
37.28333	634
37.29167	635
37.30000	635
37.30833	633
37.31667	630
37.32500	625
37.33333	620
37.34167	616
37.35000	612
37.35833	609
37.36667	605
37.37500	603
37.38333	601
37.39167	599
37.40000	598
37.40833	599
37.41667	599
37.42500	599
37.43333	599
37.44167	599
37.45000	599
37.45833	599
37.46667	598
37.47500	595
37.48333	592
37.49167	588
37.50000	585
37.50833	583
37.51667	581
37.52500	580
37.53333	580
37.54167	578
37.55000	574
37.55833	571
37.56667	569
37.57500	567
37.58333	567
37.59167	566
37.60000	565
37.60833	563
37.61667	561
37.62500	560
37.63333	560
37.64167	559
37.65000	558
37.65833	555
37.66667	551
37.67500	545
37.68333	540
37.69167	535
37.70000	529
37.70833	524
37.71667	521
37.72500	521
37.73333	522
37.74167	524
37.75000	525
37.75833	524
37.76667	520
37.77500	516
37.78333	513
37.79167	511
37.80000	511
37.80833	512
37.81667	512
37.82500	511
37.83333	509
37.84167	504
37.85000	500
37.85833	495
37.86667	491
37.87500	488
37.88333	485
37.89167	482
37.90000	480
37.90833	477
37.91667	475
37.92500	473
37.93333	471
37.94167	469
37.95000	467
37.95833	465
37.96667	463
37.97500	461
37.98333	459
37.99167	458
38.00000	459
38.00833	460
38.01667	460
38.02500	460
38.03333	458
38.04167	455
38.05000	452
38.05833	449
38.06667	445
38.07500	442
38.08333	437
38.09167	433
38.10000	430
38.10833	428
38.11667	429
38.12500	430
38.13333	431
38.14167	430
38.15000	428
38.15833	426
38.16667	425
38.17500	425
38.18333	428
38.19167	432
38.20000	434
38.20833	434
38.21667	432
38.22500	428
38.23333	425
38.24167	423
38.25000	420
38.25833	418
38.26667	415
38.27500	413
38.28333	413
38.29167	413
38.30000	413
38.30833	413
38.31667	412
38.32500	412
38.33333	413
38.34167	415
38.35000	417
38.35833	418
38.36667	416
38.37500	414
38.38333	411
38.39167	409
38.40000	408
38.40833	409
38.41667	411
38.42500	413
38.43333	415
38.44167	418
38.45000	422
38.45833	425
38.46667	428
38.47500	431
38.48333	433
38.49167	434
38.50000	435
38.50833	437
38.51667	441
38.52500	445
38.53333	448
38.54167	449
38.55000	447
38.55833	445
38.56667	442
38.57500	440
38.58333	442
38.59167	445
38.60000	448
38.60833	450
38.61667	450
38.62500	450
38.63333	449
38.64167	450
38.65000	453
38.65833	457
38.66667	461
38.67500	465
38.68333	469
38.69167	474
38.70000	478
38.70833	482
38.71667	486
38.72500	491
38.73333	495
38.74167	498
38.75000	500
38.75833	502
38.76667	504
38.77500	507
38.78333	511
38.79167	514
38.80000	515
38.80833	516
38.81667	517
38.82500	519
38.83333	522
38.84167	525
38.85000	527
38.85833	530
38.86667	532
38.87500	534
38.88333	538
38.89167	542
38.90000	546
38.90833	549
38.91667	552
38.92500	557
38.93333	562
38.94167	567
38.95000	572
38.95833	576
38.96667	579
38.97500	580
38.98333	582
38.99167	583
39.00000	583
39.00833	583
39.01667	585
39.02500	588
39.03333	592
39.04167	596
39.05000	598
39.05833	599
39.06667	600
39.07500	600
39.08333	601
39.09167	603
39.10000	606
39.10833	609
39.11667	613
39.12500	618
39.13333	623
39.14167	624
39.15000	623
39.15833	621
39.16667	618
39.17500	616
39.18333	615
39.19167	616
39.20000	617
39.20833	618
39.21667	620
39.22500	622
39.23333	625
39.24167	627
39.25000	626
39.25833	624
39.26667	621
39.27500	618
39.28333	616
39.29167	614
39.30000	613
39.30833	613
39.31667	615
39.32500	617
39.33333	620
39.34167	622
39.35000	622
39.35833	620
39.36667	616
39.37500	612
39.38333	607
39.39167	604
39.40000	602
39.40833	603
39.41667	606
39.42500	611
39.43333	615
39.44167	617
39.45000	617
39.45833	617
39.46667	616
39.47500	614
39.48333	611
39.49167	607
39.50000	601
39.50833	594
39.51667	589
39.52500	586
39.53333	586
39.54167	587
39.55000	589
39.55833	591
39.56667	591
39.57500	589
39.58333	586
39.59167	582
39.60000	577
39.60833	572
39.61667	567
39.62500	562
39.63333	558
39.64167	556
39.65000	554
39.65833	553
39.66667	551
39.67500	548
39.68333	541
39.69167	534
39.70000	526
39.70833	519
39.71667	515
39.72500	514
39.73333	516
39.74167	517
39.75000	519
39.75833	518
39.76667	515
39.77500	510
39.78333	504
39.79167	498
39.80000	491
39.80833	484
39.81667	479
39.82500	477
39.83333	477
39.84167	477
39.85000	478
39.85833	478
39.86667	476
39.87500	473
39.88333	472
39.89167	471
39.90000	472
39.90833	472
39.91667	473
39.92500	472
39.93333	470
39.94167	467
39.95000	464
39.95833	462
39.96667	461
39.97500	460
39.98333	458
39.99167	455
40.00000	449
40.00833	443
40.01667	439
40.02500	436
40.03333	436
40.04167	435
40.05000	435
40.05833	436
40.06667	437
40.07500	439
40.08333	439
40.09167	437
40.10000	435
40.10833	431
40.11667	429
40.12500	427
40.13333	425
40.14167	424
40.15000	422
40.15833	420
40.16667	418
40.17500	416
40.18333	413
40.19167	410
40.20000	408
40.20833	407
40.21667	406
40.22500	407
40.23333	408
40.24167	409
40.25000	410
40.25833	410
40.26667	409
40.27500	407
40.28333	406
40.29167	407
40.30000	409
40.30833	411
40.31667	414
40.32500	416
40.33333	419
40.34167	423
40.35000	428
40.35833	434
40.36667	439
40.37500	444
40.38333	449
40.39167	454
40.40000	460
40.40833	466
40.41667	473
40.42500	480
40.43333	488
40.44167	494
40.45000	499
40.45833	503
40.46667	508
40.47500	514
40.48333	521
40.49167	529
40.50000	537
40.50833	544
40.51667	553
40.52500	563
40.53333	576
40.54167	591
40.55000	607
40.55833	624
40.56667	642
40.57500	661
40.58333	682
40.59167	704
40.60000	727
40.60833	752
40.61667	777
40.62500	803
40.63333	829
40.64167	858
40.65000	887
40.65833	918
40.66667	950
40.67500	984
40.68333	1021
40.69167	1059
40.70000	1098
40.70833	1139
40.71667	1180
40.72500	1224
40.73333	1270
40.74167	1321
40.75000	1377
40.75833	1435
40.76667	1497
40.77500	1561
40.78333	1627
40.79167	1695
40.80000	1765
40.80833	1837
40.81667	1911
40.82500	1989
40.83333	2069
40.84167	2153
40.85000	2241
40.85833	2330
40.86667	2426
40.87500	2523
40.88333	2626
40.89167	2730
40.90000	2838
40.90833	2949
40.91667	3061
40.92500	3178
40.93333	3296
40.94167	3418
40.95000	3544
40.95833	3672
40.96667	3806
40.97500	3942
40.98333	4086
40.99167	4234
41.00000	4389
41.00833	4550
41.01667	4711
41.02500	4879
41.03333	5046
41.04167	5219
41.05000	5394
41.05833	5571
41.06667	5754
41.07500	5935
41.08333	6122
41.09167	6310
41.10000	6500
41.10833	6696
41.11667	6893
41.12500	7101
41.13333	7308
41.14167	7522
41.15000	7737
41.15833	7949
41.16667	8164
41.17500	8376
41.18333	8595
41.19167	8814
41.20000	9036
41.20833	9263
41.21667	9486
41.22500	9712
41.23333	9932
41.24167	10154
41.25000	10376
41.25833	10597
41.26667	10822
41.27500	11044
41.28333	11272
41.29167	11496
41.30000	11718
41.30833	11941
41.31667	12158
41.32500	12378
41.33333	12592
41.34167	12805
41.35000	13014
41.35833	13218
41.36667	13424
41.37500	13622
41.38333	13823
41.39167	14019
41.40000	14210
41.40833	14399
41.41667	14580
41.42500	14759
41.43333	14932
41.44167	15104
41.45000	15273
41.45833	15435
41.46667	15594
41.47500	15742
41.48333	15885
41.49167	16020
41.50000	16149
41.50833	16275
41.51667	16394
41.52500	16513
41.53333	16624
41.54167	16729
41.55000	16828
41.55833	16918
41.56667	17003
41.57500	17078
41.58333	17147
41.59167	17208
41.60000	17262
41.60833	17310
41.61667	17351
41.62500	17387
41.63333	17416
41.64167	17439
41.65000	17455
41.65833	17464
41.66667	17465
41.67500	17460
41.68333	17449
41.69167	17433
41.70000	17410
41.70833	17381
41.71667	17345
41.72500	17301
41.73333	17252
41.74167	17195
41.75000	17133
41.75833	17067
41.76667	16995
41.77500	16918
41.78333	16832
41.79167	16740
41.80000	16640
41.80833	16533
41.81667	16420
41.82500	16298
41.83333	16173
41.84167	16043
41.85000	15909
41.85833	15774
41.86667	15633
41.87500	15492
41.88333	15342
41.89167	15190
41.90000	15032
41.90833	14867
41.91667	14701
41.92500	14526
41.93333	14351
41.94167	14169
41.95000	13983
41.95833	13794
41.96667	13598
41.97500	13405
41.98333	13208
41.99167	13012
42.00000	12816
42.00833	12616
42.01667	12416
42.02500	12207
42.03333	12001
42.04167	11792
42.05000	11583
42.05833	11374
42.06667	11159
42.07500	10946
42.08333	10726
42.09167	10509
42.10000	10294
42.10833	10079
42.11667	9870
42.12500	9657
42.13333	9448
42.14167	9234
42.15000	9021
42.15833	8813
42.16667	8603
42.17500	8402
42.18333	8201
42.19167	8004
42.20000	7808
42.20833	7609
42.21667	7415
42.22500	7217
42.23333	7026
42.24167	6837
42.25000	6651
42.25833	6472
42.26667	6292
42.27500	6118
42.28333	5942
42.29167	5770
42.30000	5601
42.30833	5434
42.31667	5273
42.32500	5111
42.33333	4956
42.34167	4803
42.35000	4654
42.35833	4511
42.36667	4369
42.37500	4234
42.38333	4099
42.39167	3969
42.40000	3841
42.40833	3715
42.41667	3594
42.42500	3475
42.43333	3362
42.44167	3251
42.45000	3143
42.45833	3039
42.46667	2936
42.47500	2840
42.48333	2745
42.49167	2654
42.50000	2567
42.50833	2480
42.51667	2397
42.52500	2313
42.53333	2233
42.54167	2155
42.55000	2081
42.55833	2012
42.56667	1945
42.57500	1883
42.58333	1823
42.59167	1764
42.60000	1706
42.60833	1648
42.61667	1592
42.62500	1538
42.63333	1488
42.64167	1441
42.65000	1397
42.65833	1355
42.66667	1314
42.67500	1276
42.68333	1238
42.69167	1203
42.70000	1168
42.70833	1135
42.71667	1102
42.72500	1069
42.73333	1038
42.74167	1007
42.75000	976
42.75833	948
42.76667	920
42.77500	896
42.78333	874
42.79167	853
42.80000	832
42.80833	810
42.81667	788
42.82500	768
42.83333	751
42.84167	736
42.85000	722
42.85833	707
42.86667	691
42.87500	675
42.88333	659
42.89167	643
42.90000	626
42.90833	609
42.91667	591
42.92500	576
42.93333	563
42.94167	555
42.95000	549
42.95833	545
42.96667	540
42.97500	532
42.98333	521
42.99167	510
43.00000	500
43.00833	492
43.01667	485
43.02500	479
43.03333	473
43.04167	465
43.05000	455
43.05833	445
43.06667	435
43.07500	425
43.08333	417
43.09167	409
43.10000	405
43.10833	404
43.11667	404
43.12500	404
43.13333	402
43.14167	397
43.15000	390
43.15833	382
43.16667	375
43.17500	370
43.18333	368
43.19167	368
43.20000	368
43.20833	368
43.21667	366
43.22500	363
43.23333	359
43.24167	357
43.25000	355
43.25833	355
43.26667	357
43.27500	358
43.28333	359
43.29167	360
43.30000	360
43.30833	359
43.31667	359
43.32500	360
43.33333	362
43.34167	363
43.35000	363
43.35833	361
43.36667	359
43.37500	357
43.38333	356
43.39167	355
43.40000	355
43.40833	356
43.41667	357
43.42500	358
43.43333	359
43.44167	360
43.45000	360
43.45833	360
43.46667	361
43.47500	364
43.48333	367
43.49167	372
43.50000	376
43.50833	379
43.51667	383
43.52500	387
43.53333	390
43.54167	393
43.55000	395
43.55833	396
43.56667	398
43.57500	401
43.58333	406
43.59167	411
43.60000	414
43.60833	416
43.61667	416
43.62500	417
43.63333	419
43.64167	422
43.65000	426
43.65833	430
43.66667	436
43.67500	441
43.68333	445
43.69167	449
43.70000	453
43.70833	457
43.71667	461
43.72500	465
43.73333	469
43.74167	472
43.75000	474
43.75833	476
43.76667	478
43.77500	481
43.78333	485
43.79167	489
43.80000	493
43.80833	496
43.81667	498
43.82500	498
43.83333	498
43.84167	499
43.85000	502
43.85833	505
43.86667	508
43.87500	510
43.88333	511
43.89167	511
43.90000	510
43.90833	510
43.91667	511
43.92500	512
43.93333	513
43.94167	514
43.95000	515
43.95833	515
43.96667	514
43.97500	513
43.98333	513
43.99167	515
44.00000	516
44.00833	518
44.01667	519
44.02500	520
44.03333	521
44.04167	522
44.05000	524
44.05833	525
44.06667	525
44.07500	524
44.08333	521
44.09167	519
44.10000	518
44.10833	517
44.11667	517
44.12500	516
44.13333	513
44.14167	509
44.15000	504
44.15833	499
44.16667	494
44.17500	491
44.18333	489
44.19167	490
44.20000	492
44.20833	496
44.21667	498
44.22500	497
44.23333	494
44.24167	489
44.25000	483
44.25833	477
44.26667	473
44.27500	469
44.28333	466
44.29167	464
44.30000	464
44.30833	464
44.31667	465
44.32500	463
44.33333	457
44.34167	447
44.35000	435
44.35833	423
44.36667	413
44.37500	405
44.38333	400
44.39167	398
44.40000	397
44.40833	395
44.41667	392
44.42500	387
44.43333	381
44.44167	375
44.45000	369
44.45833	365
44.46667	361
44.47500	359
44.48333	357
44.49167	354
44.50000	352
44.50833	348
44.51667	344
44.52500	339
44.53333	334
44.54167	330
44.55000	327
44.55833	325
44.56667	326
44.57500	325
44.58333	322
44.59167	317
44.60000	313
44.60833	310
44.61667	308
44.62500	308
44.63333	309
44.64167	308
44.65000	305
44.65833	300
44.66667	294
44.67500	288
44.68333	283
44.69167	279
44.70000	277
44.70833	278
44.71667	279
44.72500	280
44.73333	279
44.74167	276
44.75000	272
44.75833	268
44.76667	264
44.77500	261
44.78333	259
44.79167	257
44.80000	255
44.80833	252
44.81667	249
44.82500	245
44.83333	242
44.84167	240
44.85000	241
44.85833	243
44.86667	247
44.87500	250
44.88333	253
44.89167	255
44.90000	255
44.90833	255
44.91667	255
44.92500	257
44.93333	259
44.94167	261
44.95000	262
44.95833	261
44.96667	258
44.97500	256
44.98333	256
44.99167	259
45.00000	263
45.00833	267
45.01667	271
45.02500	272
45.03333	274
45.04167	276
45.05000	278
45.05833	281
45.06667	282
45.07500	284
45.08333	286
45.09167	289
45.10000	292
45.10833	296
45.11667	299
45.12500	299
45.13333	300
45.14167	302
45.15000	306
45.15833	310
45.16667	313
45.17500	316
45.18333	318
45.19167	321
45.20000	325
45.20833	331
45.21667	336
45.22500	339
45.23333	341
45.24167	342
45.25000	342
45.25833	341
45.26667	342
45.27500	343
45.28333	346
45.29167	350
45.30000	355
45.30833	360
45.31667	363
45.32500	365
45.33333	365
45.34167	367
45.35000	370
45.35833	374
45.36667	379
45.37500	384
45.38333	389
45.39167	395
45.40000	401
45.40833	406
45.41667	410
45.42500	411
45.43333	411
45.44167	411
45.45000	412
45.45833	414
45.46667	417
45.47500	420
45.48333	422
45.49167	424
45.50000	425
45.50833	427
45.51667	429
45.52500	430
45.53333	432
45.54167	433
45.55000	435
45.55833	438
45.56667	442
45.57500	445
45.58333	448
45.59167	450
45.60000	452
45.60833	454
45.61667	457
45.62500	460
45.63333	463
45.64167	465
45.65000	466
45.65833	467
45.66667	469
45.67500	472
45.68333	475
45.69167	478
45.70000	482
45.70833	486
45.71667	488
45.72500	489
45.73333	489
45.74167	489
45.75000	489
45.75833	488
45.76667	487
45.77500	485
45.78333	482
45.79167	479
45.80000	478
45.80833	479
45.81667	480
45.82500	483
45.83333	486
45.84167	490
45.85000	492
45.85833	492
45.86667	490
45.87500	485
45.88333	480
45.89167	474
45.90000	470
45.90833	467
45.91667	464
45.92500	463
45.93333	461
45.94167	458
45.95000	455
45.95833	452
45.96667	452
45.97500	453
45.98333	454
45.99167	455
46.00000	452
46.00833	446
46.01667	441
46.02500	438
46.03333	437
46.04167	437
46.05000	437
46.05833	436
46.06667	434
46.07500	431
46.08333	427
46.09167	422
46.10000	417
46.10833	413
46.11667	410
46.12500	410
46.13333	410
46.14167	408
46.15000	405
46.15833	399
46.16667	393
46.17500	388
46.18333	386
46.19167	385
46.20000	385
46.20833	385
46.21667	383
46.22500	378
46.23333	372
46.24167	366
46.25000	360
46.25833	355
46.26667	350
46.27500	344
46.28333	338
46.29167	332
46.30000	327
46.30833	324
46.31667	323
46.32500	323
46.33333	324
46.34167	325
46.35000	326
46.35833	326
46.36667	324
46.37500	321
46.38333	317
46.39167	312
46.40000	306
46.40833	300
46.41667	295
46.42500	289
46.43333	284
46.44167	279
46.45000	275
46.45833	269
46.46667	262
46.47500	257
46.48333	254
46.49167	253
46.50000	252
46.50833	250
46.51667	248
46.52500	245
46.53333	243
46.54167	244
46.55000	246
46.55833	246
46.56667	243
46.57500	239
46.58333	233
46.59167	228
46.60000	224
46.60833	222
46.61667	221
46.62500	221
46.63333	220
46.64167	218
46.65000	215
46.65833	210
46.66667	203
46.67500	198
46.68333	194
46.69167	191
46.70000	189
46.70833	187
46.71667	185
46.72500	184
46.73333	184
46.74167	185
46.75000	184
46.75833	183
46.76667	179
46.77500	174
46.78333	170
46.79167	165
46.80000	162
46.80833	161
46.81667	161
46.82500	161
46.83333	161
46.84167	162
46.85000	164
46.85833	166
46.86667	168
46.87500	169
46.88333	167
46.89167	163
46.90000	160
46.90833	156
46.91667	152
46.92500	149
46.93333	146
46.94167	144
46.95000	142
46.95833	140
46.96667	140
46.97500	139
46.98333	138
46.99167	136
47.00000	133
47.00833	129
47.01667	126
47.02500	123
47.03333	121
47.04167	121
47.05000	122
47.05833	125
47.06667	129
47.07500	132
47.08333	134
47.09167	134
47.10000	132
47.10833	130
47.11667	127
47.12500	126
47.13333	126
47.14167	126
47.15000	125
47.15833	123
47.16667	122
47.17500	122
47.18333	124
47.19167	127
47.20000	129
47.20833	130
47.21667	130
47.22500	129
47.23333	129
47.24167	129
47.25000	131
47.25833	134
47.26667	138
47.27500	140
47.28333	140
47.29167	138
47.30000	135
47.30833	133
47.31667	131
47.32500	133
47.33333	135
47.34167	138
47.35000	140
47.35833	141
47.36667	141
47.37500	141
47.38333	140
47.39167	139
47.40000	139
47.40833	139
47.41667	139
47.42500	137
47.43333	134
47.44167	133
47.45000	132
47.45833	133
47.46667	134
47.47500	135
47.48333	135
47.49167	136
47.50000	138
47.50833	140
47.51667	142
47.52500	143
47.53333	143
47.54167	143
47.55000	144
47.55833	146
47.56667	150
47.57500	153
47.58333	155
47.59167	156
47.60000	155
47.60833	155
47.61667	157
47.62500	160
47.63333	165
47.64167	168
47.65000	171
47.65833	172
47.66667	172
47.67500	173
47.68333	175
47.69167	179
47.70000	184
47.70833	190
47.71667	195
47.72500	201
47.73333	206
47.74167	210
47.75000	213
47.75833	215
47.76667	216
47.77500	216
47.78333	216
47.79167	217
47.80000	218
47.80833	220
47.81667	221
47.82500	223
47.83333	226
47.84167	230
47.85000	235
47.85833	239
47.86667	243
47.87500	246
47.88333	248
47.89167	250
47.90000	251
47.90833	253
47.91667	255
47.92500	256
47.93333	257
47.94167	256
47.95000	254
47.95833	254
47.96667	256
47.97500	260
47.98333	267
47.99167	275
48.00000	281
48.00833	286
48.01667	289
48.02500	292
48.03333	294
48.04167	296
48.05000	299
48.05833	302
48.06667	304
48.07500	306
48.08333	309
48.09167	313
48.10000	319
48.10833	325
48.11667	330
48.12500	334
48.13333	336
48.14167	338
48.15000	339
48.15833	340
48.16667	340
48.17500	342
48.18333	344
48.19167	348
48.20000	352
48.20833	356
48.21667	360
48.22500	362
48.23333	364
48.24167	365
48.25000	366
48.25833	369
48.26667	373
48.27500	376
48.28333	378
48.29167	379
48.30000	379
48.30833	379
48.31667	378
48.32500	379
48.33333	380
48.34167	381
48.35000	382
48.35833	385
48.36667	388
48.37500	391
48.38333	394
48.39167	397
48.40000	400
48.40833	403
48.41667	405
48.42500	407
48.43333	407
48.44167	407
48.45000	405
48.45833	403
48.46667	401
48.47500	400
48.48333	401
48.49167	403
48.50000	405
48.50833	406
48.51667	405
48.52500	404
48.53333	403
48.54167	404
48.55000	405
48.55833	407
48.56667	409
48.57500	411
48.58333	412
48.59167	412
48.60000	411
48.60833	411
48.61667	410
48.62500	408
48.63333	405
48.64167	403
48.65000	401
48.65833	399
48.66667	399
48.67500	399
48.68333	399
48.69167	398
48.70000	398
48.70833	399
48.71667	401
48.72500	402
48.73333	403
48.74167	402
48.75000	399
48.75833	395
48.76667	392
48.77500	391
48.78333	390
48.79167	390
48.80000	389
48.80833	385
48.81667	380
48.82500	375
48.83333	369
48.84167	363
48.85000	357
48.85833	352
48.86667	349
48.87500	348
48.88333	349
48.89167	352
48.90000	354
48.90833	354
48.91667	352
48.92500	349
48.93333	347
48.94167	344
48.95000	342
48.95833	341
48.96667	340
48.97500	340
48.98333	341
48.99167	343
49.00000	344
49.00833	345
49.01667	343
49.02500	340
49.03333	335
49.04167	329
49.05000	323
49.05833	318
49.06667	314
49.07500	311
49.08333	308
49.09167	306
49.10000	305
49.10833	306
49.11667	307
49.12500	308
49.13333	306
49.14167	303
49.15000	298
49.15833	294
49.16667	289
49.17500	285
49.18333	282
49.19167	280
49.20000	279
49.20833	279
49.21667	278
49.22500	277
49.23333	275
49.24167	272
49.25000	269
49.25833	265
49.26667	261
49.27500	257
49.28333	253
49.29167	249
49.30000	245
49.30833	241
49.31667	236
49.32500	231
49.33333	227
49.34167	223
49.35000	220
49.35833	219
49.36667	220
49.37500	222
49.38333	225
49.39167	228
49.40000	230
49.40833	231
49.41667	230
49.42500	227
49.43333	224
49.44167	222
49.45000	220
49.45833	218
49.46667	216
49.47500	213
49.48333	212
49.49167	210
49.50000	210
49.50833	209
49.51667	208
49.52500	204
49.53333	200
49.54167	197
49.55000	193
49.55833	190
49.56667	188
49.57500	185
49.58333	182
49.59167	179
49.60000	178
49.60833	177
49.61667	177
49.62500	176
49.63333	176
49.64167	177
49.65000	178
49.65833	179
49.66667	180
49.67500	178
49.68333	175
49.69167	169
49.70000	164
49.70833	158
49.71667	154
49.72500	152
49.73333	152
49.74167	153
49.75000	154
49.75833	155
49.76667	154
49.77500	152
49.78333	149
49.79167	145
49.80000	141
49.80833	136
49.81667	133
49.82500	134
49.83333	136
49.84167	139
49.85000	141
49.85833	141
49.86667	138
49.87500	135
49.88333	133
49.89167	134
49.90000	137
49.90833	140
49.91667	141
49.92500	139
49.93333	135
49.94167	131
49.95000	127
49.95833	124
49.96667	122
49.97500	122
49.98333	122
49.99167	122
50.00000	123
50.00833	124
50.01667	124
50.02500	122
50.03333	119
50.04167	116
50.05000	113
50.05833	111
50.06667	112
50.07500	115
50.08333	117
50.09167	120
50.10000	119
50.10833	116
50.11667	112
50.12500	107
50.13333	102
50.14167	99
50.15000	98
50.15833	99
50.16667	102
50.17500	104
50.18333	107
50.19167	108
50.20000	108
50.20833	106
50.21667	103
50.22500	102
50.23333	103
50.24167	105
50.25000	108
50.25833	111
50.26667	111
50.27500	109
50.28333	106
50.29167	102
50.30000	98
50.30833	94
50.31667	93
50.32500	93
50.33333	94
50.34167	96
50.35000	97
50.35833	97
50.36667	96
50.37500	95
50.38333	93
50.39167	91
50.40000	90
50.40833	90
50.41667	90
50.42500	91
50.43333	93
50.44167	93
50.45000	91
50.45833	89
50.46667	87
50.47500	85
50.48333	86
50.49167	87
50.50000	88
50.50833	89
50.51667	88
50.52500	88
50.53333	86
50.54167	84
50.55000	82
50.55833	80
50.56667	80
50.57500	81
50.58333	85
50.59167	88
50.60000	90
50.60833	90
50.61667	88
50.62500	86
50.63333	83
50.64167	80
50.65000	78
50.65833	76
50.66667	75
50.67500	74
50.68333	73
50.69167	72
50.70000	71
50.70833	71
50.71667	71
50.72500	72
50.73333	75
50.74167	78
50.75000	81
50.75833	83
50.76667	83
50.77500	82
50.78333	79
50.79167	74
50.80000	71
50.80833	69
50.81667	68
50.82500	67
50.83333	66
50.84167	65
50.85000	64
50.85833	64
50.86667	64
50.87500	64
50.88333	64
50.89167	62
50.90000	59
50.90833	56
50.91667	54
50.92500	53
50.93333	53
50.94167	54
50.95000	55
50.95833	54
50.96667	52
50.97500	49
50.98333	48
50.99167	48
51.00000	49
51.00833	50
51.01667	53
51.02500	57
51.03333	60
51.04167	62
51.05000	63
51.05833	62
51.06667	62
51.07500	62
51.08333	63
51.09167	65
51.10000	65
51.10833	64
51.11667	61
51.12500	57
51.13333	54
51.14167	52
51.15000	51
51.15833	51
51.16667	52
51.17500	53
51.18333	54
51.19167	55
51.20000	57
51.20833	60
51.21667	63
51.22500	65
51.23333	65
51.24167	64
51.25000	63
51.25833	61
51.26667	59
51.27500	57
51.28333	55
51.29167	54
51.30000	55
51.30833	57
51.31667	60
51.32500	61
51.33333	61
51.34167	59
51.35000	55
51.35833	51
51.36667	48
51.37500	46
51.38333	46
51.39167	47
51.40000	49
51.40833	51
51.41667	51
51.42500	50
51.43333	48
51.44167	47
51.45000	47
51.45833	49
51.46667	51
51.47500	53
51.48333	54
51.49167	54
51.50000	54
51.50833	55
51.51667	56
51.52500	58
51.53333	58
51.54167	56
51.55000	54
51.55833	49
51.56667	44
51.57500	41
51.58333	41
51.59167	44
51.60000	47
51.60833	50
51.61667	51
51.62500	51
51.63333	49
51.64167	46
51.65000	44
51.65833	41
51.66667	40
51.67500	39
51.68333	39
51.69167	40
51.70000	41
51.70833	40
51.71667	39
51.72500	38
51.73333	37
51.74167	38
51.75000	40
51.75833	42
51.76667	43
51.77500	43
51.78333	40
51.79167	38
51.80000	36
51.80833	34
51.81667	33
51.82500	32
51.83333	32
51.84167	31
51.85000	28
51.85833	25
51.86667	24
51.87500	24
51.88333	27
51.89167	31
51.90000	34
51.90833	35
51.91667	35
51.92500	34
51.93333	32
51.94167	31
51.95000	31
51.95833	31
51.96667	32
51.97500	32
51.98333	32
51.99167	32
52.00000	32
52.00833	34
52.01667	36
52.02500	37
52.03333	36
52.04167	31
52.05000	25
52.05833	19
52.06667	16
52.07500	14
52.08333	16
52.09167	18
52.10000	20
52.10833	20
52.11667	19
52.12500	19
52.13333	20
52.14167	21
52.15000	23
52.15833	24
52.16667	24
52.17500	24
52.18333	24
52.19167	24
52.20000	25
52.20833	23
52.21667	22
52.22500	20
52.23333	20
52.24167	21
52.25000	24
52.25833	28
52.26667	31
52.27500	34
52.28333	35
52.29167	35
52.30000	33
52.30833	30
52.31667	28
52.32500	26
52.33333	24
52.34167	22
52.35000	20
52.35833	20
52.36667	22
52.37500	24
52.38333	25
52.39167	26
52.40000	27
52.40833	26
52.41667	24
52.42500	23
52.43333	22
52.44167	20
52.45000	18
52.45833	15
52.46667	13
52.47500	11
52.48333	11
52.49167	11
52.50000	12
52.50833	15
52.51667	19
52.52500	23
52.53333	26
52.54167	28
52.55000	31
52.55833	32
52.56667	34
52.57500	34
52.58333	33
52.59167	31
52.60000	27
52.60833	24
52.61667	22
52.62500	20
52.63333	20
52.64167	21
52.65000	21
52.65833	22
52.66667	23
52.67500	23
52.68333	25
52.69167	25
52.70000	26
52.70833	26
52.71667	24
52.72500	22
52.73333	18
52.74167	14
52.75000	10
52.75833	8
52.76667	7
52.77500	8
52.78333	9
52.79167	11
52.80000	13
52.80833	15
52.81667	16
52.82500	18
52.83333	20
52.84167	21
52.85000	22
52.85833	22
52.86667	20
52.87500	16
52.88333	12
52.89167	9
52.90000	7
52.90833	7
52.91667	9
52.92500	10
52.93333	12
52.94167	13
52.95000	14
52.95833	17
52.96667	20
52.97500	22
52.98333	22
52.99167	20
53.00000	15
53.00833	11
53.01667	8
53.02500	9
53.03333	12
53.04167	16
53.05000	21
53.05833	24
53.06667	27
53.07500	28
53.08333	26
53.09167	23
53.10000	19
53.10833	16
53.11667	13
53.12500	13
53.13333	15
53.14167	17
53.15000	19
53.15833	21
53.16667	23
53.17500	24
53.18333	23
53.19167	21
53.20000	20
53.20833	19
53.21667	19
53.22500	20
53.23333	21
53.24167	20
53.25000	19
53.25833	18
53.26667	19
53.27500	20
53.28333	23
53.29167	26
53.30000	28
53.30833	29
53.31667	29
53.32500	29
53.33333	28
53.34167	27
53.35000	25
53.35833	22
53.36667	20
53.37500	20
53.38333	25
53.39167	31
53.40000	37
53.40833	41
53.41667	44
53.42500	47
53.43333	49
53.44167	51
53.45000	53
53.45833	54
53.46667	56
53.47500	58
53.48333	60
53.49167	64
53.50000	66
53.50833	66
53.51667	66
53.52500	65
53.53333	66
53.54167	71
53.55000	77
53.55833	85
53.56667	93
53.57500	101
53.58333	107
53.59167	112
53.60000	116
53.60833	120
53.61667	121
53.62500	121
53.63333	120
53.64167	120
53.65000	122
53.65833	125
53.66667	130
53.67500	135
53.68333	140
53.69167	146
53.70000	152
53.70833	159
53.71667	167
53.72500	176
53.73333	186
53.74167	195
53.75000	204
53.75833	212
53.76667	218
53.77500	224
53.78333	230
53.79167	237
53.80000	246
53.80833	258
53.81667	271
53.82500	285
53.83333	301
53.84167	318
53.85000	337
53.85833	357
53.86667	377
53.87500	396
53.88333	412
53.89167	426
53.90000	439
53.90833	451
53.91667	466
53.92500	482
53.93333	501
53.94167	524
53.95000	548
53.95833	572
53.96667	596
53.97500	619
53.98333	641
53.99167	665
54.00000	691
54.00833	721
54.01667	752
54.02500	783
54.03333	815
54.04167	848
54.05000	882
54.05833	916
54.06667	951
54.07500	986
54.08333	1023
54.09167	1062
54.10000	1105
54.10833	1152
54.11667	1200
54.12500	1249
54.13333	1296
54.14167	1344
54.15000	1392
54.15833	1443
54.16667	1499
54.17500	1556
54.18333	1615
54.19167	1674
54.20000	1734
54.20833	1795
54.21667	1857
54.22500	1924
54.23333	1993
54.24167	2065
54.25000	2141
54.25833	2217
54.26667	2298
54.27500	2378
54.28333	2460
54.29167	2544
54.30000	2629
54.30833	2716
54.31667	2803
54.32500	2895
54.33333	2987
54.34167	3084
54.35000	3185
54.35833	3287
54.36667	3395
54.37500	3503
54.38333	3617
54.39167	3732
54.40000	3848
54.40833	3967
54.41667	4085
54.42500	4208
54.43333	4333
54.44167	4465
54.45000	4601
54.45833	4737
54.46667	4878
54.47500	5017
54.48333	5161
54.49167	5306
54.50000	5454
54.50833	5609
54.51667	5764
54.52500	5926
54.53333	6086
54.54167	6248
54.55000	6412
54.55833	6575
54.56667	6745
54.57500	6915
54.58333	7093
54.59167	7274
54.60000	7457
54.60833	7645
54.61667	7832
54.62500	8026
54.63333	8218
54.64167	8414
54.65000	8612
54.65833	8809
54.66667	9011
54.67500	9210
54.68333	9415
54.69167	9621
54.70000	9829
54.70833	10044
54.71667	10258
54.72500	10479
54.73333	10697
54.74167	10920
54.75000	11144
54.75833	11368
54.76667	11598
54.77500	11824
54.78333	12053
54.79167	12282
54.80000	12511
54.80833	12747
54.81667	12981
54.82500	13226
54.83333	13468
54.84167	13714
54.85000	13960
54.85833	14204
54.86667	14453
54.87500	14698
54.88333	14949
54.89167	15198
54.90000	15447
54.90833	15699
54.91667	15946
54.92500	16199
54.93333	16448
54.94167	16699
54.95000	16951
54.95833	17200
54.96667	17454
54.97500	17702
54.98333	17955
54.99167	18206
55.00000	18454
55.00833	18705
55.01667	18949
55.02500	19199
55.03333	19445
55.04167	19693
55.05000	19942
55.05833	20186
55.06667	20434
55.07500	20674
55.08333	20915
55.09167	21151
55.10000	21385
55.10833	21622
55.11667	21854
55.12500	22093
55.13333	22327
55.14167	22563
55.15000	22797
55.15833	23024
55.16667	23252
55.17500	23471
55.18333	23690
55.19167	23906
55.20000	24119
55.20833	24335
55.21667	24546
55.22500	24759
55.23333	24965
55.24167	25170
55.25000	25370
55.25833	25564
55.26667	25758
55.27500	25945
55.28333	26134
55.29167	26319
55.30000	26499
55.30833	26676
55.31667	26846
55.32500	27015
55.33333	27177
55.34167	27338
55.35000	27497
55.35833	27651
55.36667	27805
55.37500	27953
55.38333	28101
55.39167	28242
55.40000	28377
55.40833	28509
55.41667	28633
55.42500	28757
55.43333	28875
55.44167	28991
55.45000	29103
55.45833	29208
55.46667	29309
55.47500	29403
55.48333	29493
55.49167	29580
55.50000	29664
55.50833	29747
55.51667	29826
55.52500	29903
55.53333	29973
55.54167	30036
55.55000	30093
55.55833	30142
55.56667	30189
55.57500	30230
55.58333	30270
55.59167	30311
55.60000	30347
55.60833	30375
55.61667	30395
55.62500	30410
55.63333	30422
55.64167	30429
55.65000	30432
55.65833	30429
55.66667	30422
55.67500	30411
55.68333	30397
55.69167	30379
55.70000	30360
55.70833	30339
55.71667	30315
55.72500	30285
55.73333	30249
55.74167	30203
55.75000	30148
55.75833	30087
55.76667	30026
55.77500	29968
55.78333	29908
55.79167	29846
55.80000	29780
55.80833	29705
55.81667	29624
55.82500	29542
55.83333	29462
55.84167	29378
55.85000	29290
55.85833	29202
55.86667	29102
55.87500	28990
55.88333	28876
55.89167	28770
55.90000	28663
55.90833	28552
55.91667	28438
55.92500	28315
55.93333	28181
55.94167	28047
55.95000	27921
55.95833	27799
55.96667	27672
55.97500	27545
55.98333	27412
55.99167	27266
56.00000	27118
56.00833	26975
56.01667	26836
56.02500	26690
56.03333	26542
56.04167	26389
56.05000	26234
56.05833	26079
56.06667	25920
56.07500	25763
56.08333	25601
56.09167	25439
56.10000	25274
56.10833	25105
56.11667	24938
56.12500	24768
56.13333	24601
56.14167	24432
56.15000	24251
56.15833	24068
56.16667	23895
56.17500	23735
56.18333	23573
56.19167	23408
56.20000	23240
56.20833	23066
56.21667	22892
56.22500	22713
56.23333	22536
56.24167	22357
56.25000	22177
56.25833	22001
56.26667	21821
56.27500	21645
56.28333	21464
56.29167	21284
56.30000	21104
56.30833	20921
56.31667	20743
56.32500	20561
56.33333	20383
56.34167	20205
56.35000	20026
56.35833	19849
56.36667	19668
56.37500	19496
56.38333	19322
56.39167	19133
56.40000	18944
56.40833	18769
56.41667	18606
56.42500	18441
56.43333	18278
56.44167	18112
56.45000	17943
56.45833	17776
56.46667	17604
56.47500	17436
56.48333	17265
56.49167	17096
56.50000	16927
56.50833	16755
56.51667	16588
56.52500	16419
56.53333	16256
56.54167	16095
56.55000	15936
56.55833	15780
56.56667	15622
56.57500	15468
56.58333	15312
56.59167	15158
56.60000	15007
56.60833	14855
56.61667	14710
56.62500	14562
56.63333	14416
56.64167	14268
56.65000	14119
56.65833	13973
56.66667	13827
56.67500	13686
56.68333	13544
56.69167	13403
56.70000	13262
56.70833	13119
56.71667	12980
56.72500	12842
56.73333	12708
56.74167	12575
56.75000	12443
56.75833	12313
56.76667	12182
56.77500	12053
56.78333	11923
56.79167	11795
56.80000	11669
56.80833	11543
56.81667	11421
56.82500	11300
56.83333	11183
56.84167	11067
56.85000	10952
56.85833	10841
56.86667	10727
56.87500	10615
56.88333	10500
56.89167	10385
56.90000	10270
56.90833	10153
56.91667	10043
56.92500	9934
56.93333	9831
56.94167	9731
56.95000	9632
56.95833	9536
56.96667	9437
56.97500	9340
56.98333	9242
56.99167	9145
57.00000	9051
57.00833	8957
57.01667	8865
57.02500	8771
57.03333	8678
57.04167	8586
57.05000	8493
57.05833	8404
57.06667	8314
57.07500	8226
57.08333	8139
57.09167	8053
57.10000	7971
57.10833	7890
57.11667	7813
57.12500	7735
57.13333	7658
57.14167	7577
57.15000	7494
57.15833	7413
57.16667	7332
57.17500	7256
57.18333	7183
57.19167	7112
57.20000	7043
57.20833	6974
57.21667	6907
57.22500	6837
57.23333	6769
57.24167	6700
57.25000	6630
57.25833	6562
57.26667	6495
57.27500	6431
57.28333	6368
57.29167	6307
57.30000	6247
57.30833	6186
57.31667	6127
57.32500	6068
57.33333	6010
57.34167	5953
57.35000	5895
57.35833	5839
57.36667	5782
57.37500	5726
57.38333	5670
57.39167	5614
57.40000	5559
57.40833	5503
57.41667	5450
57.42500	5396
57.43333	5344
57.44167	5292
57.45000	5239
57.45833	5188
57.46667	5138
57.47500	5090
57.48333	5044
57.49167	4999
57.50000	4955
57.50833	4909
57.51667	4864
57.52500	4817
57.53333	4772
57.54167	4729
57.55000	4687
57.55833	4646
57.56667	4606
57.57500	4565
57.58333	4523
57.59167	4481
57.60000	4441
57.60833	4403
57.61667	4368
57.62500	4334
57.63333	4300
57.64167	4264
57.65000	4226
57.65833	4188
57.66667	4149
57.67500	4111
57.68333	4074
57.69167	4038
57.70000	4002
57.70833	3965
57.71667	3929
57.72500	3894
57.73333	3860
57.74167	3828
57.75000	3796
57.75833	3764
57.76667	3730
57.77500	3697
57.78333	3663
57.79167	3632
57.80000	3603
57.80833	3575
57.81667	3549
57.82500	3522
57.83333	3495
57.84167	3468
57.85000	3440
57.85833	3412
57.86667	3383
57.87500	3355
57.88333	3327
57.89167	3300
57.90000	3275
57.90833	3251
57.91667	3227
57.92500	3204
57.93333	3180
57.94167	3156
57.95000	3131
57.95833	3106
57.96667	3083
57.97500	3060
57.98333	3036
57.99167	3012
58.00000	2989
58.00833	2964
58.01667	2941
58.02500	2916
58.03333	2891
58.04167	2866
58.05000	2842
58.05833	2821
58.06667	2802
58.07500	2786
58.08333	2769
58.09167	2751
58.10000	2731
58.10833	2710
58.11667	2688
58.12500	2666
58.13333	2645
58.14167	2625
58.15000	2606
58.15833	2589
58.16667	2571
58.17500	2555
58.18333	2539
58.19167	2523
58.20000	2508
58.20833	2494
58.21667	2480
58.22500	2464
58.23333	2446
58.24167	2427
58.25000	2407
58.25833	2386
58.26667	2365
58.27500	2345
58.28333	2325
58.29167	2307
58.30000	2291
58.30833	2276
58.31667	2262
58.32500	2248
58.33333	2235
58.34167	2222
58.35000	2209
58.35833	2197
58.36667	2185
58.37500	2173
58.38333	2158
58.39167	2142
58.40000	2126
58.40833	2110
58.41667	2096
58.42500	2083
58.43333	2070
58.44167	2058
58.45000	2046
58.45833	2033
58.46667	2020
58.47500	2007
58.48333	1994
58.49167	1982
58.50000	1970
58.50833	1958
58.51667	1946
58.52500	1934
58.53333	1922
58.54167	1909
58.55000	1895
58.55833	1881
58.56667	1867
58.57500	1855
58.58333	1845
58.59167	1836
58.60000	1826
58.60833	1815
58.61667	1803
58.62500	1789
58.63333	1775
58.64167	1762
58.65000	1751
58.65833	1741
58.66667	1731
58.67500	1722
58.68333	1713
58.69167	1705
58.70000	1696
58.70833	1688
58.71667	1680
58.72500	1671
58.73333	1662
58.74167	1653
58.75000	1643
58.75833	1633
58.76667	1622
58.77500	1610
58.78333	1597
58.79167	1585
58.80000	1573
58.80833	1561
58.81667	1552
58.82500	1545
58.83333	1540
58.84167	1534
58.85000	1526
58.85833	1515
58.86667	1502
58.87500	1489
58.88333	1478
58.89167	1468
58.90000	1460
58.90833	1455
58.91667	1450
58.92500	1445
58.93333	1439
58.94167	1432
58.95000	1426
58.95833	1419
58.96667	1412
58.97500	1404
58.98333	1395
58.99167	1385
59.00000	1374
59.00833	1363
59.01667	1353
59.02500	1344
59.03333	1336
59.04167	1328
59.05000	1321
59.05833	1314
59.06667	1309
59.07500	1306
59.08333	1303
59.09167	1299
59.10000	1294
59.10833	1288
59.11667	1282
59.12500	1277
59.13333	1271
59.14167	1264
59.15000	1257
59.15833	1249
59.16667	1241
59.17500	1234
59.18333	1227
59.19167	1222
59.20000	1216
59.20833	1211
59.21667	1205
59.22500	1200
59.23333	1195
59.24167	1190
59.25000	1185
59.25833	1180
59.26667	1174
59.27500	1168
59.28333	1160
59.29167	1153
59.30000	1144
59.30833	1135
59.31667	1128
59.32500	1124
59.33333	1122
59.34167	1121
59.35000	1120
59.35833	1116
59.36667	1110
59.37500	1103
59.38333	1095
59.39167	1088
59.40000	1082
59.40833	1076
59.41667	1072
59.42500	1068
59.43333	1065
59.44167	1060
59.45000	1054
59.45833	1050
59.46667	1045
59.47500	1041
59.48333	1037
59.49167	1033
59.50000	1027
59.50833	1020
59.51667	1014
59.52500	1009
59.53333	1005
59.54167	1003
59.55000	1000
59.55833	996
59.56667	989
59.57500	982
59.58333	973
59.59167	965
59.60000	959
59.60833	955
59.61667	953
59.62500	949
59.63333	946
59.64167	943
59.65000	940
59.65833	938
59.66667	936
59.67500	934
59.68333	931
59.69167	927
59.70000	922
59.70833	916
59.71667	910
59.72500	905
59.73333	901
59.74167	898
59.75000	896
59.75833	894
59.76667	890
59.77500	885
59.78333	878
59.79167	871
59.80000	866
59.80833	863
59.81667	861
59.82500	860
59.83333	858
59.84167	855
59.85000	849
59.85833	845
59.86667	841
59.87500	839
59.88333	839
59.89167	839
59.90000	837
59.90833	833
59.91667	826
59.92500	819
59.93333	812
59.94167	807
59.95000	803
59.95833	801
59.96667	800
59.97500	799
59.98333	797
59.99167	792
60.00000	786
