# Supplementary material for: How J-chain ensures the assembly of immunoglobulin IgM pentamers
Source: EMBO J. 2024 Dec 4;44(2):505–33. doi: 10.1038/s44318-024-00317-9 (PMC11729874; doi:10.1038/s44318-024-00317-9)
Supplement: Supplementary file 9 — Source data Fig. 7 [file 44318_2024_317_MOESM9_ESM.zip]

Archive with 17 entries (13 files):
- Figure 7/7A/
- Figure 7/7A/Western JC.tif
- Figure 7/7B/
- Figure 7/7B/Western heavy chain.tif
- Figure 7/7C/
- Figure 7/7C/20231011 Cu4tp_1.txt
- Figure 7/7C/20231011 Cu4tp_JC_C2S_1.txt
- Figure 7/7C/20231018 Cu4tp_JC_WT_1.txt
- Figure 7/7C/20231019 Cu4tp_JC_C1S_1.txt
- Figure 7/7C/20231021 Cu4tp_JC_C1S_C2S_1.txt
- Figure 7/7D/
- Figure 7/7D/20231011 Cu4tp_1.txt
- Figure 7/7D/20231016 Cu4tp_JC_C4S_1.txt
- Figure 7/7D/20231018 Cu4tp_JC_WT_1.txt
- Figure 7/7D/20231019 Cu4tp_JC_C3S_1.txt
- Figure 7/7D/20231020 Cu4tp_JC_C2S_C3S_1.txt
- Figure 7/7D/20231022 Cu4tp_JC_C3S_C4S_1.txt
