# Supplementary material for: How J-chain ensures the assembly of immunoglobulin IgM pentamers
Source: EMBO J. 2024 Dec 4;44(2):505–33. doi: 10.1038/s44318-024-00317-9 (PMC11729874; doi:10.1038/s44318-024-00317-9)
Supplement: Supplementary file 9 — Source data Fig. 7 [file 44318_2024_317_MOESM9_ESM.zip › Figure 7/7C/20231011 Cu4tp_JC_C2S_1.txt]

[Header]
Application Name	LCsolution
Version	1.25
Data File Name	D:\Xenia\JC Oligomerization\20231012 Cu4tp_JC_C2S_1.lcd
Output Date	13.10.2023
Output Time	15:59:02

[Configuration]
# of Detectors	2
Detector ID	Detector A	Detector B
Detector Name	Detector A	Detector B
# of Channels	2	1

[LC Chromatogram(Detector A-Ch1)]
Interval(msec)	500
# of Points	7201
Start Time(min)	0.000
End Time(min)	60.000
Intensity Units	mV
Intensity Multiplier	0.001
Wavelength(nm)	280
R.Time (min)	Intensity
0.00000	10
0.00833	10
0.01667	-2
0.02500	-4
0.03333	-5
0.04167	-6
0.05000	-6
0.05833	-5
0.06667	-5
0.07500	-4
0.08333	-6
0.09167	-9
0.10000	-12
0.10833	-14
0.11667	-16
0.12500	-16
0.13333	-14
0.14167	-10
0.15000	-5
0.15833	-1
0.16667	1
0.17500	0
0.18333	-1
0.19167	-4
0.20000	-5
0.20833	-4
0.21667	-2
0.22500	0
0.23333	2
0.24167	2
0.25000	2
0.25833	2
0.26667	1
0.27500	-1
0.28333	-4
0.29167	-8
0.30000	-13
0.30833	-16
0.31667	-18
0.32500	-19
0.33333	-17
0.34167	-15
0.35000	-12
0.35833	-8
0.36667	-4
0.37500	-1
0.38333	2
0.39167	4
0.40000	5
0.40833	5
0.41667	3
0.42500	-1
0.43333	-4
0.44167	-6
0.45000	-6
0.45833	-5
0.46667	-5
0.47500	-6
0.48333	-8
0.49167	-10
0.50000	-10
0.50833	-8
0.51667	-4
0.52500	-0
0.53333	2
0.54167	2
0.55000	-2
0.55833	-6
0.56667	-9
0.57500	-11
0.58333	-11
0.59167	-10
0.60000	-9
0.60833	-8
0.61667	-8
0.62500	-7
0.63333	-5
0.64167	-3
0.65000	-1
0.65833	-1
0.66667	-3
0.67500	-5
0.68333	-9
0.69167	-12
0.70000	-14
0.70833	-15
0.71667	-15
0.72500	-14
0.73333	-11
0.74167	-8
0.75000	-4
0.75833	-2
0.76667	-0
0.77500	-2
0.78333	-5
0.79167	-11
0.80000	-15
0.80833	-17
0.81667	-16
0.82500	-13
0.83333	-9
0.84167	-5
0.85000	-1
0.85833	1
0.86667	2
0.87500	1
0.88333	1
0.89167	0
0.90000	1
0.90833	3
0.91667	6
0.92500	8
0.93333	10
0.94167	10
0.95000	9
0.95833	6
0.96667	3
0.97500	-1
0.98333	-5
0.99167	-9
1.00000	-11
1.00833	-12
1.01667	-10
1.02500	-8
1.03333	-6
1.04167	-5
1.05000	-6
1.05833	-7
1.06667	-7
1.07500	-7
1.08333	-7
1.09167	-7
1.10000	-7
1.10833	-8
1.11667	-9
1.12500	-9
1.13333	-8
1.14167	-6
1.15000	-3
1.15833	-2
1.16667	-3
1.17500	-7
1.18333	-11
1.19167	-13
1.20000	-13
1.20833	-8
1.21667	-2
1.22500	3
1.23333	7
1.24167	8
1.25000	8
1.25833	6
1.26667	5
1.27500	4
1.28333	3
1.29167	2
1.30000	1
1.30833	-0
1.31667	-1
1.32500	-1
1.33333	-2
1.34167	-3
1.35000	-4
1.35833	-5
1.36667	-3
1.37500	-0
1.38333	3
1.39167	6
1.40000	7
1.40833	7
1.41667	5
1.42500	3
1.43333	2
1.44167	1
1.45000	0
1.45833	-1
1.46667	-3
1.47500	-5
1.48333	-5
1.49167	-5
1.50000	-4
1.50833	-5
1.51667	-7
1.52500	-10
1.53333	-13
1.54167	-15
1.55000	-16
1.55833	-14
1.56667	-12
1.57500	-8
1.58333	-5
1.59167	-2
1.60000	0
1.60833	3
1.61667	4
1.62500	6
1.63333	6
1.64167	6
1.65000	5
1.65833	3
1.66667	2
1.67500	1
1.68333	0
1.69167	-1
1.70000	-2
1.70833	-5
1.71667	-7
1.72500	-9
1.73333	-9
1.74167	-8
1.75000	-6
1.75833	-6
1.76667	-7
1.77500	-9
1.78333	-11
1.79167	-12
1.80000	-12
1.80833	-10
1.81667	-7
1.82500	-3
1.83333	-1
1.84167	0
1.85000	-1
1.85833	-3
1.86667	-5
1.87500	-8
1.88333	-10
1.89167	-11
1.90000	-11
1.90833	-9
1.91667	-7
1.92500	-4
1.93333	-3
1.94167	-2
1.95000	-2
1.95833	-1
1.96667	1
1.97500	3
1.98333	4
1.99167	4
2.00000	1
2.00833	-2
2.01667	-5
2.02500	-7
2.03333	-7
2.04167	-6
2.05000	-6
2.05833	-6
2.06667	-7
2.07500	-9
2.08333	-10
2.09167	-10
2.10000	-10
2.10833	-10
2.11667	-11
2.12500	-12
2.13333	-13
2.14167	-13
2.15000	-12
2.15833	-10
2.16667	-8
2.17500	-5
2.18333	-2
2.19167	-1
2.20000	-0
2.20833	2
2.21667	3
2.22500	3
2.23333	1
2.24167	-3
2.25000	-7
2.25833	-10
2.26667	-12
2.27500	-11
2.28333	-10
2.29167	-10
2.30000	-10
2.30833	-11
2.31667	-12
2.32500	-11
2.33333	-9
2.34167	-6
2.35000	-5
2.35833	-5
2.36667	-6
2.37500	-8
2.38333	-9
2.39167	-9
2.40000	-8
2.40833	-8
2.41667	-9
2.42500	-9
2.43333	-8
2.44167	-7
2.45000	-6
2.45833	-6
2.46667	-8
2.47500	-11
2.48333	-13
2.49167	-15
2.50000	-16
2.50833	-16
2.51667	-14
2.52500	-12
2.53333	-10
2.54167	-7
2.55000	-5
2.55833	-3
2.56667	-2
2.57500	-1
2.58333	-1
2.59167	-3
2.60000	-7
2.60833	-12
2.61667	-16
2.62500	-17
2.63333	-17
2.64167	-16
2.65000	-15
2.65833	-16
2.66667	-19
2.67500	-22
2.68333	-23
2.69167	-23
2.70000	-23
2.70833	-23
2.71667	-22
2.72500	-20
2.73333	-16
2.74167	-13
2.75000	-11
2.75833	-9
2.76667	-9
2.77500	-9
2.78333	-9
2.79167	-9
2.80000	-8
2.80833	-8
2.81667	-9
2.82500	-9
2.83333	-9
2.84167	-9
2.85000	-10
2.85833	-12
2.86667	-13
2.87500	-14
2.88333	-15
2.89167	-15
2.90000	-16
2.90833	-14
2.91667	-13
2.92500	-11
2.93333	-11
2.94167	-10
2.95000	-11
2.95833	-11
2.96667	-10
2.97500	-7
2.98333	-5
2.99167	-4
3.00000	-3
3.00833	-1
3.01667	1
3.02500	1
3.03333	-0
3.04167	-3
3.05000	-5
3.05833	-5
3.06667	-3
3.07500	2
3.08333	7
3.09167	10
3.10000	10
3.10833	8
3.11667	5
3.12500	3
3.13333	0
3.14167	-2
3.15000	-6
3.15833	-10
3.16667	-14
3.17500	-18
3.18333	-19
3.19167	-16
3.20000	-13
3.20833	-10
3.21667	-8
3.22500	-7
3.23333	-7
3.24167	-6
3.25000	-5
3.25833	-2
3.26667	-0
3.27500	0
3.28333	-2
3.29167	-7
3.30000	-12
3.30833	-15
3.31667	-16
3.32500	-16
3.33333	-14
3.34167	-12
3.35000	-8
3.35833	-4
3.36667	-1
3.37500	1
3.38333	0
3.39167	-3
3.40000	-6
3.40833	-8
3.41667	-8
3.42500	-6
3.43333	-4
3.44167	-2
3.45000	-0
3.45833	1
3.46667	1
3.47500	0
3.48333	-3
3.49167	-6
3.50000	-9
3.50833	-11
3.51667	-13
3.52500	-15
3.53333	-17
3.54167	-17
3.55000	-16
3.55833	-14
3.56667	-12
3.57500	-11
3.58333	-10
3.59167	-10
3.60000	-9
3.60833	-11
3.61667	-13
3.62500	-16
3.63333	-18
3.64167	-18
3.65000	-15
3.65833	-13
3.66667	-11
3.67500	-10
3.68333	-9
3.69167	-6
3.70000	-2
3.70833	3
3.71667	8
3.72500	9
3.73333	7
3.74167	3
3.75000	-3
3.75833	-9
3.76667	-15
3.77500	-20
3.78333	-23
3.79167	-24
3.80000	-24
3.80833	-23
3.81667	-22
3.82500	-20
3.83333	-17
3.84167	-14
3.85000	-11
3.85833	-8
3.86667	-8
3.87500	-9
3.88333	-11
3.89167	-12
3.90000	-13
3.90833	-13
3.91667	-13
3.92500	-12
3.93333	-12
3.94167	-12
3.95000	-12
3.95833	-10
3.96667	-9
3.97500	-8
3.98333	-8
3.99167	-9
4.00000	-11
4.00833	-15
4.01667	-18
4.02500	-18
4.03333	-17
4.04167	-14
4.05000	-9
4.05833	-6
4.06667	-3
4.07500	-4
4.08333	-6
4.09167	-10
4.10000	-13
4.10833	-14
4.11667	-13
4.12500	-9
4.13333	-6
4.14167	-4
4.15000	-5
4.15833	-7
4.16667	-8
4.17500	-8
4.18333	-6
4.19167	-3
4.20000	-1
4.20833	0
4.21667	0
4.22500	-0
4.23333	-2
4.24167	-2
4.25000	-2
4.25833	-1
4.26667	-1
4.27500	-3
4.28333	-5
4.29167	-8
4.30000	-9
4.30833	-8
4.31667	-6
4.32500	-4
4.33333	-4
4.34167	-4
4.35000	-5
4.35833	-6
4.36667	-8
4.37500	-10
4.38333	-13
4.39167	-15
4.40000	-13
4.40833	-8
4.41667	-2
4.42500	1
4.43333	0
4.44167	-4
4.45000	-10
4.45833	-15
4.46667	-17
4.47500	-15
4.48333	-10
4.49167	-4
4.50000	2
4.50833	7
4.51667	11
4.52500	11
4.53333	9
4.54167	5
4.55000	1
4.55833	-3
4.56667	-6
4.57500	-9
4.58333	-10
4.59167	-10
4.60000	-9
4.60833	-8
4.61667	-6
4.62500	-3
4.63333	-1
4.64167	2
4.65000	2
4.65833	2
4.66667	1
4.67500	-1
4.68333	-1
4.69167	-1
4.70000	-2
4.70833	-6
4.71667	-10
4.72500	-15
4.73333	-18
4.74167	-18
4.75000	-16
4.75833	-14
4.76667	-14
4.77500	-15
4.78333	-16
4.79167	-18
4.80000	-18
4.80833	-16
4.81667	-13
4.82500	-9
4.83333	-5
4.84167	-0
4.85000	3
4.85833	4
4.86667	3
4.87500	1
4.88333	-0
4.89167	0
4.90000	2
4.90833	4
4.91667	5
4.92500	3
4.93333	-1
4.94167	-5
4.95000	-9
4.95833	-10
4.96667	-10
4.97500	-10
4.98333	-11
4.99167	-13
5.00000	-15
5.00833	-16
5.01667	-16
5.02500	-14
5.03333	-12
5.04167	-11
5.05000	-10
5.05833	-10
5.06667	-11
5.07500	-14
5.08333	-16
5.09167	-17
5.10000	-18
5.10833	-17
5.11667	-14
5.12500	-9
5.13333	-5
5.14167	-2
5.15000	-1
5.15833	-2
5.16667	-4
5.17500	-5
5.18333	-5
5.19167	-5
5.20000	-6
5.20833	-10
5.21667	-14
5.22500	-18
5.23333	-20
5.24167	-20
5.25000	-21
5.25833	-20
5.26667	-19
5.27500	-17
5.28333	-14
5.29167	-9
5.30000	-4
5.30833	1
5.31667	3
5.32500	2
5.33333	-1
5.34167	-6
5.35000	-13
5.35833	-18
5.36667	-22
5.37500	-22
5.38333	-19
5.39167	-15
5.40000	-11
5.40833	-7
5.41667	-5
5.42500	-6
5.43333	-9
5.44167	-12
5.45000	-15
5.45833	-16
5.46667	-15
5.47500	-13
5.48333	-11
5.49167	-9
5.50000	-7
5.50833	-5
5.51667	-3
5.52500	-3
5.53333	-4
5.54167	-6
5.55000	-7
5.55833	-9
5.56667	-10
5.57500	-11
5.58333	-11
5.59167	-10
5.60000	-10
5.60833	-9
5.61667	-8
5.62500	-8
5.63333	-9
5.64167	-9
5.65000	-10
5.65833	-9
5.66667	-9
5.67500	-8
5.68333	-7
5.69167	-7
5.70000	-7
5.70833	-8
5.71667	-11
5.72500	-12
5.73333	-13
5.74167	-14
5.75000	-13
5.75833	-12
5.76667	-11
5.77500	-12
5.78333	-12
5.79167	-13
5.80000	-13
5.80833	-13
5.81667	-13
5.82500	-14
5.83333	-15
5.84167	-16
5.85000	-16
5.85833	-14
5.86667	-12
5.87500	-9
5.88333	-6
5.89167	-5
5.90000	-6
5.90833	-8
5.91667	-10
5.92500	-11
5.93333	-11
5.94167	-10
5.95000	-9
5.95833	-9
5.96667	-10
5.97500	-10
5.98333	-10
5.99167	-8
6.00000	-6
6.00833	-5
6.01667	-4
6.02500	-6
6.03333	-9
6.04167	-12
6.05000	-14
6.05833	-14
6.06667	-12
6.07500	-9
6.08333	-4
6.09167	-0
6.10000	2
6.10833	1
6.11667	-1
6.12500	-4
6.13333	-8
6.14167	-11
6.15000	-12
6.15833	-11
6.16667	-10
6.17500	-10
6.18333	-10
6.19167	-11
6.20000	-12
6.20833	-12
6.21667	-10
6.22500	-7
6.23333	-4
6.24167	-2
6.25000	-2
6.25833	-3
6.26667	-5
6.27500	-7
6.28333	-10
6.29167	-13
6.30000	-16
6.30833	-17
6.31667	-16
6.32500	-14
6.33333	-12
6.34167	-10
6.35000	-9
6.35833	-9
6.36667	-9
6.37500	-10
6.38333	-10
6.39167	-10
6.40000	-10
6.40833	-9
6.41667	-9
6.42500	-7
6.43333	-3
6.44167	0
6.45000	4
6.45833	6
6.46667	5
6.47500	2
6.48333	-3
6.49167	-8
6.50000	-12
6.50833	-14
6.51667	-14
6.52500	-14
6.53333	-13
6.54167	-13
6.55000	-14
6.55833	-15
6.56667	-16
6.57500	-15
6.58333	-11
6.59167	-7
6.60000	-4
6.60833	-2
6.61667	-1
6.62500	-1
6.63333	-2
6.64167	-4
6.65000	-6
6.65833	-9
6.66667	-11
6.67500	-13
6.68333	-12
6.69167	-9
6.70000	-8
6.70833	-7
6.71667	-7
6.72500	-8
6.73333	-8
6.74167	-8
6.75000	-8
6.75833	-8
6.76667	-8
6.77500	-8
6.78333	-7
6.79167	-3
6.80000	2
6.80833	8
6.81667	12
6.82500	13
6.83333	11
6.84167	7
6.85000	3
6.85833	-1
6.86667	-4
6.87500	-7
6.88333	-9
6.89167	-11
6.90000	-14
6.90833	-17
6.91667	-19
6.92500	-20
6.93333	-20
6.94167	-20
6.95000	-19
6.95833	-17
6.96667	-14
6.97500	-10
6.98333	-5
6.99167	-0
7.00000	4
7.00833	6
7.01667	5
7.02500	2
7.03333	-1
7.04167	-3
7.05000	-6
7.05833	-7
7.06667	-8
7.07500	-8
7.08333	-9
7.09167	-11
7.10000	-13
7.10833	-15
7.11667	-17
7.12500	-18
7.13333	-18
7.14167	-19
7.15000	-20
7.15833	-20
7.16667	-20
7.17500	-18
7.18333	-14
7.19167	-9
7.20000	-6
7.20833	-5
7.21667	-7
7.22500	-11
7.23333	-16
7.24167	-21
7.25000	-25
7.25833	-27
7.26667	-26
7.27500	-24
7.28333	-20
7.29167	-18
7.30000	-17
7.30833	-18
7.31667	-21
7.32500	-23
7.33333	-24
7.34167	-23
7.35000	-20
7.35833	-17
7.36667	-14
7.37500	-12
7.38333	-11
7.39167	-12
7.40000	-13
7.40833	-12
7.41667	-10
7.42500	-9
7.43333	-8
7.44167	-8
7.45000	-11
7.45833	-15
7.46667	-19
7.47500	-22
7.48333	-24
7.49167	-24
7.50000	-22
7.50833	-19
7.51667	-15
7.52500	-13
7.53333	-10
7.54167	-8
7.55000	-5
7.55833	-2
7.56667	-2
7.57500	-2
7.58333	-3
7.59167	-5
7.60000	-6
7.60833	-6
7.61667	-6
7.62500	-7
7.63333	-8
7.64167	-8
7.65000	-9
7.65833	-10
7.66667	-9
7.67500	-8
7.68333	-7
7.69167	-8
7.70000	-10
7.70833	-12
7.71667	-15
7.72500	-18
7.73333	-20
7.74167	-22
7.75000	-24
7.75833	-23
7.76667	-20
7.77500	-17
7.78333	-16
7.79167	-16
7.80000	-17
7.80833	-17
7.81667	-14
7.82500	-9
7.83333	-3
7.84167	2
7.85000	4
7.85833	4
7.86667	2
7.87500	0
7.88333	-2
7.89167	-3
7.90000	-4
7.90833	-3
7.91667	-3
7.92500	-5
7.93333	-9
7.94167	-12
7.95000	-13
7.95833	-13
7.96667	-10
7.97500	-5
7.98333	-1
7.99167	4
8.00000	7
8.00833	10
8.01667	11
8.02500	8
8.03333	4
8.04167	-0
8.05000	-3
8.05833	-4
8.06667	-2
8.07500	1
8.08333	3
8.09167	2
8.10000	1
8.10833	-2
8.11667	-3
8.12500	-4
8.13333	-3
8.14167	-1
8.15000	0
8.15833	2
8.16667	2
8.17500	1
8.18333	2
8.19167	3
8.20000	5
8.20833	7
8.21667	7
8.22500	7
8.23333	5
8.24167	3
8.25000	1
8.25833	-2
8.26667	-5
8.27500	-8
8.28333	-12
8.29167	-14
8.30000	-15
8.30833	-13
8.31667	-10
8.32500	-6
8.33333	-3
8.34167	-1
8.35000	-0
8.35833	0
8.36667	2
8.37500	4
8.38333	6
8.39167	7
8.40000	6
8.40833	2
8.41667	-3
8.42500	-8
8.43333	-12
8.44167	-15
8.45000	-16
8.45833	-16
8.46667	-15
8.47500	-14
8.48333	-14
8.49167	-15
8.50000	-18
8.50833	-22
8.51667	-26
8.52500	-27
8.53333	-26
8.54167	-24
8.55000	-20
8.55833	-18
8.56667	-17
8.57500	-18
8.58333	-17
8.59167	-15
8.60000	-13
8.60833	-11
8.61667	-8
8.62500	-7
8.63333	-6
8.64167	-6
8.65000	-6
8.65833	-5
8.66667	-5
8.67500	-6
8.68333	-7
8.69167	-8
8.70000	-9
8.70833	-10
8.71667	-11
8.72500	-12
8.73333	-12
8.74167	-10
8.75000	-6
8.75833	-1
8.76667	2
8.77500	3
8.78333	3
8.79167	1
8.80000	-1
8.80833	-1
8.81667	-2
8.82500	-3
8.83333	-5
8.84167	-7
8.85000	-8
8.85833	-10
8.86667	-12
8.87500	-14
8.88333	-16
8.89167	-16
8.90000	-15
8.90833	-14
8.91667	-13
8.92500	-12
8.93333	-11
8.94167	-10
8.95000	-8
8.95833	-6
8.96667	-4
8.97500	-2
8.98333	-1
8.99167	-0
9.00000	-2
9.00833	-5
9.01667	-9
9.02500	-13
9.03333	-15
9.04167	-14
9.05000	-10
9.05833	-6
9.06667	-3
9.07500	-2
9.08333	-1
9.09167	-2
9.10000	-4
9.10833	-7
9.11667	-11
9.12500	-13
9.13333	-14
9.14167	-14
9.15000	-12
9.15833	-9
9.16667	-8
9.17500	-9
9.18333	-11
9.19167	-14
9.20000	-18
9.20833	-21
9.21667	-22
9.22500	-20
9.23333	-17
9.24167	-14
9.25000	-11
9.25833	-9
9.26667	-8
9.27500	-7
9.28333	-6
9.29167	-6
9.30000	-7
9.30833	-7
9.31667	-6
9.32500	-7
9.33333	-9
9.34167	-13
9.35000	-18
9.35833	-22
9.36667	-24
9.37500	-24
9.38333	-23
9.39167	-21
9.40000	-18
9.40833	-14
9.41667	-11
9.42500	-8
9.43333	-7
9.44167	-6
9.45000	-6
9.45833	-6
9.46667	-8
9.47500	-12
9.48333	-15
9.49167	-17
9.50000	-19
9.50833	-19
9.51667	-18
9.52500	-18
9.53333	-18
9.54167	-18
9.55000	-18
9.55833	-17
9.56667	-15
9.57500	-13
9.58333	-12
9.59167	-13
9.60000	-14
9.60833	-16
9.61667	-18
9.62500	-17
9.63333	-13
9.64167	-9
9.65000	-4
9.65833	-2
9.66667	-2
9.67500	-7
9.68333	-13
9.69167	-20
9.70000	-26
9.70833	-30
9.71667	-32
9.72500	-30
9.73333	-26
9.74167	-20
9.75000	-14
9.75833	-10
9.76667	-8
9.77500	-9
9.78333	-10
9.79167	-13
9.80000	-15
9.80833	-18
9.81667	-21
9.82500	-24
9.83333	-27
9.84167	-27
9.85000	-26
9.85833	-24
9.86667	-23
9.87500	-23
9.88333	-21
9.89167	-19
9.90000	-16
9.90833	-12
9.91667	-10
9.92500	-10
9.93333	-12
9.94167	-14
9.95000	-16
9.95833	-18
9.96667	-19
9.97500	-20
9.98333	-19
9.99167	-17
10.00000	-15
10.00833	-15
10.01667	-15
10.02500	-16
10.03333	-16
10.04167	-16
10.05000	-14
10.05833	-13
10.06667	-13
10.07500	-13
10.08333	-12
10.09167	-10
10.10000	-7
10.10833	-4
10.11667	-2
10.12500	-2
10.13333	-3
10.14167	-6
10.15000	-8
10.15833	-9
10.16667	-9
10.17500	-7
10.18333	-6
10.19167	-6
10.20000	-8
10.20833	-11
10.21667	-15
10.22500	-17
10.23333	-18
10.24167	-18
10.25000	-17
10.25833	-16
10.26667	-15
10.27500	-14
10.28333	-15
10.29167	-18
10.30000	-21
10.30833	-23
10.31667	-24
10.32500	-22
10.33333	-18
10.34167	-14
10.35000	-11
10.35833	-10
10.36667	-10
10.37500	-12
10.38333	-14
10.39167	-16
10.40000	-18
10.40833	-20
10.41667	-22
10.42500	-22
10.43333	-21
10.44167	-19
10.45000	-18
10.45833	-16
10.46667	-16
10.47500	-15
10.48333	-15
10.49167	-16
10.50000	-17
10.50833	-18
10.51667	-19
10.52500	-19
10.53333	-18
10.54167	-17
10.55000	-16
10.55833	-16
10.56667	-16
10.57500	-17
10.58333	-18
10.59167	-19
10.60000	-20
10.60833	-22
10.61667	-24
10.62500	-25
10.63333	-25
10.64167	-23
10.65000	-18
10.65833	-14
10.66667	-9
10.67500	-6
10.68333	-5
10.69167	-6
10.70000	-8
10.70833	-10
10.71667	-13
10.72500	-14
10.73333	-13
10.74167	-10
10.75000	-7
10.75833	-5
10.76667	-5
10.77500	-7
10.78333	-10
10.79167	-13
10.80000	-16
10.80833	-19
10.81667	-21
10.82500	-23
10.83333	-25
10.84167	-27
10.85000	-29
10.85833	-31
10.86667	-32
10.87500	-33
10.88333	-32
10.89167	-30
10.90000	-26
10.90833	-23
10.91667	-20
10.92500	-18
10.93333	-17
10.94167	-15
10.95000	-13
10.95833	-12
10.96667	-11
10.97500	-11
10.98333	-9
10.99167	-7
11.00000	-6
11.00833	-5
11.01667	-6
11.02500	-7
11.03333	-10
11.04167	-12
11.05000	-12
11.05833	-12
11.06667	-12
11.07500	-13
11.08333	-13
11.09167	-14
11.10000	-15
11.10833	-16
11.11667	-18
11.12500	-22
11.13333	-25
11.14167	-27
11.15000	-26
11.15833	-23
11.16667	-19
11.17500	-16
11.18333	-14
11.19167	-15
11.20000	-17
11.20833	-20
11.21667	-23
11.22500	-23
11.23333	-22
11.24167	-21
11.25000	-21
11.25833	-20
11.26667	-20
11.27500	-20
11.28333	-20
11.29167	-17
11.30000	-16
11.30833	-16
11.31667	-16
11.32500	-15
11.33333	-14
11.34167	-13
11.35000	-12
11.35833	-12
11.36667	-13
11.37500	-15
11.38333	-18
11.39167	-22
11.40000	-25
11.40833	-27
11.41667	-28
11.42500	-28
11.43333	-26
11.44167	-25
11.45000	-25
11.45833	-26
11.46667	-26
11.47500	-25
11.48333	-23
11.49167	-20
11.50000	-19
11.50833	-18
11.51667	-19
11.52500	-20
11.53333	-22
11.54167	-23
11.55000	-22
11.55833	-20
11.56667	-16
11.57500	-12
11.58333	-7
11.59167	-4
11.60000	-4
11.60833	-7
11.61667	-13
11.62500	-20
11.63333	-27
11.64167	-31
11.65000	-32
11.65833	-30
11.66667	-28
11.67500	-24
11.68333	-20
11.69167	-16
11.70000	-13
11.70833	-11
11.71667	-12
11.72500	-15
11.73333	-19
11.74167	-22
11.75000	-24
11.75833	-25
11.76667	-22
11.77500	-17
11.78333	-13
11.79167	-9
11.80000	-7
11.80833	-9
11.81667	-12
11.82500	-15
11.83333	-18
11.84167	-20
11.85000	-21
11.85833	-23
11.86667	-25
11.87500	-26
11.88333	-25
11.89167	-22
11.90000	-16
11.90833	-11
11.91667	-6
11.92500	-3
11.93333	-3
11.94167	-5
11.95000	-7
11.95833	-9
11.96667	-11
11.97500	-12
11.98333	-12
11.99167	-11
12.00000	-9
12.00833	-8
12.01667	-9
12.02500	-12
12.03333	-15
12.04167	-17
12.05000	-19
12.05833	-20
12.06667	-21
12.07500	-22
12.08333	-22
12.09167	-22
12.10000	-21
12.10833	-22
12.11667	-22
12.12500	-24
12.13333	-25
12.14167	-25
12.15000	-23
12.15833	-21
12.16667	-20
12.17500	-19
12.18333	-19
12.19167	-20
12.20000	-21
12.20833	-22
12.21667	-23
12.22500	-23
12.23333	-23
12.24167	-22
12.25000	-18
12.25833	-14
12.26667	-10
12.27500	-8
12.28333	-9
12.29167	-12
12.30000	-16
12.30833	-19
12.31667	-22
12.32500	-24
12.33333	-26
12.34167	-28
12.35000	-30
12.35833	-31
12.36667	-29
12.37500	-27
12.38333	-25
12.39167	-25
12.40000	-26
12.40833	-27
12.41667	-28
12.42500	-29
12.43333	-28
12.44167	-26
12.45000	-23
12.45833	-21
12.46667	-20
12.47500	-20
12.48333	-21
12.49167	-21
12.50000	-20
12.50833	-19
12.51667	-18
12.52500	-18
12.53333	-17
12.54167	-16
12.55000	-15
12.55833	-13
12.56667	-12
12.57500	-13
12.58333	-15
12.59167	-18
12.60000	-20
12.60833	-21
12.61667	-20
12.62500	-17
12.63333	-12
12.64167	-9
12.65000	-9
12.65833	-10
12.66667	-12
12.67500	-14
12.68333	-15
12.69167	-17
12.70000	-20
12.70833	-23
12.71667	-26
12.72500	-27
12.73333	-26
12.74167	-25
12.75000	-25
12.75833	-24
12.76667	-22
12.77500	-20
12.78333	-18
12.79167	-16
12.80000	-15
12.80833	-16
12.81667	-18
12.82500	-19
12.83333	-21
12.84167	-23
12.85000	-24
12.85833	-26
12.86667	-27
12.87500	-29
12.88333	-28
12.89167	-26
12.90000	-24
12.90833	-22
12.91667	-21
12.92500	-21
12.93333	-23
12.94167	-23
12.95000	-23
12.95833	-22
12.96667	-20
12.97500	-18
12.98333	-16
12.99167	-16
13.00000	-16
13.00833	-17
13.01667	-17
13.02500	-17
13.03333	-16
13.04167	-14
13.05000	-11
13.05833	-9
13.06667	-7
13.07500	-7
13.08333	-8
13.09167	-12
13.10000	-15
13.10833	-17
13.11667	-16
13.12500	-13
13.13333	-9
13.14167	-6
13.15000	-5
13.15833	-8
13.16667	-13
13.17500	-21
13.18333	-28
13.19167	-33
13.20000	-37
13.20833	-37
13.21667	-37
13.22500	-37
13.23333	-37
13.24167	-37
13.25000	-36
13.25833	-34
13.26667	-30
13.27500	-25
13.28333	-21
13.29167	-19
13.30000	-17
13.30833	-16
13.31667	-14
13.32500	-12
13.33333	-11
13.34167	-12
13.35000	-14
13.35833	-17
13.36667	-19
13.37500	-20
13.38333	-21
13.39167	-21
13.40000	-18
13.40833	-14
13.41667	-9
13.42500	-6
13.43333	-6
13.44167	-10
13.45000	-18
13.45833	-24
13.46667	-26
13.47500	-25
13.48333	-21
13.49167	-16
13.50000	-10
13.50833	-5
13.51667	-2
13.52500	-1
13.53333	-3
13.54167	-5
13.55000	-9
13.55833	-12
13.56667	-14
13.57500	-15
13.58333	-15
13.59167	-14
13.60000	-14
13.60833	-16
13.61667	-18
13.62500	-21
13.63333	-22
13.64167	-21
13.65000	-19
13.65833	-18
13.66667	-18
13.67500	-20
13.68333	-23
13.69167	-27
13.70000	-30
13.70833	-31
13.71667	-31
13.72500	-30
13.73333	-29
13.74167	-26
13.75000	-24
13.75833	-22
13.76667	-22
13.77500	-24
13.78333	-25
13.79167	-25
13.80000	-24
13.80833	-21
13.81667	-18
13.82500	-16
13.83333	-15
13.84167	-16
13.85000	-16
13.85833	-17
13.86667	-17
13.87500	-19
13.88333	-21
13.89167	-24
13.90000	-27
13.90833	-29
13.91667	-30
13.92500	-29
13.93333	-25
13.94167	-21
13.95000	-16
13.95833	-12
13.96667	-10
13.97500	-10
13.98333	-11
13.99167	-14
14.00000	-17
14.00833	-19
14.01667	-20
14.02500	-19
14.03333	-17
14.04167	-15
14.05000	-14
14.05833	-14
14.06667	-14
14.07500	-14
14.08333	-13
14.09167	-14
14.10000	-14
14.10833	-13
14.11667	-12
14.12500	-11
14.13333	-11
14.14167	-11
14.15000	-13
14.15833	-15
14.16667	-15
14.17500	-14
14.18333	-12
14.19167	-10
14.20000	-8
14.20833	-7
14.21667	-6
14.22500	-8
14.23333	-12
14.24167	-16
14.25000	-20
14.25833	-22
14.26667	-23
14.27500	-21
14.28333	-17
14.29167	-13
14.30000	-8
14.30833	-3
14.31667	1
14.32500	4
14.33333	5
14.34167	7
14.35000	8
14.35833	6
14.36667	2
14.37500	-3
14.38333	-9
14.39167	-14
14.40000	-17
14.40833	-18
14.41667	-15
14.42500	-12
14.43333	-7
14.44167	-3
14.45000	0
14.45833	3
14.46667	4
14.47500	4
14.48333	3
14.49167	3
14.50000	3
14.50833	1
14.51667	-2
14.52500	-5
14.53333	-7
14.54167	-9
14.55000	-9
14.55833	-8
14.56667	-8
14.57500	-6
14.58333	-5
14.59167	-3
14.60000	-3
14.60833	-4
14.61667	-8
14.62500	-11
14.63333	-14
14.64167	-15
14.65000	-14
14.65833	-13
14.66667	-13
14.67500	-14
14.68333	-15
14.69167	-15
14.70000	-14
14.70833	-13
14.71667	-12
14.72500	-12
14.73333	-13
14.74167	-12
14.75000	-11
14.75833	-8
14.76667	-6
14.77500	-3
14.78333	-2
14.79167	-3
14.80000	-5
14.80833	-7
14.81667	-11
14.82500	-15
14.83333	-18
14.84167	-21
14.85000	-21
14.85833	-19
14.86667	-16
14.87500	-12
14.88333	-9
14.89167	-7
14.90000	-6
14.90833	-6
14.91667	-7
14.92500	-9
14.93333	-10
14.94167	-11
14.95000	-12
14.95833	-13
14.96667	-12
14.97500	-10
14.98333	-8
14.99167	-6
15.00000	-6
15.00833	-8
15.01667	-8
15.02500	-6
15.03333	-2
15.04167	2
15.05000	4
15.05833	4
15.06667	1
15.07500	-4
15.08333	-8
15.09167	-9
15.10000	-9
15.10833	-8
15.11667	-7
15.12500	-5
15.13333	-3
15.14167	-2
15.15000	-1
15.15833	1
15.16667	3
15.17500	4
15.18333	5
15.19167	4
15.20000	3
15.20833	2
15.21667	3
15.22500	6
15.23333	9
15.24167	10
15.25000	8
15.25833	6
15.26667	5
15.27500	6
15.28333	7
15.29167	9
15.30000	11
15.30833	12
15.31667	13
15.32500	16
15.33333	19
15.34167	22
15.35000	22
15.35833	20
15.36667	15
15.37500	11
15.38333	9
15.39167	9
15.40000	10
15.40833	11
15.41667	11
15.42500	8
15.43333	5
15.44167	4
15.45000	5
15.45833	8
15.46667	10
15.47500	11
15.48333	11
15.49167	9
15.50000	8
15.50833	10
15.51667	13
15.52500	14
15.53333	14
15.54167	12
15.55000	9
15.55833	8
15.56667	10
15.57500	12
15.58333	12
15.59167	11
15.60000	9
15.60833	8
15.61667	7
15.62500	7
15.63333	8
15.64167	8
15.65000	6
15.65833	3
15.66667	-1
15.67500	-4
15.68333	-5
15.69167	-4
15.70000	-1
15.70833	1
15.71667	3
15.72500	4
15.73333	4
15.74167	2
15.75000	-1
15.75833	-4
15.76667	-6
15.77500	-6
15.78333	-4
15.79167	-2
15.80000	-2
15.80833	-4
15.81667	-6
15.82500	-5
15.83333	-1
15.84167	6
15.85000	13
15.85833	18
15.86667	19
15.87500	17
15.88333	17
15.89167	17
15.90000	18
15.90833	18
15.91667	16
15.92500	13
15.93333	10
15.94167	6
15.95000	3
15.95833	-1
15.96667	-4
15.97500	-6
15.98333	-5
15.99167	-1
16.00000	3
16.00833	7
16.01667	9
16.02500	8
16.03333	6
16.04167	2
16.05000	-4
16.05833	-9
16.06667	-14
16.07500	-20
16.08333	-25
16.09167	-31
16.10000	-34
16.10833	-32
16.11667	-28
16.12500	-20
16.13333	-12
16.14167	-5
16.15000	-1
16.15833	2
16.16667	4
16.17500	5
16.18333	4
16.19167	2
16.20000	-0
16.20833	-3
16.21667	-5
16.22500	-7
16.23333	-7
16.24167	-7
16.25000	-8
16.25833	-8
16.26667	-7
16.27500	-8
16.28333	-10
16.29167	-15
16.30000	-19
16.30833	-23
16.31667	-25
16.32500	-26
16.33333	-25
16.34167	-23
16.35000	-21
16.35833	-18
16.36667	-15
16.37500	-11
16.38333	-7
16.39167	-4
16.40000	-0
16.40833	2
16.41667	3
16.42500	2
16.43333	-1
16.44167	-5
16.45000	-9
16.45833	-11
16.46667	-11
16.47500	-7
16.48333	-1
16.49167	8
16.50000	13
16.50833	15
16.51667	13
16.52500	9
16.53333	4
16.54167	0
16.55000	-2
16.55833	-2
16.56667	-3
16.57500	-3
16.58333	-1
16.59167	2
16.60000	5
16.60833	7
16.61667	7
16.62500	5
16.63333	3
16.64167	2
16.65000	1
16.65833	1
16.66667	-1
16.67500	-4
16.68333	-7
16.69167	-9
16.70000	-9
16.70833	-7
16.71667	-4
16.72500	-0
16.73333	4
16.74167	6
16.75000	7
16.75833	5
16.76667	0
16.77500	-6
16.78333	-10
16.79167	-14
16.80000	-15
16.80833	-12
16.81667	-8
16.82500	-7
16.83333	-7
16.84167	-7
16.85000	-8
16.85833	-7
16.86667	-5
16.87500	-1
16.88333	2
16.89167	4
16.90000	5
16.90833	5
16.91667	4
16.92500	1
16.93333	-3
16.94167	-5
16.95000	-7
16.95833	-6
16.96667	-5
16.97500	-4
16.98333	-3
16.99167	-2
17.00000	-0
17.00833	2
17.01667	3
17.02500	3
17.03333	2
17.04167	0
17.05000	-2
17.05833	-3
17.06667	-2
17.07500	0
17.08333	3
17.09167	5
17.10000	7
17.10833	8
17.11667	7
17.12500	4
17.13333	1
17.14167	-4
17.15000	-8
17.15833	-11
17.16667	-12
17.17500	-11
17.18333	-11
17.19167	-11
17.20000	-11
17.20833	-11
17.21667	-11
17.22500	-10
17.23333	-10
17.24167	-11
17.25000	-13
17.25833	-15
17.26667	-13
17.27500	-11
17.28333	-8
17.29167	-5
17.30000	-3
17.30833	-3
17.31667	-3
17.32500	-4
17.33333	-6
17.34167	-7
17.35000	-8
17.35833	-9
17.36667	-9
17.37500	-9
17.38333	-9
17.39167	-9
17.40000	-8
17.40833	-8
17.41667	-8
17.42500	-8
17.43333	-7
17.44167	-5
17.45000	-3
17.45833	-3
17.46667	-5
17.47500	-8
17.48333	-11
17.49167	-11
17.50000	-10
17.50833	-7
17.51667	-5
17.52500	-4
17.53333	-5
17.54167	-7
17.55000	-10
17.55833	-12
17.56667	-15
17.57500	-17
17.58333	-18
17.59167	-18
17.60000	-17
17.60833	-16
17.61667	-15
17.62500	-13
17.63333	-12
17.64167	-10
17.65000	-8
17.65833	-7
17.66667	-6
17.67500	-5
17.68333	-3
17.69167	1
17.70000	4
17.70833	7
17.71667	7
17.72500	6
17.73333	3
17.74167	-0
17.75000	-3
17.75833	-5
17.76667	-6
17.77500	-7
17.78333	-6
17.79167	-5
17.80000	-3
17.80833	-1
17.81667	1
17.82500	4
17.83333	7
17.84167	10
17.85000	11
17.85833	11
17.86667	11
17.87500	10
17.88333	7
17.89167	4
17.90000	1
17.90833	-0
17.91667	0
17.92500	3
17.93333	6
17.94167	9
17.95000	10
17.95833	10
17.96667	9
17.97500	9
17.98333	9
17.99167	10
18.00000	10
18.00833	10
18.01667	10
18.02500	12
18.03333	15
18.04167	18
18.05000	20
18.05833	21
18.06667	20
18.07500	18
18.08333	15
18.09167	14
18.10000	14
18.10833	15
18.11667	17
18.12500	20
18.13333	22
18.14167	22
18.15000	21
18.15833	19
18.16667	19
18.17500	20
18.18333	24
18.19167	28
18.20000	30
18.20833	30
18.21667	27
18.22500	23
18.23333	18
18.24167	15
18.25000	13
18.25833	14
18.26667	16
18.27500	18
18.28333	20
18.29167	19
18.30000	18
18.30833	16
18.31667	14
18.32500	13
18.33333	13
18.34167	15
18.35000	18
18.35833	23
18.36667	28
18.37500	33
18.38333	37
18.39167	39
18.40000	39
18.40833	37
18.41667	34
18.42500	32
18.43333	32
18.44167	34
18.45000	36
18.45833	37
18.46667	37
18.47500	35
18.48333	32
18.49167	29
18.50000	28
18.50833	29
18.51667	32
18.52500	35
18.53333	38
18.54167	39
18.55000	38
18.55833	37
18.56667	35
18.57500	34
18.58333	34
18.59167	35
18.60000	38
18.60833	42
18.61667	46
18.62500	50
18.63333	52
18.64167	53
18.65000	53
18.65833	51
18.66667	49
18.67500	47
18.68333	47
18.69167	48
18.70000	51
18.70833	53
18.71667	53
18.72500	53
18.73333	51
18.74167	49
18.75000	49
18.75833	51
18.76667	54
18.77500	57
18.78333	60
18.79167	63
18.80000	65
18.80833	65
18.81667	65
18.82500	65
18.83333	67
18.84167	68
18.85000	71
18.85833	72
18.86667	72
18.87500	69
18.88333	66
18.89167	62
18.90000	60
18.90833	60
18.91667	62
18.92500	64
18.93333	67
18.94167	68
18.95000	68
18.95833	68
18.96667	69
18.97500	71
18.98333	73
18.99167	74
19.00000	76
19.00833	79
19.01667	83
19.02500	86
19.03333	89
19.04167	91
19.05000	92
19.05833	93
19.06667	93
19.07500	93
19.08333	91
19.09167	87
19.10000	83
19.10833	78
19.11667	75
19.12500	75
19.13333	77
19.14167	80
19.15000	83
19.15833	87
19.16667	91
19.17500	95
19.18333	98
19.19167	102
19.20000	105
19.20833	106
19.21667	106
19.22500	107
19.23333	107
19.24167	107
19.25000	106
19.25833	105
19.26667	105
19.27500	104
19.28333	105
19.29167	108
19.30000	110
19.30833	110
19.31667	109
19.32500	107
19.33333	106
19.34167	105
19.35000	107
19.35833	110
19.36667	113
19.37500	117
19.38333	120
19.39167	122
19.40000	124
19.40833	125
19.41667	125
19.42500	126
19.43333	128
19.44167	130
19.45000	132
19.45833	134
19.46667	135
19.47500	136
19.48333	138
19.49167	141
19.50000	143
19.50833	142
19.51667	141
19.52500	139
19.53333	138
19.54167	137
19.55000	139
19.55833	142
19.56667	145
19.57500	149
19.58333	152
19.59167	155
19.60000	157
19.60833	157
19.61667	156
19.62500	156
19.63333	155
19.64167	154
19.65000	155
19.65833	157
19.66667	163
19.67500	170
19.68333	177
19.69167	183
19.70000	187
19.70833	188
19.71667	187
19.72500	185
19.73333	184
19.74167	184
19.75000	187
19.75833	190
19.76667	193
19.77500	197
19.78333	199
19.79167	202
19.80000	205
19.80833	210
19.81667	215
19.82500	219
19.83333	221
19.84167	223
19.85000	225
19.85833	229
19.86667	235
19.87500	241
19.88333	247
19.89167	252
19.90000	255
19.90833	258
19.91667	262
19.92500	266
19.93333	271
19.94167	276
19.95000	281
19.95833	285
19.96667	290
19.97500	294
19.98333	298
19.99167	302
20.00000	307
20.00833	314
20.01667	321
20.02500	327
20.03333	333
20.04167	338
20.05000	343
20.05833	349
20.06667	359
20.07500	370
20.08333	381
20.09167	390
20.10000	397
20.10833	401
20.11667	403
20.12500	404
20.13333	406
20.14167	410
20.15000	417
20.15833	426
20.16667	436
20.17500	446
20.18333	455
20.19167	463
20.20000	470
20.20833	475
20.21667	480
20.22500	488
20.23333	499
20.24167	509
20.25000	520
20.25833	528
20.26667	535
20.27500	542
20.28333	551
20.29167	561
20.30000	574
20.30833	588
20.31667	603
20.32500	616
20.33333	628
20.34167	639
20.35000	649
20.35833	659
20.36667	671
20.37500	684
20.38333	698
20.39167	713
20.40000	728
20.40833	743
20.41667	759
20.42500	776
20.43333	792
20.44167	808
20.45000	822
20.45833	836
20.46667	849
20.47500	863
20.48333	877
20.49167	894
20.50000	914
20.50833	936
20.51667	961
20.52500	989
20.53333	1017
20.54167	1043
20.55000	1065
20.55833	1085
20.56667	1104
20.57500	1123
20.58333	1143
20.59167	1165
20.60000	1189
20.60833	1216
20.61667	1244
20.62500	1274
20.63333	1304
20.64167	1333
20.65000	1361
20.65833	1387
20.66667	1412
20.67500	1438
20.68333	1467
20.69167	1498
20.70000	1530
20.70833	1564
20.71667	1598
20.72500	1631
20.73333	1664
20.74167	1697
20.75000	1730
20.75833	1763
20.76667	1797
20.77500	1834
20.78333	1872
20.79167	1914
20.80000	1956
20.80833	2000
20.81667	2043
20.82500	2084
20.83333	2124
20.84167	2162
20.85000	2201
20.85833	2239
20.86667	2281
20.87500	2322
20.88333	2363
20.89167	2403
20.90000	2441
20.90833	2479
20.91667	2516
20.92500	2556
20.93333	2598
20.94167	2641
20.95000	2685
20.95833	2726
20.96667	2765
20.97500	2803
20.98333	2841
20.99167	2881
21.00000	2921
21.00833	2961
21.01667	3000
21.02500	3038
21.03333	3076
21.04167	3116
21.05000	3160
21.05833	3204
21.06667	3247
21.07500	3289
21.08333	3328
21.09167	3364
21.10000	3396
21.10833	3426
21.11667	3453
21.12500	3479
21.13333	3505
21.14167	3533
21.15000	3565
21.15833	3597
21.16667	3629
21.17500	3658
21.18333	3685
21.19167	3712
21.20000	3740
21.20833	3771
21.21667	3802
21.22500	3833
21.23333	3861
21.24167	3885
21.25000	3906
21.25833	3924
21.26667	3942
21.27500	3961
21.28333	3979
21.29167	3998
21.30000	4017
21.30833	4035
21.31667	4052
21.32500	4069
21.33333	4085
21.34167	4101
21.35000	4118
21.35833	4135
21.36667	4155
21.37500	4175
21.38333	4196
21.39167	4218
21.40000	4238
21.40833	4255
21.41667	4269
21.42500	4278
21.43333	4286
21.44167	4294
21.45000	4305
21.45833	4318
21.46667	4334
21.47500	4349
21.48333	4363
21.49167	4376
21.50000	4386
21.50833	4394
21.51667	4401
21.52500	4409
21.53333	4418
21.54167	4428
21.55000	4440
21.55833	4452
21.56667	4463
21.57500	4473
21.58333	4486
21.59167	4500
21.60000	4515
21.60833	4531
21.61667	4547
21.62500	4562
21.63333	4576
21.64167	4587
21.65000	4597
21.65833	4606
21.66667	4616
21.67500	4626
21.68333	4636
21.69167	4646
21.70000	4655
21.70833	4663
21.71667	4670
21.72500	4678
21.73333	4686
21.74167	4692
21.75000	4697
21.75833	4699
21.76667	4699
21.77500	4698
21.78333	4698
21.79167	4701
21.80000	4704
21.80833	4709
21.81667	4713
21.82500	4717
21.83333	4719
21.84167	4721
21.85000	4721
21.85833	4719
21.86667	4715
21.87500	4710
21.88333	4704
21.89167	4698
21.90000	4692
21.90833	4687
21.91667	4681
21.92500	4675
21.93333	4669
21.94167	4664
21.95000	4658
21.95833	4651
21.96667	4642
21.97500	4632
21.98333	4619
21.99167	4605
22.00000	4591
22.00833	4577
22.01667	4564
22.02500	4552
22.03333	4541
22.04167	4529
22.05000	4516
22.05833	4500
22.06667	4482
22.07500	4462
22.08333	4442
22.09167	4422
22.10000	4401
22.10833	4381
22.11667	4360
22.12500	4340
22.13333	4321
22.14167	4303
22.15000	4286
22.15833	4269
22.16667	4253
22.17500	4235
22.18333	4216
22.19167	4195
22.20000	4173
22.20833	4148
22.21667	4123
22.22500	4097
22.23333	4071
22.24167	4048
22.25000	4028
22.25833	4010
22.26667	3992
22.27500	3975
22.28333	3955
22.29167	3933
22.30000	3912
22.30833	3891
22.31667	3870
22.32500	3850
22.33333	3831
22.34167	3814
22.35000	3798
22.35833	3784
22.36667	3772
22.37500	3759
22.38333	3743
22.39167	3724
22.40000	3704
22.40833	3682
22.41667	3660
22.42500	3640
22.43333	3620
22.44167	3601
22.45000	3582
22.45833	3563
22.46667	3545
22.47500	3527
22.48333	3511
22.49167	3495
22.50000	3479
22.50833	3463
22.51667	3447
22.52500	3432
22.53333	3417
22.54167	3404
22.55000	3391
22.55833	3378
22.56667	3363
22.57500	3347
22.58333	3329
22.59167	3311
22.60000	3294
22.60833	3277
22.61667	3261
22.62500	3245
22.63333	3229
22.64167	3214
22.65000	3201
22.65833	3189
22.66667	3178
22.67500	3166
22.68333	3151
22.69167	3136
22.70000	3121
22.70833	3106
22.71667	3092
22.72500	3081
22.73333	3070
22.74167	3058
22.75000	3046
22.75833	3032
22.76667	3017
22.77500	3002
22.78333	2988
22.79167	2975
22.80000	2964
22.80833	2953
22.81667	2942
22.82500	2929
22.83333	2916
22.84167	2904
22.85000	2893
22.85833	2882
22.86667	2870
22.87500	2857
22.88333	2843
22.89167	2828
22.90000	2815
22.90833	2806
22.91667	2797
22.92500	2789
22.93333	2779
22.94167	2769
22.95000	2759
22.95833	2749
22.96667	2739
22.97500	2728
22.98333	2718
22.99167	2706
23.00000	2695
23.00833	2685
23.01667	2674
23.02500	2663
23.03333	2651
23.04167	2639
23.05000	2625
23.05833	2613
23.06667	2604
23.07500	2596
23.08333	2589
23.09167	2583
23.10000	2576
23.10833	2569
23.11667	2561
23.12500	2553
23.13333	2545
23.14167	2537
23.15000	2529
23.15833	2521
23.16667	2515
23.17500	2510
23.18333	2504
23.19167	2499
23.20000	2494
23.20833	2489
23.21667	2483
23.22500	2479
23.23333	2475
23.24167	2469
23.25000	2463
23.25833	2456
23.26667	2450
23.27500	2445
23.28333	2442
23.29167	2442
23.30000	2441
23.30833	2440
23.31667	2436
23.32500	2430
23.33333	2423
23.34167	2415
23.35000	2409
23.35833	2403
23.36667	2401
23.37500	2399
23.38333	2399
23.39167	2400
23.40000	2399
23.40833	2397
23.41667	2394
23.42500	2391
23.43333	2388
23.44167	2385
23.45000	2383
23.45833	2382
23.46667	2381
23.47500	2381
23.48333	2381
23.49167	2380
23.50000	2381
23.50833	2382
23.51667	2385
23.52500	2388
23.53333	2390
23.54167	2391
23.55000	2389
23.55833	2386
23.56667	2385
23.57500	2385
23.58333	2387
23.59167	2390
23.60000	2392
23.60833	2392
23.61667	2391
23.62500	2389
23.63333	2387
23.64167	2385
23.65000	2384
23.65833	2382
23.66667	2381
23.67500	2379
23.68333	2378
23.69167	2378
23.70000	2378
23.70833	2378
23.71667	2378
23.72500	2379
23.73333	2378
23.74167	2377
23.75000	2374
23.75833	2371
23.76667	2368
23.77500	2365
23.78333	2361
23.79167	2357
23.80000	2353
23.80833	2349
23.81667	2345
23.82500	2341
23.83333	2338
23.84167	2334
23.85000	2329
23.85833	2325
23.86667	2321
23.87500	2318
23.88333	2317
23.89167	2315
23.90000	2310
23.90833	2301
23.91667	2288
23.92500	2274
23.93333	2261
23.94167	2249
23.95000	2238
23.95833	2227
23.96667	2215
23.97500	2204
23.98333	2193
23.99167	2185
24.00000	2177
24.00833	2169
24.01667	2161
24.02500	2151
24.03333	2139
24.04167	2127
24.05000	2114
24.05833	2101
24.06667	2089
24.07500	2077
24.08333	2065
24.09167	2052
24.10000	2038
24.10833	2024
24.11667	2009
24.12500	1996
24.13333	1984
24.14167	1972
24.15000	1960
24.15833	1947
24.16667	1935
24.17500	1921
24.18333	1907
24.19167	1891
24.20000	1875
24.20833	1860
24.21667	1848
24.22500	1838
24.23333	1829
24.24167	1820
24.25000	1807
24.25833	1794
24.26667	1780
24.27500	1766
24.28333	1752
24.29167	1739
24.30000	1727
24.30833	1714
24.31667	1702
24.32500	1690
24.33333	1677
24.34167	1663
24.35000	1647
24.35833	1631
24.36667	1617
24.37500	1603
24.38333	1590
24.39167	1576
24.40000	1564
24.40833	1553
24.41667	1543
24.42500	1535
24.43333	1527
24.44167	1519
24.45000	1511
24.45833	1503
24.46667	1494
24.47500	1485
24.48333	1474
24.49167	1461
24.50000	1449
24.50833	1437
24.51667	1425
24.52500	1416
24.53333	1407
24.54167	1400
24.55000	1393
24.55833	1386
24.56667	1379
24.57500	1371
24.58333	1364
24.59167	1358
24.60000	1350
24.60833	1342
24.61667	1333
24.62500	1323
24.63333	1315
24.64167	1307
24.65000	1302
24.65833	1296
24.66667	1291
24.67500	1285
24.68333	1281
24.69167	1276
24.70000	1272
24.70833	1266
24.71667	1258
24.72500	1250
24.73333	1241
24.74167	1233
24.75000	1226
24.75833	1220
24.76667	1216
24.77500	1211
24.78333	1207
24.79167	1202
24.80000	1198
24.80833	1195
24.81667	1191
24.82500	1186
24.83333	1181
24.84167	1175
24.85000	1169
24.85833	1163
24.86667	1160
24.87500	1158
24.88333	1157
24.89167	1154
24.90000	1150
24.90833	1146
24.91667	1141
24.92500	1138
24.93333	1135
24.94167	1133
24.95000	1129
24.95833	1123
24.96667	1116
24.97500	1107
24.98333	1098
24.99167	1090
25.00000	1081
25.00833	1074
25.01667	1067
25.02500	1064
25.03333	1062
25.04167	1062
25.05000	1061
25.05833	1059
25.06667	1057
25.07500	1053
25.08333	1049
25.09167	1044
25.10000	1038
25.10833	1032
25.11667	1025
25.12500	1018
25.13333	1011
25.14167	1005
25.15000	1000
25.15833	996
25.16667	992
25.17500	989
25.18333	984
25.19167	978
25.20000	973
25.20833	970
25.21667	969
25.22500	969
25.23333	971
25.24167	973
25.25000	974
25.25833	973
25.26667	972
25.27500	969
25.28333	967
25.29167	965
25.30000	963
25.30833	963
25.31667	962
25.32500	959
25.33333	955
25.34167	949
25.35000	943
25.35833	937
25.36667	933
25.37500	932
25.38333	931
25.39167	931
25.40000	931
25.40833	929
25.41667	927
25.42500	925
25.43333	923
25.44167	921
25.45000	920
25.45833	921
25.46667	922
25.47500	924
25.48333	927
25.49167	929
25.50000	929
25.50833	928
25.51667	925
25.52500	920
25.53333	915
25.54167	910
25.55000	906
25.55833	904
25.56667	904
25.57500	905
25.58333	906
25.59167	907
25.60000	907
25.60833	907
25.61667	906
25.62500	906
25.63333	904
25.64167	902
25.65000	899
25.65833	897
25.66667	895
25.67500	895
25.68333	897
25.69167	900
25.70000	903
25.70833	904
25.71667	903
25.72500	898
25.73333	891
25.74167	885
25.75000	880
25.75833	876
25.76667	875
25.77500	876
25.78333	877
25.79167	877
25.80000	877
25.80833	878
25.81667	878
25.82500	879
25.83333	877
25.84167	874
25.85000	870
25.85833	865
25.86667	861
25.87500	858
25.88333	858
25.89167	858
25.90000	858
25.90833	857
25.91667	853
25.92500	849
25.93333	843
25.94167	838
25.95000	834
25.95833	830
25.96667	826
25.97500	821
25.98333	814
25.99167	807
26.00000	800
26.00833	795
26.01667	792
26.02500	791
26.03333	791
26.04167	790
26.05000	786
26.05833	781
26.06667	775
26.07500	769
26.08333	763
26.09167	757
26.10000	751
26.10833	748
26.11667	745
26.12500	745
26.13333	746
26.14167	747
26.15000	747
26.15833	745
26.16667	741
26.17500	737
26.18333	732
26.19167	729
26.20000	726
26.20833	725
26.21667	723
26.22500	721
26.23333	718
26.24167	713
26.25000	709
26.25833	704
26.26667	698
26.27500	693
26.28333	687
26.29167	680
26.30000	676
26.30833	675
26.31667	677
26.32500	679
26.33333	682
26.34167	682
26.35000	679
26.35833	675
26.36667	671
26.37500	666
26.38333	663
26.39167	662
26.40000	660
26.40833	658
26.41667	656
26.42500	653
26.43333	649
26.44167	647
26.45000	647
26.45833	648
26.46667	648
26.47500	646
26.48333	644
26.49167	640
26.50000	639
26.50833	640
26.51667	643
26.52500	647
26.53333	653
26.54167	657
26.55000	659
26.55833	660
26.56667	659
26.57500	658
26.58333	657
26.59167	658
26.60000	660
26.60833	664
26.61667	667
26.62500	669
26.63333	669
26.64167	667
26.65000	665
26.65833	664
26.66667	662
26.67500	660
26.68333	660
26.69167	662
26.70000	664
26.70833	665
26.71667	667
26.72500	668
26.73333	669
26.74167	672
26.75000	676
26.75833	680
26.76667	682
26.77500	684
26.78333	685
26.79167	687
26.80000	689
26.80833	692
26.81667	695
26.82500	698
26.83333	702
26.84167	704
26.85000	707
26.85833	708
26.86667	709
26.87500	709
26.88333	709
26.89167	707
26.90000	704
26.90833	702
26.91667	701
26.92500	704
26.93333	710
26.94167	718
26.95000	726
26.95833	731
26.96667	733
26.97500	733
26.98333	732
26.99167	734
27.00000	738
27.00833	743
27.01667	748
27.02500	752
27.03333	755
27.04167	757
27.05000	760
27.05833	764
27.06667	769
27.07500	775
27.08333	782
27.09167	788
27.10000	792
27.10833	793
27.11667	794
27.12500	797
27.13333	801
27.14167	808
27.15000	816
27.15833	824
27.16667	830
27.17500	834
27.18333	835
27.19167	835
27.20000	834
27.20833	833
27.21667	834
27.22500	837
27.23333	842
27.24167	848
27.25000	855
27.25833	861
27.26667	867
27.27500	873
27.28333	877
27.29167	882
27.30000	886
27.30833	892
27.31667	897
27.32500	903
27.33333	909
27.34167	914
27.35000	917
27.35833	920
27.36667	925
27.37500	930
27.38333	936
27.39167	942
27.40000	947
27.40833	950
27.41667	953
27.42500	955
27.43333	957
27.44167	961
27.45000	966
27.45833	971
27.46667	977
27.47500	982
27.48333	985
27.49167	988
27.50000	990
27.50833	994
27.51667	1000
27.52500	1008
27.53333	1017
27.54167	1026
27.55000	1035
27.55833	1043
27.56667	1048
27.57500	1051
27.58333	1052
27.59167	1053
27.60000	1056
27.60833	1061
27.61667	1068
27.62500	1076
27.63333	1084
27.64167	1091
27.65000	1098
27.65833	1104
27.66667	1109
27.67500	1113
27.68333	1114
27.69167	1114
27.70000	1115
27.70833	1119
27.71667	1124
27.72500	1130
27.73333	1135
27.74167	1139
27.75000	1142
27.75833	1146
27.76667	1151
27.77500	1157
27.78333	1161
27.79167	1166
27.80000	1169
27.80833	1172
27.81667	1176
27.82500	1179
27.83333	1183
27.84167	1188
27.85000	1192
27.85833	1196
27.86667	1199
27.87500	1200
27.88333	1200
27.89167	1198
27.90000	1196
27.90833	1196
27.91667	1196
27.92500	1199
27.93333	1203
27.94167	1211
27.95000	1220
27.95833	1229
27.96667	1236
27.97500	1242
27.98333	1245
27.99167	1245
28.00000	1245
28.00833	1246
28.01667	1249
28.02500	1254
28.03333	1260
28.04167	1265
28.05000	1269
28.05833	1271
28.06667	1271
28.07500	1271
28.08333	1272
28.09167	1275
28.10000	1278
28.10833	1281
28.11667	1283
28.12500	1284
28.13333	1283
28.14167	1281
28.15000	1279
28.15833	1278
28.16667	1276
28.17500	1275
28.18333	1276
28.19167	1278
28.20000	1280
28.20833	1282
28.21667	1282
28.22500	1281
28.23333	1281
28.24167	1281
28.25000	1284
28.25833	1287
28.26667	1289
28.27500	1292
28.28333	1294
28.29167	1296
28.30000	1298
28.30833	1301
28.31667	1304
28.32500	1307
28.33333	1310
28.34167	1312
28.35000	1311
28.35833	1310
28.36667	1308
28.37500	1307
28.38333	1309
28.39167	1313
28.40000	1318
28.40833	1321
28.41667	1323
28.42500	1322
28.43333	1319
28.44167	1317
28.45000	1317
28.45833	1318
28.46667	1319
28.47500	1320
28.48333	1320
28.49167	1318
28.50000	1317
28.50833	1315
28.51667	1312
28.52500	1309
28.53333	1305
28.54167	1302
28.55000	1298
28.55833	1295
28.56667	1293
28.57500	1292
28.58333	1294
28.59167	1298
28.60000	1300
28.60833	1301
28.61667	1300
28.62500	1298
28.63333	1295
28.64167	1293
28.65000	1292
28.65833	1293
28.66667	1294
28.67500	1296
28.68333	1299
28.69167	1303
28.70000	1307
28.70833	1311
28.71667	1315
28.72500	1317
28.73333	1317
28.74167	1317
28.75000	1317
28.75833	1318
28.76667	1318
28.77500	1319
28.78333	1319
28.79167	1319
28.80000	1320
28.80833	1322
28.81667	1325
28.82500	1330
28.83333	1335
28.84167	1339
28.85000	1343
28.85833	1346
28.86667	1348
28.87500	1350
28.88333	1353
28.89167	1357
28.90000	1360
28.90833	1363
28.91667	1365
28.92500	1367
28.93333	1369
28.94167	1373
28.95000	1377
28.95833	1383
28.96667	1389
28.97500	1394
28.98333	1398
28.99167	1401
29.00000	1403
29.00833	1406
29.01667	1411
29.02500	1417
29.03333	1422
29.04167	1428
29.05000	1433
29.05833	1439
29.06667	1446
29.07500	1453
29.08333	1458
29.09167	1463
29.10000	1467
29.10833	1472
29.11667	1476
29.12500	1480
29.13333	1483
29.14167	1486
29.15000	1489
29.15833	1495
29.16667	1506
29.17500	1519
29.18333	1532
29.19167	1546
29.20000	1557
29.20833	1567
29.21667	1575
29.22500	1584
29.23333	1594
29.24167	1604
29.25000	1613
29.25833	1620
29.26667	1625
29.27500	1630
29.28333	1636
29.29167	1645
29.30000	1656
29.30833	1668
29.31667	1681
29.32500	1692
29.33333	1703
29.34167	1713
29.35000	1722
29.35833	1730
29.36667	1737
29.37500	1744
29.38333	1749
29.39167	1754
29.40000	1759
29.40833	1762
29.41667	1766
29.42500	1773
29.43333	1781
29.44167	1791
29.45000	1803
29.45833	1814
29.46667	1826
29.47500	1838
29.48333	1851
29.49167	1867
29.50000	1884
29.50833	1901
29.51667	1917
29.52500	1929
29.53333	1939
29.54167	1949
29.55000	1960
29.55833	1974
29.56667	1991
29.57500	2009
29.58333	2028
29.59167	2047
29.60000	2066
29.60833	2084
29.61667	2103
29.62500	2124
29.63333	2145
29.64167	2167
29.65000	2191
29.65833	2215
29.66667	2238
29.67500	2260
29.68333	2281
29.69167	2302
29.70000	2324
29.70833	2348
29.71667	2374
29.72500	2403
29.73333	2434
29.74167	2465
29.75000	2497
29.75833	2529
29.76667	2563
29.77500	2599
29.78333	2637
29.79167	2678
29.80000	2719
29.80833	2759
29.81667	2800
29.82500	2842
29.83333	2886
29.84167	2932
29.85000	2983
29.85833	3034
29.86667	3086
29.87500	3139
29.88333	3191
29.89167	3244
29.90000	3297
29.90833	3352
29.91667	3409
29.92500	3469
29.93333	3532
29.94167	3597
29.95000	3668
29.95833	3739
29.96667	3813
29.97500	3888
29.98333	3960
29.99167	4033
30.00000	4105
30.00833	4179
30.01667	4253
30.02500	4329
30.03333	4405
30.04167	4480
30.05000	4557
30.05833	4633
30.06667	4713
30.07500	4795
30.08333	4878
30.09167	4963
30.10000	5046
30.10833	5131
30.11667	5215
30.12500	5299
30.13333	5384
30.14167	5467
30.15000	5553
30.15833	5635
30.16667	5719
30.17500	5801
30.18333	5881
30.19167	5962
30.20000	6039
30.20833	6116
30.21667	6191
30.22500	6263
30.23333	6333
30.24167	6400
30.25000	6469
30.25833	6533
30.26667	6596
30.27500	6655
30.28333	6710
30.29167	6763
30.30000	6814
30.30833	6867
30.31667	6919
30.32500	6969
30.33333	7015
30.34167	7056
30.35000	7093
30.35833	7126
30.36667	7157
30.37500	7185
30.38333	7208
30.39167	7227
30.40000	7239
30.40833	7246
30.41667	7248
30.42500	7248
30.43333	7246
30.44167	7242
30.45000	7235
30.45833	7227
30.46667	7215
30.47500	7200
30.48333	7182
30.49167	7161
30.50000	7135
30.50833	7103
30.51667	7068
30.52500	7029
30.53333	6986
30.54167	6942
30.55000	6895
30.55833	6847
30.56667	6796
30.57500	6744
30.58333	6691
30.59167	6635
30.60000	6578
30.60833	6518
30.61667	6457
30.62500	6394
30.63333	6327
30.64167	6260
30.65000	6190
30.65833	6120
30.66667	6048
30.67500	5975
30.68333	5900
30.69167	5820
30.70000	5741
30.70833	5660
30.71667	5582
30.72500	5503
30.73333	5424
30.74167	5345
30.75000	5264
30.75833	5186
30.76667	5108
30.77500	5031
30.78333	4954
30.79167	4875
30.80000	4796
30.80833	4716
30.81667	4637
30.82500	4559
30.83333	4481
30.84167	4406
30.85000	4332
30.85833	4259
30.86667	4184
30.87500	4110
30.88333	4037
30.89167	3964
30.90000	3894
30.90833	3824
30.91667	3756
30.92500	3689
30.93333	3624
30.94167	3563
30.95000	3503
30.95833	3445
30.96667	3386
30.97500	3328
30.98333	3270
30.99167	3211
31.00000	3153
31.00833	3095
31.01667	3037
31.02500	2980
31.03333	2924
31.04167	2871
31.05000	2819
31.05833	2771
31.06667	2727
31.07500	2684
31.08333	2642
31.09167	2600
31.10000	2558
31.10833	2515
31.11667	2473
31.12500	2431
31.13333	2390
31.14167	2351
31.15000	2314
31.15833	2279
31.16667	2245
31.17500	2211
31.18333	2176
31.19167	2141
31.20000	2108
31.20833	2075
31.21667	2044
31.22500	2014
31.23333	1986
31.24167	1959
31.25000	1933
31.25833	1909
31.26667	1886
31.27500	1864
31.28333	1842
31.29167	1819
31.30000	1796
31.30833	1773
31.31667	1750
31.32500	1729
31.33333	1707
31.34167	1685
31.35000	1662
31.35833	1639
31.36667	1617
31.37500	1597
31.38333	1578
31.39167	1560
31.40000	1543
31.40833	1527
31.41667	1511
31.42500	1497
31.43333	1484
31.44167	1471
31.45000	1458
31.45833	1444
31.46667	1428
31.47500	1411
31.48333	1395
31.49167	1379
31.50000	1364
31.50833	1350
31.51667	1339
31.52500	1329
31.53333	1320
31.54167	1310
31.55000	1300
31.55833	1289
31.56667	1278
31.57500	1267
31.58333	1256
31.59167	1245
31.60000	1234
31.60833	1223
31.61667	1212
31.62500	1201
31.63333	1191
31.64167	1182
31.65000	1173
31.65833	1165
31.66667	1158
31.67500	1151
31.68333	1143
31.69167	1136
31.70000	1129
31.70833	1123
31.71667	1118
31.72500	1111
31.73333	1102
31.74167	1093
31.75000	1081
31.75833	1071
31.76667	1062
31.77500	1055
31.78333	1052
31.79167	1050
31.80000	1049
31.80833	1047
31.81667	1043
31.82500	1035
31.83333	1026
31.84167	1017
31.85000	1009
31.85833	1003
31.86667	998
31.87500	994
31.88333	989
31.89167	984
31.90000	980
31.90833	975
31.91667	971
31.92500	967
31.93333	965
31.94167	962
31.95000	959
31.95833	956
31.96667	953
31.97500	951
31.98333	950
31.99167	948
32.00000	947
32.00833	945
32.01667	944
32.02500	942
32.03333	941
32.04167	940
32.05000	938
32.05833	936
32.06667	935
32.07500	933
32.08333	931
32.09167	929
32.10000	928
32.10833	927
32.11667	928
32.12500	930
32.13333	932
32.14167	936
32.15000	940
32.15833	944
32.16667	947
32.17500	947
32.18333	945
32.19167	942
32.20000	939
32.20833	939
32.21667	941
32.22500	945
32.23333	951
32.24167	955
32.25000	958
32.25833	960
32.26667	963
32.27500	969
32.28333	977
32.29167	986
32.30000	994
32.30833	999
32.31667	1004
32.32500	1009
32.33333	1017
32.34167	1026
32.35000	1037
32.35833	1048
32.36667	1057
32.37500	1065
32.38333	1072
32.39167	1080
32.40000	1087
32.40833	1095
32.41667	1103
32.42500	1112
32.43333	1121
32.44167	1131
32.45000	1142
32.45833	1152
32.46667	1162
32.47500	1170
32.48333	1179
32.49167	1188
32.50000	1197
32.50833	1206
32.51667	1215
32.52500	1226
32.53333	1237
32.54167	1251
32.55000	1266
32.55833	1281
32.56667	1294
32.57500	1306
32.58333	1317
32.59167	1327
32.60000	1338
32.60833	1353
32.61667	1371
32.62500	1391
32.63333	1412
32.64167	1430
32.65000	1447
32.65833	1461
32.66667	1475
32.67500	1488
32.68333	1502
32.69167	1517
32.70000	1533
32.70833	1550
32.71667	1567
32.72500	1582
32.73333	1595
32.74167	1605
32.75000	1613
32.75833	1621
32.76667	1631
32.77500	1643
32.78333	1659
32.79167	1678
32.80000	1699
32.80833	1719
32.81667	1738
32.82500	1755
32.83333	1770
32.84167	1782
32.85000	1794
32.85833	1805
32.86667	1815
32.87500	1825
32.88333	1834
32.89167	1843
32.90000	1854
32.90833	1867
32.91667	1882
32.92500	1896
32.93333	1911
32.94167	1925
32.95000	1937
32.95833	1949
32.96667	1962
32.97500	1977
32.98333	1992
32.99167	2009
33.00000	2026
33.00833	2041
33.01667	2054
33.02500	2067
33.03333	2079
33.04167	2092
33.05000	2106
33.05833	2119
33.06667	2132
33.07500	2143
33.08333	2154
33.09167	2166
33.10000	2179
33.10833	2196
33.11667	2214
33.12500	2232
33.13333	2248
33.14167	2263
33.15000	2275
33.15833	2286
33.16667	2298
33.17500	2310
33.18333	2320
33.19167	2330
33.20000	2340
33.20833	2351
33.21667	2363
33.22500	2375
33.23333	2387
33.24167	2397
33.25000	2407
33.25833	2416
33.26667	2424
33.27500	2433
33.28333	2441
33.29167	2448
33.30000	2455
33.30833	2462
33.31667	2468
33.32500	2473
33.33333	2478
33.34167	2482
33.35000	2486
33.35833	2491
33.36667	2496
33.37500	2501
33.38333	2505
33.39167	2508
33.40000	2510
33.40833	2510
33.41667	2509
33.42500	2505
33.43333	2500
33.44167	2494
33.45000	2490
33.45833	2486
33.46667	2483
33.47500	2479
33.48333	2475
33.49167	2469
33.50000	2464
33.50833	2460
33.51667	2454
33.52500	2446
33.53333	2437
33.54167	2427
33.55000	2416
33.55833	2406
33.56667	2396
33.57500	2385
33.58333	2372
33.59167	2356
33.60000	2341
33.60833	2326
33.61667	2311
33.62500	2298
33.63333	2284
33.64167	2268
33.65000	2248
33.65833	2227
33.66667	2205
33.67500	2186
33.68333	2169
33.69167	2153
33.70000	2139
33.70833	2123
33.71667	2106
33.72500	2086
33.73333	2064
33.74167	2040
33.75000	2017
33.75833	1995
33.76667	1974
33.77500	1955
33.78333	1936
33.79167	1915
33.80000	1894
33.80833	1871
33.81667	1848
33.82500	1825
33.83333	1801
33.84167	1779
33.85000	1756
33.85833	1734
33.86667	1713
33.87500	1693
33.88333	1673
33.89167	1652
33.90000	1633
33.90833	1615
33.91667	1597
33.92500	1579
33.93333	1561
33.94167	1540
33.95000	1518
33.95833	1494
33.96667	1468
33.97500	1441
33.98333	1415
33.99167	1389
34.00000	1366
34.00833	1344
34.01667	1324
34.02500	1305
34.03333	1285
34.04167	1266
34.05000	1247
34.05833	1229
34.06667	1211
34.07500	1193
34.08333	1175
34.09167	1156
34.10000	1140
34.10833	1125
34.11667	1111
34.12500	1096
34.13333	1079
34.14167	1059
34.15000	1037
34.15833	1015
34.16667	996
34.17500	979
34.18333	964
34.19167	950
34.20000	936
34.20833	922
34.21667	907
34.22500	894
34.23333	882
34.24167	869
34.25000	855
34.25833	841
34.26667	826
34.27500	812
34.28333	799
34.29167	788
34.30000	777
34.30833	767
34.31667	756
34.32500	745
34.33333	733
34.34167	722
34.35000	711
34.35833	701
34.36667	689
34.37500	677
34.38333	666
34.39167	657
34.40000	649
34.40833	643
34.41667	638
34.42500	630
34.43333	619
34.44167	609
34.45000	598
34.45833	590
34.46667	583
34.47500	579
34.48333	575
34.49167	569
34.50000	563
34.50833	557
34.51667	551
34.52500	546
34.53333	541
34.54167	536
34.55000	528
34.55833	518
34.56667	507
34.57500	496
34.58333	486
34.59167	480
34.60000	475
34.60833	473
34.61667	471
34.62500	469
34.63333	466
34.64167	462
34.65000	458
34.65833	454
34.66667	450
34.67500	445
34.68333	439
34.69167	433
34.70000	426
34.70833	419
34.71667	414
34.72500	411
34.73333	410
34.74167	409
34.75000	409
34.75833	407
34.76667	405
34.77500	401
34.78333	396
34.79167	391
34.80000	385
34.80833	380
34.81667	375
34.82500	372
34.83333	370
34.84167	370
34.85000	371
34.85833	372
34.86667	372
34.87500	371
34.88333	365
34.89167	358
34.90000	349
34.90833	340
34.91667	331
34.92500	325
34.93333	321
34.94167	319
34.95000	319
34.95833	320
34.96667	322
34.97500	324
34.98333	326
34.99167	326
35.00000	326
35.00833	326
35.01667	324
35.02500	321
35.03333	316
35.04167	311
35.05000	307
35.05833	304
35.06667	305
35.07500	306
35.08333	307
35.09167	306
35.10000	302
35.10833	297
35.11667	291
35.12500	287
35.13333	285
35.14167	285
35.15000	288
35.15833	290
35.16667	291
35.17500	289
35.18333	285
35.19167	281
35.20000	277
35.20833	275
35.21667	274
35.22500	273
35.23333	272
35.24167	270
35.25000	268
35.25833	265
35.26667	263
35.27500	259
35.28333	256
35.29167	253
35.30000	250
35.30833	250
35.31667	251
35.32500	252
35.33333	254
35.34167	256
35.35000	256
35.35833	256
35.36667	255
35.37500	255
35.38333	254
35.39167	253
35.40000	251
35.40833	249
35.41667	247
35.42500	246
35.43333	246
35.44167	246
35.45000	245
35.45833	243
35.46667	240
35.47500	236
35.48333	233
35.49167	229
35.50000	227
35.50833	225
35.51667	224
35.52500	224
35.53333	225
35.54167	226
35.55000	227
35.55833	227
35.56667	225
35.57500	221
35.58333	216
35.59167	211
35.60000	207
35.60833	205
35.61667	205
35.62500	207
35.63333	208
35.64167	209
35.65000	207
35.65833	205
35.66667	203
35.67500	203
35.68333	204
35.69167	206
35.70000	207
35.70833	209
35.71667	209
35.72500	209
35.73333	210
35.74167	210
35.75000	208
35.75833	206
35.76667	203
35.77500	199
35.78333	197
35.79167	195
35.80000	194
35.80833	194
35.81667	194
35.82500	195
35.83333	196
35.84167	198
35.85000	198
35.85833	196
35.86667	191
35.87500	186
35.88333	183
35.89167	181
35.90000	181
35.90833	182
35.91667	183
35.92500	183
35.93333	182
35.94167	180
35.95000	177
35.95833	174
35.96667	171
35.97500	168
35.98333	166
35.99167	163
36.00000	161
36.00833	162
36.01667	164
36.02500	166
36.03333	168
36.04167	168
36.05000	167
36.05833	167
36.06667	167
36.07500	168
36.08333	170
36.09167	172
36.10000	173
36.10833	171
36.11667	168
36.12500	165
36.13333	162
36.14167	160
36.15000	161
36.15833	164
36.16667	167
36.17500	170
36.18333	172
36.19167	171
36.20000	170
36.20833	169
36.21667	168
36.22500	167
36.23333	165
36.24167	165
36.25000	165
36.25833	167
36.26667	169
36.27500	171
36.28333	171
36.29167	170
36.30000	167
36.30833	165
36.31667	163
36.32500	161
36.33333	159
36.34167	157
36.35000	156
36.35833	154
36.36667	153
36.37500	152
36.38333	151
36.39167	151
36.40000	151
36.40833	151
36.41667	151
36.42500	152
36.43333	152
36.44167	153
36.45000	153
36.45833	155
36.46667	156
36.47500	157
36.48333	157
36.49167	157
36.50000	154
36.50833	150
36.51667	146
36.52500	142
36.53333	137
36.54167	135
36.55000	135
36.55833	137
36.56667	140
36.57500	143
36.58333	146
36.59167	149
36.60000	151
36.60833	153
36.61667	154
36.62500	156
36.63333	158
36.64167	160
36.65000	160
36.65833	158
36.66667	155
36.67500	151
36.68333	148
36.69167	145
36.70000	143
36.70833	143
36.71667	143
36.72500	144
36.73333	144
36.74167	144
36.75000	144
36.75833	145
36.76667	147
36.77500	150
36.78333	152
36.79167	152
36.80000	151
36.80833	147
36.81667	144
36.82500	141
36.83333	140
36.84167	139
36.85000	140
36.85833	142
36.86667	145
36.87500	149
36.88333	153
36.89167	156
36.90000	158
36.90833	160
36.91667	159
36.92500	159
36.93333	157
36.94167	155
36.95000	152
36.95833	149
36.96667	147
36.97500	145
36.98333	143
36.99167	143
37.00000	144
37.00833	146
37.01667	149
37.02500	151
37.03333	153
37.04167	154
37.05000	155
37.05833	155
37.06667	153
37.07500	150
37.08333	146
37.09167	142
37.10000	140
37.10833	139
37.11667	139
37.12500	139
37.13333	139
37.14167	138
37.15000	138
37.15833	138
37.16667	139
37.17500	141
37.18333	141
37.19167	141
37.20000	139
37.20833	137
37.21667	136
37.22500	136
37.23333	138
37.24167	141
37.25000	144
37.25833	147
37.26667	150
37.27500	153
37.28333	154
37.29167	153
37.30000	150
37.30833	147
37.31667	143
37.32500	140
37.33333	137
37.34167	135
37.35000	134
37.35833	133
37.36667	134
37.37500	136
37.38333	138
37.39167	139
37.40000	139
37.40833	138
37.41667	137
37.42500	135
37.43333	134
37.44167	133
37.45000	133
37.45833	134
37.46667	134
37.47500	132
37.48333	131
37.49167	129
37.50000	128
37.50833	130
37.51667	132
37.52500	134
37.53333	135
37.54167	137
37.55000	140
37.55833	143
37.56667	144
37.57500	146
37.58333	145
37.59167	144
37.60000	142
37.60833	140
37.61667	138
37.62500	136
37.63333	134
37.64167	133
37.65000	132
37.65833	132
37.66667	132
37.67500	132
37.68333	132
37.69167	134
37.70000	135
37.70833	136
37.71667	137
37.72500	137
37.73333	136
37.74167	135
37.75000	134
37.75833	133
37.76667	132
37.77500	130
37.78333	130
37.79167	131
37.80000	132
37.80833	134
37.81667	136
37.82500	137
37.83333	138
37.84167	138
37.85000	139
37.85833	140
37.86667	140
37.87500	138
37.88333	136
37.89167	134
37.90000	134
37.90833	135
37.91667	138
37.92500	142
37.93333	147
37.94167	150
37.95000	150
37.95833	150
37.96667	149
37.97500	149
37.98333	149
37.99167	148
38.00000	146
38.00833	142
38.01667	140
38.02500	139
38.03333	140
38.04167	141
38.05000	142
38.05833	143
38.06667	145
38.07500	147
38.08333	150
38.09167	153
38.10000	154
38.10833	155
38.11667	154
38.12500	154
38.13333	154
38.14167	154
38.15000	154
38.15833	154
38.16667	156
38.17500	160
38.18333	162
38.19167	163
38.20000	164
38.20833	163
38.21667	162
38.22500	161
38.23333	161
38.24167	161
38.25000	162
38.25833	164
38.26667	166
38.27500	168
38.28333	171
38.29167	174
38.30000	176
38.30833	178
38.31667	178
38.32500	177
38.33333	176
38.34167	176
38.35000	176
38.35833	177
38.36667	178
38.37500	179
38.38333	181
38.39167	183
38.40000	184
38.40833	183
38.41667	181
38.42500	178
38.43333	176
38.44167	176
38.45000	179
38.45833	183
38.46667	189
38.47500	196
38.48333	200
38.49167	202
38.50000	203
38.50833	202
38.51667	202
38.52500	203
38.53333	205
38.54167	206
38.55000	207
38.55833	207
38.56667	207
38.57500	208
38.58333	209
38.59167	212
38.60000	214
38.60833	215
38.61667	213
38.62500	210
38.63333	207
38.64167	207
38.65000	210
38.65833	215
38.66667	222
38.67500	227
38.68333	230
38.69167	229
38.70000	225
38.70833	221
38.71667	217
38.72500	215
38.73333	216
38.74167	219
38.75000	225
38.75833	229
38.76667	232
38.77500	232
38.78333	230
38.79167	229
38.80000	228
38.80833	228
38.81667	228
38.82500	228
38.83333	226
38.84167	222
38.85000	218
38.85833	216
38.86667	216
38.87500	219
38.88333	223
38.89167	229
38.90000	233
38.90833	235
38.91667	234
38.92500	231
38.93333	227
38.94167	223
38.95000	220
38.95833	218
38.96667	216
38.97500	214
38.98333	211
38.99167	205
39.00000	200
39.00833	196
39.01667	193
39.02500	191
39.03333	191
39.04167	192
39.05000	194
39.05833	196
39.06667	198
39.07500	200
39.08333	200
39.09167	198
39.10000	196
39.10833	193
39.11667	190
39.12500	188
39.13333	187
39.14167	188
39.15000	188
39.15833	189
39.16667	189
39.17500	189
39.18333	190
39.19167	193
39.20000	195
39.20833	196
39.21667	196
39.22500	194
39.23333	191
39.24167	190
39.25000	190
39.25833	192
39.26667	194
39.27500	196
39.28333	197
39.29167	196
39.30000	193
39.30833	189
39.31667	185
39.32500	183
39.33333	182
39.34167	182
39.35000	184
39.35833	187
39.36667	189
39.37500	191
39.38333	193
39.39167	193
39.40000	192
39.40833	192
39.41667	192
39.42500	192
39.43333	193
39.44167	193
39.45000	190
39.45833	186
39.46667	182
39.47500	178
39.48333	175
39.49167	173
39.50000	171
39.50833	170
39.51667	170
39.52500	170
39.53333	171
39.54167	172
39.55000	171
39.55833	171
39.56667	172
39.57500	174
39.58333	177
39.59167	180
39.60000	181
39.60833	180
39.61667	178
39.62500	175
39.63333	172
39.64167	169
39.65000	165
39.65833	159
39.66667	153
39.67500	145
39.68333	139
39.69167	134
39.70000	132
39.70833	132
39.71667	134
39.72500	137
39.73333	139
39.74167	143
39.75000	146
39.75833	148
39.76667	149
39.77500	148
39.78333	147
39.79167	147
39.80000	149
39.80833	153
39.81667	158
39.82500	163
39.83333	166
39.84167	167
39.85000	165
39.85833	162
39.86667	160
39.87500	157
39.88333	152
39.89167	147
39.90000	142
39.90833	138
39.91667	137
39.92500	137
39.93333	138
39.94167	139
39.95000	140
39.95833	141
39.96667	143
39.97500	146
39.98333	148
39.99167	151
40.00000	152
40.00833	153
40.01667	153
40.02500	151
40.03333	150
40.04167	149
40.05000	149
40.05833	150
40.06667	152
40.07500	155
40.08333	157
40.09167	160
40.10000	162
40.10833	166
40.11667	170
40.12500	175
40.13333	180
40.14167	185
40.15000	190
40.15833	195
40.16667	200
40.17500	206
40.18333	212
40.19167	217
40.20000	222
40.20833	227
40.21667	234
40.22500	242
40.23333	252
40.24167	264
40.25000	279
40.25833	296
40.26667	313
40.27500	331
40.28333	349
40.29167	366
40.30000	383
40.30833	402
40.31667	422
40.32500	442
40.33333	464
40.34167	487
40.35000	510
40.35833	533
40.36667	556
40.37500	580
40.38333	605
40.39167	634
40.40000	665
40.40833	700
40.41667	738
40.42500	778
40.43333	820
40.44167	862
40.45000	906
40.45833	950
40.46667	998
40.47500	1048
40.48333	1101
40.49167	1160
40.50000	1218
40.50833	1279
40.51667	1339
40.52500	1397
40.53333	1455
40.54167	1513
40.55000	1576
40.55833	1640
40.56667	1708
40.57500	1777
40.58333	1845
40.59167	1915
40.60000	1983
40.60833	2055
40.61667	2127
40.62500	2201
40.63333	2277
40.64167	2352
40.65000	2430
40.65833	2507
40.66667	2584
40.67500	2660
40.68333	2736
40.69167	2813
40.70000	2890
40.70833	2970
40.71667	3048
40.72500	3126
40.73333	3203
40.74167	3277
40.75000	3352
40.75833	3424
40.76667	3497
40.77500	3571
40.78333	3643
40.79167	3716
40.80000	3787
40.80833	3859
40.81667	3927
40.82500	3992
40.83333	4053
40.84167	4109
40.85000	4164
40.85833	4216
40.86667	4268
40.87500	4318
40.88333	4366
40.89167	4413
40.90000	4453
40.90833	4488
40.91667	4517
40.92500	4543
40.93333	4567
40.94167	4590
40.95000	4612
40.95833	4632
40.96667	4647
40.97500	4659
40.98333	4668
40.99167	4675
41.00000	4679
41.00833	4678
41.01667	4674
41.02500	4664
41.03333	4650
41.04167	4633
41.05000	4614
41.05833	4592
41.06667	4567
41.07500	4539
41.08333	4508
41.09167	4474
41.10000	4438
41.10833	4398
41.11667	4358
41.12500	4317
41.13333	4275
41.14167	4232
41.15000	4185
41.15833	4136
41.16667	4080
41.17500	4021
41.18333	3960
41.19167	3898
41.20000	3836
41.20833	3774
41.21667	3711
41.22500	3648
41.23333	3583
41.24167	3519
41.25000	3453
41.25833	3389
41.26667	3325
41.27500	3262
41.28333	3200
41.29167	3136
41.30000	3072
41.30833	3005
41.31667	2938
41.32500	2871
41.33333	2804
41.34167	2740
41.35000	2676
41.35833	2612
41.36667	2547
41.37500	2481
41.38333	2416
41.39167	2349
41.40000	2286
41.40833	2224
41.41667	2165
41.42500	2107
41.43333	2049
41.44167	1993
41.45000	1937
41.45833	1883
41.46667	1828
41.47500	1774
41.48333	1722
41.49167	1669
41.50000	1620
41.50833	1572
41.51667	1526
41.52500	1480
41.53333	1434
41.54167	1390
41.55000	1346
41.55833	1305
41.56667	1265
41.57500	1228
41.58333	1192
41.59167	1156
41.60000	1122
41.60833	1088
41.61667	1054
41.62500	1021
41.63333	986
41.64167	953
41.65000	919
41.65833	888
41.66667	861
41.67500	836
41.68333	815
41.69167	794
41.70000	774
41.70833	751
41.71667	729
41.72500	708
41.73333	686
41.74167	666
41.75000	646
41.75833	627
41.76667	607
41.77500	587
41.78333	568
41.79167	550
41.80000	533
41.80833	517
41.81667	502
41.82500	485
41.83333	468
41.84167	452
41.85000	438
41.85833	427
41.86667	419
41.87500	412
41.88333	406
41.89167	400
41.90000	392
41.90833	381
41.91667	370
41.92500	359
41.93333	350
41.94167	342
41.95000	337
41.95833	331
41.96667	323
41.97500	313
41.98333	303
41.99167	293
42.00000	285
42.00833	280
42.01667	276
42.02500	275
42.03333	275
42.04167	276
42.05000	275
42.05833	273
42.06667	268
42.07500	262
42.08333	255
42.09167	247
42.10000	238
42.10833	228
42.11667	218
42.12500	209
42.13333	202
42.14167	197
42.15000	194
42.15833	193
42.16667	192
42.17500	192
42.18333	191
42.19167	191
42.20000	192
42.20833	193
42.21667	194
42.22500	191
42.23333	186
42.24167	179
42.25000	171
42.25833	164
42.26667	159
42.27500	155
42.28333	152
42.29167	149
42.30000	147
42.30833	145
42.31667	143
42.32500	141
42.33333	139
42.34167	138
42.35000	136
42.35833	136
42.36667	136
42.37500	139
42.38333	143
42.39167	146
42.40000	147
42.40833	145
42.41667	140
42.42500	135
42.43333	129
42.44167	124
42.45000	121
42.45833	121
42.46667	121
42.47500	122
42.48333	121
42.49167	119
42.50000	115
42.50833	110
42.51667	106
42.52500	101
42.53333	97
42.54167	94
42.55000	94
42.55833	95
42.56667	98
42.57500	102
42.58333	105
42.59167	105
42.60000	103
42.60833	102
42.61667	102
42.62500	101
42.63333	99
42.64167	96
42.65000	92
42.65833	89
42.66667	87
42.67500	88
42.68333	90
42.69167	91
42.70000	91
42.70833	89
42.71667	88
42.72500	87
42.73333	89
42.74167	92
42.75000	93
42.75833	93
42.76667	92
42.77500	89
42.78333	85
42.79167	81
42.80000	77
42.80833	73
42.81667	71
42.82500	71
42.83333	73
42.84167	75
42.85000	77
42.85833	79
42.86667	81
42.87500	82
42.88333	81
42.89167	80
42.90000	78
42.90833	76
42.91667	75
42.92500	75
42.93333	77
42.94167	79
42.95000	79
42.95833	78
42.96667	78
42.97500	77
42.98333	76
42.99167	75
43.00000	74
43.00833	74
43.01667	75
43.02500	78
43.03333	81
43.04167	84
43.05000	87
43.05833	89
43.06667	89
43.07500	87
43.08333	84
43.09167	80
43.10000	75
43.10833	70
43.11667	67
43.12500	66
43.13333	67
43.14167	68
43.15000	67
43.15833	67
43.16667	66
43.17500	65
43.18333	66
43.19167	67
43.20000	69
43.20833	72
43.21667	75
43.22500	77
43.23333	79
43.24167	79
43.25000	77
43.25833	74
43.26667	72
43.27500	72
43.28333	73
43.29167	74
43.30000	75
43.30833	74
43.31667	73
43.32500	72
43.33333	70
43.34167	70
43.35000	70
43.35833	71
43.36667	72
43.37500	71
43.38333	68
43.39167	64
43.40000	60
43.40833	58
43.41667	58
43.42500	60
43.43333	64
43.44167	67
43.45000	69
43.45833	72
43.46667	73
43.47500	73
43.48333	71
43.49167	66
43.50000	61
43.50833	57
43.51667	53
43.52500	52
43.53333	53
43.54167	55
43.55000	55
43.55833	55
43.56667	53
43.57500	50
43.58333	49
43.59167	50
43.60000	53
43.60833	59
43.61667	66
43.62500	70
43.63333	72
43.64167	72
43.65000	69
43.65833	67
43.66667	66
43.67500	65
43.68333	62
43.69167	58
43.70000	55
43.70833	54
43.71667	55
43.72500	59
43.73333	64
43.74167	66
43.75000	64
43.75833	60
43.76667	54
43.77500	49
43.78333	45
43.79167	44
43.80000	44
43.80833	45
43.81667	48
43.82500	51
43.83333	56
43.84167	59
43.85000	60
43.85833	59
43.86667	59
43.87500	59
43.88333	58
43.89167	56
43.90000	53
43.90833	50
43.91667	47
43.92500	47
43.93333	51
43.94167	55
43.95000	60
43.95833	64
43.96667	68
43.97500	71
43.98333	72
43.99167	70
44.00000	65
44.00833	58
44.01667	51
44.02500	48
44.03333	47
44.04167	48
44.05000	49
44.05833	50
44.06667	49
44.07500	48
44.08333	48
44.09167	49
44.10000	50
44.10833	50
44.11667	50
44.12500	51
44.13333	50
44.14167	51
44.15000	52
44.15833	54
44.16667	56
44.17500	58
44.18333	59
44.19167	59
44.20000	58
44.20833	58
44.21667	59
44.22500	59
44.23333	58
44.24167	56
44.25000	52
44.25833	48
44.26667	46
44.27500	47
44.28333	50
44.29167	53
44.30000	56
44.30833	57
44.31667	56
44.32500	54
44.33333	52
44.34167	50
44.35000	49
44.35833	46
44.36667	43
44.37500	40
44.38333	38
44.39167	37
44.40000	37
44.40833	38
44.41667	39
44.42500	40
44.43333	41
44.44167	43
44.45000	45
44.45833	47
44.46667	49
44.47500	49
44.48333	47
44.49167	44
44.50000	40
44.50833	37
44.51667	34
44.52500	34
44.53333	34
44.54167	34
44.55000	34
44.55833	33
44.56667	32
44.57500	32
44.58333	34
44.59167	38
44.60000	43
44.60833	47
44.61667	49
44.62500	50
44.63333	49
44.64167	45
44.65000	41
44.65833	37
44.66667	34
44.67500	32
44.68333	31
44.69167	30
44.70000	29
44.70833	30
44.71667	31
44.72500	32
44.73333	33
44.74167	33
44.75000	31
44.75833	29
44.76667	27
44.77500	26
44.78333	25
44.79167	26
44.80000	27
44.80833	30
44.81667	32
44.82500	33
44.83333	32
44.84167	30
44.85000	27
44.85833	22
44.86667	19
44.87500	17
44.88333	17
44.89167	20
44.90000	24
44.90833	27
44.91667	30
44.92500	31
44.93333	31
44.94167	32
44.95000	34
44.95833	37
44.96667	41
44.97500	43
44.98333	42
44.99167	39
45.00000	35
45.00833	33
45.01667	32
45.02500	32
45.03333	33
45.04167	32
45.05000	29
45.05833	26
45.06667	23
45.07500	22
45.08333	22
45.09167	21
45.10000	20
45.10833	18
45.11667	17
45.12500	18
45.13333	20
45.14167	24
45.15000	29
45.15833	33
45.16667	39
45.17500	43
45.18333	47
45.19167	48
45.20000	47
45.20833	44
45.21667	41
45.22500	37
45.23333	34
45.24167	33
45.25000	33
45.25833	33
45.26667	34
45.27500	33
45.28333	33
45.29167	35
45.30000	37
45.30833	39
45.31667	41
45.32500	42
45.33333	42
45.34167	44
45.35000	46
45.35833	49
45.36667	51
45.37500	53
45.38333	55
45.39167	57
45.40000	59
45.40833	60
45.41667	61
45.42500	60
45.43333	59
45.44167	57
45.45000	55
45.45833	53
45.46667	51
45.47500	50
45.48333	49
45.49167	50
45.50000	51
45.50833	52
45.51667	53
45.52500	54
45.53333	55
45.54167	55
45.55000	53
45.55833	50
45.56667	47
45.57500	44
45.58333	42
45.59167	42
45.60000	44
45.60833	47
45.61667	51
45.62500	56
45.63333	59
45.64167	60
45.65000	58
45.65833	54
45.66667	49
45.67500	45
45.68333	42
45.69167	40
45.70000	40
45.70833	40
45.71667	40
45.72500	40
45.73333	40
45.74167	40
45.75000	41
45.75833	43
45.76667	45
45.77500	47
45.78333	48
45.79167	49
45.80000	49
45.80833	49
45.81667	48
45.82500	46
45.83333	43
45.84167	41
45.85000	40
45.85833	39
45.86667	39
45.87500	40
45.88333	40
45.89167	40
45.90000	40
45.90833	39
45.91667	39
45.92500	40
45.93333	44
45.94167	47
45.95000	49
45.95833	49
45.96667	49
45.97500	49
45.98333	48
45.99167	47
46.00000	46
46.00833	44
46.01667	43
46.02500	44
46.03333	47
46.04167	49
46.05000	50
46.05833	49
46.06667	46
46.07500	44
46.08333	44
46.09167	45
46.10000	46
46.10833	45
46.11667	43
46.12500	40
46.13333	38
46.14167	37
46.15000	38
46.15833	39
46.16667	40
46.17500	40
46.18333	39
46.19167	38
46.20000	36
46.20833	34
46.21667	31
46.22500	30
46.23333	30
46.24167	31
46.25000	33
46.25833	33
46.26667	32
46.27500	29
46.28333	26
46.29167	25
46.30000	26
46.30833	29
46.31667	33
46.32500	37
46.33333	40
46.34167	41
46.35000	38
46.35833	34
46.36667	29
46.37500	26
46.38333	26
46.39167	30
46.40000	34
46.40833	38
46.41667	40
46.42500	41
46.43333	42
46.44167	41
46.45000	40
46.45833	37
46.46667	32
46.47500	26
46.48333	21
46.49167	17
46.50000	16
46.50833	17
46.51667	19
46.52500	21
46.53333	22
46.54167	23
46.55000	25
46.55833	28
46.56667	30
46.57500	32
46.58333	32
46.59167	31
46.60000	29
46.60833	28
46.61667	26
46.62500	25
46.63333	23
46.64167	22
46.65000	20
46.65833	19
46.66667	19
46.67500	20
46.68333	21
46.69167	22
46.70000	22
46.70833	22
46.71667	21
46.72500	21
46.73333	22
46.74167	24
46.75000	27
46.75833	30
46.76667	34
46.77500	36
46.78333	38
46.79167	37
46.80000	34
46.80833	30
46.81667	25
46.82500	22
46.83333	19
46.84167	18
46.85000	17
46.85833	17
46.86667	18
46.87500	19
46.88333	22
46.89167	27
46.90000	29
46.90833	28
46.91667	24
46.92500	19
46.93333	13
46.94167	9
46.95000	8
46.95833	9
46.96667	10
46.97500	9
46.98333	8
46.99167	8
47.00000	9
47.00833	12
47.01667	17
47.02500	23
47.03333	27
47.04167	29
47.05000	29
47.05833	28
47.06667	28
47.07500	28
47.08333	29
47.09167	30
47.10000	30
47.10833	27
47.11667	23
47.12500	18
47.13333	14
47.14167	13
47.15000	14
47.15833	17
47.16667	19
47.17500	20
47.18333	19
47.19167	16
47.20000	13
47.20833	12
47.21667	13
47.22500	13
47.23333	13
47.24167	10
47.25000	6
47.25833	4
47.26667	6
47.27500	11
47.28333	18
47.29167	25
47.30000	30
47.30833	33
47.31667	34
47.32500	33
47.33333	33
47.34167	32
47.35000	30
47.35833	28
47.36667	26
47.37500	23
47.38333	20
47.39167	17
47.40000	14
47.40833	11
47.41667	8
47.42500	5
47.43333	3
47.44167	2
47.45000	2
47.45833	3
47.46667	4
47.47500	6
47.48333	8
47.49167	10
47.50000	12
47.50833	13
47.51667	14
47.52500	13
47.53333	12
47.54167	10
47.55000	6
47.55833	3
47.56667	-1
47.57500	-5
47.58333	-7
47.59167	-9
47.60000	-10
47.60833	-10
47.61667	-9
47.62500	-6
47.63333	-3
47.64167	1
47.65000	4
47.65833	7
47.66667	10
47.67500	13
47.68333	15
47.69167	16
47.70000	17
47.70833	18
47.71667	19
47.72500	21
47.73333	23
47.74167	25
47.75000	24
47.75833	22
47.76667	18
47.77500	14
47.78333	9
47.79167	4
47.80000	1
47.80833	-2
47.81667	-2
47.82500	-2
47.83333	-2
47.84167	-1
47.85000	0
47.85833	1
47.86667	2
47.87500	3
47.88333	4
47.89167	3
47.90000	3
47.90833	3
47.91667	4
47.92500	6
47.93333	8
47.94167	9
47.95000	10
47.95833	11
47.96667	11
47.97500	11
47.98333	11
47.99167	12
48.00000	13
48.00833	15
48.01667	16
48.02500	17
48.03333	16
48.04167	14
48.05000	10
48.05833	6
48.06667	2
48.07500	-1
48.08333	-2
48.09167	-2
48.10000	-2
48.10833	-2
48.11667	-3
48.12500	-4
48.13333	-4
48.14167	-3
48.15000	-2
48.15833	-1
48.16667	-1
48.17500	-1
48.18333	-2
48.19167	-2
48.20000	-1
48.20833	0
48.21667	2
48.22500	4
48.23333	7
48.24167	10
48.25000	11
48.25833	11
48.26667	9
48.27500	5
48.28333	1
48.29167	-3
48.30000	-6
48.30833	-7
48.31667	-6
48.32500	-4
48.33333	-2
48.34167	-1
48.35000	-2
48.35833	-5
48.36667	-9
48.37500	-14
48.38333	-17
48.39167	-18
48.40000	-16
48.40833	-13
48.41667	-9
48.42500	-7
48.43333	-7
48.44167	-6
48.45000	-5
48.45833	-3
48.46667	-1
48.47500	2
48.48333	5
48.49167	6
48.50000	5
48.50833	2
48.51667	-1
48.52500	-5
48.53333	-8
48.54167	-10
48.55000	-10
48.55833	-9
48.56667	-7
48.57500	-4
48.58333	0
48.59167	3
48.60000	6
48.60833	6
48.61667	4
48.62500	2
48.63333	-1
48.64167	-3
48.65000	-5
48.65833	-7
48.66667	-7
48.67500	-6
48.68333	-5
48.69167	-5
48.70000	-6
48.70833	-8
48.71667	-10
48.72500	-12
48.73333	-14
48.74167	-15
48.75000	-15
48.75833	-13
48.76667	-9
48.77500	-4
48.78333	1
48.79167	6
48.80000	10
48.80833	12
48.81667	11
48.82500	9
48.83333	6
48.84167	2
48.85000	-2
48.85833	-6
48.86667	-9
48.87500	-13
48.88333	-15
48.89167	-14
48.90000	-11
48.90833	-7
48.91667	-1
48.92500	4
48.93333	8
48.94167	10
48.95000	9
48.95833	5
48.96667	1
48.97500	-4
48.98333	-7
48.99167	-8
49.00000	-9
49.00833	-8
49.01667	-6
49.02500	-2
49.03333	2
49.04167	6
49.05000	9
49.05833	9
49.06667	7
49.07500	2
49.08333	-3
49.09167	-9
49.10000	-14
49.10833	-16
49.11667	-15
49.12500	-13
49.13333	-9
49.14167	-7
49.15000	-6
49.15833	-7
49.16667	-8
49.17500	-9
49.18333	-9
49.19167	-8
49.20000	-7
49.20833	-7
49.21667	-6
49.22500	-5
49.23333	-5
49.24167	-6
49.25000	-7
49.25833	-9
49.26667	-11
49.27500	-15
49.28333	-17
49.29167	-19
49.30000	-19
49.30833	-19
49.31667	-19
49.32500	-19
49.33333	-18
49.34167	-15
49.35000	-11
49.35833	-9
49.36667	-8
49.37500	-9
49.38333	-11
49.39167	-13
49.40000	-13
49.40833	-12
49.41667	-10
49.42500	-9
49.43333	-7
49.44167	-6
49.45000	-4
49.45833	-3
49.46667	-2
49.47500	-1
49.48333	-0
49.49167	1
49.50000	1
49.50833	1
49.51667	-1
49.52500	-4
49.53333	-7
49.54167	-8
49.55000	-7
49.55833	-5
49.56667	-2
49.57500	-0
49.58333	0
49.59167	-2
49.60000	-4
49.60833	-5
49.61667	-5
49.62500	-3
49.63333	-1
49.64167	2
49.65000	6
49.65833	8
49.66667	5
49.67500	-2
49.68333	-9
49.69167	-15
49.70000	-20
49.70833	-21
49.71667	-20
49.72500	-19
49.73333	-18
49.74167	-17
49.75000	-15
49.75833	-13
49.76667	-12
49.77500	-12
49.78333	-12
49.79167	-12
49.80000	-12
49.80833	-13
49.81667	-13
49.82500	-15
49.83333	-16
49.84167	-15
49.85000	-13
49.85833	-10
49.86667	-9
49.87500	-8
49.88333	-7
49.89167	-4
49.90000	-1
49.90833	3
49.91667	6
49.92500	4
49.93333	-1
49.94167	-6
49.95000	-10
49.95833	-12
49.96667	-12
49.97500	-10
49.98333	-10
49.99167	-10
50.00000	-11
50.00833	-11
50.01667	-9
50.02500	-5
50.03333	2
50.04167	9
50.05000	15
50.05833	21
50.06667	23
50.07500	23
50.08333	23
50.09167	22
50.10000	23
50.10833	25
50.11667	28
50.12500	29
50.13333	28
50.14167	26
50.15000	25
50.15833	24
50.16667	26
50.17500	31
50.18333	37
50.19167	44
50.20000	50
50.20833	55
50.21667	58
50.22500	60
50.23333	60
50.24167	61
50.25000	61
50.25833	64
50.26667	67
50.27500	71
50.28333	76
50.29167	82
50.30000	89
50.30833	96
50.31667	103
50.32500	109
50.33333	114
50.34167	119
50.35000	124
50.35833	130
50.36667	138
50.37500	148
50.38333	159
50.39167	170
50.40000	179
50.40833	184
50.41667	188
50.42500	192
50.43333	197
50.44167	204
50.45000	213
50.45833	224
50.46667	237
50.47500	249
50.48333	261
50.49167	271
50.50000	279
50.50833	286
50.51667	293
50.52500	301
50.53333	310
50.54167	320
50.55000	331
50.55833	343
50.56667	355
50.57500	368
50.58333	380
50.59167	391
50.60000	402
50.60833	412
50.61667	423
50.62500	436
50.63333	450
50.64167	466
50.65000	483
50.65833	501
50.66667	519
50.67500	538
50.68333	555
50.69167	572
50.70000	586
50.70833	598
50.71667	610
50.72500	623
50.73333	639
50.74167	655
50.75000	672
50.75833	689
50.76667	707
50.77500	726
50.78333	744
50.79167	762
50.80000	778
50.80833	791
50.81667	803
50.82500	813
50.83333	823
50.84167	835
50.85000	850
50.85833	868
50.86667	888
50.87500	908
50.88333	925
50.89167	940
50.90000	953
50.90833	964
50.91667	973
50.92500	983
50.93333	992
50.94167	1002
50.95000	1011
50.95833	1022
50.96667	1033
50.97500	1046
50.98333	1059
50.99167	1073
51.00000	1084
51.00833	1094
51.01667	1100
51.02500	1105
51.03333	1108
51.04167	1111
51.05000	1115
51.05833	1121
51.06667	1128
51.07500	1137
51.08333	1145
51.09167	1152
51.10000	1159
51.10833	1164
51.11667	1168
51.12500	1172
51.13333	1176
51.14167	1180
51.15000	1183
51.15833	1183
51.16667	1181
51.17500	1176
51.18333	1172
51.19167	1170
51.20000	1171
51.20833	1173
51.21667	1173
51.22500	1170
51.23333	1163
51.24167	1157
51.25000	1152
51.25833	1149
51.26667	1148
51.27500	1146
51.28333	1142
51.29167	1134
51.30000	1125
51.30833	1115
51.31667	1105
51.32500	1098
51.33333	1092
51.34167	1087
51.35000	1081
51.35833	1074
51.36667	1064
51.37500	1054
51.38333	1042
51.39167	1029
51.40000	1017
51.40833	1006
51.41667	995
51.42500	985
51.43333	973
51.44167	961
51.45000	948
51.45833	933
51.46667	917
51.47500	900
51.48333	885
51.49167	870
51.50000	857
51.50833	846
51.51667	836
51.52500	827
51.53333	818
51.54167	809
51.55000	801
51.55833	790
51.56667	777
51.57500	761
51.58333	746
51.59167	730
51.60000	716
51.60833	703
51.61667	691
51.62500	679
51.63333	665
51.64167	651
51.65000	634
51.65833	618
51.66667	600
51.67500	583
51.68333	566
51.69167	550
51.70000	536
51.70833	523
51.71667	512
51.72500	502
51.73333	493
51.74167	484
51.75000	475
51.75833	466
51.76667	455
51.77500	444
51.78333	432
51.79167	421
51.80000	410
51.80833	398
51.81667	388
51.82500	378
51.83333	369
51.84167	361
51.85000	353
51.85833	346
51.86667	338
51.87500	331
51.88333	326
51.89167	322
51.90000	318
51.90833	313
51.91667	307
51.92500	299
51.93333	289
51.94167	280
51.95000	271
51.95833	264
51.96667	259
51.97500	254
51.98333	246
51.99167	236
52.00000	224
52.00833	213
52.01667	203
52.02500	196
52.03333	193
52.04167	192
52.05000	190
52.05833	186
52.06667	181
52.07500	175
52.08333	169
52.09167	164
52.10000	159
52.10833	157
52.11667	155
52.12500	153
52.13333	150
52.14167	144
52.15000	136
52.15833	128
52.16667	123
52.17500	121
52.18333	121
52.19167	121
52.20000	120
52.20833	116
52.21667	111
52.22500	104
52.23333	98
52.24167	93
52.25000	91
52.25833	90
52.26667	90
52.27500	91
52.28333	91
52.29167	91
52.30000	89
52.30833	87
52.31667	84
52.32500	80
52.33333	76
52.34167	72
52.35000	68
52.35833	65
52.36667	63
52.37500	61
52.38333	60
52.39167	58
52.40000	57
52.40833	56
52.41667	57
52.42500	57
52.43333	58
52.44167	57
52.45000	54
52.45833	50
52.46667	47
52.47500	44
52.48333	40
52.49167	36
52.50000	33
52.50833	32
52.51667	33
52.52500	34
52.53333	36
52.54167	35
52.55000	31
52.55833	26
52.56667	23
52.57500	22
52.58333	22
52.59167	20
52.60000	18
52.60833	14
52.61667	11
52.62500	10
52.63333	13
52.64167	16
52.65000	18
52.65833	19
52.66667	17
52.67500	14
52.68333	12
52.69167	10
52.70000	9
52.70833	9
52.71667	10
52.72500	11
52.73333	12
52.74167	13
52.75000	12
52.75833	11
52.76667	9
52.77500	8
52.78333	8
52.79167	10
52.80000	11
52.80833	11
52.81667	9
52.82500	7
52.83333	5
52.84167	3
52.85000	2
52.85833	3
52.86667	4
52.87500	5
52.88333	5
52.89167	7
52.90000	8
52.90833	8
52.91667	8
52.92500	8
52.93333	8
52.94167	9
52.95000	9
52.95833	9
52.96667	9
52.97500	7
52.98333	5
52.99167	3
53.00000	1
53.00833	-3
53.01667	-6
53.02500	-9
53.03333	-11
53.04167	-13
53.05000	-13
53.05833	-12
53.06667	-10
53.07500	-7
53.08333	-5
53.09167	-4
53.10000	-2
53.10833	1
53.11667	5
53.12500	11
53.13333	18
53.14167	22
53.15000	22
53.15833	19
53.16667	13
53.17500	6
53.18333	-0
53.19167	-6
53.20000	-10
53.20833	-12
53.21667	-12
53.22500	-12
53.23333	-13
53.24167	-14
53.25000	-15
53.25833	-15
53.26667	-14
53.27500	-12
53.28333	-11
53.29167	-11
53.30000	-11
53.30833	-10
53.31667	-7
53.32500	-6
53.33333	-6
53.34167	-9
53.35000	-13
53.35833	-17
53.36667	-18
53.37500	-17
53.38333	-14
53.39167	-11
53.40000	-9
53.40833	-8
53.41667	-9
53.42500	-8
53.43333	-6
53.44167	-4
53.45000	-3
53.45833	-2
53.46667	-1
53.47500	-2
53.48333	-2
53.49167	-1
53.50000	-0
53.50833	-1
53.51667	-4
53.52500	-7
53.53333	-9
53.54167	-12
53.55000	-14
53.55833	-15
53.56667	-18
53.57500	-21
53.58333	-24
53.59167	-26
53.60000	-26
53.60833	-23
53.61667	-18
53.62500	-12
53.63333	-8
53.64167	-6
53.65000	-8
53.65833	-11
53.66667	-16
53.67500	-20
53.68333	-24
53.69167	-25
53.70000	-25
53.70833	-23
53.71667	-18
53.72500	-13
53.73333	-6
53.74167	-1
53.75000	2
53.75833	3
53.76667	3
53.77500	0
53.78333	-3
53.79167	-7
53.80000	-11
53.80833	-15
53.81667	-18
53.82500	-19
53.83333	-19
53.84167	-18
53.85000	-17
53.85833	-17
53.86667	-18
53.87500	-22
53.88333	-26
53.89167	-30
53.90000	-31
53.90833	-29
53.91667	-24
53.92500	-19
53.93333	-15
53.94167	-13
53.95000	-13
53.95833	-13
53.96667	-13
53.97500	-13
53.98333	-12
53.99167	-12
54.00000	-13
54.00833	-15
54.01667	-16
54.02500	-17
54.03333	-17
54.04167	-17
54.05000	-16
54.05833	-15
54.06667	-13
54.07500	-10
54.08333	-6
54.09167	-2
54.10000	0
54.10833	-0
54.11667	-2
54.12500	-5
54.13333	-8
54.14167	-9
54.15000	-7
54.15833	-4
54.16667	0
54.17500	4
54.18333	5
54.19167	4
54.20000	4
54.20833	3
54.21667	5
54.22500	7
54.23333	10
54.24167	12
54.25000	13
54.25833	12
54.26667	11
54.27500	10
54.28333	11
54.29167	14
54.30000	18
54.30833	19
54.31667	19
54.32500	16
54.33333	13
54.34167	11
54.35000	13
54.35833	16
54.36667	20
54.37500	24
54.38333	27
54.39167	29
54.40000	30
54.40833	30
54.41667	29
54.42500	30
54.43333	31
54.44167	32
54.45000	34
54.45833	36
54.46667	37
54.47500	40
54.48333	43
54.49167	46
54.50000	49
54.50833	52
54.51667	54
54.52500	56
54.53333	58
54.54167	60
54.55000	62
54.55833	64
54.56667	65
54.57500	66
54.58333	67
54.59167	66
54.60000	65
54.60833	64
54.61667	65
54.62500	67
54.63333	70
54.64167	73
54.65000	76
54.65833	78
54.66667	79
54.67500	81
54.68333	83
54.69167	85
54.70000	86
54.70833	86
54.71667	85
54.72500	84
54.73333	85
54.74167	88
54.75000	92
54.75833	97
54.76667	100
54.77500	101
54.78333	102
54.79167	102
54.80000	104
54.80833	107
54.81667	111
54.82500	114
54.83333	117
54.84167	121
54.85000	127
54.85833	133
54.86667	138
54.87500	139
54.88333	138
54.89167	134
54.90000	133
54.90833	135
54.91667	140
54.92500	145
54.93333	151
54.94167	154
54.95000	155
54.95833	154
54.96667	152
54.97500	150
54.98333	150
54.99167	152
55.00000	155
55.00833	159
55.01667	163
55.02500	168
55.03333	173
55.04167	178
55.05000	183
55.05833	187
55.06667	189
55.07500	188
55.08333	186
55.09167	184
55.10000	181
55.10833	179
55.11667	178
55.12500	180
55.13333	184
55.14167	189
55.15000	194
55.15833	198
55.16667	202
55.17500	206
55.18333	209
55.19167	211
55.20000	213
55.20833	215
55.21667	216
55.22500	216
55.23333	215
55.24167	214
55.25000	212
55.25833	211
55.26667	212
55.27500	214
55.28333	216
55.29167	219
55.30000	220
55.30833	219
55.31667	218
55.32500	219
55.33333	223
55.34167	229
55.35000	237
55.35833	244
55.36667	248
55.37500	250
55.38333	249
55.39167	249
55.40000	249
55.40833	249
55.41667	250
55.42500	250
55.43333	249
55.44167	247
55.45000	246
55.45833	247
55.46667	247
55.47500	247
55.48333	245
55.49167	243
55.50000	241
55.50833	239
55.51667	238
55.52500	238
55.53333	239
55.54167	241
55.55000	244
55.55833	247
55.56667	250
55.57500	251
55.58333	252
55.59167	252
55.60000	251
55.60833	249
55.61667	248
55.62500	248
55.63333	248
55.64167	249
55.65000	250
55.65833	252
55.66667	256
55.67500	259
55.68333	261
55.69167	260
55.70000	256
55.70833	250
55.71667	244
55.72500	241
55.73333	239
55.74167	238
55.75000	237
55.75833	236
55.76667	236
55.77500	236
55.78333	236
55.79167	236
55.80000	236
55.80833	237
55.81667	238
55.82500	239
55.83333	240
55.84167	240
55.85000	236
55.85833	232
55.86667	228
55.87500	225
55.88333	222
55.89167	221
55.90000	221
55.90833	221
55.91667	222
55.92500	223
55.93333	224
55.94167	225
55.95000	227
55.95833	228
55.96667	228
55.97500	226
55.98333	223
55.99167	219
56.00000	216
56.00833	214
56.01667	213
56.02500	213
56.03333	215
56.04167	218
56.05000	220
56.05833	220
56.06667	219
56.07500	216
56.08333	212
56.09167	208
56.10000	203
56.10833	199
56.11667	195
56.12500	193
56.13333	193
56.14167	195
56.15000	197
56.15833	199
56.16667	200
56.17500	199
56.18333	199
56.19167	199
56.20000	198
56.20833	197
56.21667	194
56.22500	191
56.23333	188
56.24167	186
56.25000	186
56.25833	187
56.26667	187
56.27500	187
56.28333	185
56.29167	184
56.30000	183
56.30833	184
56.31667	185
56.32500	184
56.33333	181
56.34167	177
56.35000	172
56.35833	167
56.36667	165
56.37500	164
56.38333	165
56.39167	167
56.40000	168
56.40833	168
56.41667	166
56.42500	163
56.43333	159
56.44167	154
56.45000	148
56.45833	142
56.46667	136
56.47500	132
56.48333	131
56.49167	134
56.50000	137
56.50833	140
56.51667	142
56.52500	142
56.53333	139
56.54167	135
56.55000	131
56.55833	128
56.56667	127
56.57500	128
56.58333	130
56.59167	132
56.60000	133
56.60833	133
56.61667	132
56.62500	131
56.63333	131
56.64167	131
56.65000	130
56.65833	129
56.66667	127
56.67500	125
56.68333	125
56.69167	128
56.70000	132
56.70833	136
56.71667	138
56.72500	139
56.73333	136
56.74167	132
56.75000	128
56.75833	123
56.76667	118
56.77500	114
56.78333	110
56.79167	108
56.80000	106
56.80833	103
56.81667	100
56.82500	96
56.83333	92
56.84167	90
56.85000	89
56.85833	89
56.86667	90
56.87500	92
56.88333	93
56.89167	94
56.90000	93
56.90833	93
56.91667	92
56.92500	91
56.93333	91
56.94167	90
56.95000	88
56.95833	85
56.96667	82
56.97500	78
56.98333	76
56.99167	76
57.00000	77
57.00833	78
57.01667	79
57.02500	78
57.03333	76
57.04167	75
57.05000	75
57.05833	77
57.06667	78
57.07500	80
57.08333	80
57.09167	80
57.10000	79
57.10833	78
57.11667	76
57.12500	73
57.13333	69
57.14167	65
57.15000	61
57.15833	59
57.16667	58
57.17500	58
57.18333	58
57.19167	58
57.20000	58
57.20833	59
57.21667	61
57.22500	61
57.23333	60
57.24167	59
57.25000	56
57.25833	53
57.26667	52
57.27500	51
57.28333	52
57.29167	53
57.30000	53
57.30833	53
57.31667	53
57.32500	50
57.33333	45
57.34167	41
57.35000	36
57.35833	33
57.36667	33
57.37500	34
57.38333	36
57.39167	38
57.40000	39
57.40833	40
57.41667	39
57.42500	38
57.43333	36
57.44167	34
57.45000	31
57.45833	29
57.46667	27
57.47500	25
57.48333	23
57.49167	22
57.50000	21
57.50833	21
57.51667	23
57.52500	25
57.53333	29
57.54167	30
57.55000	30
57.55833	27
57.56667	23
57.57500	20
57.58333	18
57.59167	20
57.60000	21
57.60833	23
57.61667	24
57.62500	23
57.63333	20
57.64167	18
57.65000	18
57.65833	20
57.66667	22
57.67500	25
57.68333	27
57.69167	28
57.70000	28
57.70833	26
57.71667	24
57.72500	23
57.73333	24
57.74167	27
57.75000	29
57.75833	30
57.76667	29
57.77500	24
57.78333	19
57.79167	14
57.80000	11
57.80833	9
57.81667	10
57.82500	13
57.83333	17
57.84167	19
57.85000	18
57.85833	16
57.86667	12
57.87500	9
57.88333	7
57.89167	7
57.90000	8
57.90833	12
57.91667	16
57.92500	19
57.93333	19
57.94167	16
57.95000	10
57.95833	3
57.96667	-4
57.97500	-9
57.98333	-11
57.99167	-9
58.00000	-4
58.00833	3
58.01667	10
58.02500	16
58.03333	21
58.04167	22
58.05000	21
58.05833	19
58.06667	16
58.07500	13
58.08333	10
58.09167	6
58.10000	1
58.10833	-4
58.11667	-8
58.12500	-9
58.13333	-7
58.14167	-4
58.15000	-1
58.15833	0
58.16667	-1
58.17500	-2
58.18333	-3
58.19167	-2
58.20000	-1
58.20833	2
58.21667	4
58.22500	3
58.23333	1
58.24167	-3
58.25000	-8
58.25833	-11
58.26667	-13
58.27500	-12
58.28333	-9
58.29167	-6
58.30000	-2
58.30833	1
58.31667	2
58.32500	3
58.33333	3
58.34167	3
58.35000	1
58.35833	-3
58.36667	-7
58.37500	-10
58.38333	-10
58.39167	-9
58.40000	-6
58.40833	-2
58.41667	0
58.42500	1
58.43333	-1
58.44167	-2
58.45000	-2
58.45833	0
58.46667	1
58.47500	0
58.48333	-3
58.49167	-8
58.50000	-13
58.50833	-15
58.51667	-16
58.52500	-16
58.53333	-16
58.54167	-16
58.55000	-17
58.55833	-16
58.56667	-15
58.57500	-13
58.58333	-10
58.59167	-8
58.60000	-8
58.60833	-10
58.61667	-12
58.62500	-13
58.63333	-11
58.64167	-8
58.65000	-3
58.65833	1
58.66667	3
58.67500	3
58.68333	1
58.69167	-1
58.70000	-3
58.70833	-4
58.71667	-4
58.72500	-3
58.73333	-2
58.74167	0
58.75000	0
58.75833	-1
58.76667	-4
58.77500	-7
58.78333	-9
58.79167	-9
58.80000	-10
58.80833	-11
58.81667	-14
58.82500	-17
58.83333	-21
58.84167	-22
58.85000	-20
58.85833	-16
58.86667	-12
58.87500	-9
58.88333	-6
58.89167	-5
58.90000	-5
58.90833	-5
58.91667	-7
58.92500	-9
58.93333	-13
58.94167	-16
58.95000	-18
58.95833	-19
58.96667	-21
58.97500	-22
58.98333	-22
58.99167	-22
59.00000	-21
59.00833	-20
59.01667	-18
59.02500	-18
59.03333	-17
59.04167	-16
59.05000	-15
59.05833	-14
59.06667	-14
59.07500	-13
59.08333	-13
59.09167	-11
59.10000	-9
59.10833	-7
59.11667	-5
59.12500	-4
59.13333	-4
59.14167	-5
59.15000	-6
59.15833	-7
59.16667	-10
59.17500	-13
59.18333	-16
59.19167	-19
59.20000	-22
59.20833	-24
59.21667	-26
59.22500	-26
59.23333	-23
59.24167	-19
59.25000	-16
59.25833	-14
59.26667	-16
59.27500	-20
59.28333	-23
59.29167	-27
59.30000	-28
59.30833	-28
59.31667	-25
59.32500	-21
59.33333	-17
59.34167	-13
59.35000	-11
59.35833	-9
59.36667	-9
59.37500	-11
59.38333	-14
59.39167	-16
59.40000	-18
59.40833	-21
59.41667	-24
59.42500	-27
59.43333	-28
59.44167	-27
59.45000	-23
59.45833	-19
59.46667	-16
59.47500	-16
59.48333	-16
59.49167	-16
59.50000	-16
59.50833	-15
59.51667	-15
59.52500	-17
59.53333	-19
59.54167	-21
59.55000	-22
59.55833	-20
59.56667	-18
59.57500	-16
59.58333	-13
59.59167	-11
59.60000	-8
59.60833	-5
59.61667	-2
59.62500	-0
59.63333	-1
59.64167	-4
59.65000	-10
59.65833	-16
59.66667	-21
59.67500	-25
59.68333	-28
59.69167	-28
59.70000	-29
59.70833	-31
59.71667	-32
59.72500	-33
59.73333	-31
59.74167	-28
59.75000	-24
59.75833	-22
59.76667	-23
59.77500	-26
59.78333	-30
59.79167	-33
59.80000	-34
59.80833	-33
59.81667	-30
59.82500	-29
59.83333	-28
59.84167	-26
59.85000	-24
59.85833	-20
59.86667	-17
59.87500	-14
59.88333	-13
59.89167	-13
59.90000	-15
59.90833	-17
59.91667	-21
59.92500	-25
59.93333	-30
59.94167	-32
59.95000	-31
59.95833	-29
59.96667	-27
59.97500	-26
59.98333	-25
59.99167	-26
60.00000	-27

[LC Chromatogram(Detector A-Ch2)]
Interval(msec)	500
# of Points	7201
Start Time(min)	0.000
End Time(min)	60.000
Intensity Units	mV
Intensity Multiplier	0.001
Wavelength(nm)	230
R.Time (min)	Intensity
0.00000	-8
0.00833	-8
0.01667	-2
0.02500	-1
0.03333	0
0.04167	4
0.05000	6
0.05833	6
0.06667	4
0.07500	1
0.08333	-1
0.09167	-3
0.10000	-3
0.10833	-2
0.11667	-1
0.12500	-1
0.13333	1
0.14167	2
0.15000	3
0.15833	2
0.16667	0
0.17500	-3
0.18333	-8
0.19167	-11
0.20000	-13
0.20833	-12
0.21667	-11
0.22500	-10
0.23333	-8
0.24167	-5
0.25000	-3
0.25833	-0
0.26667	1
0.27500	1
0.28333	-0
0.29167	-1
0.30000	-1
0.30833	-0
0.31667	0
0.32500	1
0.33333	2
0.34167	1
0.35000	1
0.35833	1
0.36667	3
0.37500	4
0.38333	5
0.39167	4
0.40000	3
0.40833	1
0.41667	-1
0.42500	-1
0.43333	-0
0.44167	1
0.45000	2
0.45833	2
0.46667	0
0.47500	-1
0.48333	-3
0.49167	-4
0.50000	-4
0.50833	-3
0.51667	-2
0.52500	-2
0.53333	-3
0.54167	-4
0.55000	-5
0.55833	-5
0.56667	-4
0.57500	-3
0.58333	-1
0.59167	1
0.60000	2
0.60833	3
0.61667	2
0.62500	2
0.63333	0
0.64167	-2
0.65000	-3
0.65833	-4
0.66667	-3
0.67500	-2
0.68333	-0
0.69167	1
0.70000	1
0.70833	0
0.71667	-1
0.72500	-3
0.73333	-5
0.74167	-6
0.75000	-6
0.75833	-6
0.76667	-7
0.77500	-9
0.78333	-12
0.79167	-15
0.80000	-17
0.80833	-19
0.81667	-20
0.82500	-19
0.83333	-18
0.84167	-17
0.85000	-16
0.85833	-14
0.86667	-13
0.87500	-11
0.88333	-10
0.89167	-8
0.90000	-7
0.90833	-6
0.91667	-5
0.92500	-5
0.93333	-7
0.94167	-9
0.95000	-10
0.95833	-11
0.96667	-11
0.97500	-10
0.98333	-7
0.99167	-5
1.00000	-4
1.00833	-6
1.01667	-8
1.02500	-10
1.03333	-11
1.04167	-10
1.05000	-9
1.05833	-9
1.06667	-9
1.07500	-10
1.08333	-11
1.09167	-12
1.10000	-15
1.10833	-17
1.11667	-19
1.12500	-21
1.13333	-20
1.14167	-17
1.15000	-13
1.15833	-12
1.16667	-12
1.17500	-14
1.18333	-16
1.19167	-19
1.20000	-19
1.20833	-19
1.21667	-18
1.22500	-16
1.23333	-14
1.24167	-10
1.25000	-7
1.25833	-5
1.26667	-4
1.27500	-6
1.28333	-10
1.29167	-13
1.30000	-14
1.30833	-13
1.31667	-11
1.32500	-7
1.33333	-4
1.34167	-2
1.35000	-1
1.35833	-2
1.36667	-5
1.37500	-8
1.38333	-12
1.39167	-16
1.40000	-20
1.40833	-23
1.41667	-24
1.42500	-24
1.43333	-22
1.44167	-19
1.45000	-16
1.45833	-12
1.46667	-9
1.47500	-7
1.48333	-6
1.49167	-7
1.50000	-8
1.50833	-8
1.51667	-9
1.52500	-7
1.53333	-5
1.54167	-2
1.55000	0
1.55833	0
1.56667	-2
1.57500	-5
1.58333	-8
1.59167	-10
1.60000	-10
1.60833	-10
1.61667	-11
1.62500	-13
1.63333	-16
1.64167	-18
1.65000	-19
1.65833	-19
1.66667	-19
1.67500	-19
1.68333	-20
1.69167	-22
1.70000	-23
1.70833	-24
1.71667	-23
1.72500	-21
1.73333	-18
1.74167	-14
1.75000	-9
1.75833	-6
1.76667	-3
1.77500	0
1.78333	2
1.79167	3
1.80000	2
1.80833	-0
1.81667	-4
1.82500	-8
1.83333	-11
1.84167	-12
1.85000	-12
1.85833	-10
1.86667	-9
1.87500	-8
1.88333	-8
1.89167	-9
1.90000	-10
1.90833	-10
1.91667	-11
1.92500	-12
1.93333	-12
1.94167	-12
1.95000	-13
1.95833	-13
1.96667	-13
1.97500	-12
1.98333	-10
1.99167	-8
2.00000	-5
2.00833	-4
2.01667	-5
2.02500	-6
2.03333	-8
2.04167	-9
2.05000	-11
2.05833	-11
2.06667	-10
2.07500	-8
2.08333	-5
2.09167	-4
2.10000	-4
2.10833	-5
2.11667	-7
2.12500	-8
2.13333	-9
2.14167	-10
2.15000	-10
2.15833	-11
2.16667	-12
2.17500	-13
2.18333	-13
2.19167	-12
2.20000	-12
2.20833	-12
2.21667	-13
2.22500	-14
2.23333	-15
2.24167	-15
2.25000	-15
2.25833	-14
2.26667	-12
2.27500	-10
2.28333	-9
2.29167	-7
2.30000	-7
2.30833	-8
2.31667	-11
2.32500	-13
2.33333	-13
2.34167	-12
2.35000	-9
2.35833	-7
2.36667	-5
2.37500	-5
2.38333	-5
2.39167	-5
2.40000	-4
2.40833	-5
2.41667	-7
2.42500	-11
2.43333	-15
2.44167	-18
2.45000	-19
2.45833	-19
2.46667	-18
2.47500	-16
2.48333	-13
2.49167	-11
2.50000	-8
2.50833	-6
2.51667	-4
2.52500	-4
2.53333	-5
2.54167	-8
2.55000	-9
2.55833	-8
2.56667	-6
2.57500	-4
2.58333	-2
2.59167	-2
2.60000	-4
2.60833	-8
2.61667	-10
2.62500	-13
2.63333	-15
2.64167	-18
2.65000	-21
2.65833	-24
2.66667	-27
2.67500	-27
2.68333	-24
2.69167	-19
2.70000	-13
2.70833	-9
2.71667	-7
2.72500	-8
2.73333	-9
2.74167	-12
2.75000	-14
2.75833	-16
2.76667	-17
2.77500	-16
2.78333	-14
2.79167	-12
2.80000	-10
2.80833	-8
2.81667	-8
2.82500	-8
2.83333	-7
2.84167	-5
2.85000	-3
2.85833	-0
2.86667	1
2.87500	1
2.88333	-0
2.89167	-2
2.90000	-3
2.90833	-5
2.91667	-7
2.92500	-9
2.93333	-9
2.94167	-8
2.95000	-6
2.95833	-4
2.96667	-4
2.97500	-4
2.98333	-6
2.99167	-7
3.00000	-9
3.00833	-10
3.01667	-10
3.02500	-10
3.03333	-9
3.04167	-10
3.05000	-12
3.05833	-15
3.06667	-19
3.07500	-20
3.08333	-19
3.09167	-18
3.10000	-16
3.10833	-14
3.11667	-13
3.12500	-12
3.13333	-11
3.14167	-9
3.15000	-7
3.15833	-6
3.16667	-8
3.17500	-10
3.18333	-12
3.19167	-14
3.20000	-16
3.20833	-17
3.21667	-18
3.22500	-19
3.23333	-19
3.24167	-19
3.25000	-18
3.25833	-16
3.26667	-14
3.27500	-12
3.28333	-12
3.29167	-13
3.30000	-15
3.30833	-16
3.31667	-17
3.32500	-16
3.33333	-15
3.34167	-15
3.35000	-16
3.35833	-16
3.36667	-16
3.37500	-14
3.38333	-11
3.39167	-8
3.40000	-7
3.40833	-6
3.41667	-6
3.42500	-5
3.43333	-4
3.44167	-4
3.45000	-6
3.45833	-11
3.46667	-16
3.47500	-19
3.48333	-21
3.49167	-22
3.50000	-21
3.50833	-21
3.51667	-22
3.52500	-22
3.53333	-22
3.54167	-21
3.55000	-20
3.55833	-19
3.56667	-18
3.57500	-18
3.58333	-19
3.59167	-21
3.60000	-22
3.60833	-23
3.61667	-23
3.62500	-22
3.63333	-20
3.64167	-18
3.65000	-15
3.65833	-13
3.66667	-12
3.67500	-12
3.68333	-12
3.69167	-12
3.70000	-13
3.70833	-14
3.71667	-17
3.72500	-20
3.73333	-22
3.74167	-23
3.75000	-24
3.75833	-23
3.76667	-23
3.77500	-22
3.78333	-21
3.79167	-20
3.80000	-19
3.80833	-18
3.81667	-17
3.82500	-16
3.83333	-14
3.84167	-12
3.85000	-11
3.85833	-10
3.86667	-11
3.87500	-14
3.88333	-18
3.89167	-21
3.90000	-23
3.90833	-23
3.91667	-22
3.92500	-20
3.93333	-20
3.94167	-21
3.95000	-22
3.95833	-23
3.96667	-22
3.97500	-21
3.98333	-19
3.99167	-18
4.00000	-17
4.00833	-16
4.01667	-15
4.02500	-14
4.03333	-12
4.04167	-12
4.05000	-11
4.05833	-10
4.06667	-9
4.07500	-9
4.08333	-9
4.09167	-10
4.10000	-10
4.10833	-11
4.11667	-11
4.12500	-10
4.13333	-9
4.14167	-7
4.15000	-6
4.15833	-6
4.16667	-6
4.17500	-9
4.18333	-15
4.19167	-21
4.20000	-25
4.20833	-27
4.21667	-25
4.22500	-21
4.23333	-17
4.24167	-14
4.25000	-12
4.25833	-12
4.26667	-14
4.27500	-17
4.28333	-20
4.29167	-22
4.30000	-22
4.30833	-21
4.31667	-19
4.32500	-17
4.33333	-17
4.34167	-17
4.35000	-18
4.35833	-18
4.36667	-16
4.37500	-15
4.38333	-15
4.39167	-15
4.40000	-17
4.40833	-19
4.41667	-20
4.42500	-21
4.43333	-21
4.44167	-21
4.45000	-22
4.45833	-21
4.46667	-20
4.47500	-20
4.48333	-21
4.49167	-22
4.50000	-23
4.50833	-24
4.51667	-23
4.52500	-22
4.53333	-20
4.54167	-18
4.55000	-17
4.55833	-17
4.56667	-18
4.57500	-19
4.58333	-19
4.59167	-17
4.60000	-15
4.60833	-13
4.61667	-11
4.62500	-11
4.63333	-10
4.64167	-9
4.65000	-8
4.65833	-9
4.66667	-12
4.67500	-16
4.68333	-20
4.69167	-23
4.70000	-25
4.70833	-26
4.71667	-25
4.72500	-23
4.73333	-21
4.74167	-19
4.75000	-18
4.75833	-18
4.76667	-20
4.77500	-24
4.78333	-28
4.79167	-31
4.80000	-34
4.80833	-35
4.81667	-34
4.82500	-32
4.83333	-29
4.84167	-27
4.85000	-25
4.85833	-25
4.86667	-25
4.87500	-26
4.88333	-26
4.89167	-27
4.90000	-26
4.90833	-24
4.91667	-21
4.92500	-18
4.93333	-15
4.94167	-13
4.95000	-11
4.95833	-11
4.96667	-12
4.97500	-12
4.98333	-12
4.99167	-14
5.00000	-17
5.00833	-21
5.01667	-24
5.02500	-26
5.03333	-25
5.04167	-22
5.05000	-19
5.05833	-17
5.06667	-16
5.07500	-16
5.08333	-17
5.09167	-18
5.10000	-19
5.10833	-20
5.11667	-19
5.12500	-18
5.13333	-17
5.14167	-16
5.15000	-16
5.15833	-17
5.16667	-17
5.17500	-16
5.18333	-14
5.19167	-13
5.20000	-12
5.20833	-13
5.21667	-13
5.22500	-13
5.23333	-12
5.24167	-10
5.25000	-8
5.25833	-9
5.26667	-12
5.27500	-15
5.28333	-18
5.29167	-21
5.30000	-22
5.30833	-23
5.31667	-23
5.32500	-24
5.33333	-26
5.34167	-28
5.35000	-29
5.35833	-30
5.36667	-29
5.37500	-26
5.38333	-23
5.39167	-21
5.40000	-19
5.40833	-17
5.41667	-17
5.42500	-18
5.43333	-19
5.44167	-19
5.45000	-19
5.45833	-18
5.46667	-16
5.47500	-15
5.48333	-14
5.49167	-14
5.50000	-14
5.50833	-14
5.51667	-14
5.52500	-13
5.53333	-13
5.54167	-14
5.55000	-16
5.55833	-18
5.56667	-21
5.57500	-21
5.58333	-21
5.59167	-20
5.60000	-19
5.60833	-19
5.61667	-20
5.62500	-21
5.63333	-23
5.64167	-24
5.65000	-25
5.65833	-24
5.66667	-24
5.67500	-23
5.68333	-23
5.69167	-24
5.70000	-27
5.70833	-31
5.71667	-34
5.72500	-36
5.73333	-35
5.74167	-31
5.75000	-26
5.75833	-20
5.76667	-16
5.77500	-14
5.78333	-15
5.79167	-17
5.80000	-18
5.80833	-19
5.81667	-17
5.82500	-15
5.83333	-15
5.84167	-17
5.85000	-19
5.85833	-21
5.86667	-22
5.87500	-23
5.88333	-22
5.89167	-21
5.90000	-20
5.90833	-19
5.91667	-19
5.92500	-18
5.93333	-18
5.94167	-18
5.95000	-19
5.95833	-21
5.96667	-23
5.97500	-25
5.98333	-27
5.99167	-29
6.00000	-30
6.00833	-30
6.01667	-28
6.02500	-25
6.03333	-22
6.04167	-19
6.05000	-16
6.05833	-15
6.06667	-16
6.07500	-17
6.08333	-18
6.09167	-20
6.10000	-21
6.10833	-22
6.11667	-22
6.12500	-22
6.13333	-22
6.14167	-23
6.15000	-24
6.15833	-24
6.16667	-24
6.17500	-23
6.18333	-23
6.19167	-24
6.20000	-25
6.20833	-25
6.21667	-25
6.22500	-23
6.23333	-21
6.24167	-19
6.25000	-17
6.25833	-15
6.26667	-14
6.27500	-16
6.28333	-18
6.29167	-22
6.30000	-26
6.30833	-29
6.31667	-30
6.32500	-29
6.33333	-29
6.34167	-29
6.35000	-29
6.35833	-28
6.36667	-27
6.37500	-25
6.38333	-22
6.39167	-20
6.40000	-19
6.40833	-19
6.41667	-19
6.42500	-19
6.43333	-18
6.44167	-17
6.45000	-16
6.45833	-14
6.46667	-14
6.47500	-14
6.48333	-15
6.49167	-16
6.50000	-18
6.50833	-20
6.51667	-21
6.52500	-21
6.53333	-20
6.54167	-20
6.55000	-19
6.55833	-19
6.56667	-19
6.57500	-19
6.58333	-20
6.59167	-21
6.60000	-22
6.60833	-22
6.61667	-23
6.62500	-23
6.63333	-24
6.64167	-25
6.65000	-25
6.65833	-24
6.66667	-23
6.67500	-22
6.68333	-23
6.69167	-24
6.70000	-26
6.70833	-27
6.71667	-26
6.72500	-24
6.73333	-22
6.74167	-20
6.75000	-20
6.75833	-20
6.76667	-19
6.77500	-19
6.78333	-18
6.79167	-18
6.80000	-19
6.80833	-22
6.81667	-25
6.82500	-28
6.83333	-30
6.84167	-30
6.85000	-29
6.85833	-28
6.86667	-26
6.87500	-23
6.88333	-21
6.89167	-20
6.90000	-18
6.90833	-17
6.91667	-18
6.92500	-19
6.93333	-21
6.94167	-24
6.95000	-25
6.95833	-25
6.96667	-23
6.97500	-21
6.98333	-19
6.99167	-18
7.00000	-17
7.00833	-17
7.01667	-17
7.02500	-17
7.03333	-16
7.04167	-15
7.05000	-15
7.05833	-16
7.06667	-18
7.07500	-21
7.08333	-23
7.09167	-24
7.10000	-25
7.10833	-25
7.11667	-25
7.12500	-26
7.13333	-26
7.14167	-27
7.15000	-27
7.15833	-25
7.16667	-22
7.17500	-19
7.18333	-17
7.19167	-15
7.20000	-14
7.20833	-14
7.21667	-15
7.22500	-16
7.23333	-18
7.24167	-20
7.25000	-22
7.25833	-23
7.26667	-24
7.27500	-24
7.28333	-24
7.29167	-24
7.30000	-24
7.30833	-25
7.31667	-26
7.32500	-28
7.33333	-29
7.34167	-30
7.35000	-31
7.35833	-31
7.36667	-30
7.37500	-28
7.38333	-26
7.39167	-24
7.40000	-23
7.40833	-23
7.41667	-23
7.42500	-23
7.43333	-22
7.44167	-22
7.45000	-23
7.45833	-25
7.46667	-28
7.47500	-29
7.48333	-31
7.49167	-32
7.50000	-32
7.50833	-31
7.51667	-30
7.52500	-27
7.53333	-25
7.54167	-22
7.55000	-21
7.55833	-22
7.56667	-24
7.57500	-26
7.58333	-28
7.59167	-30
7.60000	-31
7.60833	-31
7.61667	-31
7.62500	-30
7.63333	-29
7.64167	-28
7.65000	-27
7.65833	-26
7.66667	-25
7.67500	-24
7.68333	-22
7.69167	-22
7.70000	-22
7.70833	-23
7.71667	-25
7.72500	-27
7.73333	-28
7.74167	-29
7.75000	-29
7.75833	-31
7.76667	-33
7.77500	-35
7.78333	-36
7.79167	-37
7.80000	-36
7.80833	-35
7.81667	-34
7.82500	-32
7.83333	-29
7.84167	-26
7.85000	-24
7.85833	-22
7.86667	-20
7.87500	-20
7.88333	-20
7.89167	-21
7.90000	-22
7.90833	-24
7.91667	-25
7.92500	-26
7.93333	-26
7.94167	-25
7.95000	-24
7.95833	-25
7.96667	-26
7.97500	-28
7.98333	-31
7.99167	-33
8.00000	-34
8.00833	-33
8.01667	-31
8.02500	-28
8.03333	-25
8.04167	-20
8.05000	-17
8.05833	-15
8.06667	-14
8.07500	-15
8.08333	-19
8.09167	-23
8.10000	-26
8.10833	-29
8.11667	-30
8.12500	-30
8.13333	-30
8.14167	-31
8.15000	-32
8.15833	-34
8.16667	-35
8.17500	-36
8.18333	-36
8.19167	-35
8.20000	-34
8.20833	-32
8.21667	-30
8.22500	-29
8.23333	-28
8.24167	-28
8.25000	-29
8.25833	-28
8.26667	-26
8.27500	-24
8.28333	-22
8.29167	-22
8.30000	-24
8.30833	-26
8.31667	-27
8.32500	-28
8.33333	-28
8.34167	-28
8.35000	-28
8.35833	-30
8.36667	-31
8.37500	-32
8.38333	-34
8.39167	-35
8.40000	-37
8.40833	-38
8.41667	-38
8.42500	-36
8.43333	-33
8.44167	-29
8.45000	-25
8.45833	-23
8.46667	-21
8.47500	-22
8.48333	-24
8.49167	-28
8.50000	-31
8.50833	-32
8.51667	-31
8.52500	-29
8.53333	-26
8.54167	-24
8.55000	-23
8.55833	-23
8.56667	-23
8.57500	-24
8.58333	-23
8.59167	-23
8.60000	-23
8.60833	-24
8.61667	-26
8.62500	-28
8.63333	-30
8.64167	-31
8.65000	-32
8.65833	-32
8.66667	-33
8.67500	-34
8.68333	-33
8.69167	-31
8.70000	-28
8.70833	-24
8.71667	-21
8.72500	-17
8.73333	-16
8.74167	-16
8.75000	-19
8.75833	-22
8.76667	-25
8.77500	-28
8.78333	-29
8.79167	-29
8.80000	-30
8.80833	-31
8.81667	-31
8.82500	-30
8.83333	-29
8.84167	-30
8.85000	-32
8.85833	-36
8.86667	-40
8.87500	-43
8.88333	-43
8.89167	-41
8.90000	-37
8.90833	-33
8.91667	-29
8.92500	-26
8.93333	-24
8.94167	-24
8.95000	-26
8.95833	-29
8.96667	-32
8.97500	-35
8.98333	-39
8.99167	-40
9.00000	-39
9.00833	-36
9.01667	-33
9.02500	-30
9.03333	-29
9.04167	-28
9.05000	-28
9.05833	-28
9.06667	-27
9.07500	-27
9.08333	-27
9.09167	-28
9.10000	-29
9.10833	-28
9.11667	-28
9.12500	-29
9.13333	-29
9.14167	-30
9.15000	-30
9.15833	-31
9.16667	-31
9.17500	-31
9.18333	-31
9.19167	-31
9.20000	-29
9.20833	-27
9.21667	-26
9.22500	-24
9.23333	-23
9.24167	-23
9.25000	-24
9.25833	-25
9.26667	-26
9.27500	-28
9.28333	-31
9.29167	-33
9.30000	-34
9.30833	-34
9.31667	-32
9.32500	-30
9.33333	-29
9.34167	-29
9.35000	-29
9.35833	-28
9.36667	-28
9.37500	-29
9.38333	-31
9.39167	-33
9.40000	-35
9.40833	-38
9.41667	-39
9.42500	-39
9.43333	-39
9.44167	-38
9.45000	-37
9.45833	-35
9.46667	-34
9.47500	-34
9.48333	-36
9.49167	-37
9.50000	-38
9.50833	-38
9.51667	-38
9.52500	-37
9.53333	-35
9.54167	-33
9.55000	-31
9.55833	-30
9.56667	-29
9.57500	-29
9.58333	-31
9.59167	-33
9.60000	-35
9.60833	-36
9.61667	-38
9.62500	-38
9.63333	-38
9.64167	-38
9.65000	-39
9.65833	-41
9.66667	-41
9.67500	-40
9.68333	-38
9.69167	-35
9.70000	-33
9.70833	-32
9.71667	-32
9.72500	-34
9.73333	-35
9.74167	-35
9.75000	-34
9.75833	-31
9.76667	-28
9.77500	-26
9.78333	-26
9.79167	-26
9.80000	-27
9.80833	-28
9.81667	-30
9.82500	-31
9.83333	-31
9.84167	-31
9.85000	-31
9.85833	-30
9.86667	-30
9.87500	-29
9.88333	-28
9.89167	-27
9.90000	-26
9.90833	-26
9.91667	-26
9.92500	-28
9.93333	-29
9.94167	-31
9.95000	-33
9.95833	-35
9.96667	-38
9.97500	-42
9.98333	-47
9.99167	-51
10.00000	-54
10.00833	-57
10.01667	-57
10.02500	-57
10.03333	-55
10.04167	-52
10.05000	-49
10.05833	-47
10.06667	-44
10.07500	-42
10.08333	-40
10.09167	-40
10.10000	-40
10.10833	-41
10.11667	-44
10.12500	-46
10.13333	-47
10.14167	-47
10.15000	-44
10.15833	-41
10.16667	-39
10.17500	-38
10.18333	-39
10.19167	-41
10.20000	-41
10.20833	-40
10.21667	-38
10.22500	-36
10.23333	-35
10.24167	-36
10.25000	-38
10.25833	-38
10.26667	-38
10.27500	-38
10.28333	-37
10.29167	-35
10.30000	-34
10.30833	-32
10.31667	-30
10.32500	-28
10.33333	-26
10.34167	-26
10.35000	-26
10.35833	-27
10.36667	-28
10.37500	-28
10.38333	-29
10.39167	-30
10.40000	-32
10.40833	-35
10.41667	-38
10.42500	-41
10.43333	-43
10.44167	-43
10.45000	-42
10.45833	-39
10.46667	-37
10.47500	-35
10.48333	-34
10.49167	-35
10.50000	-36
10.50833	-37
10.51667	-38
10.52500	-39
10.53333	-40
10.54167	-40
10.55000	-40
10.55833	-41
10.56667	-41
10.57500	-42
10.58333	-41
10.59167	-41
10.60000	-41
10.60833	-42
10.61667	-42
10.62500	-42
10.63333	-40
10.64167	-37
10.65000	-35
10.65833	-35
10.66667	-35
10.67500	-37
10.68333	-38
10.69167	-40
10.70000	-41
10.70833	-41
10.71667	-43
10.72500	-45
10.73333	-47
10.74167	-49
10.75000	-50
10.75833	-51
10.76667	-51
10.77500	-50
10.78333	-48
10.79167	-47
10.80000	-46
10.80833	-45
10.81667	-44
10.82500	-44
10.83333	-45
10.84167	-46
10.85000	-47
10.85833	-48
10.86667	-47
10.87500	-46
10.88333	-44
10.89167	-41
10.90000	-39
10.90833	-37
10.91667	-36
10.92500	-35
10.93333	-35
10.94167	-34
10.95000	-33
10.95833	-32
10.96667	-30
10.97500	-29
10.98333	-28
10.99167	-28
11.00000	-30
11.00833	-33
11.01667	-35
11.02500	-37
11.03333	-38
11.04167	-39
11.05000	-39
11.05833	-41
11.06667	-42
11.07500	-43
11.08333	-43
11.09167	-41
11.10000	-40
11.10833	-38
11.11667	-37
11.12500	-37
11.13333	-37
11.14167	-37
11.15000	-38
11.15833	-40
11.16667	-42
11.17500	-44
11.18333	-45
11.19167	-46
11.20000	-47
11.20833	-46
11.21667	-46
11.22500	-45
11.23333	-44
11.24167	-43
11.25000	-43
11.25833	-43
11.26667	-44
11.27500	-44
11.28333	-44
11.29167	-43
11.30000	-43
11.30833	-44
11.31667	-43
11.32500	-41
11.33333	-38
11.34167	-34
11.35000	-31
11.35833	-30
11.36667	-30
11.37500	-31
11.38333	-32
11.39167	-34
11.40000	-36
11.40833	-37
11.41667	-37
11.42500	-36
11.43333	-34
11.44167	-32
11.45000	-31
11.45833	-32
11.46667	-33
11.47500	-33
11.48333	-32
11.49167	-30
11.50000	-28
11.50833	-25
11.51667	-25
11.52500	-26
11.53333	-27
11.54167	-30
11.55000	-32
11.55833	-32
11.56667	-32
11.57500	-32
11.58333	-33
11.59167	-34
11.60000	-36
11.60833	-38
11.61667	-39
11.62500	-40
11.63333	-42
11.64167	-43
11.65000	-42
11.65833	-41
11.66667	-39
11.67500	-37
11.68333	-36
11.69167	-37
11.70000	-38
11.70833	-40
11.71667	-41
11.72500	-42
11.73333	-42
11.74167	-43
11.75000	-44
11.75833	-43
11.76667	-41
11.77500	-39
11.78333	-38
11.79167	-38
11.80000	-39
11.80833	-42
11.81667	-44
11.82500	-46
11.83333	-47
11.84167	-47
11.85000	-47
11.85833	-46
11.86667	-45
11.87500	-44
11.88333	-45
11.89167	-46
11.90000	-47
11.90833	-49
11.91667	-50
11.92500	-49
11.93333	-47
11.94167	-44
11.95000	-42
11.95833	-42
11.96667	-43
11.97500	-45
11.98333	-47
11.99167	-48
12.00000	-49
12.00833	-50
12.01667	-52
12.02500	-52
12.03333	-51
12.04167	-47
12.05000	-44
12.05833	-42
12.06667	-43
12.07500	-45
12.08333	-47
12.09167	-49
12.10000	-50
12.10833	-49
12.11667	-48
12.12500	-45
12.13333	-42
12.14167	-40
12.15000	-38
12.15833	-38
12.16667	-40
12.17500	-40
12.18333	-40
12.19167	-39
12.20000	-38
12.20833	-37
12.21667	-39
12.22500	-43
12.23333	-46
12.24167	-49
12.25000	-51
12.25833	-51
12.26667	-49
12.27500	-46
12.28333	-44
12.29167	-42
12.30000	-40
12.30833	-39
12.31667	-38
12.32500	-39
12.33333	-40
12.34167	-41
12.35000	-43
12.35833	-44
12.36667	-46
12.37500	-46
12.38333	-46
12.39167	-44
12.40000	-42
12.40833	-40
12.41667	-39
12.42500	-40
12.43333	-41
12.44167	-42
12.45000	-43
12.45833	-44
12.46667	-45
12.47500	-45
12.48333	-44
12.49167	-41
12.50000	-38
12.50833	-36
12.51667	-35
12.52500	-36
12.53333	-39
12.54167	-42
12.55000	-45
12.55833	-48
12.56667	-50
12.57500	-51
12.58333	-51
12.59167	-50
12.60000	-48
12.60833	-46
12.61667	-43
12.62500	-41
12.63333	-40
12.64167	-40
12.65000	-41
12.65833	-42
12.66667	-42
12.67500	-43
12.68333	-42
12.69167	-40
12.70000	-37
12.70833	-34
12.71667	-31
12.72500	-29
12.73333	-29
12.74167	-30
12.75000	-33
12.75833	-37
12.76667	-41
12.77500	-42
12.78333	-41
12.79167	-39
12.80000	-36
12.80833	-34
12.81667	-36
12.82500	-39
12.83333	-41
12.84167	-41
12.85000	-38
12.85833	-35
12.86667	-32
12.87500	-31
12.88333	-33
12.89167	-35
12.90000	-38
12.90833	-40
12.91667	-42
12.92500	-42
12.93333	-41
12.94167	-41
12.95000	-42
12.95833	-42
12.96667	-43
12.97500	-43
12.98333	-42
12.99167	-40
13.00000	-37
13.00833	-35
13.01667	-34
13.02500	-34
13.03333	-35
13.04167	-38
13.05000	-41
13.05833	-42
13.06667	-42
13.07500	-42
13.08333	-41
13.09167	-40
13.10000	-41
13.10833	-42
13.11667	-43
13.12500	-43
13.13333	-44
13.14167	-44
13.15000	-44
13.15833	-43
13.16667	-41
13.17500	-40
13.18333	-39
13.19167	-39
13.20000	-40
13.20833	-41
13.21667	-42
13.22500	-43
13.23333	-43
13.24167	-44
13.25000	-45
13.25833	-45
13.26667	-44
13.27500	-43
13.28333	-42
13.29167	-42
13.30000	-42
13.30833	-43
13.31667	-43
13.32500	-43
13.33333	-43
13.34167	-41
13.35000	-39
13.35833	-39
13.36667	-39
13.37500	-41
13.38333	-43
13.39167	-43
13.40000	-43
13.40833	-41
13.41667	-41
13.42500	-40
13.43333	-40
13.44167	-39
13.45000	-37
13.45833	-35
13.46667	-33
13.47500	-33
13.48333	-34
13.49167	-36
13.50000	-38
13.50833	-39
13.51667	-39
13.52500	-39
13.53333	-38
13.54167	-38
13.55000	-39
13.55833	-40
13.56667	-41
13.57500	-42
13.58333	-44
13.59167	-46
13.60000	-50
13.60833	-52
13.61667	-51
13.62500	-48
13.63333	-44
13.64167	-41
13.65000	-39
13.65833	-39
13.66667	-41
13.67500	-43
13.68333	-43
13.69167	-42
13.70000	-40
13.70833	-38
13.71667	-37
13.72500	-35
13.73333	-34
13.74167	-34
13.75000	-33
13.75833	-32
13.76667	-32
13.77500	-32
13.78333	-32
13.79167	-32
13.80000	-33
13.80833	-34
13.81667	-36
13.82500	-38
13.83333	-38
13.84167	-37
13.85000	-34
13.85833	-31
13.86667	-28
13.87500	-26
13.88333	-25
13.89167	-26
13.90000	-26
13.90833	-27
13.91667	-26
13.92500	-25
13.93333	-25
13.94167	-26
13.95000	-28
13.95833	-29
13.96667	-30
13.97500	-29
13.98333	-27
13.99167	-24
14.00000	-21
14.00833	-19
14.01667	-20
14.02500	-23
14.03333	-26
14.04167	-30
14.05000	-33
14.05833	-34
14.06667	-33
14.07500	-32
14.08333	-33
14.09167	-34
14.10000	-37
14.10833	-39
14.11667	-41
14.12500	-42
14.13333	-40
14.14167	-38
14.15000	-34
14.15833	-31
14.16667	-28
14.17500	-26
14.18333	-24
14.19167	-23
14.20000	-23
14.20833	-22
14.21667	-21
14.22500	-20
14.23333	-18
14.24167	-18
14.25000	-19
14.25833	-20
14.26667	-22
14.27500	-23
14.28333	-25
14.29167	-26
14.30000	-26
14.30833	-24
14.31667	-22
14.32500	-20
14.33333	-18
14.34167	-19
14.35000	-19
14.35833	-20
14.36667	-20
14.37500	-21
14.38333	-21
14.39167	-20
14.40000	-20
14.40833	-21
14.41667	-21
14.42500	-21
14.43333	-20
14.44167	-20
14.45000	-20
14.45833	-21
14.46667	-21
14.47500	-21
14.48333	-20
14.49167	-19
14.50000	-18
14.50833	-17
14.51667	-16
14.52500	-16
14.53333	-17
14.54167	-19
14.55000	-21
14.55833	-22
14.56667	-22
14.57500	-20
14.58333	-17
14.59167	-13
14.60000	-11
14.60833	-10
14.61667	-10
14.62500	-12
14.63333	-12
14.64167	-11
14.65000	-11
14.65833	-11
14.66667	-13
14.67500	-14
14.68333	-16
14.69167	-15
14.70000	-14
14.70833	-12
14.71667	-12
14.72500	-12
14.73333	-13
14.74167	-13
14.75000	-12
14.75833	-11
14.76667	-11
14.77500	-12
14.78333	-14
14.79167	-17
14.80000	-20
14.80833	-21
14.81667	-20
14.82500	-17
14.83333	-14
14.84167	-12
14.85000	-10
14.85833	-10
14.86667	-10
14.87500	-11
14.88333	-10
14.89167	-9
14.90000	-9
14.90833	-8
14.91667	-8
14.92500	-8
14.93333	-8
14.94167	-9
14.95000	-9
14.95833	-10
14.96667	-10
14.97500	-9
14.98333	-8
14.99167	-7
15.00000	-8
15.00833	-8
15.01667	-9
15.02500	-10
15.03333	-10
15.04167	-10
15.05000	-9
15.05833	-7
15.06667	-4
15.07500	-2
15.08333	0
15.09167	2
15.10000	3
15.10833	4
15.11667	4
15.12500	4
15.13333	2
15.14167	-2
15.15000	-5
15.15833	-6
15.16667	-6
15.17500	-5
15.18333	-2
15.19167	2
15.20000	5
15.20833	9
15.21667	13
15.22500	17
15.23333	20
15.24167	21
15.25000	21
15.25833	20
15.26667	18
15.27500	16
15.28333	13
15.29167	11
15.30000	9
15.30833	8
15.31667	10
15.32500	12
15.33333	15
15.34167	17
15.35000	19
15.35833	19
15.36667	19
15.37500	18
15.38333	18
15.39167	16
15.40000	13
15.40833	11
15.41667	9
15.42500	8
15.43333	8
15.44167	8
15.45000	6
15.45833	5
15.46667	3
15.47500	3
15.48333	4
15.49167	6
15.50000	7
15.50833	8
15.51667	8
15.52500	8
15.53333	8
15.54167	9
15.55000	11
15.55833	12
15.56667	12
15.57500	11
15.58333	11
15.59167	11
15.60000	12
15.60833	15
15.61667	17
15.62500	19
15.63333	19
15.64167	18
15.65000	15
15.65833	12
15.66667	9
15.67500	7
15.68333	5
15.69167	4
15.70000	3
15.70833	3
15.71667	2
15.72500	2
15.73333	3
15.74167	3
15.75000	3
15.75833	3
15.76667	4
15.77500	6
15.78333	7
15.79167	7
15.80000	8
15.80833	8
15.81667	9
15.82500	9
15.83333	9
15.84167	8
15.85000	6
15.85833	5
15.86667	5
15.87500	4
15.88333	4
15.89167	2
15.90000	0
15.90833	-2
15.91667	-2
15.92500	-1
15.93333	0
15.94167	2
15.95000	2
15.95833	2
15.96667	1
15.97500	2
15.98333	5
15.99167	7
16.00000	9
16.00833	9
16.01667	8
16.02500	6
16.03333	5
16.04167	5
16.05000	6
16.05833	6
16.06667	5
16.07500	3
16.08333	1
16.09167	-1
16.10000	-3
16.10833	-4
16.11667	-3
16.12500	-2
16.13333	-1
16.14167	-1
16.15000	-2
16.15833	-2
16.16667	-2
16.17500	-2
16.18333	-3
16.19167	-4
16.20000	-5
16.20833	-6
16.21667	-7
16.22500	-6
16.23333	-5
16.24167	-4
16.25000	-4
16.25833	-3
16.26667	-1
16.27500	1
16.28333	2
16.29167	3
16.30000	2
16.30833	-0
16.31667	-3
16.32500	-5
16.33333	-6
16.34167	-7
16.35000	-7
16.35833	-7
16.36667	-8
16.37500	-9
16.38333	-9
16.39167	-9
16.40000	-9
16.40833	-10
16.41667	-12
16.42500	-12
16.43333	-12
16.44167	-10
16.45000	-7
16.45833	-5
16.46667	-4
16.47500	-5
16.48333	-7
16.49167	-9
16.50000	-10
16.50833	-10
16.51667	-9
16.52500	-7
16.53333	-5
16.54167	-3
16.55000	-2
16.55833	-1
16.56667	-2
16.57500	-3
16.58333	-5
16.59167	-7
16.60000	-9
16.60833	-10
16.61667	-10
16.62500	-9
16.63333	-7
16.64167	-5
16.65000	-3
16.65833	-3
16.66667	-6
16.67500	-8
16.68333	-11
16.69167	-13
16.70000	-13
16.70833	-12
16.71667	-10
16.72500	-9
16.73333	-7
16.74167	-4
16.75000	-3
16.75833	-2
16.76667	-3
16.77500	-4
16.78333	-5
16.79167	-5
16.80000	-1
16.80833	4
16.81667	8
16.82500	11
16.83333	12
16.84167	10
16.85000	6
16.85833	2
16.86667	-2
16.87500	-5
16.88333	-7
16.89167	-8
16.90000	-7
16.90833	-5
16.91667	-3
16.92500	-0
16.93333	1
16.94167	2
16.95000	1
16.95833	2
16.96667	2
16.97500	2
16.98333	0
16.99167	-1
17.00000	-3
17.00833	-4
17.01667	-4
17.02500	-3
17.03333	-3
17.04167	-2
17.05000	-1
17.05833	0
17.06667	1
17.07500	3
17.08333	4
17.09167	4
17.10000	4
17.10833	4
17.11667	4
17.12500	6
17.13333	7
17.14167	7
17.15000	6
17.15833	5
17.16667	3
17.17500	1
17.18333	0
17.19167	0
17.20000	0
17.20833	1
17.21667	2
17.22500	4
17.23333	5
17.24167	6
17.25000	7
17.25833	8
17.26667	8
17.27500	8
17.28333	7
17.29167	6
17.30000	5
17.30833	4
17.31667	5
17.32500	5
17.33333	6
17.34167	6
17.35000	6
17.35833	6
17.36667	6
17.37500	5
17.38333	4
17.39167	3
17.40000	5
17.40833	8
17.41667	13
17.42500	17
17.43333	19
17.44167	19
17.45000	17
17.45833	14
17.46667	11
17.47500	9
17.48333	7
17.49167	5
17.50000	5
17.50833	6
17.51667	9
17.52500	12
17.53333	17
17.54167	23
17.55000	27
17.55833	30
17.56667	31
17.57500	29
17.58333	26
17.59167	23
17.60000	20
17.60833	19
17.61667	20
17.62500	22
17.63333	24
17.64167	28
17.65000	31
17.65833	33
17.66667	34
17.67500	34
17.68333	33
17.69167	30
17.70000	28
17.70833	27
17.71667	27
17.72500	29
17.73333	31
17.74167	33
17.75000	34
17.75833	34
17.76667	33
17.77500	33
17.78333	33
17.79167	36
17.80000	39
17.80833	44
17.81667	49
17.82500	56
17.83333	61
17.84167	63
17.85000	64
17.85833	62
17.86667	60
17.87500	60
17.88333	61
17.89167	64
17.90000	67
17.90833	70
17.91667	72
17.92500	72
17.93333	72
17.94167	73
17.95000	76
17.95833	80
17.96667	84
17.97500	87
17.98333	90
17.99167	90
18.00000	88
18.00833	86
18.01667	86
18.02500	88
18.03333	92
18.04167	96
18.05000	99
18.05833	101
18.06667	101
18.07500	102
18.08333	105
18.09167	109
18.10000	114
18.10833	119
18.11667	122
18.12500	124
18.13333	125
18.14167	128
18.15000	131
18.15833	135
18.16667	139
18.17500	143
18.18333	145
18.19167	148
18.20000	152
18.20833	156
18.21667	161
18.22500	167
18.23333	170
18.24167	173
18.25000	175
18.25833	179
18.26667	184
18.27500	189
18.28333	194
18.29167	199
18.30000	202
18.30833	206
18.31667	209
18.32500	212
18.33333	217
18.34167	222
18.35000	226
18.35833	230
18.36667	234
18.37500	236
18.38333	237
18.39167	238
18.40000	241
18.40833	245
18.41667	251
18.42500	257
18.43333	263
18.44167	269
18.45000	275
18.45833	280
18.46667	284
18.47500	289
18.48333	293
18.49167	298
18.50000	302
18.50833	307
18.51667	310
18.52500	314
18.53333	318
18.54167	324
18.55000	329
18.55833	335
18.56667	340
18.57500	344
18.58333	347
18.59167	351
18.60000	354
18.60833	358
18.61667	360
18.62500	361
18.63333	363
18.64167	366
18.65000	371
18.65833	375
18.66667	380
18.67500	383
18.68333	386
18.69167	390
18.70000	395
18.70833	401
18.71667	409
18.72500	416
18.73333	422
18.74167	427
18.75000	431
18.75833	435
18.76667	439
18.77500	443
18.78333	447
18.79167	451
18.80000	455
18.80833	459
18.81667	465
18.82500	472
18.83333	480
18.84167	486
18.85000	492
18.85833	497
18.86667	501
18.87500	505
18.88333	510
18.89167	515
18.90000	520
18.90833	525
18.91667	530
18.92500	535
18.93333	539
18.94167	543
18.95000	547
18.95833	550
18.96667	554
18.97500	558
18.98333	563
18.99167	568
19.00000	571
19.00833	575
19.01667	579
19.02500	584
19.03333	589
19.04167	596
19.05000	603
19.05833	609
19.06667	615
19.07500	620
19.08333	625
19.09167	630
19.10000	635
19.10833	639
19.11667	642
19.12500	644
19.13333	646
19.14167	647
19.15000	650
19.15833	653
19.16667	657
19.17500	661
19.18333	666
19.19167	672
19.20000	679
19.20833	686
19.21667	692
19.22500	699
19.23333	706
19.24167	713
19.25000	719
19.25833	726
19.26667	732
19.27500	736
19.28333	741
19.29167	745
19.30000	751
19.30833	758
19.31667	767
19.32500	778
19.33333	789
19.34167	799
19.35000	808
19.35833	814
19.36667	819
19.37500	824
19.38333	829
19.39167	834
19.40000	841
19.40833	848
19.41667	855
19.42500	862
19.43333	871
19.44167	879
19.45000	887
19.45833	895
19.46667	903
19.47500	911
19.48333	920
19.49167	928
19.50000	935
19.50833	943
19.51667	952
19.52500	963
19.53333	975
19.54167	988
19.55000	1001
19.55833	1013
19.56667	1024
19.57500	1036
19.58333	1049
19.59167	1061
19.60000	1073
19.60833	1085
19.61667	1096
19.62500	1108
19.63333	1120
19.64167	1133
19.65000	1147
19.65833	1162
19.66667	1179
19.67500	1196
19.68333	1212
19.69167	1227
19.70000	1241
19.70833	1255
19.71667	1271
19.72500	1287
19.73333	1304
19.74167	1321
19.75000	1338
19.75833	1354
19.76667	1370
19.77500	1387
19.78333	1405
19.79167	1424
19.80000	1445
19.80833	1468
19.81667	1490
19.82500	1513
19.83333	1535
19.84167	1556
19.85000	1577
19.85833	1600
19.86667	1623
19.87500	1648
19.88333	1674
19.89167	1699
19.90000	1726
19.90833	1752
19.91667	1778
19.92500	1805
19.93333	1834
19.94167	1863
19.95000	1893
19.95833	1924
19.96667	1955
19.97500	1986
19.98333	2017
19.99167	2047
20.00000	2078
20.00833	2109
20.01667	2141
20.02500	2175
20.03333	2210
20.04167	2248
20.05000	2286
20.05833	2326
20.06667	2366
20.07500	2407
20.08333	2448
20.09167	2489
20.10000	2532
20.10833	2575
20.11667	2620
20.12500	2667
20.13333	2714
20.14167	2765
20.15000	2816
20.15833	2868
20.16667	2920
20.17500	2972
20.18333	3023
20.19167	3074
20.20000	3126
20.20833	3177
20.21667	3232
20.22500	3289
20.23333	3348
20.24167	3410
20.25000	3473
20.25833	3539
20.26667	3606
20.27500	3672
20.28333	3741
20.29167	3809
20.30000	3881
20.30833	3953
20.31667	4028
20.32500	4105
20.33333	4183
20.34167	4263
20.35000	4342
20.35833	4422
20.36667	4503
20.37500	4587
20.38333	4676
20.39167	4765
20.40000	4859
20.40833	4952
20.41667	5048
20.42500	5147
20.43333	5248
20.44167	5355
20.45000	5461
20.45833	5569
20.46667	5677
20.47500	5786
20.48333	5900
20.49167	6016
20.50000	6139
20.50833	6264
20.51667	6392
20.52500	6522
20.53333	6653
20.54167	6788
20.55000	6924
20.55833	7068
20.56667	7213
20.57500	7362
20.58333	7516
20.59167	7669
20.60000	7828
20.60833	7987
20.61667	8153
20.62500	8324
20.63333	8495
20.64167	8674
20.65000	8853
20.65833	9039
20.66667	9229
20.67500	9423
20.68333	9625
20.69167	9823
20.70000	10029
20.70833	10233
20.71667	10441
20.72500	10653
20.73333	10867
20.74167	11090
20.75000	11313
20.75833	11545
20.76667	11778
20.77500	12015
20.78333	12259
20.79167	12501
20.80000	12751
20.80833	12998
20.81667	13249
20.82500	13501
20.83333	13752
20.84167	14012
20.85000	14268
20.85833	14532
20.86667	14794
20.87500	15057
20.88333	15325
20.89167	15587
20.90000	15857
20.90833	16123
20.91667	16391
20.92500	16661
20.93333	16926
20.94167	17198
20.95000	17463
20.95833	17732
20.96667	17998
20.97500	18263
20.98333	18532
20.99167	18795
21.00000	19063
21.00833	19324
21.01667	19584
21.02500	19841
21.03333	20092
21.04167	20345
21.05000	20590
21.05833	20835
21.06667	21074
21.07500	21309
21.08333	21545
21.09167	21773
21.10000	22005
21.10833	22229
21.11667	22451
21.12500	22669
21.13333	22881
21.14167	23094
21.15000	23298
21.15833	23502
21.16667	23699
21.17500	23890
21.18333	24077
21.19167	24254
21.20000	24429
21.20833	24596
21.21667	24759
21.22500	24920
21.23333	25076
21.24167	25233
21.25000	25384
21.25833	25534
21.26667	25679
21.27500	25819
21.28333	25957
21.29167	26089
21.30000	26221
21.30833	26347
21.31667	26470
21.32500	26589
21.33333	26704
21.34167	26818
21.35000	26927
21.35833	27035
21.36667	27141
21.37500	27242
21.38333	27343
21.39167	27438
21.40000	27533
21.40833	27624
21.41667	27714
21.42500	27805
21.43333	27895
21.44167	27988
21.45000	28078
21.45833	28168
21.46667	28257
21.47500	28342
21.48333	28426
21.49167	28507
21.50000	28588
21.50833	28668
21.51667	28747
21.52500	28825
21.53333	28902
21.54167	28980
21.55000	29057
21.55833	29138
21.56667	29217
21.57500	29297
21.58333	29377
21.59167	29455
21.60000	29533
21.60833	29610
21.61667	29686
21.62500	29763
21.63333	29839
21.64167	29916
21.65000	29990
21.65833	30063
21.66667	30132
21.67500	30199
21.68333	30263
21.69167	30324
21.70000	30385
21.70833	30444
21.71667	30503
21.72500	30560
21.73333	30614
21.74167	30665
21.75000	30711
21.75833	30754
21.76667	30794
21.77500	30829
21.78333	30863
21.79167	30894
21.80000	30925
21.80833	30954
21.81667	30979
21.82500	31000
21.83333	31015
21.84167	31024
21.85000	31027
21.85833	31025
21.86667	31020
21.87500	31010
21.88333	30996
21.89167	30978
21.90000	30956
21.90833	30930
21.91667	30898
21.92500	30860
21.93333	30818
21.94167	30771
21.95000	30722
21.95833	30669
21.96667	30614
21.97500	30555
21.98333	30490
21.99167	30421
22.00000	30344
22.00833	30264
22.01667	30181
22.02500	30094
22.03333	30005
22.04167	29912
22.05000	29818
22.05833	29720
22.06667	29621
22.07500	29521
22.08333	29417
22.09167	29313
22.10000	29205
22.10833	29096
22.11667	28984
22.12500	28870
22.13333	28754
22.14167	28633
22.15000	28512
22.15833	28387
22.16667	28263
22.17500	28140
22.18333	28016
22.19167	27894
22.20000	27771
22.20833	27648
22.21667	27521
22.22500	27393
22.23333	27267
22.24167	27139
22.25000	27016
22.25833	26892
22.26667	26769
22.27500	26645
22.28333	26518
22.29167	26393
22.30000	26267
22.30833	26144
22.31667	26022
22.32500	25901
22.33333	25782
22.34167	25661
22.35000	25542
22.35833	25421
22.36667	25303
22.37500	25186
22.38333	25070
22.39167	24958
22.40000	24844
22.40833	24732
22.41667	24620
22.42500	24508
22.43333	24398
22.44167	24286
22.45000	24176
22.45833	24065
22.46667	23955
22.47500	23844
22.48333	23731
22.49167	23622
22.50000	23513
22.50833	23408
22.51667	23303
22.52500	23199
22.53333	23096
22.54167	22992
22.55000	22890
22.55833	22788
22.56667	22687
22.57500	22586
22.58333	22484
22.59167	22384
22.60000	22282
22.60833	22183
22.61667	22084
22.62500	21987
22.63333	21892
22.64167	21797
22.65000	21703
22.65833	21605
22.66667	21508
22.67500	21411
22.68333	21313
22.69167	21218
22.70000	21121
22.70833	21028
22.71667	20935
22.72500	20843
22.73333	20754
22.74167	20663
22.75000	20576
22.75833	20488
22.76667	20402
22.77500	20317
22.78333	20232
22.79167	20150
22.80000	20066
22.80833	19984
22.81667	19902
22.82500	19821
22.83333	19742
22.84167	19662
22.85000	19584
22.85833	19505
22.86667	19426
22.87500	19346
22.88333	19265
22.89167	19187
22.90000	19109
22.90833	19033
22.91667	18957
22.92500	18882
22.93333	18808
22.94167	18732
22.95000	18658
22.95833	18582
22.96667	18507
22.97500	18433
22.98333	18360
22.99167	18291
23.00000	18223
23.00833	18158
23.01667	18092
23.02500	18026
23.03333	17960
23.04167	17893
23.05000	17828
23.05833	17764
23.06667	17701
23.07500	17639
23.08333	17579
23.09167	17519
23.10000	17459
23.10833	17401
23.11667	17343
23.12500	17286
23.13333	17230
23.14167	17174
23.15000	17120
23.15833	17067
23.16667	17015
23.17500	16966
23.18333	16917
23.19167	16872
23.20000	16827
23.20833	16785
23.21667	16746
23.22500	16708
23.23333	16672
23.24167	16635
23.25000	16598
23.25833	16560
23.26667	16523
23.27500	16485
23.28333	16448
23.29167	16415
23.30000	16384
23.30833	16355
23.31667	16329
23.32500	16304
23.33333	16280
23.34167	16257
23.35000	16236
23.35833	16217
23.36667	16198
23.37500	16180
23.38333	16162
23.39167	16145
23.40000	16129
23.40833	16115
23.41667	16102
23.42500	16091
23.43333	16082
23.44167	16075
23.45000	16069
23.45833	16065
23.46667	16062
23.47500	16058
23.48333	16055
23.49167	16051
23.50000	16047
23.50833	16046
23.51667	16048
23.52500	16054
23.53333	16060
23.54167	16067
23.55000	16073
23.55833	16076
23.56667	16077
23.57500	16078
23.58333	16079
23.59167	16081
23.60000	16083
23.60833	16086
23.61667	16088
23.62500	16090
23.63333	16092
23.64167	16093
23.65000	16094
23.65833	16094
23.66667	16092
23.67500	16088
23.68333	16082
23.69167	16074
23.70000	16067
23.70833	16059
23.71667	16051
23.72500	16042
23.73333	16033
23.74167	16022
23.75000	16010
23.75833	15995
23.76667	15977
23.77500	15958
23.78333	15937
23.79167	15914
23.80000	15888
23.80833	15860
23.81667	15830
23.82500	15799
23.83333	15767
23.84167	15733
23.85000	15698
23.85833	15661
23.86667	15622
23.87500	15581
23.88333	15536
23.89167	15489
23.90000	15440
23.90833	15390
23.91667	15339
23.92500	15286
23.93333	15234
23.94167	15179
23.95000	15123
23.95833	15064
23.96667	15003
23.97500	14939
23.98333	14873
23.99167	14806
24.00000	14737
24.00833	14667
24.01667	14592
24.02500	14514
24.03333	14436
24.04167	14356
24.05000	14277
24.05833	14198
24.06667	14119
24.07500	14041
24.08333	13961
24.09167	13882
24.10000	13800
24.10833	13718
24.11667	13632
24.12500	13542
24.13333	13453
24.14167	13360
24.15000	13270
24.15833	13178
24.16667	13087
24.17500	12997
24.18333	12906
24.19167	12816
24.20000	12724
24.20833	12633
24.21667	12541
24.22500	12448
24.23333	12357
24.24167	12264
24.25000	12174
24.25833	12083
24.26667	11993
24.27500	11903
24.28333	11813
24.29167	11725
24.30000	11635
24.30833	11547
24.31667	11460
24.32500	11372
24.33333	11287
24.34167	11202
24.35000	11119
24.35833	11035
24.36667	10952
24.37500	10869
24.38333	10785
24.39167	10704
24.40000	10624
24.40833	10546
24.41667	10470
24.42500	10395
24.43333	10322
24.44167	10249
24.45000	10178
24.45833	10107
24.46667	10037
24.47500	9970
24.48333	9904
24.49167	9840
24.50000	9777
24.50833	9716
24.51667	9656
24.52500	9597
24.53333	9541
24.54167	9483
24.55000	9427
24.55833	9370
24.56667	9314
24.57500	9259
24.58333	9204
24.59167	9150
24.60000	9096
24.60833	9043
24.61667	8992
24.62500	8942
24.63333	8895
24.64167	8849
24.65000	8806
24.65833	8764
24.66667	8723
24.67500	8682
24.68333	8640
24.69167	8599
24.70000	8557
24.70833	8517
24.71667	8478
24.72500	8441
24.73333	8405
24.74167	8369
24.75000	8335
24.75833	8300
24.76667	8265
24.77500	8230
24.78333	8194
24.79167	8159
24.80000	8123
24.80833	8089
24.81667	8053
24.82500	8019
24.83333	7985
24.84167	7951
24.85000	7919
24.85833	7889
24.86667	7860
24.87500	7832
24.88333	7802
24.89167	7773
24.90000	7743
24.90833	7714
24.91667	7685
24.92500	7655
24.93333	7625
24.94167	7595
24.95000	7563
24.95833	7530
24.96667	7496
24.97500	7462
24.98333	7429
24.99167	7399
25.00000	7372
25.00833	7346
25.01667	7320
25.02500	7294
25.03333	7267
25.04167	7238
25.05000	7210
25.05833	7182
25.06667	7152
25.07500	7123
25.08333	7092
25.09167	7064
25.10000	7035
25.10833	7008
25.11667	6982
25.12500	6957
25.13333	6931
25.14167	6904
25.15000	6878
25.15833	6852
25.16667	6827
25.17500	6803
25.18333	6780
25.19167	6757
25.20000	6732
25.20833	6706
25.21667	6681
25.22500	6656
25.23333	6633
25.24167	6612
25.25000	6592
25.25833	6572
25.26667	6551
25.27500	6530
25.28333	6508
25.29167	6488
25.30000	6471
25.30833	6455
25.31667	6442
25.32500	6430
25.33333	6418
25.34167	6406
25.35000	6394
25.35833	6382
25.36667	6370
25.37500	6359
25.38333	6348
25.39167	6337
25.40000	6324
25.40833	6312
25.41667	6299
25.42500	6287
25.43333	6278
25.44167	6272
25.45000	6267
25.45833	6262
25.46667	6257
25.47500	6250
25.48333	6242
25.49167	6236
25.50000	6232
25.50833	6230
25.51667	6229
25.52500	6226
25.53333	6221
25.54167	6215
25.55000	6208
25.55833	6200
25.56667	6193
25.57500	6188
25.58333	6185
25.59167	6183
25.60000	6180
25.60833	6176
25.61667	6171
25.62500	6165
25.63333	6158
25.64167	6153
25.65000	6148
25.65833	6145
25.66667	6141
25.67500	6136
25.68333	6130
25.69167	6123
25.70000	6116
25.70833	6107
25.71667	6099
25.72500	6091
25.73333	6083
25.74167	6075
25.75000	6067
25.75833	6060
25.76667	6052
25.77500	6042
25.78333	6030
25.79167	6016
25.80000	5999
25.80833	5983
25.81667	5967
25.82500	5951
25.83333	5936
25.84167	5921
25.85000	5906
25.85833	5890
25.86667	5874
25.87500	5858
25.88333	5840
25.89167	5823
25.90000	5804
25.90833	5785
25.91667	5764
25.92500	5742
25.93333	5718
25.94167	5692
25.95000	5666
25.95833	5637
25.96667	5609
25.97500	5580
25.98333	5552
25.99167	5526
26.00000	5502
26.00833	5479
26.01667	5456
26.02500	5432
26.03333	5407
26.04167	5380
26.05000	5353
26.05833	5326
26.06667	5300
26.07500	5276
26.08333	5253
26.09167	5231
26.10000	5208
26.10833	5185
26.11667	5160
26.12500	5133
26.13333	5106
26.14167	5079
26.15000	5055
26.15833	5032
26.16667	5011
26.17500	4990
26.18333	4970
26.19167	4951
26.20000	4929
26.20833	4908
26.21667	4887
26.22500	4866
26.23333	4845
26.24167	4824
26.25000	4803
26.25833	4782
26.26667	4762
26.27500	4743
26.28333	4724
26.29167	4707
26.30000	4690
26.30833	4674
26.31667	4660
26.32500	4645
26.33333	4631
26.34167	4615
26.35000	4599
26.35833	4583
26.36667	4568
26.37500	4555
26.38333	4545
26.39167	4536
26.40000	4528
26.40833	4520
26.41667	4512
26.42500	4504
26.43333	4497
26.44167	4491
26.45000	4486
26.45833	4483
26.46667	4480
26.47500	4478
26.48333	4475
26.49167	4473
26.50000	4471
26.50833	4470
26.51667	4471
26.52500	4472
26.53333	4473
26.54167	4473
26.55000	4472
26.55833	4470
26.56667	4469
26.57500	4469
26.58333	4472
26.59167	4477
26.60000	4485
26.60833	4493
26.61667	4501
26.62500	4509
26.63333	4516
26.64167	4521
26.65000	4527
26.65833	4533
26.66667	4539
26.67500	4546
26.68333	4553
26.69167	4560
26.70000	4567
26.70833	4574
26.71667	4582
26.72500	4592
26.73333	4602
26.74167	4614
26.75000	4626
26.75833	4641
26.76667	4658
26.77500	4675
26.78333	4689
26.79167	4700
26.80000	4711
26.80833	4722
26.81667	4736
26.82500	4754
26.83333	4772
26.84167	4790
26.85000	4805
26.85833	4820
26.86667	4834
26.87500	4849
26.88333	4864
26.89167	4878
26.90000	4893
26.90833	4910
26.91667	4928
26.92500	4947
26.93333	4965
26.94167	4986
26.95000	5009
26.95833	5031
26.96667	5052
26.97500	5073
26.98333	5094
26.99167	5114
27.00000	5133
27.00833	5152
27.01667	5172
27.02500	5193
27.03333	5216
27.04167	5242
27.05000	5268
27.05833	5294
27.06667	5318
27.07500	5342
27.08333	5367
27.09167	5392
27.10000	5419
27.10833	5446
27.11667	5473
27.12500	5500
27.13333	5527
27.14167	5555
27.15000	5583
27.15833	5611
27.16667	5639
27.17500	5666
27.18333	5693
27.19167	5720
27.20000	5749
27.20833	5777
27.21667	5807
27.22500	5838
27.23333	5867
27.24167	5896
27.25000	5926
27.25833	5955
27.26667	5983
27.27500	6012
27.28333	6044
27.29167	6076
27.30000	6108
27.30833	6139
27.31667	6170
27.32500	6202
27.33333	6235
27.34167	6270
27.35000	6306
27.35833	6341
27.36667	6377
27.37500	6411
27.38333	6447
27.39167	6484
27.40000	6522
27.40833	6559
27.41667	6595
27.42500	6629
27.43333	6663
27.44167	6697
27.45000	6731
27.45833	6768
27.46667	6806
27.47500	6841
27.48333	6876
27.49167	6910
27.50000	6945
27.50833	6980
27.51667	7018
27.52500	7057
27.53333	7094
27.54167	7131
27.55000	7165
27.55833	7199
27.56667	7233
27.57500	7267
27.58333	7303
27.59167	7340
27.60000	7378
27.60833	7415
27.61667	7452
27.62500	7487
27.63333	7521
27.64167	7554
27.65000	7586
27.65833	7617
27.66667	7648
27.67500	7678
27.68333	7710
27.69167	7741
27.70000	7774
27.70833	7806
27.71667	7836
27.72500	7865
27.73333	7893
27.74167	7920
27.75000	7947
27.75833	7974
27.76667	8002
27.77500	8030
27.78333	8059
27.79167	8087
27.80000	8114
27.80833	8140
27.81667	8165
27.82500	8189
27.83333	8214
27.84167	8239
27.85000	8263
27.85833	8287
27.86667	8310
27.87500	8334
27.88333	8358
27.89167	8382
27.90000	8407
27.90833	8429
27.91667	8451
27.92500	8471
27.93333	8491
27.94167	8510
27.95000	8527
27.95833	8544
27.96667	8561
27.97500	8576
27.98333	8592
27.99167	8607
28.00000	8623
28.00833	8638
28.01667	8654
28.02500	8669
28.03333	8684
28.04167	8697
28.05000	8710
28.05833	8724
28.06667	8738
28.07500	8753
28.08333	8767
28.09167	8780
28.10000	8793
28.10833	8804
28.11667	8815
28.12500	8826
28.13333	8837
28.14167	8849
28.15000	8861
28.15833	8874
28.16667	8887
28.17500	8897
28.18333	8906
28.19167	8913
28.20000	8918
28.20833	8923
28.21667	8927
28.22500	8931
28.23333	8935
28.24167	8939
28.25000	8943
28.25833	8947
28.26667	8951
28.27500	8954
28.28333	8958
28.29167	8961
28.30000	8964
28.30833	8967
28.31667	8969
28.32500	8971
28.33333	8973
28.34167	8974
28.35000	8976
28.35833	8978
28.36667	8980
28.37500	8982
28.38333	8983
28.39167	8985
28.40000	8986
28.40833	8987
28.41667	8988
28.42500	8988
28.43333	8987
28.44167	8985
28.45000	8982
28.45833	8979
28.46667	8976
28.47500	8971
28.48333	8967
28.49167	8962
28.50000	8959
28.50833	8957
28.51667	8956
28.52500	8956
28.53333	8956
28.54167	8956
28.55000	8954
28.55833	8952
28.56667	8950
28.57500	8949
28.58333	8949
28.59167	8951
28.60000	8953
28.60833	8955
28.61667	8957
28.62500	8957
28.63333	8958
28.64167	8960
28.65000	8965
28.65833	8970
28.66667	8975
28.67500	8978
28.68333	8980
28.69167	8982
28.70000	8984
28.70833	8986
28.71667	8990
28.72500	8996
28.73333	9004
28.74167	9013
28.75000	9024
28.75833	9034
28.76667	9045
28.77500	9057
28.78333	9069
28.79167	9082
28.80000	9096
28.80833	9110
28.81667	9124
28.82500	9139
28.83333	9154
28.84167	9171
28.85000	9188
28.85833	9205
28.86667	9224
28.87500	9243
28.88333	9264
28.89167	9286
28.90000	9309
28.90833	9332
28.91667	9358
28.92500	9384
28.93333	9411
28.94167	9439
28.95000	9466
28.95833	9493
28.96667	9521
28.97500	9551
28.98333	9584
28.99167	9619
29.00000	9657
29.00833	9695
29.01667	9733
29.02500	9772
29.03333	9811
29.04167	9851
29.05000	9891
29.05833	9931
29.06667	9972
29.07500	10012
29.08333	10054
29.09167	10095
29.10000	10139
29.10833	10184
29.11667	10230
29.12500	10277
29.13333	10326
29.14167	10377
29.15000	10428
29.15833	10478
29.16667	10528
29.17500	10577
29.18333	10627
29.19167	10676
29.20000	10727
29.20833	10778
29.21667	10830
29.22500	10883
29.23333	10934
29.24167	10987
29.25000	11039
29.25833	11095
29.26667	11153
29.27500	11213
29.28333	11276
29.29167	11338
29.30000	11401
29.30833	11461
29.31667	11521
29.32500	11582
29.33333	11643
29.34167	11706
29.35000	11769
29.35833	11833
29.36667	11896
29.37500	11957
29.38333	12018
29.39167	12078
29.40000	12140
29.40833	12204
29.41667	12270
29.42500	12340
29.43333	12412
29.44167	12488
29.45000	12563
29.45833	12641
29.46667	12718
29.47500	12796
29.48333	12876
29.49167	12957
29.50000	13042
29.50833	13129
29.51667	13220
29.52500	13314
29.53333	13407
29.54167	13502
29.55000	13596
29.55833	13693
29.56667	13792
29.57500	13893
29.58333	13999
29.59167	14107
29.60000	14222
29.60833	14338
29.61667	14459
29.62500	14584
29.63333	14710
29.64167	14844
29.65000	14979
29.65833	15123
29.66667	15270
29.67500	15422
29.68333	15581
29.69167	15744
29.70000	15917
29.70833	16093
29.71667	16278
29.72500	16470
29.73333	16663
29.74167	16864
29.75000	17067
29.75833	17280
29.76667	17499
29.77500	17727
29.78333	17968
29.79167	18212
29.80000	18468
29.80833	18726
29.81667	18994
29.82500	19272
29.83333	19555
29.84167	19856
29.85000	20160
29.85833	20481
29.86667	20808
29.87500	21140
29.88333	21486
29.89167	21832
29.90000	22197
29.90833	22565
29.91667	22947
29.92500	23342
29.93333	23741
29.94167	24160
29.95000	24579
29.95833	25016
29.96667	25459
29.97500	25909
29.98333	26373
29.99167	26833
30.00000	27311
30.00833	27788
30.01667	28279
30.02500	28780
30.03333	29282
30.04167	29802
30.05000	30315
30.05833	30841
30.06667	31366
30.07500	31893
30.08333	32433
30.09167	32962
30.10000	33506
30.10833	34041
30.11667	34581
30.12500	35125
30.13333	35662
30.14167	36212
30.15000	36749
30.15833	37294
30.16667	37831
30.17500	38358
30.18333	38888
30.19167	39396
30.20000	39907
30.20833	40400
30.21667	40887
30.22500	41369
30.23333	41833
30.24167	42297
30.25000	42740
30.25833	43177
30.26667	43599
30.27500	44006
30.28333	44406
30.29167	44779
30.30000	45141
30.30833	45475
30.31667	45790
30.32500	46087
30.33333	46358
30.34167	46615
30.35000	46848
30.35833	47063
30.36667	47257
30.37500	47429
30.38333	47583
30.39167	47713
30.40000	47823
30.40833	47910
30.41667	47974
30.42500	48016
30.43333	48032
30.44167	48023
30.45000	47992
30.45833	47935
30.46667	47859
30.47500	47761
30.48333	47642
30.49167	47505
30.50000	47343
30.50833	47164
30.51667	46961
30.52500	46739
30.53333	46501
30.54167	46240
30.55000	45966
30.55833	45668
30.56667	45356
30.57500	45027
30.58333	44678
30.59167	44322
30.60000	43943
30.60833	43558
30.61667	43154
30.62500	42734
30.63333	42306
30.64167	41855
30.65000	41407
30.65833	40945
30.66667	40481
30.67500	40015
30.68333	39534
30.69167	39057
30.70000	38561
30.70833	38066
30.71667	37561
30.72500	37050
30.73333	36544
30.74167	36026
30.75000	35520
30.75833	35009
30.76667	34502
30.77500	33997
30.78333	33485
30.79167	32982
30.80000	32468
30.80833	31964
30.81667	31459
30.82500	30955
30.83333	30462
30.84167	29962
30.85000	29479
30.85833	28994
30.86667	28520
30.87500	28055
30.88333	27588
30.89167	27135
30.90000	26677
30.90833	26231
30.91667	25789
30.92500	25350
30.93333	24926
30.94167	24500
30.95000	24091
30.95833	23682
30.96667	23282
30.97500	22890
30.98333	22499
30.99167	22122
31.00000	21744
31.00833	21380
31.01667	21023
31.02500	20673
31.03333	20336
31.04167	20000
31.05000	19677
31.05833	19356
31.06667	19042
31.07500	18736
31.08333	18431
31.09167	18138
31.10000	17845
31.10833	17564
31.11667	17290
31.12500	17022
31.13333	16767
31.14167	16511
31.15000	16265
31.15833	16018
31.16667	15776
31.17500	15540
31.18333	15306
31.19167	15083
31.20000	14862
31.20833	14651
31.21667	14447
31.22500	14248
31.23333	14057
31.24167	13868
31.25000	13686
31.25833	13503
31.26667	13322
31.27500	13144
31.28333	12966
31.29167	12797
31.30000	12631
31.30833	12472
31.31667	12316
31.32500	12164
31.33333	12017
31.34167	11871
31.35000	11732
31.35833	11594
31.36667	11461
31.37500	11332
31.38333	11203
31.39167	11078
31.40000	10953
31.40833	10832
31.41667	10715
31.42500	10600
31.43333	10490
31.44167	10380
31.45000	10272
31.45833	10161
31.46667	10053
31.47500	9948
31.48333	9845
31.49167	9750
31.50000	9657
31.50833	9569
31.51667	9484
31.52500	9401
31.53333	9320
31.54167	9236
31.55000	9155
31.55833	9071
31.56667	8989
31.57500	8910
31.58333	8832
31.59167	8759
31.60000	8688
31.60833	8619
31.61667	8551
31.62500	8484
31.63333	8417
31.64167	8350
31.65000	8285
31.65833	8220
31.66667	8156
31.67500	8093
31.68333	8031
31.69167	7972
31.70000	7915
31.70833	7861
31.71667	7809
31.72500	7759
31.73333	7709
31.74167	7659
31.75000	7609
31.75833	7559
31.76667	7511
31.77500	7465
31.78333	7420
31.79167	7378
31.80000	7336
31.80833	7296
31.81667	7256
31.82500	7216
31.83333	7178
31.84167	7139
31.85000	7102
31.85833	7064
31.86667	7028
31.87500	6993
31.88333	6959
31.89167	6926
31.90000	6895
31.90833	6865
31.91667	6836
31.92500	6809
31.93333	6784
31.94167	6759
31.95000	6736
31.95833	6713
31.96667	6692
31.97500	6672
31.98333	6652
31.99167	6634
32.00000	6615
32.00833	6596
32.01667	6575
32.02500	6555
32.03333	6537
32.04167	6520
32.05000	6507
32.05833	6498
32.06667	6491
32.07500	6487
32.08333	6484
32.09167	6481
32.10000	6479
32.10833	6477
32.11667	6477
32.12500	6478
32.13333	6481
32.14167	6486
32.15000	6493
32.15833	6501
32.16667	6510
32.17500	6520
32.18333	6532
32.19167	6545
32.20000	6560
32.20833	6576
32.21667	6591
32.22500	6608
32.23333	6625
32.24167	6643
32.25000	6663
32.25833	6685
32.26667	6710
32.27500	6737
32.28333	6768
32.29167	6802
32.30000	6838
32.30833	6875
32.31667	6913
32.32500	6951
32.33333	6991
32.34167	7035
32.35000	7080
32.35833	7129
32.36667	7179
32.37500	7232
32.38333	7287
32.39167	7341
32.40000	7397
32.40833	7453
32.41667	7510
32.42500	7569
32.43333	7629
32.44167	7693
32.45000	7757
32.45833	7824
32.46667	7891
32.47500	7959
32.48333	8030
32.49167	8101
32.50000	8175
32.50833	8250
32.51667	8328
32.52500	8409
32.53333	8489
32.54167	8572
32.55000	8653
32.55833	8736
32.56667	8818
32.57500	8902
32.58333	8988
32.59167	9073
32.60000	9159
32.60833	9245
32.61667	9331
32.62500	9417
32.63333	9504
32.64167	9594
32.65000	9683
32.65833	9773
32.66667	9864
32.67500	9954
32.68333	10046
32.69167	10135
32.70000	10226
32.70833	10316
32.71667	10406
32.72500	10496
32.73333	10585
32.74167	10675
32.75000	10763
32.75833	10853
32.76667	10941
32.77500	11029
32.78333	11118
32.79167	11206
32.80000	11296
32.80833	11384
32.81667	11473
32.82500	11562
32.83333	11649
32.84167	11737
32.85000	11824
32.85833	11914
32.86667	12002
32.87500	12087
32.88333	12172
32.89167	12254
32.90000	12337
32.90833	12420
32.91667	12504
32.92500	12591
32.93333	12677
32.94167	12766
32.95000	12852
32.95833	12940
32.96667	13027
32.97500	13112
32.98333	13196
32.99167	13279
33.00000	13364
33.00833	13449
33.01667	13535
33.02500	13621
33.03333	13705
33.04167	13790
33.05000	13875
33.05833	13961
33.06667	14048
33.07500	14134
33.08333	14222
33.09167	14305
33.10000	14386
33.10833	14464
33.11667	14542
33.12500	14620
33.13333	14697
33.14167	14776
33.15000	14853
33.15833	14932
33.16667	15010
33.17500	15088
33.18333	15167
33.19167	15244
33.20000	15321
33.20833	15395
33.21667	15465
33.22500	15533
33.23333	15596
33.24167	15658
33.25000	15718
33.25833	15777
33.26667	15834
33.27500	15889
33.28333	15943
33.29167	15993
33.30000	16044
33.30833	16091
33.31667	16136
33.32500	16177
33.33333	16215
33.34167	16251
33.35000	16281
33.35833	16307
33.36667	16328
33.37500	16344
33.38333	16356
33.39167	16366
33.40000	16374
33.40833	16379
33.41667	16380
33.42500	16378
33.43333	16371
33.44167	16359
33.45000	16343
33.45833	16323
33.46667	16300
33.47500	16275
33.48333	16246
33.49167	16213
33.50000	16174
33.50833	16129
33.51667	16079
33.52500	16025
33.53333	15969
33.54167	15909
33.55000	15847
33.55833	15779
33.56667	15709
33.57500	15635
33.58333	15558
33.59167	15478
33.60000	15394
33.60833	15307
33.61667	15216
33.62500	15120
33.63333	15022
33.64167	14918
33.65000	14813
33.65833	14703
33.66667	14591
33.67500	14478
33.68333	14363
33.69167	14248
33.70000	14129
33.70833	14010
33.71667	13887
33.72500	13762
33.73333	13635
33.74167	13501
33.75000	13367
33.75833	13229
33.76667	13090
33.77500	12952
33.78333	12811
33.79167	12674
33.80000	12534
33.80833	12396
33.81667	12257
33.82500	12115
33.83333	11975
33.84167	11831
33.85000	11689
33.85833	11544
33.86667	11401
33.87500	11260
33.88333	11117
33.89167	10979
33.90000	10837
33.90833	10697
33.91667	10555
33.92500	10411
33.93333	10270
33.94167	10125
33.95000	9985
33.95833	9843
33.96667	9703
33.97500	9563
33.98333	9423
33.99167	9287
34.00000	9150
34.00833	9018
34.01667	8888
34.02500	8757
34.03333	8629
34.04167	8496
34.05000	8367
34.05833	8236
34.06667	8108
34.07500	7984
34.08333	7863
34.09167	7748
34.10000	7633
34.10833	7520
34.11667	7406
34.12500	7292
34.13333	7180
34.14167	7066
34.15000	6957
34.15833	6850
34.16667	6745
34.17500	6644
34.18333	6543
34.19167	6445
34.20000	6346
34.20833	6249
34.21667	6152
34.22500	6055
34.23333	5962
34.24167	5869
34.25000	5780
34.25833	5691
34.26667	5605
34.27500	5523
34.28333	5442
34.29167	5364
34.30000	5286
34.30833	5210
34.31667	5135
34.32500	5061
34.33333	4993
34.34167	4926
34.35000	4863
34.35833	4798
34.36667	4734
34.37500	4670
34.38333	4605
34.39167	4543
34.40000	4483
34.40833	4425
34.41667	4368
34.42500	4312
34.43333	4257
34.44167	4201
34.45000	4147
34.45833	4093
34.46667	4040
34.47500	3988
34.48333	3937
34.49167	3889
34.50000	3842
34.50833	3797
34.51667	3754
34.52500	3711
34.53333	3671
34.54167	3633
34.55000	3597
34.55833	3563
34.56667	3529
34.57500	3493
34.58333	3455
34.59167	3418
34.60000	3380
34.60833	3344
34.61667	3308
34.62500	3273
34.63333	3239
34.64167	3206
34.65000	3174
34.65833	3144
34.66667	3116
34.67500	3089
34.68333	3063
34.69167	3036
34.70000	3008
34.70833	2980
34.71667	2952
34.72500	2923
34.73333	2895
34.74167	2869
34.75000	2845
34.75833	2820
34.76667	2795
34.77500	2770
34.78333	2743
34.79167	2716
34.80000	2688
34.80833	2662
34.81667	2637
34.82500	2615
34.83333	2595
34.84167	2577
34.85000	2559
34.85833	2540
34.86667	2520
34.87500	2501
34.88333	2482
34.89167	2465
34.90000	2448
34.90833	2432
34.91667	2414
34.92500	2397
34.93333	2379
34.94167	2361
34.95000	2343
34.95833	2326
34.96667	2310
34.97500	2294
34.98333	2277
34.99167	2260
35.00000	2244
35.00833	2229
35.01667	2215
35.02500	2201
35.03333	2188
35.04167	2175
35.05000	2164
35.05833	2153
35.06667	2143
35.07500	2132
35.08333	2120
35.09167	2107
35.10000	2094
35.10833	2083
35.11667	2072
35.12500	2061
35.13333	2050
35.14167	2040
35.15000	2028
35.15833	2016
35.16667	2003
35.17500	1990
35.18333	1979
35.19167	1968
35.20000	1958
35.20833	1948
35.21667	1939
35.22500	1928
35.23333	1917
35.24167	1905
35.25000	1893
35.25833	1882
35.26667	1872
35.27500	1862
35.28333	1852
35.29167	1844
35.30000	1836
35.30833	1831
35.31667	1826
35.32500	1823
35.33333	1817
35.34167	1810
35.35000	1801
35.35833	1792
35.36667	1781
35.37500	1771
35.38333	1760
35.39167	1749
35.40000	1740
35.40833	1730
35.41667	1721
35.42500	1713
35.43333	1703
35.44167	1693
35.45000	1684
35.45833	1676
35.46667	1670
35.47500	1666
35.48333	1663
35.49167	1660
35.50000	1657
35.50833	1654
35.51667	1648
35.52500	1642
35.53333	1633
35.54167	1622
35.55000	1612
35.55833	1603
35.56667	1595
35.57500	1590
35.58333	1585
35.59167	1581
35.60000	1576
35.60833	1570
35.61667	1563
35.62500	1555
35.63333	1547
35.64167	1539
35.65000	1531
35.65833	1525
35.66667	1518
35.67500	1512
35.68333	1505
35.69167	1499
35.70000	1493
35.70833	1488
35.71667	1483
35.72500	1478
35.73333	1472
35.74167	1465
35.75000	1458
35.75833	1450
35.76667	1443
35.77500	1436
35.78333	1431
35.79167	1426
35.80000	1421
35.80833	1415
35.81667	1409
35.82500	1403
35.83333	1397
35.84167	1391
35.85000	1386
35.85833	1381
35.86667	1377
35.87500	1373
35.88333	1369
35.89167	1365
35.90000	1361
35.90833	1357
35.91667	1352
35.92500	1346
35.93333	1341
35.94167	1335
35.95000	1329
35.95833	1325
35.96667	1321
35.97500	1318
35.98333	1314
35.99167	1310
36.00000	1305
36.00833	1301
36.01667	1297
36.02500	1293
36.03333	1290
36.04167	1286
36.05000	1282
36.05833	1278
36.06667	1273
36.07500	1270
36.08333	1267
36.09167	1265
36.10000	1264
36.10833	1263
36.11667	1262
36.12500	1260
36.13333	1257
36.14167	1253
36.15000	1249
36.15833	1246
36.16667	1242
36.17500	1239
36.18333	1235
36.19167	1231
36.20000	1227
36.20833	1222
36.21667	1218
36.22500	1215
36.23333	1211
36.24167	1208
36.25000	1206
36.25833	1204
36.26667	1202
36.27500	1199
36.28333	1195
36.29167	1191
36.30000	1188
36.30833	1186
36.31667	1184
36.32500	1183
36.33333	1182
36.34167	1181
36.35000	1180
36.35833	1180
36.36667	1181
36.37500	1181
36.38333	1180
36.39167	1178
36.40000	1174
36.40833	1168
36.41667	1161
36.42500	1153
36.43333	1146
36.44167	1141
36.45000	1138
36.45833	1136
36.46667	1136
36.47500	1137
36.48333	1137
36.49167	1135
36.50000	1131
36.50833	1127
36.51667	1121
36.52500	1116
36.53333	1112
36.54167	1109
36.55000	1109
36.55833	1110
36.56667	1112
36.57500	1114
36.58333	1113
36.59167	1111
36.60000	1106
36.60833	1101
36.61667	1097
36.62500	1095
36.63333	1096
36.64167	1097
36.65000	1097
36.65833	1096
36.66667	1093
36.67500	1090
36.68333	1088
36.69167	1086
36.70000	1086
36.70833	1086
36.71667	1085
36.72500	1082
36.73333	1078
36.74167	1073
36.75000	1069
36.75833	1066
36.76667	1064
36.77500	1061
36.78333	1057
36.79167	1052
36.80000	1046
36.80833	1041
36.81667	1038
36.82500	1038
36.83333	1040
36.84167	1043
36.85000	1045
36.85833	1046
36.86667	1046
36.87500	1046
36.88333	1044
36.89167	1042
36.90000	1040
36.90833	1037
36.91667	1035
36.92500	1032
36.93333	1030
36.94167	1027
36.95000	1025
36.95833	1023
36.96667	1021
36.97500	1019
36.98333	1017
36.99167	1016
37.00000	1015
37.00833	1015
37.01667	1016
37.02500	1019
37.03333	1022
37.04167	1023
37.05000	1021
37.05833	1017
37.06667	1012
37.07500	1005
37.08333	999
37.09167	994
37.10000	993
37.10833	993
37.11667	994
37.12500	996
37.13333	996
37.14167	995
37.15000	994
37.15833	992
37.16667	990
37.17500	988
37.18333	986
37.19167	984
37.20000	983
37.20833	981
37.21667	979
37.22500	977
37.23333	976
37.24167	975
37.25000	974
37.25833	972
37.26667	968
37.27500	964
37.28333	959
37.29167	955
37.30000	951
37.30833	949
37.31667	948
37.32500	949
37.33333	950
37.34167	954
37.35000	957
37.35833	960
37.36667	961
37.37500	962
37.38333	962
37.39167	961
37.40000	959
37.40833	958
37.41667	954
37.42500	950
37.43333	946
37.44167	943
37.45000	941
37.45833	941
37.46667	943
37.47500	945
37.48333	947
37.49167	948
37.50000	948
37.50833	946
37.51667	945
37.52500	942
37.53333	939
37.54167	937
37.55000	935
37.55833	935
37.56667	936
37.57500	938
37.58333	940
37.59167	943
37.60000	944
37.60833	945
37.61667	944
37.62500	942
37.63333	940
37.64167	938
37.65000	938
37.65833	941
37.66667	946
37.67500	950
37.68333	955
37.69167	958
37.70000	959
37.70833	960
37.71667	961
37.72500	963
37.73333	965
37.74167	967
37.75000	968
37.75833	970
37.76667	971
37.77500	972
37.78333	972
37.79167	971
37.80000	969
37.80833	967
37.81667	967
37.82500	968
37.83333	970
37.84167	972
37.85000	973
37.85833	972
37.86667	970
37.87500	969
37.88333	969
37.89167	971
37.90000	974
37.90833	977
37.91667	980
37.92500	982
37.93333	984
37.94167	987
37.95000	988
37.95833	989
37.96667	988
37.97500	987
37.98333	988
37.99167	989
38.00000	992
38.00833	995
38.01667	997
38.02500	999
38.03333	1000
38.04167	1001
38.05000	1002
38.05833	1003
38.06667	1003
38.07500	1004
38.08333	1005
38.09167	1006
38.10000	1009
38.10833	1012
38.11667	1015
38.12500	1018
38.13333	1021
38.14167	1024
38.15000	1027
38.15833	1029
38.16667	1033
38.17500	1037
38.18333	1043
38.19167	1047
38.20000	1052
38.20833	1056
38.21667	1059
38.22500	1062
38.23333	1066
38.24167	1071
38.25000	1078
38.25833	1086
38.26667	1095
38.27500	1104
38.28333	1111
38.29167	1115
38.30000	1118
38.30833	1120
38.31667	1123
38.32500	1128
38.33333	1134
38.34167	1142
38.35000	1152
38.35833	1162
38.36667	1173
38.37500	1183
38.38333	1193
38.39167	1202
38.40000	1209
38.40833	1216
38.41667	1221
38.42500	1226
38.43333	1232
38.44167	1239
38.45000	1246
38.45833	1255
38.46667	1265
38.47500	1274
38.48333	1283
38.49167	1290
38.50000	1297
38.50833	1305
38.51667	1313
38.52500	1322
38.53333	1330
38.54167	1336
38.55000	1341
38.55833	1345
38.56667	1349
38.57500	1355
38.58333	1362
38.59167	1370
38.60000	1377
38.60833	1383
38.61667	1388
38.62500	1393
38.63333	1397
38.64167	1401
38.65000	1405
38.65833	1407
38.66667	1408
38.67500	1409
38.68333	1409
38.69167	1410
38.70000	1411
38.70833	1413
38.71667	1414
38.72500	1414
38.73333	1414
38.74167	1413
38.75000	1412
38.75833	1412
38.76667	1411
38.77500	1410
38.78333	1408
38.79167	1405
38.80000	1403
38.80833	1399
38.81667	1395
38.82500	1389
38.83333	1382
38.84167	1373
38.85000	1365
38.85833	1357
38.86667	1350
38.87500	1343
38.88333	1335
38.89167	1328
38.90000	1321
38.90833	1314
38.91667	1308
38.92500	1301
38.93333	1295
38.94167	1288
38.95000	1280
38.95833	1273
38.96667	1265
38.97500	1257
38.98333	1248
38.99167	1239
39.00000	1231
39.00833	1224
39.01667	1219
39.02500	1214
39.03333	1209
39.04167	1201
39.05000	1192
39.05833	1182
39.06667	1172
39.07500	1162
39.08333	1152
39.09167	1141
39.10000	1130
39.10833	1119
39.11667	1109
39.12500	1098
39.13333	1089
39.14167	1081
39.15000	1073
39.15833	1066
39.16667	1058
39.17500	1051
39.18333	1044
39.19167	1039
39.20000	1034
39.20833	1030
39.21667	1026
39.22500	1022
39.23333	1018
39.24167	1013
39.25000	1007
39.25833	1001
39.26667	995
39.27500	989
39.28333	982
39.29167	976
39.30000	972
39.30833	968
39.31667	965
39.32500	963
39.33333	959
39.34167	954
39.35000	948
39.35833	942
39.36667	936
39.37500	931
39.38333	929
39.39167	926
39.40000	924
39.40833	920
39.41667	915
39.42500	910
39.43333	907
39.44167	905
39.45000	902
39.45833	899
39.46667	894
39.47500	889
39.48333	884
39.49167	882
39.50000	883
39.50833	885
39.51667	887
39.52500	887
39.53333	885
39.54167	883
39.55000	880
39.55833	876
39.56667	872
39.57500	868
39.58333	863
39.59167	858
39.60000	854
39.60833	852
39.61667	851
39.62500	852
39.63333	852
39.64167	852
39.65000	850
39.65833	847
39.66667	843
39.67500	839
39.68333	837
39.69167	837
39.70000	837
39.70833	838
39.71667	837
39.72500	834
39.73333	832
39.74167	831
39.75000	830
39.75833	831
39.76667	831
39.77500	830
39.78333	827
39.79167	823
39.80000	818
39.80833	814
39.81667	810
39.82500	807
39.83333	804
39.84167	803
39.85000	804
39.85833	806
39.86667	809
39.87500	811
39.88333	812
39.89167	814
39.90000	817
39.90833	821
39.91667	824
39.92500	827
39.93333	828
39.94167	829
39.95000	830
39.95833	832
39.96667	836
39.97500	844
39.98333	854
39.99167	866
40.00000	878
40.00833	890
40.01667	900
40.02500	909
40.03333	919
40.04167	931
40.05000	945
40.05833	960
40.06667	977
40.07500	995
40.08333	1014
40.09167	1036
40.10000	1060
40.10833	1087
40.11667	1116
40.12500	1147
40.13333	1181
40.14167	1217
40.15000	1255
40.15833	1296
40.16667	1341
40.17500	1390
40.18333	1446
40.19167	1505
40.20000	1571
40.20833	1641
40.21667	1715
40.22500	1794
40.23333	1877
40.24167	1967
40.25000	2061
40.25833	2162
40.26667	2271
40.27500	2388
40.28333	2515
40.29167	2649
40.30000	2795
40.30833	2945
40.31667	3103
40.32500	3270
40.33333	3445
40.34167	3634
40.35000	3831
40.35833	4043
40.36667	4265
40.37500	4497
40.38333	4743
40.39167	4995
40.40000	5267
40.40833	5546
40.41667	5840
40.42500	6149
40.43333	6466
40.44167	6805
40.45000	7150
40.45833	7515
40.46667	7894
40.47500	8286
40.48333	8701
40.49167	9121
40.50000	9565
40.50833	10015
40.51667	10480
40.52500	10963
40.53333	11454
40.54167	11974
40.55000	12498
40.55833	13046
40.56667	13604
40.57500	14168
40.58333	14752
40.59167	15332
40.60000	15936
40.60833	16542
40.61667	17165
40.62500	17807
40.63333	18450
40.64167	19118
40.65000	19779
40.65833	20455
40.66667	21130
40.67500	21805
40.68333	22494
40.69167	23172
40.70000	23870
40.70833	24560
40.71667	25256
40.72500	25958
40.73333	26647
40.74167	27351
40.75000	28037
40.75833	28731
40.76667	29418
40.77500	30094
40.78333	30776
40.79167	31432
40.80000	32092
40.80833	32730
40.81667	33356
40.82500	33973
40.83333	34566
40.84167	35158
40.85000	35724
40.85833	36282
40.86667	36822
40.87500	37339
40.88333	37845
40.89167	38318
40.90000	38780
40.90833	39213
40.91667	39623
40.92500	40016
40.93333	40380
40.94167	40731
40.95000	41052
40.95833	41353
40.96667	41627
40.97500	41871
40.98333	42093
40.99167	42286
41.00000	42460
41.00833	42608
41.01667	42729
41.02500	42824
41.03333	42888
41.04167	42926
41.05000	42938
41.05833	42925
41.06667	42889
41.07500	42825
41.08333	42734
41.09167	42617
41.10000	42469
41.10833	42301
41.11667	42110
41.12500	41900
41.13333	41675
41.14167	41426
41.15000	41164
41.15833	40877
41.16667	40572
41.17500	40251
41.18333	39906
41.19167	39552
41.20000	39172
41.20833	38782
41.21667	38372
41.22500	37944
41.23333	37511
41.24167	37055
41.25000	36599
41.25833	36128
41.26667	35651
41.27500	35169
41.28333	34671
41.29167	34173
41.30000	33655
41.30833	33137
41.31667	32613
41.32500	32079
41.33333	31550
41.34167	31002
41.35000	30459
41.35833	29902
41.36667	29345
41.37500	28793
41.38333	28234
41.39167	27689
41.40000	27133
41.40833	26588
41.41667	26045
41.42500	25501
41.43333	24971
41.44167	24431
41.45000	23905
41.45833	23372
41.46667	22844
41.47500	22325
41.48333	21801
41.49167	21294
41.50000	20783
41.50833	20286
41.51667	19794
41.52500	19305
41.53333	18830
41.54167	18350
41.55000	17887
41.55833	17426
41.56667	16975
41.57500	16536
41.58333	16098
41.59167	15677
41.60000	15256
41.60833	14848
41.61667	14449
41.62500	14057
41.63333	13680
41.64167	13303
41.65000	12940
41.65833	12577
41.66667	12220
41.67500	11874
41.68333	11530
41.69167	11203
41.70000	10880
41.70833	10571
41.71667	10267
41.72500	9967
41.73333	9679
41.74167	9392
41.75000	9119
41.75833	8850
41.76667	8591
41.77500	8341
41.78333	8095
41.79167	7861
41.80000	7629
41.80833	7407
41.81667	7192
41.82500	6981
41.83333	6779
41.84167	6579
41.85000	6389
41.85833	6204
41.86667	6026
41.87500	5855
41.88333	5686
41.89167	5525
41.90000	5364
41.90833	5210
41.91667	5061
41.92500	4917
41.93333	4780
41.94167	4647
41.95000	4521
41.95833	4397
41.96667	4279
41.97500	4166
41.98333	4056
41.99167	3953
42.00000	3851
42.00833	3754
42.01667	3659
42.02500	3566
42.03333	3477
42.04167	3390
42.05000	3308
42.05833	3226
42.06667	3146
42.07500	3069
42.08333	2992
42.09167	2919
42.10000	2846
42.10833	2777
42.11667	2710
42.12500	2645
42.13333	2585
42.14167	2527
42.15000	2474
42.15833	2424
42.16667	2375
42.17500	2327
42.18333	2278
42.19167	2232
42.20000	2187
42.20833	2146
42.21667	2106
42.22500	2067
42.23333	2029
42.24167	1989
42.25000	1950
42.25833	1914
42.26667	1879
42.27500	1847
42.28333	1816
42.29167	1785
42.30000	1752
42.30833	1720
42.31667	1689
42.32500	1657
42.33333	1627
42.34167	1599
42.35000	1573
42.35833	1547
42.36667	1522
42.37500	1498
42.38333	1473
42.39167	1450
42.40000	1429
42.40833	1410
42.41667	1391
42.42500	1373
42.43333	1355
42.44167	1338
42.45000	1318
42.45833	1297
42.46667	1277
42.47500	1257
42.48333	1237
42.49167	1218
42.50000	1202
42.50833	1189
42.51667	1175
42.52500	1158
42.53333	1141
42.54167	1125
42.55000	1112
42.55833	1099
42.56667	1088
42.57500	1076
42.58333	1063
42.59167	1049
42.60000	1035
42.60833	1023
42.61667	1012
42.62500	1001
42.63333	991
42.64167	982
42.65000	973
42.65833	964
42.66667	954
42.67500	943
42.68333	934
42.69167	925
42.70000	915
42.70833	903
42.71667	892
42.72500	882
42.73333	873
42.74167	864
42.75000	854
42.75833	845
42.76667	837
42.77500	831
42.78333	826
42.79167	821
42.80000	816
42.80833	812
42.81667	808
42.82500	804
42.83333	800
42.84167	795
42.85000	789
42.85833	784
42.86667	778
42.87500	774
42.88333	771
42.89167	768
42.90000	763
42.90833	758
42.91667	754
42.92500	751
42.93333	749
42.94167	747
42.95000	744
42.95833	741
42.96667	739
42.97500	736
42.98333	734
42.99167	732
43.00000	729
43.00833	726
43.01667	724
43.02500	722
43.03333	720
43.04167	717
43.05000	715
43.05833	713
43.06667	711
43.07500	711
43.08333	712
43.09167	712
43.10000	712
43.10833	710
43.11667	707
43.12500	705
43.13333	703
43.14167	702
43.15000	703
43.15833	704
43.16667	703
43.17500	703
43.18333	702
43.19167	702
43.20000	702
43.20833	703
43.21667	703
43.22500	702
43.23333	701
43.24167	699
43.25000	697
43.25833	696
43.26667	698
43.27500	701
43.28333	705
43.29167	709
43.30000	712
43.30833	715
43.31667	717
43.32500	719
43.33333	720
43.34167	722
43.35000	722
43.35833	720
43.36667	716
43.37500	713
43.38333	711
43.39167	710
43.40000	711
43.40833	713
43.41667	716
43.42500	717
43.43333	718
43.44167	718
43.45000	717
43.45833	715
43.46667	712
43.47500	710
43.48333	708
43.49167	707
43.50000	707
43.50833	707
43.51667	708
43.52500	708
43.53333	706
43.54167	703
43.55000	699
43.55833	697
43.56667	696
43.57500	697
43.58333	698
43.59167	700
43.60000	701
43.60833	700
43.61667	700
43.62500	698
43.63333	695
43.64167	691
43.65000	686
43.65833	682
43.66667	681
43.67500	681
43.68333	682
43.69167	682
43.70000	681
43.70833	679
43.71667	677
43.72500	677
43.73333	676
43.74167	674
43.75000	671
43.75833	665
43.76667	658
43.77500	652
43.78333	647
43.79167	642
43.80000	637
43.80833	633
43.81667	631
43.82500	630
43.83333	632
43.84167	635
43.85000	637
43.85833	637
43.86667	633
43.87500	629
43.88333	624
43.89167	619
43.90000	615
43.90833	612
43.91667	608
43.92500	605
43.93333	602
43.94167	600
43.95000	597
43.95833	595
43.96667	592
43.97500	588
43.98333	585
43.99167	582
44.00000	578
44.00833	575
44.01667	571
44.02500	567
44.03333	564
44.04167	563
44.05000	562
44.05833	562
44.06667	561
44.07500	558
44.08333	553
44.09167	547
44.10000	541
44.10833	535
44.11667	531
44.12500	529
44.13333	530
44.14167	532
44.15000	534
44.15833	536
44.16667	536
44.17500	532
44.18333	525
44.19167	517
44.20000	507
44.20833	498
44.21667	492
44.22500	490
44.23333	490
44.24167	492
44.25000	494
44.25833	496
44.26667	497
44.27500	498
44.28333	498
44.29167	495
44.30000	489
44.30833	484
44.31667	479
44.32500	475
44.33333	473
44.34167	472
44.35000	471
44.35833	469
44.36667	464
44.37500	459
44.38333	454
44.39167	450
44.40000	446
44.40833	443
44.41667	441
44.42500	437
44.43333	434
44.44167	430
44.45000	426
44.45833	423
44.46667	420
44.47500	418
44.48333	417
44.49167	419
44.50000	423
44.50833	427
44.51667	431
44.52500	433
44.53333	433
44.54167	430
44.55000	425
44.55833	420
44.56667	416
44.57500	412
44.58333	409
44.59167	407
44.60000	406
44.60833	404
44.61667	403
44.62500	402
44.63333	401
44.64167	400
44.65000	399
44.65833	399
44.66667	399
44.67500	399
44.68333	398
44.69167	399
44.70000	400
44.70833	402
44.71667	403
44.72500	404
44.73333	405
44.74167	404
44.75000	402
44.75833	402
44.76667	403
44.77500	405
44.78333	406
44.79167	407
44.80000	408
44.80833	408
44.81667	409
44.82500	410
44.83333	413
44.84167	416
44.85000	419
44.85833	422
44.86667	424
44.87500	425
44.88333	427
44.89167	429
44.90000	431
44.90833	432
44.91667	433
44.92500	435
44.93333	437
44.94167	441
44.95000	446
44.95833	451
44.96667	455
44.97500	458
44.98333	459
44.99167	459
45.00000	461
45.00833	464
45.01667	469
45.02500	474
45.03333	481
45.04167	487
45.05000	494
45.05833	501
45.06667	508
45.07500	515
45.08333	521
45.09167	528
45.10000	536
45.10833	545
45.11667	555
45.12500	566
45.13333	575
45.14167	582
45.15000	589
45.15833	595
45.16667	601
45.17500	607
45.18333	614
45.19167	620
45.20000	626
45.20833	631
45.21667	635
45.22500	640
45.23333	647
45.24167	655
45.25000	664
45.25833	673
45.26667	683
45.27500	691
45.28333	699
45.29167	706
45.30000	713
45.30833	720
45.31667	725
45.32500	731
45.33333	736
45.34167	742
45.35000	749
45.35833	757
45.36667	765
45.37500	773
45.38333	782
45.39167	790
45.40000	799
45.40833	807
45.41667	813
45.42500	819
45.43333	823
45.44167	826
45.45000	828
45.45833	830
45.46667	832
45.47500	835
45.48333	838
45.49167	840
45.50000	842
45.50833	844
45.51667	847
45.52500	851
45.53333	856
45.54167	862
45.55000	868
45.55833	872
45.56667	875
45.57500	875
45.58333	874
45.59167	871
45.60000	868
45.60833	865
45.61667	864
45.62500	864
45.63333	865
45.64167	866
45.65000	868
45.65833	869
45.66667	869
45.67500	869
45.68333	869
45.69167	869
45.70000	869
45.70833	867
45.71667	864
45.72500	860
45.73333	855
45.74167	850
45.75000	846
45.75833	841
45.76667	836
45.77500	832
45.78333	828
45.79167	823
45.80000	818
45.80833	812
45.81667	806
45.82500	798
45.83333	790
45.84167	783
45.85000	777
45.85833	772
45.86667	768
45.87500	766
45.88333	766
45.89167	765
45.90000	764
45.90833	760
45.91667	754
45.92500	747
45.93333	740
45.94167	733
45.95000	726
45.95833	719
45.96667	713
45.97500	706
45.98333	697
45.99167	689
46.00000	682
46.00833	675
46.01667	670
46.02500	664
46.03333	659
46.04167	652
46.05000	645
46.05833	638
46.06667	632
46.07500	628
46.08333	626
46.09167	624
46.10000	621
46.10833	617
46.11667	612
46.12500	606
46.13333	601
46.14167	598
46.15000	595
46.15833	590
46.16667	584
46.17500	577
46.18333	568
46.19167	561
46.20000	554
46.20833	548
46.21667	543
46.22500	538
46.23333	534
46.24167	530
46.25000	526
46.25833	523
46.26667	520
46.27500	517
46.28333	514
46.29167	510
46.30000	505
46.30833	500
46.31667	495
46.32500	490
46.33333	485
46.34167	480
46.35000	475
46.35833	470
46.36667	466
46.37500	462
46.38333	459
46.39167	458
46.40000	458
46.40833	459
46.41667	460
46.42500	460
46.43333	459
46.44167	458
46.45000	456
46.45833	454
46.46667	451
46.47500	447
46.48333	442
46.49167	436
46.50000	429
46.50833	422
46.51667	415
46.52500	410
46.53333	407
46.54167	407
46.55000	407
46.55833	408
46.56667	409
46.57500	408
46.58333	405
46.59167	401
46.60000	398
46.60833	396
46.61667	398
46.62500	401
46.63333	403
46.64167	404
46.65000	402
46.65833	399
46.66667	395
46.67500	392
46.68333	391
46.69167	392
46.70000	393
46.70833	393
46.71667	393
46.72500	391
46.73333	389
46.74167	388
46.75000	387
46.75833	385
46.76667	383
46.77500	380
46.78333	377
46.79167	373
46.80000	370
46.80833	368
46.81667	367
46.82500	367
46.83333	368
46.84167	371
46.85000	373
46.85833	373
46.86667	371
46.87500	369
46.88333	367
46.89167	366
46.90000	365
46.90833	366
46.91667	367
46.92500	367
46.93333	366
46.94167	364
46.95000	362
46.95833	360
46.96667	359
46.97500	359
46.98333	361
46.99167	364
47.00000	367
47.00833	368
47.01667	369
47.02500	370
47.03333	371
47.04167	372
47.05000	371
47.05833	369
47.06667	366
47.07500	362
47.08333	358
47.09167	354
47.10000	350
47.10833	346
47.11667	344
47.12500	344
47.13333	345
47.14167	348
47.15000	350
47.15833	351
47.16667	352
47.17500	351
47.18333	351
47.19167	350
47.20000	348
47.20833	347
47.21667	347
47.22500	347
47.23333	347
47.24167	348
47.25000	348
47.25833	348
47.26667	348
47.27500	347
47.28333	347
47.29167	348
47.30000	348
47.30833	349
47.31667	350
47.32500	351
47.33333	354
47.34167	356
47.35000	358
47.35833	357
47.36667	356
47.37500	355
47.38333	356
47.39167	357
47.40000	359
47.40833	361
47.41667	361
47.42500	360
47.43333	359
47.44167	358
47.45000	358
47.45833	358
47.46667	359
47.47500	360
47.48333	360
47.49167	360
47.50000	360
47.50833	361
47.51667	363
47.52500	367
47.53333	370
47.54167	374
47.55000	378
47.55833	381
47.56667	383
47.57500	383
47.58333	381
47.59167	379
47.60000	377
47.60833	379
47.61667	382
47.62500	387
47.63333	391
47.64167	393
47.65000	394
47.65833	395
47.66667	395
47.67500	395
47.68333	395
47.69167	396
47.70000	396
47.70833	396
47.71667	396
47.72500	396
47.73333	396
47.74167	397
47.75000	398
47.75833	399
47.76667	399
47.77500	399
47.78333	398
47.79167	397
47.80000	395
47.80833	393
47.81667	392
47.82500	390
47.83333	390
47.84167	391
47.85000	393
47.85833	394
47.86667	396
47.87500	397
47.88333	398
47.89167	399
47.90000	399
47.90833	400
47.91667	399
47.92500	399
47.93333	398
47.94167	398
47.95000	398
47.95833	398
47.96667	399
47.97500	399
47.98333	398
47.99167	396
48.00000	394
48.00833	392
48.01667	392
48.02500	392
48.03333	393
48.04167	393
48.05000	393
48.05833	392
48.06667	389
48.07500	387
48.08333	385
48.09167	385
48.10000	385
48.10833	386
48.11667	386
48.12500	385
48.13333	382
48.14167	379
48.15000	377
48.15833	375
48.16667	374
48.17500	375
48.18333	377
48.19167	379
48.20000	379
48.20833	379
48.21667	377
48.22500	375
48.23333	374
48.24167	372
48.25000	371
48.25833	369
48.26667	367
48.27500	365
48.28333	362
48.29167	359
48.30000	356
48.30833	354
48.31667	352
48.32500	352
48.33333	353
48.34167	351
48.35000	349
48.35833	346
48.36667	343
48.37500	341
48.38333	342
48.39167	343
48.40000	344
48.40833	344
48.41667	344
48.42500	343
48.43333	341
48.44167	336
48.45000	331
48.45833	326
48.46667	322
48.47500	319
48.48333	317
48.49167	317
48.50000	315
48.50833	312
48.51667	309
48.52500	306
48.53333	303
48.54167	302
48.55000	302
48.55833	302
48.56667	302
48.57500	302
48.58333	302
48.59167	301
48.60000	298
48.60833	295
48.61667	292
48.62500	290
48.63333	290
48.64167	291
48.65000	292
48.65833	291
48.66667	289
48.67500	287
48.68333	284
48.69167	280
48.70000	277
48.70833	274
48.71667	273
48.72500	273
48.73333	274
48.74167	275
48.75000	276
48.75833	276
48.76667	275
48.77500	274
48.78333	274
48.79167	273
48.80000	272
48.80833	270
48.81667	268
48.82500	267
48.83333	264
48.84167	261
48.85000	257
48.85833	255
48.86667	253
48.87500	252
48.88333	252
48.89167	252
48.90000	250
48.90833	247
48.91667	244
48.92500	243
48.93333	242
48.94167	243
48.95000	244
48.95833	244
48.96667	245
48.97500	246
48.98333	246
48.99167	244
49.00000	241
49.00833	237
49.01667	232
49.02500	227
49.03333	223
49.04167	220
49.05000	219
49.05833	218
49.06667	218
49.07500	218
49.08333	219
49.09167	219
49.10000	220
49.10833	221
49.11667	222
49.12500	224
49.13333	225
49.14167	227
49.15000	228
49.15833	229
49.16667	228
49.17500	226
49.18333	223
49.19167	220
49.20000	219
49.20833	218
49.21667	218
49.22500	217
49.23333	214
49.24167	211
49.25000	208
49.25833	207
49.26667	207
49.27500	209
49.28333	212
49.29167	215
49.30000	216
49.30833	216
49.31667	214
49.32500	211
49.33333	207
49.34167	204
49.35000	201
49.35833	200
49.36667	200
49.37500	200
49.38333	200
49.39167	200
49.40000	199
49.40833	196
49.41667	193
49.42500	189
49.43333	186
49.44167	185
49.45000	185
49.45833	187
49.46667	189
49.47500	192
49.48333	194
49.49167	194
49.50000	193
49.50833	192
49.51667	191
49.52500	192
49.53333	193
49.54167	195
49.55000	196
49.55833	197
49.56667	197
49.57500	197
49.58333	197
49.59167	198
49.60000	198
49.60833	197
49.61667	195
49.62500	193
49.63333	192
49.64167	190
49.65000	188
49.65833	187
49.66667	186
49.67500	184
49.68333	183
49.69167	182
49.70000	182
49.70833	183
49.71667	184
49.72500	185
49.73333	185
49.74167	184
49.75000	183
49.75833	182
49.76667	183
49.77500	184
49.78333	185
49.79167	186
49.80000	187
49.80833	188
49.81667	190
49.82500	191
49.83333	193
49.84167	193
49.85000	193
49.85833	194
49.86667	197
49.87500	199
49.88333	200
49.89167	198
49.90000	196
49.90833	192
49.91667	189
49.92500	186
49.93333	183
49.94167	180
49.95000	178
49.95833	177
49.96667	177
49.97500	179
49.98333	182
49.99167	185
50.00000	189
50.00833	193
50.01667	198
50.02500	202
50.03333	205
50.04167	208
50.05000	210
50.05833	211
50.06667	212
50.07500	213
50.08333	212
50.09167	210
50.10000	208
50.10833	205
50.11667	202
50.12500	198
50.13333	196
50.14167	197
50.15000	201
50.15833	207
50.16667	214
50.17500	221
50.18333	227
50.19167	231
50.20000	235
50.20833	238
50.21667	239
50.22500	239
50.23333	239
50.24167	241
50.25000	243
50.25833	245
50.26667	248
50.27500	251
50.28333	255
50.29167	261
50.30000	269
50.30833	278
50.31667	287
50.32500	295
50.33333	303
50.34167	310
50.35000	316
50.35833	323
50.36667	330
50.37500	336
50.38333	342
50.39167	349
50.40000	356
50.40833	364
50.41667	373
50.42500	382
50.43333	391
50.44167	399
50.45000	407
50.45833	416
50.46667	426
50.47500	436
50.48333	449
50.49167	463
50.50000	475
50.50833	486
50.51667	496
50.52500	506
50.53333	517
50.54167	528
50.55000	539
50.55833	552
50.56667	564
50.57500	577
50.58333	591
50.59167	604
50.60000	617
50.60833	630
50.61667	643
50.62500	655
50.63333	668
50.64167	682
50.65000	696
50.65833	712
50.66667	729
50.67500	744
50.68333	759
50.69167	773
50.70000	789
50.70833	806
50.71667	824
50.72500	843
50.73333	862
50.74167	881
50.75000	900
50.75833	919
50.76667	938
50.77500	956
50.78333	973
50.79167	989
50.80000	1005
50.80833	1022
50.81667	1039
50.82500	1057
50.83333	1074
50.84167	1091
50.85000	1107
50.85833	1123
50.86667	1139
50.87500	1154
50.88333	1170
50.89167	1186
50.90000	1202
50.90833	1218
50.91667	1233
50.92500	1247
50.93333	1260
50.94167	1274
50.95000	1287
50.95833	1300
50.96667	1313
50.97500	1323
50.98333	1333
50.99167	1341
51.00000	1349
51.00833	1357
51.01667	1364
51.02500	1371
51.03333	1377
51.04167	1383
51.05000	1390
51.05833	1397
51.06667	1405
51.07500	1413
51.08333	1421
51.09167	1429
51.10000	1436
51.10833	1442
51.11667	1444
51.12500	1444
51.13333	1443
51.14167	1443
51.15000	1442
51.15833	1443
51.16667	1445
51.17500	1447
51.18333	1448
51.19167	1448
51.20000	1447
51.20833	1448
51.21667	1448
51.22500	1448
51.23333	1448
51.24167	1448
51.25000	1446
51.25833	1441
51.26667	1432
51.27500	1423
51.28333	1412
51.29167	1401
51.30000	1392
51.30833	1383
51.31667	1374
51.32500	1365
51.33333	1355
51.34167	1345
51.35000	1335
51.35833	1326
51.36667	1316
51.37500	1305
51.38333	1292
51.39167	1279
51.40000	1266
51.40833	1253
51.41667	1242
51.42500	1231
51.43333	1220
51.44167	1208
51.45000	1195
51.45833	1180
51.46667	1164
51.47500	1149
51.48333	1135
51.49167	1122
51.50000	1110
51.50833	1099
51.51667	1088
51.52500	1076
51.53333	1065
51.54167	1052
51.55000	1039
51.55833	1025
51.56667	1009
51.57500	993
51.58333	977
51.59167	960
51.60000	943
51.60833	926
51.61667	908
51.62500	891
51.63333	874
51.64167	857
51.65000	840
51.65833	823
51.66667	806
51.67500	791
51.68333	777
51.69167	766
51.70000	758
51.70833	750
51.71667	742
51.72500	732
51.73333	719
51.74167	704
51.75000	688
51.75833	674
51.76667	661
51.77500	651
51.78333	641
51.79167	632
51.80000	622
51.80833	612
51.81667	602
51.82500	592
51.83333	581
51.84167	569
51.85000	557
51.85833	544
51.86667	531
51.87500	519
51.88333	507
51.89167	496
51.90000	485
51.90833	475
51.91667	466
51.92500	458
51.93333	451
51.94167	445
51.95000	438
51.95833	429
51.96667	418
51.97500	408
51.98333	397
51.99167	389
52.00000	383
52.00833	378
52.01667	373
52.02500	366
52.03333	359
52.04167	353
52.05000	347
52.05833	342
52.06667	337
52.07500	332
52.08333	326
52.09167	321
52.10000	317
52.10833	312
52.11667	309
52.12500	306
52.13333	304
52.14167	302
52.15000	299
52.15833	294
52.16667	287
52.17500	280
52.18333	274
52.19167	269
52.20000	264
52.20833	261
52.21667	258
52.22500	256
52.23333	255
52.24167	253
52.25000	251
52.25833	248
52.26667	243
52.27500	239
52.28333	234
52.29167	231
52.30000	228
52.30833	226
52.31667	225
52.32500	224
52.33333	222
52.34167	220
52.35000	217
52.35833	215
52.36667	213
52.37500	211
52.38333	208
52.39167	204
52.40000	201
52.40833	199
52.41667	198
52.42500	197
52.43333	197
52.44167	196
52.45000	194
52.45833	190
52.46667	186
52.47500	182
52.48333	179
52.49167	177
52.50000	177
52.50833	178
52.51667	179
52.52500	179
52.53333	178
52.54167	177
52.55000	175
52.55833	173
52.56667	170
52.57500	168
52.58333	166
52.59167	164
52.60000	160
52.60833	156
52.61667	152
52.62500	150
52.63333	149
52.64167	151
52.65000	154
52.65833	155
52.66667	156
52.67500	156
52.68333	157
52.69167	157
52.70000	156
52.70833	153
52.71667	148
52.72500	144
52.73333	142
52.74167	143
52.75000	146
52.75833	150
52.76667	154
52.77500	157
52.78333	157
52.79167	157
52.80000	154
52.80833	150
52.81667	147
52.82500	143
52.83333	139
52.84167	137
52.85000	135
52.85833	134
52.86667	135
52.87500	137
52.88333	139
52.89167	142
52.90000	143
52.90833	143
52.91667	142
52.92500	141
52.93333	139
52.94167	139
52.95000	138
52.95833	138
52.96667	137
52.97500	138
52.98333	139
52.99167	141
53.00000	142
53.00833	144
53.01667	144
53.02500	144
53.03333	141
53.04167	137
53.05000	132
53.05833	127
53.06667	122
53.07500	120
53.08333	120
53.09167	122
53.10000	125
53.10833	127
53.11667	129
53.12500	131
53.13333	132
53.14167	134
53.15000	135
53.15833	136
53.16667	135
53.17500	134
53.18333	133
53.19167	132
53.20000	132
53.20833	131
53.21667	129
53.22500	127
53.23333	125
53.24167	122
53.25000	120
53.25833	120
53.26667	122
53.27500	125
53.28333	128
53.29167	131
53.30000	133
53.30833	133
53.31667	133
53.32500	131
53.33333	129
53.34167	126
53.35000	123
53.35833	122
53.36667	122
53.37500	123
53.38333	124
53.39167	127
53.40000	129
53.40833	131
53.41667	133
53.42500	133
53.43333	132
53.44167	129
53.45000	127
53.45833	126
53.46667	126
53.47500	128
53.48333	131
53.49167	133
53.50000	135
53.50833	136
53.51667	138
53.52500	138
53.53333	138
53.54167	138
53.55000	138
53.55833	138
53.56667	140
53.57500	142
53.58333	143
53.59167	143
53.60000	142
53.60833	140
53.61667	140
53.62500	141
53.63333	143
53.64167	145
53.65000	147
53.65833	149
53.66667	151
53.67500	152
53.68333	154
53.69167	156
53.70000	159
53.70833	163
53.71667	167
53.72500	171
53.73333	173
53.74167	174
53.75000	172
53.75833	171
53.76667	170
53.77500	171
53.78333	174
53.79167	179
53.80000	186
53.80833	192
53.81667	197
53.82500	200
53.83333	203
53.84167	206
53.85000	209
53.85833	212
53.86667	214
53.87500	215
53.88333	214
53.89167	213
53.90000	213
53.90833	216
53.91667	223
53.92500	233
53.93333	244
53.94167	255
53.95000	264
53.95833	270
53.96667	275
53.97500	281
53.98333	287
53.99167	293
54.00000	299
54.00833	306
54.01667	313
54.02500	321
54.03333	329
54.04167	337
54.05000	345
54.05833	353
54.06667	362
54.07500	371
54.08333	381
54.09167	391
54.10000	402
54.10833	415
54.11667	429
54.12500	443
54.13333	457
54.14167	471
54.15000	484
54.15833	497
54.16667	509
54.17500	522
54.18333	536
54.19167	550
54.20000	564
54.20833	577
54.21667	591
54.22500	605
54.23333	620
54.24167	638
54.25000	657
54.25833	678
54.26667	699
54.27500	720
54.28333	741
54.29167	762
54.30000	783
54.30833	803
54.31667	822
54.32500	842
54.33333	862
54.34167	884
54.35000	906
54.35833	930
54.36667	955
54.37500	977
54.38333	999
54.39167	1021
54.40000	1046
54.40833	1072
54.41667	1100
54.42500	1128
54.43333	1156
54.44167	1184
54.45000	1212
54.45833	1241
54.46667	1271
54.47500	1304
54.48333	1338
54.49167	1373
54.50000	1407
54.50833	1442
54.51667	1478
54.52500	1515
54.53333	1552
54.54167	1590
54.55000	1626
54.55833	1660
54.56667	1692
54.57500	1724
54.58333	1758
54.59167	1792
54.60000	1828
54.60833	1864
54.61667	1902
54.62500	1941
54.63333	1980
54.64167	2019
54.65000	2058
54.65833	2098
54.66667	2140
54.67500	2183
54.68333	2229
54.69167	2274
54.70000	2318
54.70833	2362
54.71667	2404
54.72500	2447
54.73333	2490
54.74167	2534
54.75000	2577
54.75833	2622
54.76667	2667
54.77500	2713
54.78333	2760
54.79167	2806
54.80000	2851
54.80833	2896
54.81667	2941
54.82500	2987
54.83333	3034
54.84167	3085
54.85000	3135
54.85833	3185
54.86667	3235
54.87500	3283
54.88333	3331
54.89167	3377
54.90000	3422
54.90833	3466
54.91667	3510
54.92500	3554
54.93333	3598
54.94167	3643
54.95000	3688
54.95833	3736
54.96667	3785
54.97500	3834
54.98333	3884
54.99167	3932
55.00000	3978
55.00833	4022
55.01667	4067
55.02500	4113
55.03333	4158
55.04167	4202
55.05000	4246
55.05833	4288
55.06667	4331
55.07500	4372
55.08333	4414
55.09167	4455
55.10000	4496
55.10833	4536
55.11667	4577
55.12500	4618
55.13333	4659
55.14167	4699
55.15000	4740
55.15833	4780
55.16667	4821
55.17500	4861
55.18333	4900
55.19167	4937
55.20000	4973
55.20833	5008
55.21667	5042
55.22500	5076
55.23333	5110
55.24167	5144
55.25000	5177
55.25833	5209
55.26667	5239
55.27500	5267
55.28333	5295
55.29167	5322
55.30000	5348
55.30833	5373
55.31667	5397
55.32500	5422
55.33333	5447
55.34167	5475
55.35000	5501
55.35833	5526
55.36667	5547
55.37500	5567
55.38333	5586
55.39167	5606
55.40000	5627
55.40833	5649
55.41667	5671
55.42500	5692
55.43333	5714
55.44167	5735
55.45000	5753
55.45833	5768
55.46667	5779
55.47500	5790
55.48333	5800
55.49167	5810
55.50000	5822
55.50833	5833
55.51667	5842
55.52500	5851
55.53333	5858
55.54167	5863
55.55000	5866
55.55833	5868
55.56667	5871
55.57500	5877
55.58333	5884
55.59167	5890
55.60000	5895
55.60833	5898
55.61667	5898
55.62500	5896
55.63333	5895
55.64167	5894
55.65000	5895
55.65833	5895
55.66667	5892
55.67500	5889
55.68333	5884
55.69167	5878
55.70000	5872
55.70833	5865
55.71667	5857
55.72500	5847
55.73333	5836
55.74167	5826
55.75000	5817
55.75833	5809
55.76667	5801
55.77500	5792
55.78333	5782
55.79167	5769
55.80000	5754
55.80833	5738
55.81667	5721
55.82500	5704
55.83333	5688
55.84167	5671
55.85000	5656
55.85833	5642
55.86667	5628
55.87500	5614
55.88333	5598
55.89167	5580
55.90000	5560
55.90833	5539
55.91667	5518
55.92500	5498
55.93333	5480
55.94167	5462
55.95000	5443
55.95833	5424
55.96667	5405
55.97500	5384
55.98333	5362
55.99167	5339
56.00000	5317
56.00833	5294
56.01667	5272
56.02500	5249
56.03333	5226
56.04167	5199
56.05000	5171
56.05833	5142
56.06667	5114
56.07500	5087
56.08333	5062
56.09167	5038
56.10000	5014
56.10833	4990
56.11667	4966
56.12500	4940
56.13333	4912
56.14167	4883
56.15000	4855
56.15833	4827
56.16667	4799
56.17500	4773
56.18333	4748
56.19167	4723
56.20000	4697
56.20833	4672
56.21667	4646
56.22500	4619
56.23333	4592
56.24167	4565
56.25000	4537
56.25833	4508
56.26667	4479
56.27500	4451
56.28333	4422
56.29167	4394
56.30000	4367
56.30833	4340
56.31667	4312
56.32500	4282
56.33333	4253
56.34167	4225
56.35000	4200
56.35833	4176
56.36667	4151
56.37500	4126
56.38333	4097
56.39167	4068
56.40000	4038
56.40833	4008
56.41667	3979
56.42500	3951
56.43333	3925
56.44167	3900
56.45000	3875
56.45833	3851
56.46667	3826
56.47500	3801
56.48333	3774
56.49167	3747
56.50000	3718
56.50833	3689
56.51667	3659
56.52500	3628
56.53333	3600
56.54167	3573
56.55000	3549
56.55833	3526
56.56667	3504
56.57500	3480
56.58333	3454
56.59167	3428
56.60000	3400
56.60833	3372
56.61667	3344
56.62500	3315
56.63333	3289
56.64167	3265
56.65000	3242
56.65833	3218
56.66667	3194
56.67500	3169
56.68333	3143
56.69167	3118
56.70000	3094
56.70833	3071
56.71667	3047
56.72500	3023
56.73333	3000
56.74167	2975
56.75000	2952
56.75833	2929
56.76667	2907
56.77500	2885
56.78333	2863
56.79167	2841
56.80000	2820
56.80833	2798
56.81667	2777
56.82500	2756
56.83333	2736
56.84167	2715
56.85000	2695
56.85833	2675
56.86667	2655
56.87500	2635
56.88333	2614
56.89167	2593
56.90000	2571
56.90833	2549
56.91667	2528
56.92500	2509
56.93333	2490
56.94167	2472
56.95000	2455
56.95833	2437
56.96667	2420
56.97500	2402
56.98333	2383
56.99167	2364
57.00000	2343
57.00833	2323
57.01667	2302
57.02500	2282
57.03333	2263
57.04167	2244
57.05000	2226
57.05833	2208
57.06667	2190
57.07500	2173
57.08333	2156
57.09167	2140
57.10000	2123
57.10833	2108
57.11667	2092
57.12500	2077
57.13333	2062
57.14167	2046
57.15000	2030
57.15833	2015
57.16667	1999
57.17500	1985
57.18333	1970
57.19167	1956
57.20000	1941
57.20833	1926
57.21667	1911
57.22500	1895
57.23333	1879
57.24167	1862
57.25000	1846
57.25833	1831
57.26667	1816
57.27500	1803
57.28333	1791
57.29167	1779
57.30000	1768
57.30833	1756
57.31667	1745
57.32500	1734
57.33333	1722
57.34167	1708
57.35000	1693
57.35833	1678
57.36667	1662
57.37500	1647
57.38333	1632
57.39167	1616
57.40000	1599
57.40833	1583
57.41667	1569
57.42500	1557
57.43333	1546
57.44167	1536
57.45000	1526
57.45833	1516
57.46667	1506
57.47500	1497
57.48333	1488
57.49167	1479
57.50000	1470
57.50833	1461
57.51667	1451
57.52500	1442
57.53333	1431
57.54167	1420
57.55000	1409
57.55833	1398
57.56667	1387
57.57500	1378
57.58333	1370
57.59167	1362
57.60000	1352
57.60833	1340
57.61667	1327
57.62500	1313
57.63333	1302
57.64167	1292
57.65000	1283
57.65833	1276
57.66667	1270
57.67500	1264
57.68333	1258
57.69167	1251
57.70000	1243
57.70833	1235
57.71667	1225
57.72500	1214
57.73333	1203
57.74167	1191
57.75000	1180
57.75833	1171
57.76667	1162
57.77500	1154
57.78333	1148
57.79167	1142
57.80000	1137
57.80833	1131
57.81667	1123
57.82500	1115
57.83333	1105
57.84167	1094
57.85000	1084
57.85833	1075
57.86667	1068
57.87500	1061
57.88333	1053
57.89167	1046
57.90000	1037
57.90833	1029
57.91667	1021
57.92500	1014
57.93333	1007
57.94167	999
57.95000	992
57.95833	985
57.96667	978
57.97500	972
57.98333	964
57.99167	956
58.00000	947
58.00833	940
58.01667	935
58.02500	932
58.03333	931
58.04167	931
58.05000	931
58.05833	928
58.06667	923
58.07500	916
58.08333	908
58.09167	899
58.10000	891
58.10833	885
58.11667	878
58.12500	873
58.13333	866
58.14167	859
58.15000	852
58.15833	845
58.16667	839
58.17500	833
58.18333	827
58.19167	821
58.20000	815
58.20833	809
58.21667	804
58.22500	798
58.23333	792
58.24167	785
58.25000	779
58.25833	774
58.26667	770
58.27500	767
58.28333	764
58.29167	761
58.30000	757
58.30833	753
58.31667	748
58.32500	743
58.33333	738
58.34167	732
58.35000	726
58.35833	722
58.36667	719
58.37500	717
58.38333	714
58.39167	711
58.40000	707
58.40833	702
58.41667	697
58.42500	693
58.43333	690
58.44167	688
58.45000	686
58.45833	682
58.46667	676
58.47500	669
58.48333	663
58.49167	658
58.50000	655
58.50833	653
58.51667	650
58.52500	646
58.53333	642
58.54167	638
58.55000	635
58.55833	632
58.56667	629
58.57500	626
58.58333	622
58.59167	619
58.60000	616
58.60833	614
58.61667	611
58.62500	609
58.63333	605
58.64167	599
58.65000	592
58.65833	584
58.66667	577
58.67500	571
58.68333	567
58.69167	565
58.70000	565
58.70833	566
58.71667	567
58.72500	567
58.73333	565
58.74167	563
58.75000	560
58.75833	558
58.76667	558
58.77500	557
58.78333	555
58.79167	553
58.80000	549
58.80833	545
58.81667	541
58.82500	537
58.83333	533
58.84167	529
58.85000	525
58.85833	522
58.86667	519
58.87500	515
58.88333	510
58.89167	505
58.90000	502
58.90833	500
58.91667	499
58.92500	499
58.93333	499
58.94167	497
58.95000	495
58.95833	492
58.96667	489
58.97500	487
58.98333	486
58.99167	485
59.00000	485
59.00833	485
59.01667	484
59.02500	481
59.03333	476
59.04167	471
59.05000	468
59.05833	466
59.06667	466
59.07500	465
59.08333	463
59.09167	461
59.10000	458
59.10833	456
59.11667	454
59.12500	454
59.13333	453
59.14167	450
59.15000	446
59.15833	441
59.16667	435
59.17500	431
59.18333	427
59.19167	424
59.20000	422
59.20833	422
59.21667	422
59.22500	423
59.23333	424
59.24167	426
59.25000	428
59.25833	428
59.26667	427
59.27500	424
59.28333	421
59.29167	418
59.30000	416
59.30833	414
59.31667	411
59.32500	409
59.33333	405
59.34167	402
59.35000	399
59.35833	397
59.36667	395
59.37500	393
59.38333	391
59.39167	389
59.40000	386
59.40833	383
59.41667	379
59.42500	374
59.43333	370
59.44167	367
59.45000	366
59.45833	367
59.46667	369
59.47500	371
59.48333	372
59.49167	372
59.50000	370
59.50833	366
59.51667	360
59.52500	354
59.53333	349
59.54167	347
59.55000	347
59.55833	349
59.56667	351
59.57500	353
59.58333	352
59.59167	349
59.60000	345
59.60833	342
59.61667	341
59.62500	342
59.63333	343
59.64167	343
59.65000	342
59.65833	339
59.66667	336
59.67500	332
59.68333	329
59.69167	327
59.70000	326
59.70833	325
59.71667	325
59.72500	324
59.73333	324
59.74167	323
59.75000	323
59.75833	322
59.76667	321
59.77500	320
59.78333	321
59.79167	322
59.80000	322
59.80833	320
59.81667	318
59.82500	315
59.83333	314
59.84167	315
59.85000	316
59.85833	315
59.86667	312
59.87500	308
59.88333	302
59.89167	298
59.90000	295
59.90833	294
59.91667	294
59.92500	294
59.93333	293
59.94167	292
59.95000	290
59.95833	289
59.96667	287
59.97500	286
59.98333	284
59.99167	283
60.00000	282
