# Supplementary material for: How J-chain ensures the assembly of immunoglobulin IgM pentamers
Source: EMBO J. 2024 Dec 4;44(2):505–33. doi: 10.1038/s44318-024-00317-9 (PMC11729874; doi:10.1038/s44318-024-00317-9)
Supplement: Supplementary file 9 — Source data Fig. 7 [file 44318_2024_317_MOESM9_ESM.zip › Figure 7/7C/20231019 Cu4tp_JC_C1S_1.txt]

[Header]
Application Name	LCsolution
Version	1.25
Data File Name	D:\Xenia\JC Oligomerization\20231019 Cu4tp_JC_C1S_1.lcd
Output Date	19.10.2023
Output Time	11:38:52

[Configuration]
# of Detectors	2
Detector ID	Detector A	Detector B
Detector Name	Detector A	Detector B
# of Channels	2	1

[LC Chromatogram(Detector A-Ch1)]
Interval(msec)	500
# of Points	7201
Start Time(min)	0.000
End Time(min)	60.000
Intensity Units	mV
Intensity Multiplier	0.001
Wavelength(nm)	280
R.Time (min)	Intensity
0.00000	17
0.00833	17
0.01667	1
0.02500	4
0.03333	8
0.04167	10
0.05000	11
0.05833	11
0.06667	11
0.07500	10
0.08333	9
0.09167	8
0.10000	8
0.10833	10
0.11667	12
0.12500	14
0.13333	16
0.14167	17
0.15000	18
0.15833	17
0.16667	15
0.17500	13
0.18333	9
0.19167	7
0.20000	7
0.20833	8
0.21667	10
0.22500	12
0.23333	13
0.24167	13
0.25000	11
0.25833	9
0.26667	6
0.27500	3
0.28333	1
0.29167	-0
0.30000	1
0.30833	5
0.31667	9
0.32500	14
0.33333	18
0.34167	20
0.35000	21
0.35833	18
0.36667	13
0.37500	8
0.38333	4
0.39167	2
0.40000	2
0.40833	4
0.41667	6
0.42500	7
0.43333	7
0.44167	6
0.45000	6
0.45833	6
0.46667	7
0.47500	7
0.48333	7
0.49167	5
0.50000	4
0.50833	4
0.51667	3
0.52500	4
0.53333	4
0.54167	4
0.55000	5
0.55833	8
0.56667	13
0.57500	17
0.58333	19
0.59167	17
0.60000	13
0.60833	9
0.61667	5
0.62500	2
0.63333	1
0.64167	-1
0.65000	-3
0.65833	-6
0.66667	-8
0.67500	-9
0.68333	-6
0.69167	-1
0.70000	5
0.70833	11
0.71667	14
0.72500	13
0.73333	10
0.74167	7
0.75000	5
0.75833	3
0.76667	4
0.77500	5
0.78333	6
0.79167	6
0.80000	5
0.80833	2
0.81667	-2
0.82500	-7
0.83333	-9
0.84167	-7
0.85000	-3
0.85833	3
0.86667	7
0.87500	10
0.88333	8
0.89167	5
0.90000	4
0.90833	4
0.91667	5
0.92500	6
0.93333	8
0.94167	9
0.95000	11
0.95833	12
0.96667	12
0.97500	11
0.98333	10
0.99167	9
1.00000	9
1.00833	11
1.01667	12
1.02500	13
1.03333	13
1.04167	10
1.05000	5
1.05833	1
1.06667	-3
1.07500	-6
1.08333	-7
1.09167	-7
1.10000	-8
1.10833	-9
1.11667	-9
1.12500	-7
1.13333	-5
1.14167	-3
1.15000	-2
1.15833	-3
1.16667	-5
1.17500	-7
1.18333	-7
1.19167	-5
1.20000	-0
1.20833	6
1.21667	11
1.22500	13
1.23333	12
1.24167	8
1.25000	4
1.25833	-1
1.26667	-4
1.27500	-7
1.28333	-8
1.29167	-9
1.30000	-9
1.30833	-7
1.31667	-4
1.32500	1
1.33333	5
1.34167	8
1.35000	10
1.35833	11
1.36667	10
1.37500	8
1.38333	7
1.39167	6
1.40000	5
1.40833	4
1.41667	4
1.42500	4
1.43333	5
1.44167	6
1.45000	7
1.45833	6
1.46667	5
1.47500	4
1.48333	5
1.49167	7
1.50000	10
1.50833	13
1.51667	15
1.52500	14
1.53333	11
1.54167	9
1.55000	6
1.55833	6
1.56667	8
1.57500	11
1.58333	12
1.59167	13
1.60000	13
1.60833	11
1.61667	9
1.62500	7
1.63333	4
1.64167	-0
1.65000	-5
1.65833	-8
1.66667	-10
1.67500	-10
1.68333	-8
1.69167	-6
1.70000	-5
1.70833	-5
1.71667	-5
1.72500	-4
1.73333	-2
1.74167	1
1.75000	5
1.75833	7
1.76667	8
1.77500	7
1.78333	6
1.79167	4
1.80000	4
1.80833	6
1.81667	8
1.82500	8
1.83333	7
1.84167	2
1.85000	-3
1.85833	-6
1.86667	-7
1.87500	-5
1.88333	-1
1.89167	4
1.90000	8
1.90833	12
1.91667	13
1.92500	13
1.93333	11
1.94167	8
1.95000	5
1.95833	0
1.96667	-5
1.97500	-9
1.98333	-12
1.99167	-11
2.00000	-9
2.00833	-6
2.01667	-2
2.02500	1
2.03333	4
2.04167	6
2.05000	8
2.05833	8
2.06667	6
2.07500	3
2.08333	1
2.09167	-1
2.10000	-1
2.10833	1
2.11667	2
2.12500	2
2.13333	3
2.14167	3
2.15000	4
2.15833	4
2.16667	2
2.17500	0
2.18333	-2
2.19167	-3
2.20000	-4
2.20833	-5
2.21667	-6
2.22500	-8
2.23333	-9
2.24167	-9
2.25000	-7
2.25833	-4
2.26667	-1
2.27500	-1
2.28333	-2
2.29167	-5
2.30000	-9
2.30833	-12
2.31667	-13
2.32500	-13
2.33333	-11
2.34167	-9
2.35000	-7
2.35833	-5
2.36667	-5
2.37500	-4
2.38333	-3
2.39167	-1
2.40000	2
2.40833	5
2.41667	6
2.42500	6
2.43333	2
2.44167	-2
2.45000	-7
2.45833	-9
2.46667	-9
2.47500	-6
2.48333	-2
2.49167	2
2.50000	6
2.50833	9
2.51667	11
2.52500	11
2.53333	8
2.54167	3
2.55000	-2
2.55833	-6
2.56667	-7
2.57500	-7
2.58333	-7
2.59167	-8
2.60000	-10
2.60833	-13
2.61667	-16
2.62500	-17
2.63333	-18
2.64167	-16
2.65000	-14
2.65833	-12
2.66667	-12
2.67500	-11
2.68333	-11
2.69167	-9
2.70000	-5
2.70833	-2
2.71667	1
2.72500	2
2.73333	1
2.74167	-1
2.75000	-4
2.75833	-6
2.76667	-7
2.77500	-6
2.78333	-6
2.79167	-5
2.80000	-5
2.80833	-5
2.81667	-5
2.82500	-4
2.83333	-2
2.84167	1
2.85000	4
2.85833	6
2.86667	8
2.87500	9
2.88333	8
2.89167	6
2.90000	4
2.90833	3
2.91667	3
2.92500	5
2.93333	6
2.94167	5
2.95000	1
2.95833	-4
2.96667	-8
2.97500	-11
2.98333	-13
2.99167	-12
3.00000	-10
3.00833	-6
3.01667	-2
3.02500	2
3.03333	5
3.04167	7
3.05000	8
3.05833	8
3.06667	9
3.07500	10
3.08333	11
3.09167	11
3.10000	10
3.10833	9
3.11667	8
3.12500	7
3.13333	5
3.14167	5
3.15000	5
3.15833	4
3.16667	2
3.17500	1
3.18333	0
3.19167	2
3.20000	5
3.20833	9
3.21667	10
3.22500	9
3.23333	6
3.24167	3
3.25000	1
3.25833	-1
3.26667	-3
3.27500	-5
3.28333	-5
3.29167	-6
3.30000	-6
3.30833	-6
3.31667	-6
3.32500	-5
3.33333	-4
3.34167	-3
3.35000	-3
3.35833	-4
3.36667	-7
3.37500	-10
3.38333	-14
3.39167	-16
3.40000	-17
3.40833	-16
3.41667	-14
3.42500	-11
3.43333	-7
3.44167	-2
3.45000	2
3.45833	5
3.46667	6
3.47500	5
3.48333	0
3.49167	-4
3.50000	-7
3.50833	-8
3.51667	-7
3.52500	-5
3.53333	-4
3.54167	-3
3.55000	-5
3.55833	-5
3.56667	-6
3.57500	-6
3.58333	-8
3.59167	-10
3.60000	-11
3.60833	-11
3.61667	-9
3.62500	-8
3.63333	-6
3.64167	-5
3.65000	-4
3.65833	-5
3.66667	-8
3.67500	-11
3.68333	-15
3.69167	-17
3.70000	-16
3.70833	-14
3.71667	-12
3.72500	-12
3.73333	-12
3.74167	-11
3.75000	-10
3.75833	-8
3.76667	-7
3.77500	-6
3.78333	-7
3.79167	-7
3.80000	-4
3.80833	-0
3.81667	2
3.82500	2
3.83333	0
3.84167	-3
3.85000	-6
3.85833	-8
3.86667	-8
3.87500	-7
3.88333	-6
3.89167	-4
3.90000	-4
3.90833	-4
3.91667	-6
3.92500	-7
3.93333	-9
3.94167	-10
3.95000	-10
3.95833	-8
3.96667	-5
3.97500	-1
3.98333	2
3.99167	3
4.00000	0
4.00833	-5
4.01667	-11
4.02500	-15
4.03333	-19
4.04167	-19
4.05000	-18
4.05833	-16
4.06667	-13
4.07500	-11
4.08333	-8
4.09167	-7
4.10000	-7
4.10833	-10
4.11667	-12
4.12500	-14
4.13333	-13
4.14167	-11
4.15000	-9
4.15833	-7
4.16667	-8
4.17500	-8
4.18333	-7
4.19167	-6
4.20000	-8
4.20833	-11
4.21667	-14
4.22500	-19
4.23333	-22
4.24167	-22
4.25000	-19
4.25833	-15
4.26667	-10
4.27500	-7
4.28333	-5
4.29167	-5
4.30000	-6
4.30833	-7
4.31667	-7
4.32500	-6
4.33333	-4
4.34167	-3
4.35000	-2
4.35833	-2
4.36667	-3
4.37500	-6
4.38333	-10
4.39167	-14
4.40000	-17
4.40833	-20
4.41667	-20
4.42500	-18
4.43333	-15
4.44167	-13
4.45000	-11
4.45833	-12
4.46667	-14
4.47500	-16
4.48333	-16
4.49167	-15
4.50000	-13
4.50833	-10
4.51667	-7
4.52500	-6
4.53333	-7
4.54167	-7
4.55000	-7
4.55833	-6
4.56667	-4
4.57500	-2
4.58333	-3
4.59167	-6
4.60000	-11
4.60833	-17
4.61667	-21
4.62500	-23
4.63333	-21
4.64167	-19
4.65000	-17
4.65833	-15
4.66667	-14
4.67500	-12
4.68333	-9
4.69167	-6
4.70000	-2
4.70833	1
4.71667	2
4.72500	3
4.73333	4
4.74167	6
4.75000	7
4.75833	7
4.76667	6
4.77500	4
4.78333	3
4.79167	2
4.80000	3
4.80833	5
4.81667	6
4.82500	6
4.83333	5
4.84167	4
4.85000	4
4.85833	4
4.86667	5
4.87500	5
4.88333	7
4.89167	7
4.90000	5
4.90833	0
4.91667	-5
4.92500	-11
4.93333	-14
4.94167	-14
4.95000	-12
4.95833	-10
4.96667	-10
4.97500	-10
4.98333	-11
4.99167	-11
5.00000	-8
5.00833	-5
5.01667	-2
5.02500	-1
5.03333	-1
5.04167	-2
5.05000	-3
5.05833	-2
5.06667	2
5.07500	5
5.08333	7
5.09167	8
5.10000	7
5.10833	4
5.11667	1
5.12500	-0
5.13333	-1
5.14167	-0
5.15000	-0
5.15833	-2
5.16667	-6
5.17500	-9
5.18333	-11
5.19167	-12
5.20000	-11
5.20833	-9
5.21667	-8
5.22500	-7
5.23333	-6
5.24167	-7
5.25000	-8
5.25833	-10
5.26667	-11
5.27500	-12
5.28333	-11
5.29167	-10
5.30000	-11
5.30833	-14
5.31667	-17
5.32500	-18
5.33333	-19
5.34167	-17
5.35000	-13
5.35833	-10
5.36667	-8
5.37500	-6
5.38333	-3
5.39167	-2
5.40000	-3
5.40833	-6
5.41667	-9
5.42500	-11
5.43333	-11
5.44167	-9
5.45000	-5
5.45833	-2
5.46667	1
5.47500	1
5.48333	-0
5.49167	-3
5.50000	-7
5.50833	-9
5.51667	-10
5.52500	-8
5.53333	-6
5.54167	-5
5.55000	-5
5.55833	-4
5.56667	-4
5.57500	-3
5.58333	-4
5.59167	-5
5.60000	-5
5.60833	-5
5.61667	-3
5.62500	0
5.63333	2
5.64167	2
5.65000	0
5.65833	-2
5.66667	-5
5.67500	-7
5.68333	-8
5.69167	-10
5.70000	-10
5.70833	-10
5.71667	-8
5.72500	-7
5.73333	-7
5.74167	-9
5.75000	-13
5.75833	-17
5.76667	-20
5.77500	-23
5.78333	-25
5.79167	-25
5.80000	-25
5.80833	-24
5.81667	-23
5.82500	-22
5.83333	-22
5.84167	-21
5.85000	-19
5.85833	-16
5.86667	-14
5.87500	-11
5.88333	-10
5.89167	-10
5.90000	-9
5.90833	-7
5.91667	-6
5.92500	-6
5.93333	-6
5.94167	-7
5.95000	-8
5.95833	-8
5.96667	-8
5.97500	-6
5.98333	-4
5.99167	-2
6.00000	-2
6.00833	-4
6.01667	-6
6.02500	-8
6.03333	-11
6.04167	-13
6.05000	-14
6.05833	-13
6.06667	-10
6.07500	-8
6.08333	-7
6.09167	-7
6.10000	-9
6.10833	-11
6.11667	-13
6.12500	-14
6.13333	-17
6.14167	-21
6.15000	-25
6.15833	-26
6.16667	-26
6.17500	-24
6.18333	-23
6.19167	-22
6.20000	-20
6.20833	-18
6.21667	-15
6.22500	-13
6.23333	-12
6.24167	-12
6.25000	-13
6.25833	-14
6.26667	-15
6.27500	-16
6.28333	-16
6.29167	-16
6.30000	-15
6.30833	-13
6.31667	-11
6.32500	-10
6.33333	-8
6.34167	-7
6.35000	-6
6.35833	-5
6.36667	-6
6.37500	-7
6.38333	-9
6.39167	-11
6.40000	-13
6.40833	-15
6.41667	-17
6.42500	-17
6.43333	-17
6.44167	-15
6.45000	-13
6.45833	-13
6.46667	-15
6.47500	-17
6.48333	-19
6.49167	-20
6.50000	-20
6.50833	-19
6.51667	-17
6.52500	-16
6.53333	-15
6.54167	-15
6.55000	-16
6.55833	-18
6.56667	-18
6.57500	-19
6.58333	-19
6.59167	-19
6.60000	-21
6.60833	-24
6.61667	-25
6.62500	-23
6.63333	-21
6.64167	-17
6.65000	-15
6.65833	-16
6.66667	-19
6.67500	-20
6.68333	-17
6.69167	-13
6.70000	-10
6.70833	-7
6.71667	-6
6.72500	-6
6.73333	-8
6.74167	-11
6.75000	-14
6.75833	-17
6.76667	-19
6.77500	-20
6.78333	-18
6.79167	-13
6.80000	-8
6.80833	-3
6.81667	0
6.82500	0
6.83333	-2
6.84167	-6
6.85000	-9
6.85833	-11
6.86667	-13
6.87500	-13
6.88333	-13
6.89167	-14
6.90000	-14
6.90833	-14
6.91667	-14
6.92500	-13
6.93333	-11
6.94167	-7
6.95000	-4
6.95833	-3
6.96667	-4
6.97500	-7
6.98333	-11
6.99167	-14
7.00000	-15
7.00833	-16
7.01667	-16
7.02500	-16
7.03333	-17
7.04167	-20
7.05000	-25
7.05833	-28
7.06667	-31
7.07500	-31
7.08333	-28
7.09167	-23
7.10000	-17
7.10833	-11
7.11667	-8
7.12500	-7
7.13333	-8
7.14167	-8
7.15000	-8
7.15833	-8
7.16667	-10
7.17500	-12
7.18333	-13
7.19167	-14
7.20000	-14
7.20833	-12
7.21667	-10
7.22500	-8
7.23333	-7
7.24167	-4
7.25000	-1
7.25833	2
7.26667	5
7.27500	5
7.28333	2
7.29167	-3
7.30000	-9
7.30833	-14
7.31667	-18
7.32500	-21
7.33333	-23
7.34167	-25
7.35000	-26
7.35833	-28
7.36667	-30
7.37500	-32
7.38333	-33
7.39167	-33
7.40000	-30
7.40833	-25
7.41667	-19
7.42500	-13
7.43333	-9
7.44167	-8
7.45000	-10
7.45833	-15
7.46667	-20
7.47500	-24
7.48333	-28
7.49167	-30
7.50000	-29
7.50833	-26
7.51667	-23
7.52500	-21
7.53333	-21
7.54167	-22
7.55000	-25
7.55833	-26
7.56667	-27
7.57500	-27
7.58333	-28
7.59167	-28
7.60000	-27
7.60833	-24
7.61667	-19
7.62500	-14
7.63333	-10
7.64167	-9
7.65000	-11
7.65833	-12
7.66667	-12
7.67500	-11
7.68333	-9
7.69167	-9
7.70000	-11
7.70833	-14
7.71667	-17
7.72500	-17
7.73333	-18
7.74167	-19
7.75000	-20
7.75833	-22
7.76667	-22
7.77500	-21
7.78333	-20
7.79167	-17
7.80000	-16
7.80833	-14
7.81667	-12
7.82500	-10
7.83333	-8
7.84167	-7
7.85000	-8
7.85833	-9
7.86667	-10
7.87500	-10
7.88333	-11
7.89167	-12
7.90000	-13
7.90833	-12
7.91667	-10
7.92500	-9
7.93333	-8
7.94167	-8
7.95000	-9
7.95833	-9
7.96667	-8
7.97500	-7
7.98333	-7
7.99167	-7
8.00000	-9
8.00833	-11
8.01667	-13
8.02500	-13
8.03333	-12
8.04167	-10
8.05000	-7
8.05833	-4
8.06667	-3
8.07500	-3
8.08333	-4
8.09167	-5
8.10000	-5
8.10833	-5
8.11667	-4
8.12500	-3
8.13333	-1
8.14167	0
8.15000	1
8.15833	1
8.16667	0
8.17500	0
8.18333	0
8.19167	1
8.20000	1
8.20833	-0
8.21667	-1
8.22500	-1
8.23333	-1
8.24167	-0
8.25000	0
8.25833	1
8.26667	1
8.27500	1
8.28333	0
8.29167	-2
8.30000	-5
8.30833	-8
8.31667	-10
8.32500	-10
8.33333	-9
8.34167	-7
8.35000	-5
8.35833	-5
8.36667	-7
8.37500	-10
8.38333	-12
8.39167	-12
8.40000	-10
8.40833	-7
8.41667	-5
8.42500	-6
8.43333	-8
8.44167	-9
8.45000	-10
8.45833	-8
8.46667	-4
8.47500	-0
8.48333	2
8.49167	3
8.50000	1
8.50833	-2
8.51667	-6
8.52500	-8
8.53333	-7
8.54167	-4
8.55000	-0
8.55833	2
8.56667	3
8.57500	-0
8.58333	-5
8.59167	-11
8.60000	-15
8.60833	-18
8.61667	-20
8.62500	-19
8.63333	-17
8.64167	-15
8.65000	-12
8.65833	-12
8.66667	-13
8.67500	-15
8.68333	-16
8.69167	-16
8.70000	-15
8.70833	-13
8.71667	-13
8.72500	-16
8.73333	-19
8.74167	-23
8.75000	-27
8.75833	-27
8.76667	-24
8.77500	-20
8.78333	-15
8.79167	-11
8.80000	-8
8.80833	-7
8.81667	-7
8.82500	-6
8.83333	-5
8.84167	-4
8.85000	-4
8.85833	-7
8.86667	-9
8.87500	-12
8.88333	-15
8.89167	-16
8.90000	-15
8.90833	-12
8.91667	-9
8.92500	-7
8.93333	-6
8.94167	-7
8.95000	-7
8.95833	-8
8.96667	-9
8.97500	-12
8.98333	-15
8.99167	-18
9.00000	-22
9.00833	-25
9.01667	-28
9.02500	-29
9.03333	-29
9.04167	-28
9.05000	-26
9.05833	-23
9.06667	-21
9.07500	-19
9.08333	-18
9.09167	-17
9.10000	-15
9.10833	-13
9.11667	-11
9.12500	-11
9.13333	-13
9.14167	-15
9.15000	-17
9.15833	-18
9.16667	-18
9.17500	-17
9.18333	-17
9.19167	-17
9.20000	-16
9.20833	-15
9.21667	-13
9.22500	-10
9.23333	-8
9.24167	-8
9.25000	-9
9.25833	-11
9.26667	-13
9.27500	-15
9.28333	-16
9.29167	-17
9.30000	-18
9.30833	-20
9.31667	-21
9.32500	-20
9.33333	-20
9.34167	-20
9.35000	-21
9.35833	-22
9.36667	-22
9.37500	-20
9.38333	-16
9.39167	-11
9.40000	-7
9.40833	-4
9.41667	-2
9.42500	-1
9.43333	-0
9.44167	-1
9.45000	-2
9.45833	-4
9.46667	-6
9.47500	-8
9.48333	-9
9.49167	-9
9.50000	-8
9.50833	-6
9.51667	-4
9.52500	-3
9.53333	-5
9.54167	-9
9.55000	-15
9.55833	-20
9.56667	-23
9.57500	-24
9.58333	-24
9.59167	-24
9.60000	-25
9.60833	-27
9.61667	-29
9.62500	-29
9.63333	-28
9.64167	-25
9.65000	-21
9.65833	-16
9.66667	-13
9.67500	-10
9.68333	-8
9.69167	-7
9.70000	-6
9.70833	-6
9.71667	-6
9.72500	-8
9.73333	-10
9.74167	-11
9.75000	-10
9.75833	-10
9.76667	-10
9.77500	-9
9.78333	-9
9.79167	-10
9.80000	-10
9.80833	-8
9.81667	-7
9.82500	-7
9.83333	-8
9.84167	-8
9.85000	-7
9.85833	-7
9.86667	-6
9.87500	-7
9.88333	-9
9.89167	-12
9.90000	-15
9.90833	-16
9.91667	-17
9.92500	-17
9.93333	-16
9.94167	-15
9.95000	-14
9.95833	-12
9.96667	-10
9.97500	-8
9.98333	-7
9.99167	-7
10.00000	-7
10.00833	-7
10.01667	-7
10.02500	-6
10.03333	-5
10.04167	-5
10.05000	-5
10.05833	-5
10.06667	-4
10.07500	-4
10.08333	-4
10.09167	-5
10.10000	-9
10.10833	-13
10.11667	-17
10.12500	-21
10.13333	-23
10.14167	-23
10.15000	-22
10.15833	-21
10.16667	-20
10.17500	-19
10.18333	-19
10.19167	-19
10.20000	-18
10.20833	-15
10.21667	-12
10.22500	-10
10.23333	-9
10.24167	-12
10.25000	-16
10.25833	-20
10.26667	-24
10.27500	-27
10.28333	-29
10.29167	-28
10.30000	-26
10.30833	-23
10.31667	-20
10.32500	-16
10.33333	-12
10.34167	-11
10.35000	-12
10.35833	-13
10.36667	-14
10.37500	-14
10.38333	-12
10.39167	-9
10.40000	-4
10.40833	0
10.41667	1
10.42500	-3
10.43333	-9
10.44167	-15
10.45000	-19
10.45833	-19
10.46667	-16
10.47500	-11
10.48333	-8
10.49167	-6
10.50000	-8
10.50833	-13
10.51667	-18
10.52500	-23
10.53333	-26
10.54167	-26
10.55000	-23
10.55833	-19
10.56667	-14
10.57500	-9
10.58333	-7
10.59167	-7
10.60000	-9
10.60833	-11
10.61667	-13
10.62500	-13
10.63333	-11
10.64167	-7
10.65000	-3
10.65833	0
10.66667	2
10.67500	2
10.68333	-0
10.69167	-5
10.70000	-10
10.70833	-14
10.71667	-18
10.72500	-19
10.73333	-20
10.74167	-21
10.75000	-22
10.75833	-24
10.76667	-26
10.77500	-28
10.78333	-30
10.79167	-31
10.80000	-31
10.80833	-28
10.81667	-24
10.82500	-17
10.83333	-11
10.84167	-8
10.85000	-7
10.85833	-6
10.86667	-7
10.87500	-8
10.88333	-9
10.89167	-10
10.90000	-11
10.90833	-10
10.91667	-8
10.92500	-5
10.93333	-3
10.94167	-2
10.95000	-3
10.95833	-4
10.96667	-4
10.97500	-2
10.98333	0
10.99167	2
11.00000	1
11.00833	-2
11.01667	-5
11.02500	-7
11.03333	-7
11.04167	-8
11.05000	-9
11.05833	-11
11.06667	-14
11.07500	-17
11.08333	-18
11.09167	-19
11.10000	-19
11.10833	-18
11.11667	-18
11.12500	-17
11.13333	-17
11.14167	-16
11.15000	-15
11.15833	-16
11.16667	-19
11.17500	-22
11.18333	-23
11.19167	-21
11.20000	-17
11.20833	-11
11.21667	-8
11.22500	-6
11.23333	-7
11.24167	-8
11.25000	-8
11.25833	-7
11.26667	-5
11.27500	-3
11.28333	-1
11.29167	1
11.30000	2
11.30833	2
11.31667	1
11.32500	-1
11.33333	-4
11.34167	-8
11.35000	-11
11.35833	-14
11.36667	-18
11.37500	-20
11.38333	-23
11.39167	-26
11.40000	-27
11.40833	-28
11.41667	-27
11.42500	-25
11.43333	-23
11.44167	-21
11.45000	-20
11.45833	-20
11.46667	-21
11.47500	-23
11.48333	-24
11.49167	-25
11.50000	-25
11.50833	-24
11.51667	-24
11.52500	-25
11.53333	-26
11.54167	-26
11.55000	-25
11.55833	-22
11.56667	-17
11.57500	-12
11.58333	-9
11.59167	-7
11.60000	-9
11.60833	-12
11.61667	-14
11.62500	-15
11.63333	-13
11.64167	-9
11.65000	-6
11.65833	-5
11.66667	-9
11.67500	-14
11.68333	-22
11.69167	-28
11.70000	-33
11.70833	-34
11.71667	-34
11.72500	-32
11.73333	-28
11.74167	-25
11.75000	-21
11.75833	-19
11.76667	-17
11.77500	-17
11.78333	-16
11.79167	-15
11.80000	-12
11.80833	-10
11.81667	-9
11.82500	-10
11.83333	-12
11.84167	-14
11.85000	-15
11.85833	-15
11.86667	-13
11.87500	-11
11.88333	-10
11.89167	-11
11.90000	-14
11.90833	-17
11.91667	-19
11.92500	-19
11.93333	-17
11.94167	-13
11.95000	-10
11.95833	-8
11.96667	-8
11.97500	-8
11.98333	-8
11.99167	-8
12.00000	-8
12.00833	-7
12.01667	-9
12.02500	-13
12.03333	-18
12.04167	-20
12.05000	-20
12.05833	-18
12.06667	-14
12.07500	-9
12.08333	-6
12.09167	-3
12.10000	-1
12.10833	2
12.11667	5
12.12500	6
12.13333	5
12.14167	2
12.15000	-2
12.15833	-5
12.16667	-6
12.17500	-6
12.18333	-6
12.19167	-6
12.20000	-7
12.20833	-10
12.21667	-13
12.22500	-18
12.23333	-22
12.24167	-25
12.25000	-28
12.25833	-30
12.26667	-31
12.27500	-30
12.28333	-29
12.29167	-26
12.30000	-21
12.30833	-15
12.31667	-10
12.32500	-6
12.33333	-4
12.34167	-4
12.35000	-5
12.35833	-7
12.36667	-10
12.37500	-12
12.38333	-13
12.39167	-13
12.40000	-12
12.40833	-11
12.41667	-10
12.42500	-8
12.43333	-7
12.44167	-5
12.45000	-3
12.45833	-1
12.46667	0
12.47500	2
12.48333	2
12.49167	1
12.50000	-2
12.50833	-6
12.51667	-10
12.52500	-14
12.53333	-17
12.54167	-19
12.55000	-20
12.55833	-22
12.56667	-25
12.57500	-27
12.58333	-28
12.59167	-28
12.60000	-27
12.60833	-25
12.61667	-22
12.62500	-21
12.63333	-20
12.64167	-22
12.65000	-25
12.65833	-26
12.66667	-26
12.67500	-24
12.68333	-22
12.69167	-20
12.70000	-19
12.70833	-20
12.71667	-19
12.72500	-16
12.73333	-13
12.74167	-12
12.75000	-14
12.75833	-17
12.76667	-19
12.77500	-21
12.78333	-20
12.79167	-19
12.80000	-19
12.80833	-21
12.81667	-22
12.82500	-22
12.83333	-22
12.84167	-21
12.85000	-22
12.85833	-23
12.86667	-25
12.87500	-25
12.88333	-23
12.89167	-20
12.90000	-16
12.90833	-13
12.91667	-11
12.92500	-10
12.93333	-10
12.94167	-11
12.95000	-11
12.95833	-10
12.96667	-9
12.97500	-10
12.98333	-11
12.99167	-15
13.00000	-18
13.00833	-21
13.01667	-23
13.02500	-21
13.03333	-18
13.04167	-13
13.05000	-8
13.05833	-4
13.06667	-3
13.07500	-4
13.08333	-8
13.09167	-12
13.10000	-16
13.10833	-18
13.11667	-18
13.12500	-16
13.13333	-15
13.14167	-13
13.15000	-13
13.15833	-14
13.16667	-17
13.17500	-19
13.18333	-19
13.19167	-18
13.20000	-15
13.20833	-12
13.21667	-11
13.22500	-13
13.23333	-16
13.24167	-19
13.25000	-21
13.25833	-22
13.26667	-23
13.27500	-22
13.28333	-21
13.29167	-20
13.30000	-20
13.30833	-21
13.31667	-21
13.32500	-20
13.33333	-19
13.34167	-17
13.35000	-14
13.35833	-13
13.36667	-15
13.37500	-18
13.38333	-23
13.39167	-27
13.40000	-30
13.40833	-30
13.41667	-27
13.42500	-22
13.43333	-17
13.44167	-14
13.45000	-13
13.45833	-14
13.46667	-15
13.47500	-17
13.48333	-16
13.49167	-15
13.50000	-13
13.50833	-12
13.51667	-10
13.52500	-8
13.53333	-6
13.54167	-3
13.55000	1
13.55833	2
13.56667	0
13.57500	-3
13.58333	-6
13.59167	-9
13.60000	-11
13.60833	-12
13.61667	-13
13.62500	-13
13.63333	-12
13.64167	-9
13.65000	-7
13.65833	-7
13.66667	-8
13.67500	-10
13.68333	-12
13.69167	-12
13.70000	-10
13.70833	-7
13.71667	-5
13.72500	-4
13.73333	-6
13.74167	-10
13.75000	-14
13.75833	-20
13.76667	-25
13.77500	-28
13.78333	-30
13.79167	-30
13.80000	-30
13.80833	-30
13.81667	-29
13.82500	-27
13.83333	-23
13.84167	-18
13.85000	-12
13.85833	-7
13.86667	-5
13.87500	-4
13.88333	-4
13.89167	-4
13.90000	-5
13.90833	-6
13.91667	-7
13.92500	-8
13.93333	-8
13.94167	-7
13.95000	-4
13.95833	-3
13.96667	-2
13.97500	-4
13.98333	-8
13.99167	-12
14.00000	-14
14.00833	-16
14.01667	-18
14.02500	-20
14.03333	-22
14.04167	-24
14.05000	-24
14.05833	-23
14.06667	-21
14.07500	-17
14.08333	-12
14.09167	-7
14.10000	-3
14.10833	-1
14.11667	-0
14.12500	-1
14.13333	-1
14.14167	-1
14.15000	1
14.15833	1
14.16667	-1
14.17500	-5
14.18333	-8
14.19167	-9
14.20000	-8
14.20833	-5
14.21667	-2
14.22500	-2
14.23333	-4
14.24167	-8
14.25000	-14
14.25833	-19
14.26667	-23
14.27500	-24
14.28333	-21
14.29167	-16
14.30000	-11
14.30833	-7
14.31667	-6
14.32500	-8
14.33333	-10
14.34167	-10
14.35000	-10
14.35833	-9
14.36667	-8
14.37500	-8
14.38333	-7
14.39167	-7
14.40000	-6
14.40833	-7
14.41667	-9
14.42500	-12
14.43333	-15
14.44167	-16
14.45000	-15
14.45833	-14
14.46667	-14
14.47500	-13
14.48333	-9
14.49167	-5
14.50000	-2
14.50833	0
14.51667	0
14.52500	-2
14.53333	-4
14.54167	-5
14.55000	-5
14.55833	-4
14.56667	-2
14.57500	1
14.58333	5
14.59167	9
14.60000	11
14.60833	11
14.61667	9
14.62500	4
14.63333	0
14.64167	-3
14.65000	-5
14.65833	-6
14.66667	-5
14.67500	-5
14.68333	-7
14.69167	-11
14.70000	-15
14.70833	-18
14.71667	-18
14.72500	-15
14.73333	-11
14.74167	-8
14.75000	-4
14.75833	-1
14.76667	3
14.77500	5
14.78333	4
14.79167	1
14.80000	-3
14.80833	-5
14.81667	-6
14.82500	-4
14.83333	-1
14.84167	2
14.85000	4
14.85833	7
14.86667	9
14.87500	11
14.88333	11
14.89167	10
14.90000	9
14.90833	8
14.91667	6
14.92500	4
14.93333	3
14.94167	3
14.95000	3
14.95833	4
14.96667	3
14.97500	2
14.98333	-1
14.99167	-2
15.00000	-1
15.00833	2
15.01667	6
15.02500	10
15.03333	13
15.04167	15
15.05000	13
15.05833	12
15.06667	10
15.07500	9
15.08333	9
15.09167	10
15.10000	10
15.10833	11
15.11667	11
15.12500	9
15.13333	7
15.14167	6
15.15000	6
15.15833	6
15.16667	7
15.17500	7
15.18333	5
15.19167	3
15.20000	1
15.20833	-1
15.21667	-2
15.22500	-2
15.23333	-1
15.24167	1
15.25000	4
15.25833	5
15.26667	6
15.27500	7
15.28333	9
15.29167	12
15.30000	13
15.30833	14
15.31667	13
15.32500	12
15.33333	11
15.34167	12
15.35000	13
15.35833	11
15.36667	7
15.37500	2
15.38333	-1
15.39167	-3
15.40000	-2
15.40833	2
15.41667	6
15.42500	9
15.43333	11
15.44167	11
15.45000	12
15.45833	13
15.46667	15
15.47500	16
15.48333	15
15.49167	13
15.50000	11
15.50833	9
15.51667	9
15.52500	12
15.53333	14
15.54167	14
15.55000	11
15.55833	8
15.56667	5
15.57500	4
15.58333	5
15.59167	6
15.60000	7
15.60833	9
15.61667	11
15.62500	12
15.63333	13
15.64167	12
15.65000	11
15.65833	10
15.66667	10
15.67500	12
15.68333	15
15.69167	19
15.70000	23
15.70833	27
15.71667	30
15.72500	33
15.73333	34
15.74167	34
15.75000	32
15.75833	27
15.76667	22
15.77500	16
15.78333	9
15.79167	3
15.80000	-0
15.80833	-0
15.81667	2
15.82500	6
15.83333	10
15.84167	12
15.85000	13
15.85833	13
15.86667	11
15.87500	11
15.88333	13
15.89167	16
15.90000	20
15.90833	23
15.91667	24
15.92500	23
15.93333	21
15.94167	19
15.95000	19
15.95833	19
15.96667	18
15.97500	17
15.98333	15
15.99167	13
16.00000	11
16.00833	8
16.01667	5
16.02500	1
16.03333	-2
16.04167	-3
16.05000	-1
16.05833	1
16.06667	4
16.07500	6
16.08333	6
16.09167	5
16.10000	4
16.10833	5
16.11667	6
16.12500	5
16.13333	3
16.14167	-1
16.15000	-4
16.15833	-6
16.16667	-6
16.17500	-3
16.18333	0
16.19167	4
16.20000	7
16.20833	10
16.21667	13
16.22500	15
16.23333	15
16.24167	16
16.25000	16
16.25833	16
16.26667	15
16.27500	11
16.28333	7
16.29167	2
16.30000	-1
16.30833	-2
16.31667	-1
16.32500	1
16.33333	3
16.34167	5
16.35000	6
16.35833	7
16.36667	8
16.37500	9
16.38333	11
16.39167	12
16.40000	12
16.40833	11
16.41667	8
16.42500	5
16.43333	2
16.44167	1
16.45000	1
16.45833	2
16.46667	4
16.47500	5
16.48333	6
16.49167	6
16.50000	6
16.50833	7
16.51667	10
16.52500	13
16.53333	16
16.54167	17
16.55000	16
16.55833	14
16.56667	10
16.57500	5
16.58333	0
16.59167	-4
16.60000	-8
16.60833	-11
16.61667	-11
16.62500	-10
16.63333	-9
16.64167	-7
16.65000	-4
16.65833	-3
16.66667	-2
16.67500	-1
16.68333	0
16.69167	2
16.70000	3
16.70833	5
16.71667	7
16.72500	10
16.73333	12
16.74167	15
16.75000	16
16.75833	17
16.76667	15
16.77500	12
16.78333	9
16.79167	4
16.80000	-1
16.80833	-5
16.81667	-9
16.82500	-12
16.83333	-12
16.84167	-11
16.85000	-7
16.85833	-2
16.86667	4
16.87500	9
16.88333	11
16.89167	11
16.90000	11
16.90833	9
16.91667	7
16.92500	5
16.93333	2
16.94167	-0
16.95000	-2
16.95833	-2
16.96667	0
16.97500	4
16.98333	6
16.99167	8
17.00000	10
17.00833	11
17.01667	12
17.02500	11
17.03333	9
17.04167	8
17.05000	6
17.05833	6
17.06667	7
17.07500	7
17.08333	6
17.09167	3
17.10000	2
17.10833	1
17.11667	1
17.12500	2
17.13333	3
17.14167	2
17.15000	-0
17.15833	-4
17.16667	-7
17.17500	-9
17.18333	-9
17.19167	-6
17.20000	-3
17.20833	-0
17.21667	1
17.22500	1
17.23333	-0
17.24167	-2
17.25000	-3
17.25833	-4
17.26667	-3
17.27500	-3
17.28333	-2
17.29167	-2
17.30000	-3
17.30833	-4
17.31667	-5
17.32500	-7
17.33333	-8
17.34167	-8
17.35000	-7
17.35833	-6
17.36667	-3
17.37500	-1
17.38333	1
17.39167	1
17.40000	1
17.40833	-0
17.41667	-1
17.42500	-1
17.43333	-1
17.44167	-1
17.45000	-3
17.45833	-4
17.46667	-6
17.47500	-8
17.48333	-8
17.49167	-7
17.50000	-6
17.50833	-5
17.51667	-3
17.52500	-2
17.53333	-1
17.54167	1
17.55000	4
17.55833	6
17.56667	7
17.57500	6
17.58333	3
17.59167	-1
17.60000	-7
17.60833	-12
17.61667	-13
17.62500	-10
17.63333	-5
17.64167	2
17.65000	7
17.65833	10
17.66667	9
17.67500	6
17.68333	4
17.69167	2
17.70000	1
17.70833	-0
17.71667	-1
17.72500	-3
17.73333	-5
17.74167	-8
17.75000	-12
17.75833	-14
17.76667	-15
17.77500	-13
17.78333	-11
17.79167	-8
17.80000	-7
17.80833	-7
17.81667	-7
17.82500	-8
17.83333	-8
17.84167	-9
17.85000	-10
17.85833	-13
17.86667	-16
17.87500	-17
17.88333	-16
17.89167	-13
17.90000	-8
17.90833	-3
17.91667	1
17.92500	4
17.93333	5
17.94167	5
17.95000	3
17.95833	1
17.96667	-0
17.97500	-1
17.98333	-1
17.99167	-1
18.00000	1
18.00833	3
18.01667	7
18.02500	10
18.03333	12
18.04167	13
18.05000	12
18.05833	12
18.06667	13
18.07500	15
18.08333	16
18.09167	16
18.10000	13
18.10833	8
18.11667	4
18.12500	1
18.13333	-1
18.14167	-1
18.15000	0
18.15833	2
18.16667	2
18.17500	4
18.18333	7
18.19167	11
18.20000	14
18.20833	16
18.21667	16
18.22500	15
18.23333	13
18.24167	9
18.25000	4
18.25833	1
18.26667	-2
18.27500	-3
18.28333	-1
18.29167	3
18.30000	5
18.30833	6
18.31667	7
18.32500	6
18.33333	6
18.34167	5
18.35000	4
18.35833	4
18.36667	5
18.37500	7
18.38333	8
18.39167	6
18.40000	1
18.40833	-6
18.41667	-12
18.42500	-15
18.43333	-14
18.44167	-11
18.45000	-6
18.45833	-1
18.46667	4
18.47500	9
18.48333	13
18.49167	16
18.50000	18
18.50833	20
18.51667	20
18.52500	18
18.53333	14
18.54167	11
18.55000	9
18.55833	10
18.56667	14
18.57500	17
18.58333	21
18.59167	23
18.60000	22
18.60833	19
18.61667	14
18.62500	9
18.63333	5
18.64167	3
18.65000	4
18.65833	5
18.66667	8
18.67500	10
18.68333	11
18.69167	10
18.70000	10
18.70833	8
18.71667	8
18.72500	9
18.73333	12
18.74167	14
18.75000	15
18.75833	17
18.76667	17
18.77500	17
18.78333	18
18.79167	19
18.80000	21
18.80833	23
18.81667	25
18.82500	26
18.83333	27
18.84167	26
18.85000	24
18.85833	22
18.86667	22
18.87500	23
18.88333	25
18.89167	27
18.90000	28
18.90833	26
18.91667	24
18.92500	22
18.93333	20
18.94167	17
18.95000	15
18.95833	15
18.96667	15
18.97500	17
18.98333	20
18.99167	23
19.00000	24
19.00833	24
19.01667	24
19.02500	24
19.03333	25
19.04167	26
19.05000	26
19.05833	26
19.06667	26
19.07500	25
19.08333	24
19.09167	24
19.10000	23
19.10833	21
19.11667	20
19.12500	20
19.13333	20
19.14167	22
19.15000	25
19.15833	27
19.16667	28
19.17500	29
19.18333	29
19.19167	29
19.20000	28
19.20833	26
19.21667	24
19.22500	21
19.23333	19
19.24167	16
19.25000	14
19.25833	13
19.26667	14
19.27500	15
19.28333	17
19.29167	19
19.30000	21
19.30833	24
19.31667	28
19.32500	33
19.33333	38
19.34167	41
19.35000	43
19.35833	43
19.36667	42
19.37500	40
19.38333	40
19.39167	41
19.40000	42
19.40833	41
19.41667	38
19.42500	33
19.43333	28
19.44167	26
19.45000	26
19.45833	29
19.46667	35
19.47500	41
19.48333	46
19.49167	49
19.50000	50
19.50833	50
19.51667	48
19.52500	46
19.53333	44
19.54167	43
19.55000	43
19.55833	45
19.56667	48
19.57500	53
19.58333	58
19.59167	63
19.60000	66
19.60833	67
19.61667	65
19.62500	60
19.63333	55
19.64167	52
19.65000	50
19.65833	52
19.66667	56
19.67500	59
19.68333	62
19.69167	62
19.70000	63
19.70833	63
19.71667	64
19.72500	66
19.73333	67
19.74167	69
19.75000	71
19.75833	73
19.76667	76
19.77500	79
19.78333	81
19.79167	83
19.80000	83
19.80833	83
19.81667	83
19.82500	84
19.83333	86
19.84167	87
19.85000	88
19.85833	89
19.86667	91
19.87500	94
19.88333	98
19.89167	102
19.90000	104
19.90833	105
19.91667	105
19.92500	107
19.93333	111
19.94167	119
19.95000	127
19.95833	133
19.96667	137
19.97500	140
19.98333	142
19.99167	146
20.00000	151
20.00833	156
20.01667	162
20.02500	167
20.03333	173
20.04167	181
20.05000	190
20.05833	200
20.06667	211
20.07500	221
20.08333	229
20.09167	234
20.10000	238
20.10833	241
20.11667	243
20.12500	247
20.13333	253
20.14167	259
20.15000	267
20.15833	276
20.16667	287
20.17500	298
20.18333	310
20.19167	321
20.20000	330
20.20833	340
20.21667	350
20.22500	364
20.23333	377
20.24167	392
20.25000	407
20.25833	421
20.26667	435
20.27500	449
20.28333	464
20.29167	479
20.30000	495
20.30833	511
20.31667	527
20.32500	544
20.33333	561
20.34167	579
20.35000	598
20.35833	617
20.36667	637
20.37500	656
20.38333	675
20.39167	695
20.40000	716
20.40833	739
20.41667	762
20.42500	785
20.43333	807
20.44167	828
20.45000	847
20.45833	866
20.46667	886
20.47500	907
20.48333	929
20.49167	951
20.50000	975
20.50833	1000
20.51667	1024
20.52500	1047
20.53333	1071
20.54167	1095
20.55000	1122
20.55833	1150
20.56667	1180
20.57500	1212
20.58333	1244
20.59167	1276
20.60000	1306
20.60833	1336
20.61667	1362
20.62500	1387
20.63333	1411
20.64167	1436
20.65000	1462
20.65833	1489
20.66667	1517
20.67500	1545
20.68333	1574
20.69167	1602
20.70000	1629
20.70833	1656
20.71667	1681
20.72500	1706
20.73333	1731
20.74167	1757
20.75000	1784
20.75833	1811
20.76667	1838
20.77500	1864
20.78333	1890
20.79167	1914
20.80000	1939
20.80833	1963
20.81667	1987
20.82500	2011
20.83333	2036
20.84167	2063
20.85000	2092
20.85833	2121
20.86667	2151
20.87500	2178
20.88333	2203
20.89167	2225
20.90000	2247
20.90833	2268
20.91667	2289
20.92500	2312
20.93333	2336
20.94167	2360
20.95000	2386
20.95833	2413
20.96667	2442
20.97500	2470
20.98333	2497
20.99167	2523
21.00000	2548
21.00833	2571
21.01667	2596
21.02500	2625
21.03333	2655
21.04167	2687
21.05000	2717
21.05833	2747
21.06667	2775
21.07500	2802
21.08333	2829
21.09167	2857
21.10000	2887
21.10833	2918
21.11667	2949
21.12500	2979
21.13333	3009
21.14167	3039
21.15000	3069
21.15833	3101
21.16667	3136
21.17500	3171
21.18333	3209
21.19167	3247
21.20000	3287
21.20833	3327
21.21667	3367
21.22500	3407
21.23333	3445
21.24167	3482
21.25000	3519
21.25833	3558
21.26667	3601
21.27500	3645
21.28333	3693
21.29167	3740
21.30000	3785
21.30833	3831
21.31667	3875
21.32500	3922
21.33333	3969
21.34167	4020
21.35000	4073
21.35833	4126
21.36667	4180
21.37500	4232
21.38333	4283
21.39167	4334
21.40000	4386
21.40833	4441
21.41667	4499
21.42500	4561
21.43333	4625
21.44167	4692
21.45000	4759
21.45833	4825
21.46667	4891
21.47500	4956
21.48333	5023
21.49167	5092
21.50000	5165
21.50833	5241
21.51667	5316
21.52500	5390
21.53333	5460
21.54167	5531
21.55000	5602
21.55833	5675
21.56667	5753
21.57500	5833
21.58333	5918
21.59167	6003
21.60000	6087
21.60833	6171
21.61667	6253
21.62500	6337
21.63333	6420
21.64167	6506
21.65000	6593
21.65833	6680
21.66667	6768
21.67500	6854
21.68333	6941
21.69167	7027
21.70000	7115
21.70833	7203
21.71667	7292
21.72500	7382
21.73333	7470
21.74167	7557
21.75000	7641
21.75833	7722
21.76667	7804
21.77500	7886
21.78333	7970
21.79167	8053
21.80000	8133
21.80833	8212
21.81667	8286
21.82500	8360
21.83333	8428
21.84167	8492
21.85000	8552
21.85833	8606
21.86667	8656
21.87500	8702
21.88333	8746
21.89167	8789
21.90000	8830
21.90833	8869
21.91667	8905
21.92500	8938
21.93333	8966
21.94167	8991
21.95000	9010
21.95833	9022
21.96667	9026
21.97500	9025
21.98333	9020
21.99167	9011
22.00000	9001
22.00833	8988
22.01667	8969
22.02500	8944
22.03333	8914
22.04167	8880
22.05000	8843
22.05833	8803
22.06667	8757
22.07500	8708
22.08333	8652
22.09167	8594
22.10000	8532
22.10833	8468
22.11667	8401
22.12500	8328
22.13333	8251
22.14167	8167
22.15000	8079
22.15833	7989
22.16667	7896
22.17500	7805
22.18333	7710
22.19167	7615
22.20000	7519
22.20833	7420
22.21667	7320
22.22500	7216
22.23333	7112
22.24167	7006
22.25000	6898
22.25833	6792
22.26667	6685
22.27500	6581
22.28333	6474
22.29167	6368
22.30000	6259
22.30833	6147
22.31667	6035
22.32500	5919
22.33333	5806
22.34167	5694
22.35000	5585
22.35833	5480
22.36667	5376
22.37500	5275
22.38333	5174
22.39167	5077
22.40000	4981
22.40833	4886
22.41667	4792
22.42500	4697
22.43333	4603
22.44167	4509
22.45000	4416
22.45833	4327
22.46667	4241
22.47500	4162
22.48333	4087
22.49167	4015
22.50000	3944
22.50833	3872
22.51667	3800
22.52500	3726
22.53333	3654
22.54167	3584
22.55000	3517
22.55833	3455
22.56667	3393
22.57500	3334
22.58333	3274
22.59167	3215
22.60000	3159
22.60833	3105
22.61667	3056
22.62500	3008
22.63333	2963
22.64167	2919
22.65000	2875
22.65833	2833
22.66667	2792
22.67500	2752
22.68333	2711
22.69167	2672
22.70000	2634
22.70833	2596
22.71667	2562
22.72500	2529
22.73333	2497
22.74167	2466
22.75000	2436
22.75833	2407
22.76667	2380
22.77500	2357
22.78333	2338
22.79167	2321
22.80000	2305
22.80833	2288
22.81667	2269
22.82500	2247
22.83333	2224
22.84167	2202
22.85000	2182
22.85833	2162
22.86667	2144
22.87500	2127
22.88333	2110
22.89167	2093
22.90000	2076
22.90833	2058
22.91667	2042
22.92500	2026
22.93333	2013
22.94167	2002
22.95000	1992
22.95833	1983
22.96667	1973
22.97500	1963
22.98333	1953
22.99167	1944
23.00000	1935
23.00833	1926
23.01667	1917
23.02500	1908
23.03333	1899
23.04167	1891
23.05000	1882
23.05833	1875
23.06667	1869
23.07500	1863
23.08333	1856
23.09167	1848
23.10000	1841
23.10833	1835
23.11667	1830
23.12500	1826
23.13333	1821
23.14167	1814
23.15000	1806
23.15833	1798
23.16667	1790
23.17500	1783
23.18333	1777
23.19167	1771
23.20000	1767
23.20833	1764
23.21667	1762
23.22500	1759
23.23333	1755
23.24167	1748
23.25000	1740
23.25833	1733
23.26667	1727
23.27500	1721
23.28333	1717
23.29167	1713
23.30000	1710
23.30833	1708
23.31667	1706
23.32500	1703
23.33333	1699
23.34167	1695
23.35000	1689
23.35833	1685
23.36667	1681
23.37500	1677
23.38333	1674
23.39167	1672
23.40000	1669
23.40833	1667
23.41667	1664
23.42500	1660
23.43333	1653
23.44167	1645
23.45000	1636
23.45833	1630
23.46667	1627
23.47500	1625
23.48333	1622
23.49167	1618
23.50000	1614
23.50833	1610
23.51667	1608
23.52500	1609
23.53333	1611
23.54167	1612
23.55000	1611
23.55833	1607
23.56667	1602
23.57500	1596
23.58333	1592
23.59167	1590
23.60000	1589
23.60833	1589
23.61667	1590
23.62500	1592
23.63333	1593
23.64167	1594
23.65000	1594
23.65833	1592
23.66667	1590
23.67500	1586
23.68333	1581
23.69167	1575
23.70000	1568
23.70833	1561
23.71667	1555
23.72500	1552
23.73333	1550
23.74167	1550
23.75000	1550
23.75833	1551
23.76667	1550
23.77500	1548
23.78333	1546
23.79167	1543
23.80000	1540
23.80833	1536
23.81667	1533
23.82500	1528
23.83333	1524
23.84167	1521
23.85000	1517
23.85833	1514
23.86667	1511
23.87500	1509
23.88333	1509
23.89167	1510
23.90000	1511
23.90833	1512
23.91667	1511
23.92500	1507
23.93333	1502
23.94167	1496
23.95000	1490
23.95833	1486
23.96667	1483
23.97500	1481
23.98333	1477
23.99167	1473
24.00000	1468
24.00833	1463
24.01667	1459
24.02500	1457
24.03333	1455
24.04167	1452
24.05000	1446
24.05833	1440
24.06667	1433
24.07500	1426
24.08333	1420
24.09167	1414
24.10000	1409
24.10833	1403
24.11667	1398
24.12500	1395
24.13333	1393
24.14167	1392
24.15000	1390
24.15833	1387
24.16667	1383
24.17500	1378
24.18333	1374
24.19167	1368
24.20000	1361
24.20833	1354
24.21667	1347
24.22500	1340
24.23333	1335
24.24167	1329
24.25000	1325
24.25833	1319
24.26667	1314
24.27500	1309
24.28333	1306
24.29167	1303
24.30000	1298
24.30833	1291
24.31667	1283
24.32500	1273
24.33333	1265
24.34167	1258
24.35000	1254
24.35833	1251
24.36667	1248
24.37500	1245
24.38333	1242
24.39167	1238
24.40000	1234
24.40833	1229
24.41667	1223
24.42500	1216
24.43333	1211
24.44167	1208
24.45000	1205
24.45833	1203
24.46667	1199
24.47500	1194
24.48333	1187
24.49167	1178
24.50000	1169
24.50833	1158
24.51667	1148
24.52500	1140
24.53333	1135
24.54167	1132
24.55000	1131
24.55833	1132
24.56667	1134
24.57500	1136
24.58333	1134
24.59167	1130
24.60000	1124
24.60833	1117
24.61667	1110
24.62500	1105
24.63333	1099
24.64167	1094
24.65000	1088
24.65833	1083
24.66667	1077
24.67500	1071
24.68333	1065
24.69167	1061
24.70000	1058
24.70833	1056
24.71667	1055
24.72500	1053
24.73333	1051
24.74167	1048
24.75000	1043
24.75833	1039
24.76667	1034
24.77500	1030
24.78333	1026
24.79167	1023
24.80000	1020
24.80833	1020
24.81667	1019
24.82500	1018
24.83333	1017
24.84167	1014
24.85000	1010
24.85833	1006
24.86667	1003
24.87500	1000
24.88333	997
24.89167	994
24.90000	988
24.90833	981
24.91667	973
24.92500	965
24.93333	958
24.94167	955
24.95000	954
24.95833	954
24.96667	955
24.97500	955
24.98333	953
24.99167	950
25.00000	948
25.00833	946
25.01667	945
25.02500	946
25.03333	947
25.04167	947
25.05000	945
25.05833	942
25.06667	938
25.07500	934
25.08333	930
25.09167	926
25.10000	923
25.10833	920
25.11667	916
25.12500	912
25.13333	909
25.14167	908
25.15000	907
25.15833	904
25.16667	900
25.17500	894
25.18333	887
25.19167	881
25.20000	877
25.20833	876
25.21667	877
25.22500	878
25.23333	879
25.24167	878
25.25000	875
25.25833	872
25.26667	871
25.27500	871
25.28333	871
25.29167	872
25.30000	871
25.30833	867
25.31667	863
25.32500	860
25.33333	858
25.34167	856
25.35000	854
25.35833	853
25.36667	850
25.37500	848
25.38333	847
25.39167	846
25.40000	845
25.40833	846
25.41667	847
25.42500	848
25.43333	849
25.44167	850
25.45000	851
25.45833	852
25.46667	853
25.47500	852
25.48333	851
25.49167	849
25.50000	847
25.50833	845
25.51667	844
25.52500	843
25.53333	841
25.54167	838
25.55000	834
25.55833	831
25.56667	828
25.57500	826
25.58333	828
25.59167	831
25.60000	833
25.60833	834
25.61667	835
25.62500	837
25.63333	839
25.64167	843
25.65000	846
25.65833	846
25.66667	844
25.67500	841
25.68333	837
25.69167	833
25.70000	832
25.70833	834
25.71667	836
25.72500	839
25.73333	841
25.74167	842
25.75000	841
25.75833	841
25.76667	840
25.77500	840
25.78333	839
25.79167	839
25.80000	839
25.80833	839
25.81667	838
25.82500	834
25.83333	829
25.84167	825
25.85000	821
25.85833	820
25.86667	820
25.87500	821
25.88333	821
25.89167	820
25.90000	821
25.90833	822
25.91667	823
25.92500	822
25.93333	820
25.94167	816
25.95000	812
25.95833	809
25.96667	809
25.97500	809
25.98333	808
25.99167	805
26.00000	803
26.00833	801
26.01667	798
26.02500	796
26.03333	793
26.04167	790
26.05000	788
26.05833	786
26.06667	786
26.07500	786
26.08333	785
26.09167	783
26.10000	779
26.10833	774
26.11667	769
26.12500	765
26.13333	762
26.14167	761
26.15000	760
26.15833	758
26.16667	754
26.17500	750
26.18333	746
26.19167	742
26.20000	740
26.20833	739
26.21667	738
26.22500	737
26.23333	736
26.24167	736
26.25000	736
26.25833	738
26.26667	739
26.27500	739
26.28333	738
26.29167	736
26.30000	732
26.30833	729
26.31667	725
26.32500	722
26.33333	718
26.34167	716
26.35000	713
26.35833	709
26.36667	706
26.37500	703
26.38333	702
26.39167	703
26.40000	707
26.40833	711
26.41667	715
26.42500	717
26.43333	717
26.44167	715
26.45000	711
26.45833	708
26.46667	706
26.47500	704
26.48333	702
26.49167	699
26.50000	697
26.50833	694
26.51667	691
26.52500	690
26.53333	690
26.54167	690
26.55000	690
26.55833	690
26.56667	689
26.57500	688
26.58333	687
26.59167	685
26.60000	683
26.60833	680
26.61667	676
26.62500	673
26.63333	671
26.64167	673
26.65000	677
26.65833	682
26.66667	685
26.67500	685
26.68333	683
26.69167	679
26.70000	677
26.70833	676
26.71667	677
26.72500	679
26.73333	681
26.74167	681
26.75000	680
26.75833	678
26.76667	677
26.77500	677
26.78333	677
26.79167	677
26.80000	678
26.80833	680
26.81667	682
26.82500	685
26.83333	686
26.84167	686
26.85000	684
26.85833	681
26.86667	680
26.87500	682
26.88333	685
26.89167	689
26.90000	691
26.90833	691
26.91667	690
26.92500	688
26.93333	688
26.94167	688
26.95000	690
26.95833	691
26.96667	689
26.97500	687
26.98333	685
26.99167	683
27.00000	683
27.00833	685
27.01667	688
27.02500	691
27.03333	693
27.04167	696
27.05000	698
27.05833	699
27.06667	699
27.07500	697
27.08333	694
27.09167	691
27.10000	689
27.10833	689
27.11667	691
27.12500	694
27.13333	697
27.14167	701
27.15000	704
27.15833	706
27.16667	707
27.17500	707
27.18333	705
27.19167	703
27.20000	702
27.20833	704
27.21667	706
27.22500	708
27.23333	708
27.24167	705
27.25000	702
27.25833	701
27.26667	703
27.27500	706
27.28333	709
27.29167	710
27.30000	710
27.30833	708
27.31667	707
27.32500	707
27.33333	708
27.34167	709
27.35000	710
27.35833	712
27.36667	715
27.37500	718
27.38333	723
27.39167	727
27.40000	730
27.40833	731
27.41667	730
27.42500	728
27.43333	725
27.44167	723
27.45000	721
27.45833	720
27.46667	721
27.47500	721
27.48333	721
27.49167	719
27.50000	717
27.50833	716
27.51667	717
27.52500	720
27.53333	724
27.54167	726
27.55000	728
27.55833	728
27.56667	728
27.57500	728
27.58333	729
27.59167	732
27.60000	736
27.60833	740
27.61667	742
27.62500	744
27.63333	743
27.64167	741
27.65000	739
27.65833	737
27.66667	738
27.67500	740
27.68333	743
27.69167	747
27.70000	752
27.70833	757
27.71667	763
27.72500	768
27.73333	772
27.74167	774
27.75000	774
27.75833	773
27.76667	770
27.77500	768
27.78333	765
27.79167	763
27.80000	762
27.80833	763
27.81667	765
27.82500	766
27.83333	769
27.84167	772
27.85000	776
27.85833	779
27.86667	781
27.87500	781
27.88333	779
27.89167	775
27.90000	773
27.90833	774
27.91667	778
27.92500	783
27.93333	789
27.94167	793
27.95000	797
27.95833	799
27.96667	800
27.97500	799
27.98333	797
27.99167	794
28.00000	792
28.00833	793
28.01667	795
28.02500	800
28.03333	805
28.04167	810
28.05000	814
28.05833	818
28.06667	822
28.07500	824
28.08333	827
28.09167	830
28.10000	833
28.10833	836
28.11667	838
28.12500	838
28.13333	838
28.14167	837
28.15000	838
28.15833	839
28.16667	842
28.17500	844
28.18333	844
28.19167	844
28.20000	843
28.20833	844
28.21667	845
28.22500	848
28.23333	851
28.24167	853
28.25000	855
28.25833	856
28.26667	855
28.27500	855
28.28333	856
28.29167	859
28.30000	862
28.30833	865
28.31667	867
28.32500	868
28.33333	870
28.34167	870
28.35000	869
28.35833	866
28.36667	862
28.37500	859
28.38333	858
28.39167	858
28.40000	861
28.40833	865
28.41667	868
28.42500	871
28.43333	875
28.44167	878
28.45000	882
28.45833	885
28.46667	888
28.47500	889
28.48333	888
28.49167	885
28.50000	882
28.50833	879
28.51667	877
28.52500	874
28.53333	872
28.54167	870
28.55000	869
28.55833	871
28.56667	874
28.57500	878
28.58333	880
28.59167	881
28.60000	881
28.60833	881
28.61667	881
28.62500	884
28.63333	887
28.64167	890
28.65000	891
28.65833	890
28.66667	889
28.67500	888
28.68333	888
28.69167	888
28.70000	889
28.70833	889
28.71667	889
28.72500	887
28.73333	885
28.74167	883
28.75000	882
28.75833	883
28.76667	885
28.77500	887
28.78333	887
28.79167	886
28.80000	885
28.80833	884
28.81667	886
28.82500	888
28.83333	891
28.84167	894
28.85000	896
28.85833	899
28.86667	903
28.87500	907
28.88333	911
28.89167	914
28.90000	918
28.90833	922
28.91667	925
28.92500	927
28.93333	928
28.94167	927
28.95000	926
28.95833	927
28.96667	931
28.97500	935
28.98333	939
28.99167	942
29.00000	945
29.00833	948
29.01667	951
29.02500	954
29.03333	956
29.04167	958
29.05000	960
29.05833	964
29.06667	969
29.07500	974
29.08333	979
29.09167	983
29.10000	985
29.10833	986
29.11667	986
29.12500	988
29.13333	991
29.14167	998
29.15000	1007
29.15833	1016
29.16667	1026
29.17500	1034
29.18333	1038
29.19167	1040
29.20000	1044
29.20833	1049
29.21667	1056
29.22500	1064
29.23333	1072
29.24167	1078
29.25000	1081
29.25833	1085
29.26667	1089
29.27500	1092
29.28333	1094
29.29167	1096
29.30000	1097
29.30833	1099
29.31667	1104
29.32500	1112
29.33333	1122
29.34167	1132
29.35000	1142
29.35833	1150
29.36667	1159
29.37500	1167
29.38333	1176
29.39167	1185
29.40000	1193
29.40833	1201
29.41667	1208
29.42500	1213
29.43333	1220
29.44167	1228
29.45000	1238
29.45833	1249
29.46667	1261
29.47500	1272
29.48333	1283
29.49167	1294
29.50000	1305
29.50833	1317
29.51667	1328
29.52500	1339
29.53333	1350
29.54167	1362
29.55000	1374
29.55833	1386
29.56667	1398
29.57500	1410
29.58333	1424
29.59167	1439
29.60000	1453
29.60833	1469
29.61667	1484
29.62500	1500
29.63333	1516
29.64167	1534
29.65000	1553
29.65833	1573
29.66667	1594
29.67500	1616
29.68333	1638
29.69167	1660
29.70000	1681
29.70833	1701
29.71667	1720
29.72500	1739
29.73333	1759
29.74167	1780
29.75000	1802
29.75833	1826
29.76667	1851
29.77500	1876
29.78333	1904
29.79167	1932
29.80000	1962
29.80833	1992
29.81667	2021
29.82500	2052
29.83333	2084
29.84167	2118
29.85000	2154
29.85833	2190
29.86667	2226
29.87500	2263
29.88333	2302
29.89167	2342
29.90000	2386
29.90833	2433
29.91667	2477
29.92500	2521
29.93333	2565
29.94167	2612
29.95000	2662
29.95833	2715
29.96667	2773
29.97500	2828
29.98333	2880
29.99167	2928
30.00000	2975
30.00833	3023
30.01667	3072
30.02500	3125
30.03333	3180
30.04167	3239
30.05000	3298
30.05833	3357
30.06667	3417
30.07500	3475
30.08333	3533
30.09167	3591
30.10000	3647
30.10833	3705
30.11667	3763
30.12500	3824
30.13333	3885
30.14167	3946
30.15000	4008
30.15833	4067
30.16667	4127
30.17500	4187
30.18333	4249
30.19167	4310
30.20000	4368
30.20833	4424
30.21667	4475
30.22500	4526
30.23333	4575
30.24167	4626
30.25000	4678
30.25833	4730
30.26667	4783
30.27500	4831
30.28333	4876
30.29167	4916
30.30000	4954
30.30833	4991
30.31667	5026
30.32500	5062
30.33333	5096
30.34167	5128
30.35000	5159
30.35833	5188
30.36667	5217
30.37500	5242
30.38333	5264
30.39167	5282
30.40000	5298
30.40833	5312
30.41667	5323
30.42500	5333
30.43333	5340
30.44167	5344
30.45000	5345
30.45833	5344
30.46667	5339
30.47500	5333
30.48333	5325
30.49167	5314
30.50000	5301
30.50833	5286
30.51667	5269
30.52500	5250
30.53333	5229
30.54167	5208
30.55000	5184
30.55833	5157
30.56667	5127
30.57500	5095
30.58333	5061
30.59167	5025
30.60000	4986
30.60833	4945
30.61667	4904
30.62500	4861
30.63333	4817
30.64167	4770
30.65000	4721
30.65833	4669
30.66667	4615
30.67500	4563
30.68333	4513
30.69167	4466
30.70000	4419
30.70833	4371
30.71667	4321
30.72500	4266
30.73333	4210
30.74167	4153
30.75000	4095
30.75833	4036
30.76667	3976
30.77500	3918
30.78333	3859
30.79167	3801
30.80000	3745
30.80833	3690
30.81667	3635
30.82500	3579
30.83333	3524
30.84167	3467
30.85000	3410
30.85833	3354
30.86667	3297
30.87500	3242
30.88333	3185
30.89167	3130
30.90000	3076
30.90833	3024
30.91667	2974
30.92500	2923
30.93333	2874
30.94167	2823
30.95000	2772
30.95833	2722
30.96667	2672
30.97500	2625
30.98333	2577
30.99167	2531
31.00000	2487
31.00833	2444
31.01667	2403
31.02500	2362
31.03333	2324
31.04167	2285
31.05000	2248
31.05833	2213
31.06667	2179
31.07500	2148
31.08333	2117
31.09167	2086
31.10000	2053
31.10833	2018
31.11667	1983
31.12500	1948
31.13333	1915
31.14167	1883
31.15000	1854
31.15833	1826
31.16667	1799
31.17500	1771
31.18333	1744
31.19167	1716
31.20000	1690
31.20833	1664
31.21667	1641
31.22500	1620
31.23333	1602
31.24167	1586
31.25000	1572
31.25833	1556
31.26667	1537
31.27500	1518
31.28333	1497
31.29167	1475
31.30000	1456
31.30833	1439
31.31667	1423
31.32500	1408
31.33333	1394
31.34167	1380
31.35000	1367
31.35833	1355
31.36667	1344
31.37500	1335
31.38333	1327
31.39167	1317
31.40000	1306
31.40833	1293
31.41667	1281
31.42500	1271
31.43333	1263
31.44167	1256
31.45000	1250
31.45833	1244
31.46667	1237
31.47500	1231
31.48333	1226
31.49167	1221
31.50000	1214
31.50833	1207
31.51667	1198
31.52500	1190
31.53333	1182
31.54167	1177
31.55000	1175
31.55833	1176
31.56667	1178
31.57500	1180
31.58333	1179
31.59167	1175
31.60000	1169
31.60833	1162
31.61667	1158
31.62500	1156
31.63333	1158
31.64167	1160
31.65000	1164
31.65833	1166
31.66667	1165
31.67500	1163
31.68333	1159
31.69167	1155
31.70000	1155
31.70833	1157
31.71667	1162
31.72500	1167
31.73333	1169
31.74167	1167
31.75000	1163
31.75833	1158
31.76667	1155
31.77500	1154
31.78333	1154
31.79167	1156
31.80000	1157
31.80833	1157
31.81667	1158
31.82500	1161
31.83333	1165
31.84167	1170
31.85000	1175
31.85833	1179
31.86667	1181
31.87500	1183
31.88333	1185
31.89167	1187
31.90000	1191
31.90833	1195
31.91667	1202
31.92500	1209
31.93333	1217
31.94167	1226
31.95000	1235
31.95833	1244
31.96667	1252
31.97500	1259
31.98333	1267
31.99167	1274
32.00000	1281
32.00833	1289
32.01667	1297
32.02500	1306
32.03333	1316
32.04167	1328
32.05000	1343
32.05833	1361
32.06667	1379
32.07500	1394
32.08333	1407
32.09167	1419
32.10000	1430
32.10833	1441
32.11667	1455
32.12500	1472
32.13333	1490
32.14167	1508
32.15000	1525
32.15833	1540
32.16667	1554
32.17500	1569
32.18333	1585
32.19167	1603
32.20000	1623
32.20833	1644
32.21667	1665
32.22500	1685
32.23333	1705
32.24167	1723
32.25000	1742
32.25833	1761
32.26667	1784
32.27500	1809
32.28333	1836
32.29167	1861
32.30000	1886
32.30833	1911
32.31667	1936
32.32500	1959
32.33333	1983
32.34167	2008
32.35000	2034
32.35833	2059
32.36667	2085
32.37500	2109
32.38333	2132
32.39167	2155
32.40000	2180
32.40833	2208
32.41667	2236
32.42500	2266
32.43333	2294
32.44167	2321
32.45000	2348
32.45833	2376
32.46667	2407
32.47500	2438
32.48333	2470
32.49167	2501
32.50000	2530
32.50833	2558
32.51667	2585
32.52500	2614
32.53333	2643
32.54167	2675
32.55000	2708
32.55833	2741
32.56667	2773
32.57500	2802
32.58333	2830
32.59167	2858
32.60000	2888
32.60833	2921
32.61667	2955
32.62500	2989
32.63333	3021
32.64167	3048
32.65000	3073
32.65833	3096
32.66667	3119
32.67500	3141
32.68333	3165
32.69167	3189
32.70000	3215
32.70833	3243
32.71667	3272
32.72500	3302
32.73333	3332
32.74167	3360
32.75000	3387
32.75833	3411
32.76667	3433
32.77500	3456
32.78333	3479
32.79167	3502
32.80000	3525
32.80833	3549
32.81667	3574
32.82500	3600
32.83333	3626
32.84167	3653
32.85000	3679
32.85833	3704
32.86667	3728
32.87500	3751
32.88333	3773
32.89167	3794
32.90000	3814
32.90833	3833
32.91667	3852
32.92500	3872
32.93333	3892
32.94167	3914
32.95000	3936
32.95833	3958
32.96667	3981
32.97500	4004
32.98333	4029
32.99167	4053
33.00000	4078
33.00833	4103
33.01667	4128
33.02500	4152
33.03333	4176
33.04167	4200
33.05000	4225
33.05833	4253
33.06667	4285
33.07500	4316
33.08333	4346
33.09167	4373
33.10000	4398
33.10833	4422
33.11667	4448
33.12500	4478
33.13333	4509
33.14167	4541
33.15000	4572
33.15833	4601
33.16667	4629
33.17500	4656
33.18333	4684
33.19167	4711
33.20000	4738
33.20833	4766
33.21667	4794
33.22500	4822
33.23333	4852
33.24167	4885
33.25000	4919
33.25833	4953
33.26667	4987
33.27500	5021
33.28333	5055
33.29167	5089
33.30000	5123
33.30833	5157
33.31667	5188
33.32500	5215
33.33333	5240
33.34167	5263
33.35000	5286
33.35833	5309
33.36667	5333
33.37500	5356
33.38333	5379
33.39167	5401
33.40000	5422
33.40833	5444
33.41667	5463
33.42500	5482
33.43333	5499
33.44167	5514
33.45000	5528
33.45833	5541
33.46667	5555
33.47500	5568
33.48333	5580
33.49167	5591
33.50000	5599
33.50833	5605
33.51667	5609
33.52500	5611
33.53333	5612
33.54167	5610
33.55000	5606
33.55833	5599
33.56667	5590
33.57500	5579
33.58333	5566
33.59167	5553
33.60000	5539
33.60833	5524
33.61667	5507
33.62500	5489
33.63333	5470
33.64167	5451
33.65000	5432
33.65833	5411
33.66667	5388
33.67500	5363
33.68333	5333
33.69167	5300
33.70000	5265
33.70833	5229
33.71667	5193
33.72500	5157
33.73333	5122
33.74167	5085
33.75000	5047
33.75833	5009
33.76667	4971
33.77500	4932
33.78333	4890
33.79167	4847
33.80000	4801
33.80833	4752
33.81667	4704
33.82500	4656
33.83333	4609
33.84167	4561
33.85000	4512
33.85833	4462
33.86667	4409
33.87500	4357
33.88333	4303
33.89167	4251
33.90000	4202
33.90833	4155
33.91667	4109
33.92500	4060
33.93333	4009
33.94167	3955
33.95000	3901
33.95833	3847
33.96667	3792
33.97500	3740
33.98333	3686
33.99167	3633
34.00000	3577
34.00833	3520
34.01667	3464
34.02500	3406
34.03333	3351
34.04167	3298
34.05000	3247
34.05833	3197
34.06667	3145
34.07500	3096
34.08333	3048
34.09167	3001
34.10000	2956
34.10833	2910
34.11667	2865
34.12500	2817
34.13333	2771
34.14167	2726
34.15000	2681
34.15833	2636
34.16667	2589
34.17500	2542
34.18333	2494
34.19167	2448
34.20000	2403
34.20833	2360
34.21667	2320
34.22500	2281
34.23333	2246
34.24167	2210
34.25000	2175
34.25833	2139
34.26667	2103
34.27500	2067
34.28333	2032
34.29167	1999
34.30000	1968
34.30833	1937
34.31667	1908
34.32500	1878
34.33333	1848
34.34167	1817
34.35000	1785
34.35833	1753
34.36667	1721
34.37500	1691
34.38333	1662
34.39167	1635
34.40000	1608
34.40833	1582
34.41667	1557
34.42500	1532
34.43333	1509
34.44167	1487
34.45000	1467
34.45833	1448
34.46667	1429
34.47500	1412
34.48333	1393
34.49167	1375
34.50000	1357
34.50833	1338
34.51667	1319
34.52500	1300
34.53333	1280
34.54167	1260
34.55000	1240
34.55833	1220
34.56667	1200
34.57500	1179
34.58333	1158
34.59167	1138
34.60000	1121
34.60833	1106
34.61667	1095
34.62500	1086
34.63333	1076
34.64167	1065
34.65000	1051
34.65833	1036
34.66667	1021
34.67500	1007
34.68333	996
34.69167	985
34.70000	974
34.70833	961
34.71667	947
34.72500	933
34.73333	920
34.74167	912
34.75000	906
34.75833	901
34.76667	895
34.77500	887
34.78333	878
34.79167	868
34.80000	858
34.80833	848
34.81667	838
34.82500	829
34.83333	821
34.84167	813
34.85000	806
34.85833	800
34.86667	793
34.87500	786
34.88333	780
34.89167	774
34.90000	767
34.90833	761
34.91667	754
34.92500	746
34.93333	738
34.94167	729
34.95000	721
34.95833	713
34.96667	706
34.97500	700
34.98333	695
34.99167	689
35.00000	684
35.00833	680
35.01667	677
35.02500	674
35.03333	671
35.04167	668
35.05000	664
35.05833	658
35.06667	651
35.07500	643
35.08333	637
35.09167	632
35.10000	628
35.10833	626
35.11667	623
35.12500	620
35.13333	615
35.14167	610
35.15000	604
35.15833	598
35.16667	593
35.17500	588
35.18333	584
35.19167	580
35.20000	576
35.20833	571
35.21667	568
35.22500	566
35.23333	565
35.24167	563
35.25000	560
35.25833	557
35.26667	554
35.27500	553
35.28333	555
35.29167	560
35.30000	563
35.30833	563
35.31667	559
35.32500	552
35.33333	546
35.34167	542
35.35000	540
35.35833	539
35.36667	537
35.37500	534
35.38333	529
35.39167	524
35.40000	521
35.40833	520
35.41667	519
35.42500	518
35.43333	516
35.44167	511
35.45000	506
35.45833	503
35.46667	501
35.47500	501
35.48333	500
35.49167	497
35.50000	492
35.50833	486
35.51667	480
35.52500	477
35.53333	474
35.54167	473
35.55000	473
35.55833	473
35.56667	472
35.57500	469
35.58333	466
35.59167	462
35.60000	459
35.60833	457
35.61667	457
35.62500	459
35.63333	462
35.64167	463
35.65000	462
35.65833	460
35.66667	459
35.67500	457
35.68333	456
35.69167	456
35.70000	456
35.70833	455
35.71667	453
35.72500	451
35.73333	447
35.74167	443
35.75000	437
35.75833	431
35.76667	426
35.77500	420
35.78333	412
35.79167	405
35.80000	400
35.80833	398
35.81667	398
35.82500	401
35.83333	404
35.84167	407
35.85000	410
35.85833	411
35.86667	412
35.87500	413
35.88333	414
35.89167	413
35.90000	410
35.90833	407
35.91667	402
35.92500	396
35.93333	390
35.94167	386
35.95000	383
35.95833	383
35.96667	385
35.97500	387
35.98333	388
35.99167	388
36.00000	387
36.00833	385
36.01667	383
36.02500	379
36.03333	376
36.04167	373
36.05000	371
36.05833	369
36.06667	369
36.07500	368
36.08333	366
36.09167	362
36.10000	356
36.10833	351
36.11667	348
36.12500	347
36.13333	347
36.14167	348
36.15000	347
36.15833	347
36.16667	346
36.17500	346
36.18333	347
36.19167	349
36.20000	351
36.20833	354
36.21667	356
36.22500	359
36.23333	361
36.24167	362
36.25000	361
36.25833	360
36.26667	358
36.27500	356
36.28333	354
36.29167	352
36.30000	348
36.30833	343
36.31667	340
36.32500	339
36.33333	338
36.34167	338
36.35000	338
36.35833	337
36.36667	333
36.37500	328
36.38333	326
36.39167	325
36.40000	327
36.40833	329
36.41667	331
36.42500	331
36.43333	330
36.44167	328
36.45000	327
36.45833	326
36.46667	326
36.47500	328
36.48333	330
36.49167	332
36.50000	332
36.50833	331
36.51667	329
36.52500	325
36.53333	322
36.54167	319
36.55000	317
36.55833	316
36.56667	318
36.57500	322
36.58333	326
36.59167	329
36.60000	330
36.60833	328
36.61667	325
36.62500	320
36.63333	316
36.64167	315
36.65000	316
36.65833	318
36.66667	321
36.67500	321
36.68333	319
36.69167	316
36.70000	314
36.70833	316
36.71667	320
36.72500	324
36.73333	329
36.74167	333
36.75000	336
36.75833	337
36.76667	336
36.77500	334
36.78333	331
36.79167	326
36.80000	323
36.80833	320
36.81667	318
36.82500	317
36.83333	317
36.84167	318
36.85000	322
36.85833	326
36.86667	330
36.87500	332
36.88333	332
36.89167	329
36.90000	327
36.90833	326
36.91667	326
36.92500	327
36.93333	326
36.94167	325
36.95000	322
36.95833	318
36.96667	315
36.97500	313
36.98333	313
36.99167	315
37.00000	317
37.00833	319
37.01667	319
37.02500	317
37.03333	316
37.04167	315
37.05000	315
37.05833	315
37.06667	315
37.07500	314
37.08333	313
37.09167	312
37.10000	311
37.10833	311
37.11667	311
37.12500	311
37.13333	311
37.14167	310
37.15000	309
37.15833	307
37.16667	305
37.17500	304
37.18333	305
37.19167	307
37.20000	310
37.20833	313
37.21667	316
37.22500	316
37.23333	314
37.24167	311
37.25000	308
37.25833	306
37.26667	307
37.27500	309
37.28333	312
37.29167	314
37.30000	313
37.30833	308
37.31667	304
37.32500	300
37.33333	298
37.34167	300
37.35000	305
37.35833	310
37.36667	313
37.37500	313
37.38333	310
37.39167	305
37.40000	301
37.40833	299
37.41667	299
37.42500	300
37.43333	301
37.44167	300
37.45000	298
37.45833	296
37.46667	294
37.47500	294
37.48333	293
37.49167	292
37.50000	290
37.50833	287
37.51667	284
37.52500	283
37.53333	282
37.54167	283
37.55000	285
37.55833	287
37.56667	289
37.57500	290
37.58333	290
37.59167	289
37.60000	287
37.60833	285
37.61667	283
37.62500	282
37.63333	281
37.64167	281
37.65000	280
37.65833	278
37.66667	276
37.67500	273
37.68333	270
37.69167	268
37.70000	265
37.70833	263
37.71667	263
37.72500	265
37.73333	268
37.74167	271
37.75000	273
37.75833	274
37.76667	272
37.77500	270
37.78333	266
37.79167	263
37.80000	260
37.80833	258
37.81667	258
37.82500	260
37.83333	263
37.84167	267
37.85000	270
37.85833	273
37.86667	275
37.87500	276
37.88333	276
37.89167	274
37.90000	271
37.90833	269
37.91667	266
37.92500	262
37.93333	258
37.94167	255
37.95000	256
37.95833	259
37.96667	264
37.97500	270
37.98333	276
37.99167	282
38.00000	286
38.00833	289
38.01667	288
38.02500	285
38.03333	281
38.04167	279
38.05000	280
38.05833	282
38.06667	286
38.07500	289
38.08333	291
38.09167	291
38.10000	289
38.10833	285
38.11667	281
38.12500	276
38.13333	272
38.14167	269
38.15000	269
38.15833	270
38.16667	273
38.17500	276
38.18333	280
38.19167	284
38.20000	287
38.20833	288
38.21667	289
38.22500	292
38.23333	296
38.24167	299
38.25000	302
38.25833	305
38.26667	307
38.27500	309
38.28333	311
38.29167	312
38.30000	311
38.30833	308
38.31667	304
38.32500	301
38.33333	298
38.34167	297
38.35000	296
38.35833	297
38.36667	299
38.37500	303
38.38333	308
38.39167	314
38.40000	318
38.40833	321
38.41667	325
38.42500	328
38.43333	332
38.44167	333
38.45000	333
38.45833	333
38.46667	333
38.47500	332
38.48333	332
38.49167	330
38.50000	327
38.50833	323
38.51667	320
38.52500	319
38.53333	320
38.54167	323
38.55000	327
38.55833	330
38.56667	333
38.57500	336
38.58333	338
38.59167	340
38.60000	343
38.60833	346
38.61667	348
38.62500	350
38.63333	350
38.64167	350
38.65000	349
38.65833	348
38.66667	346
38.67500	346
38.68333	348
38.69167	351
38.70000	355
38.70833	358
38.71667	360
38.72500	361
38.73333	362
38.74167	363
38.75000	366
38.75833	370
38.76667	373
38.77500	376
38.78333	377
38.79167	375
38.80000	372
38.80833	369
38.81667	366
38.82500	364
38.83333	365
38.84167	368
38.85000	372
38.85833	375
38.86667	377
38.87500	378
38.88333	379
38.89167	379
38.90000	379
38.90833	381
38.91667	383
38.92500	386
38.93333	388
38.94167	389
38.95000	389
38.95833	389
38.96667	389
38.97500	389
38.98333	390
38.99167	390
39.00000	390
39.00833	389
39.01667	388
39.02500	388
39.03333	388
39.04167	388
39.05000	386
39.05833	383
39.06667	379
39.07500	376
39.08333	377
39.09167	380
39.10000	383
39.10833	387
39.11667	389
39.12500	389
39.13333	388
39.14167	386
39.15000	384
39.15833	383
39.16667	382
39.17500	382
39.18333	384
39.19167	387
39.20000	390
39.20833	391
39.21667	391
39.22500	390
39.23333	388
39.24167	387
39.25000	388
39.25833	389
39.26667	390
39.27500	390
39.28333	389
39.29167	388
39.30000	388
39.30833	390
39.31667	390
39.32500	388
39.33333	383
39.34167	376
39.35000	368
39.35833	362
39.36667	359
39.37500	358
39.38333	361
39.39167	364
39.40000	366
39.40833	368
39.41667	369
39.42500	369
39.43333	369
39.44167	371
39.45000	375
39.45833	377
39.46667	378
39.47500	377
39.48333	374
39.49167	371
39.50000	371
39.50833	374
39.51667	376
39.52500	378
39.53333	379
39.54167	379
39.55000	379
39.55833	380
39.56667	383
39.57500	387
39.58333	392
39.59167	396
39.60000	398
39.60833	397
39.61667	394
39.62500	389
39.63333	384
39.64167	381
39.65000	380
39.65833	381
39.66667	382
39.67500	383
39.68333	384
39.69167	384
39.70000	384
39.70833	382
39.71667	381
39.72500	380
39.73333	379
39.74167	379
39.75000	382
39.75833	384
39.76667	386
39.77500	388
39.78333	389
39.79167	388
39.80000	386
39.80833	383
39.81667	380
39.82500	377
39.83333	375
39.84167	376
39.85000	378
39.85833	381
39.86667	384
39.87500	386
39.88333	386
39.89167	385
39.90000	385
39.90833	385
39.91667	387
39.92500	388
39.93333	390
39.94167	389
39.95000	386
39.95833	384
39.96667	383
39.97500	383
39.98333	383
39.99167	385
40.00000	386
40.00833	386
40.01667	385
40.02500	385
40.03333	384
40.04167	383
40.05000	381
40.05833	378
40.06667	375
40.07500	373
40.08333	371
40.09167	369
40.10000	365
40.10833	361
40.11667	358
40.12500	355
40.13333	353
40.14167	353
40.15000	354
40.15833	356
40.16667	358
40.17500	359
40.18333	362
40.19167	365
40.20000	368
40.20833	370
40.21667	371
40.22500	370
40.23333	369
40.24167	368
40.25000	366
40.25833	364
40.26667	361
40.27500	359
40.28333	358
40.29167	357
40.30000	356
40.30833	353
40.31667	351
40.32500	349
40.33333	348
40.34167	349
40.35000	354
40.35833	360
40.36667	368
40.37500	375
40.38333	379
40.39167	381
40.40000	380
40.40833	378
40.41667	378
40.42500	381
40.43333	386
40.44167	391
40.45000	395
40.45833	399
40.46667	403
40.47500	406
40.48333	410
40.49167	415
40.50000	421
40.50833	427
40.51667	433
40.52500	439
40.53333	446
40.54167	453
40.55000	459
40.55833	464
40.56667	468
40.57500	471
40.58333	473
40.59167	473
40.60000	474
40.60833	477
40.61667	484
40.62500	496
40.63333	508
40.64167	518
40.65000	527
40.65833	535
40.66667	542
40.67500	550
40.68333	560
40.69167	571
40.70000	582
40.70833	593
40.71667	603
40.72500	614
40.73333	625
40.74167	636
40.75000	646
40.75833	656
40.76667	666
40.77500	676
40.78333	686
40.79167	698
40.80000	710
40.80833	722
40.81667	734
40.82500	746
40.83333	757
40.84167	767
40.85000	777
40.85833	787
40.86667	798
40.87500	810
40.88333	824
40.89167	837
40.90000	849
40.90833	861
40.91667	870
40.92500	878
40.93333	886
40.94167	896
40.95000	906
40.95833	917
40.96667	928
40.97500	938
40.98333	946
40.99167	954
41.00000	962
41.00833	970
41.01667	979
41.02500	987
41.03333	994
41.04167	1000
41.05000	1007
41.05833	1013
41.06667	1020
41.07500	1027
41.08333	1034
41.09167	1041
41.10000	1045
41.10833	1048
41.11667	1050
41.12500	1051
41.13333	1053
41.14167	1055
41.15000	1058
41.15833	1060
41.16667	1061
41.17500	1061
41.18333	1062
41.19167	1062
41.20000	1063
41.20833	1062
41.21667	1061
41.22500	1058
41.23333	1056
41.24167	1053
41.25000	1050
41.25833	1048
41.26667	1045
41.27500	1042
41.28333	1038
41.29167	1033
41.30000	1027
41.30833	1021
41.31667	1016
41.32500	1012
41.33333	1009
41.34167	1004
41.35000	997
41.35833	987
41.36667	975
41.37500	964
41.38333	955
41.39167	945
41.40000	936
41.40833	926
41.41667	915
41.42500	904
41.43333	891
41.44167	878
41.45000	863
41.45833	849
41.46667	836
41.47500	825
41.48333	816
41.49167	808
41.50000	799
41.50833	790
41.51667	780
41.52500	770
41.53333	759
41.54167	748
41.55000	736
41.55833	722
41.56667	707
41.57500	692
41.58333	675
41.59167	660
41.60000	646
41.60833	633
41.61667	622
41.62500	611
41.63333	602
41.64167	591
41.65000	580
41.65833	567
41.66667	553
41.67500	539
41.68333	525
41.69167	511
41.70000	498
41.70833	486
41.71667	473
41.72500	461
41.73333	450
41.74167	442
41.75000	436
41.75833	431
41.76667	425
41.77500	418
41.78333	410
41.79167	401
41.80000	392
41.80833	382
41.81667	373
41.82500	365
41.83333	358
41.84167	351
41.85000	344
41.85833	337
41.86667	330
41.87500	323
41.88333	317
41.89167	310
41.90000	302
41.90833	293
41.91667	285
41.92500	279
41.93333	275
41.94167	272
41.95000	269
41.95833	265
41.96667	258
41.97500	251
41.98333	244
41.99167	237
42.00000	231
42.00833	226
42.01667	222
42.02500	219
42.03333	217
42.04167	217
42.05000	218
42.05833	221
42.06667	224
42.07500	225
42.08333	223
42.09167	219
42.10000	212
42.10833	205
42.11667	201
42.12500	200
42.13333	200
42.14167	200
42.15000	200
42.15833	198
42.16667	194
42.17500	190
42.18333	186
42.19167	181
42.20000	176
42.20833	172
42.21667	169
42.22500	168
42.23333	169
42.24167	169
42.25000	170
42.25833	173
42.26667	176
42.27500	180
42.28333	184
42.29167	187
42.30000	187
42.30833	184
42.31667	180
42.32500	175
42.33333	171
42.34167	168
42.35000	167
42.35833	167
42.36667	167
42.37500	167
42.38333	166
42.39167	165
42.40000	164
42.40833	164
42.41667	165
42.42500	167
42.43333	168
42.44167	169
42.45000	170
42.45833	171
42.46667	174
42.47500	178
42.48333	179
42.49167	179
42.50000	177
42.50833	174
42.51667	171
42.52500	169
42.53333	167
42.54167	166
42.55000	165
42.55833	165
42.56667	166
42.57500	166
42.58333	166
42.59167	165
42.60000	166
42.60833	168
42.61667	172
42.62500	175
42.63333	178
42.64167	177
42.65000	174
42.65833	170
42.66667	167
42.67500	164
42.68333	163
42.69167	163
42.70000	164
42.70833	166
42.71667	170
42.72500	174
42.73333	178
42.74167	180
42.75000	181
42.75833	181
42.76667	180
42.77500	180
42.78333	180
42.79167	180
42.80000	182
42.80833	183
42.81667	183
42.82500	182
42.83333	179
42.84167	175
42.85000	172
42.85833	169
42.86667	168
42.87500	168
42.88333	171
42.89167	174
42.90000	177
42.90833	179
42.91667	180
42.92500	180
42.93333	181
42.94167	183
42.95000	185
42.95833	186
42.96667	184
42.97500	182
42.98333	180
42.99167	178
43.00000	176
43.00833	173
43.01667	171
43.02500	171
43.03333	172
43.04167	174
43.05000	177
43.05833	179
43.06667	177
43.07500	175
43.08333	172
43.09167	168
43.10000	165
43.10833	163
43.11667	162
43.12500	162
43.13333	162
43.14167	161
43.15000	159
43.15833	158
43.16667	156
43.17500	155
43.18333	154
43.19167	155
43.20000	156
43.20833	156
43.21667	156
43.22500	156
43.23333	156
43.24167	153
43.25000	149
43.25833	144
43.26667	138
43.27500	133
43.28333	131
43.29167	131
43.30000	133
43.30833	136
43.31667	139
43.32500	141
43.33333	143
43.34167	144
43.35000	144
43.35833	145
43.36667	147
43.37500	149
43.38333	151
43.39167	151
43.40000	148
43.40833	144
43.41667	140
43.42500	137
43.43333	135
43.44167	132
43.45000	130
43.45833	128
43.46667	125
43.47500	123
43.48333	122
43.49167	122
43.50000	123
43.50833	124
43.51667	125
43.52500	124
43.53333	123
43.54167	120
43.55000	117
43.55833	115
43.56667	115
43.57500	116
43.58333	117
43.59167	120
43.60000	121
43.60833	122
43.61667	121
43.62500	120
43.63333	119
43.64167	118
43.65000	118
43.65833	118
43.66667	118
43.67500	119
43.68333	123
43.69167	128
43.70000	133
43.70833	137
43.71667	139
43.72500	138
43.73333	137
43.74167	138
43.75000	140
43.75833	141
43.76667	140
43.77500	137
43.78333	135
43.79167	133
43.80000	134
43.80833	136
43.81667	138
43.82500	140
43.83333	140
43.84167	141
43.85000	142
43.85833	143
43.86667	143
43.87500	143
43.88333	143
43.89167	144
43.90000	146
43.90833	147
43.91667	148
43.92500	147
43.93333	146
43.94167	142
43.95000	139
43.95833	135
43.96667	132
43.97500	130
43.98333	130
43.99167	131
44.00000	134
44.00833	137
44.01667	142
44.02500	149
44.03333	157
44.04167	164
44.05000	169
44.05833	170
44.06667	167
44.07500	162
44.08333	157
44.09167	154
44.10000	152
44.10833	153
44.11667	155
44.12500	156
44.13333	156
44.14167	154
44.15000	150
44.15833	147
44.16667	144
44.17500	143
44.18333	143
44.19167	145
44.20000	146
44.20833	147
44.21667	147
44.22500	147
44.23333	148
44.24167	148
44.25000	147
44.25833	145
44.26667	142
44.27500	139
44.28333	135
44.29167	131
44.30000	130
44.30833	130
44.31667	131
44.32500	133
44.33333	134
44.34167	134
44.35000	131
44.35833	129
44.36667	128
44.37500	128
44.38333	126
44.39167	124
44.40000	121
44.40833	118
44.41667	116
44.42500	115
44.43333	116
44.44167	118
44.45000	121
44.45833	124
44.46667	127
44.47500	128
44.48333	127
44.49167	124
44.50000	123
44.50833	123
44.51667	124
44.52500	126
44.53333	127
44.54167	127
44.55000	125
44.55833	123
44.56667	121
44.57500	118
44.58333	115
44.59167	111
44.60000	108
44.60833	106
44.61667	105
44.62500	103
44.63333	101
44.64167	98
44.65000	95
44.65833	93
44.66667	93
44.67500	95
44.68333	96
44.69167	97
44.70000	97
44.70833	95
44.71667	95
44.72500	97
44.73333	99
44.74167	100
44.75000	99
44.75833	97
44.76667	97
44.77500	98
44.78333	100
44.79167	102
44.80000	105
44.80833	106
44.81667	107
44.82500	108
44.83333	109
44.84167	110
44.85000	110
44.85833	108
44.86667	104
44.87500	98
44.88333	89
44.89167	81
44.90000	76
44.90833	75
44.91667	77
44.92500	82
44.93333	88
44.94167	93
44.95000	97
44.95833	100
44.96667	102
44.97500	104
44.98333	105
44.99167	105
45.00000	105
45.00833	106
45.01667	107
45.02500	107
45.03333	106
45.04167	104
45.05000	103
45.05833	105
45.06667	110
45.07500	114
45.08333	117
45.09167	117
45.10000	115
45.10833	111
45.11667	108
45.12500	107
45.13333	106
45.14167	105
45.15000	104
45.15833	105
45.16667	109
45.17500	115
45.18333	123
45.19167	130
45.20000	136
45.20833	139
45.21667	139
45.22500	137
45.23333	134
45.24167	130
45.25000	127
45.25833	126
45.26667	128
45.27500	130
45.28333	133
45.29167	137
45.30000	140
45.30833	144
45.31667	148
45.32500	152
45.33333	155
45.34167	156
45.35000	154
45.35833	150
45.36667	145
45.37500	143
45.38333	143
45.39167	146
45.40000	148
45.40833	149
45.41667	150
45.42500	149
45.43333	150
45.44167	151
45.45000	154
45.45833	157
45.46667	160
45.47500	163
45.48333	167
45.49167	169
45.50000	171
45.50833	173
45.51667	173
45.52500	174
45.53333	176
45.54167	179
45.55000	184
45.55833	188
45.56667	191
45.57500	192
45.58333	190
45.59167	186
45.60000	183
45.60833	182
45.61667	183
45.62500	186
45.63333	189
45.64167	190
45.65000	190
45.65833	190
45.66667	191
45.67500	193
45.68333	197
45.69167	201
45.70000	204
45.70833	207
45.71667	209
45.72500	208
45.73333	206
45.74167	203
45.75000	201
45.75833	200
45.76667	199
45.77500	200
45.78333	201
45.79167	202
45.80000	204
45.80833	207
45.81667	209
45.82500	210
45.83333	210
45.84167	210
45.85000	212
45.85833	215
45.86667	220
45.87500	223
45.88333	222
45.89167	219
45.90000	215
45.90833	211
45.91667	208
45.92500	208
45.93333	210
45.94167	211
45.95000	212
45.95833	213
45.96667	212
45.97500	211
45.98333	212
45.99167	214
46.00000	218
46.00833	223
46.01667	226
46.02500	226
46.03333	223
46.04167	221
46.05000	219
46.05833	218
46.06667	218
46.07500	217
46.08333	213
46.09167	207
46.10000	201
46.10833	196
46.11667	193
46.12500	193
46.13333	194
46.14167	195
46.15000	195
46.15833	194
46.16667	193
46.17500	190
46.18333	184
46.19167	178
46.20000	173
46.20833	169
46.21667	166
46.22500	167
46.23333	168
46.24167	168
46.25000	167
46.25833	163
46.26667	159
46.27500	155
46.28333	152
46.29167	151
46.30000	153
46.30833	155
46.31667	156
46.32500	154
46.33333	149
46.34167	143
46.35000	137
46.35833	131
46.36667	125
46.37500	121
46.38333	119
46.39167	118
46.40000	120
46.40833	124
46.41667	125
46.42500	125
46.43333	123
46.44167	121
46.45000	118
46.45833	118
46.46667	119
46.47500	121
46.48333	121
46.49167	118
46.50000	114
46.50833	109
46.51667	106
46.52500	106
46.53333	109
46.54167	113
46.55000	117
46.55833	120
46.56667	121
46.57500	119
46.58333	115
46.59167	110
46.60000	105
46.60833	102
46.61667	99
46.62500	98
46.63333	96
46.64167	95
46.65000	94
46.65833	94
46.66667	95
46.67500	97
46.68333	98
46.69167	98
46.70000	97
46.70833	97
46.71667	98
46.72500	100
46.73333	101
46.74167	100
46.75000	97
46.75833	94
46.76667	91
46.77500	90
46.78333	92
46.79167	95
46.80000	98
46.80833	100
46.81667	102
46.82500	103
46.83333	102
46.84167	101
46.85000	98
46.85833	96
46.86667	93
46.87500	91
46.88333	91
46.89167	93
46.90000	95
46.90833	96
46.91667	98
46.92500	98
46.93333	97
46.94167	95
46.95000	93
46.95833	92
46.96667	91
46.97500	91
46.98333	93
46.99167	96
47.00000	98
47.00833	99
47.01667	100
47.02500	102
47.03333	104
47.04167	106
47.05000	108
47.05833	108
47.06667	105
47.07500	102
47.08333	100
47.09167	99
47.10000	100
47.10833	102
47.11667	105
47.12500	110
47.13333	114
47.14167	116
47.15000	116
47.15833	114
47.16667	111
47.17500	109
47.18333	110
47.19167	112
47.20000	113
47.20833	114
47.21667	114
47.22500	113
47.23333	111
47.24167	107
47.25000	103
47.25833	100
47.26667	97
47.27500	95
47.28333	94
47.29167	95
47.30000	96
47.30833	95
47.31667	94
47.32500	93
47.33333	93
47.34167	94
47.35000	95
47.35833	96
47.36667	96
47.37500	95
47.38333	92
47.39167	90
47.40000	89
47.40833	90
47.41667	93
47.42500	96
47.43333	99
47.44167	102
47.45000	104
47.45833	107
47.46667	108
47.47500	107
47.48333	103
47.49167	98
47.50000	92
47.50833	87
47.51667	84
47.52500	82
47.53333	83
47.54167	85
47.55000	89
47.55833	92
47.56667	93
47.57500	92
47.58333	90
47.59167	87
47.60000	83
47.60833	78
47.61667	73
47.62500	68
47.63333	63
47.64167	61
47.65000	60
47.65833	61
47.66667	63
47.67500	66
47.68333	69
47.69167	73
47.70000	75
47.70833	78
47.71667	79
47.72500	79
47.73333	79
47.74167	77
47.75000	76
47.75833	76
47.76667	76
47.77500	77
47.78333	80
47.79167	81
47.80000	80
47.80833	77
47.81667	74
47.82500	73
47.83333	74
47.84167	77
47.85000	80
47.85833	81
47.86667	80
47.87500	79
47.88333	79
47.89167	80
47.90000	81
47.90833	80
47.91667	80
47.92500	81
47.93333	84
47.94167	88
47.95000	91
47.95833	93
47.96667	92
47.97500	90
47.98333	88
47.99167	87
48.00000	85
48.00833	81
48.01667	78
48.02500	76
48.03333	75
48.04167	76
48.05000	77
48.05833	79
48.06667	79
48.07500	78
48.08333	78
48.09167	78
48.10000	79
48.10833	79
48.11667	77
48.12500	76
48.13333	74
48.14167	72
48.15000	71
48.15833	73
48.16667	78
48.17500	83
48.18333	86
48.19167	85
48.20000	79
48.20833	72
48.21667	66
48.22500	64
48.23333	65
48.24167	67
48.25000	69
48.25833	69
48.26667	68
48.27500	65
48.28333	63
48.29167	61
48.30000	60
48.30833	60
48.31667	59
48.32500	58
48.33333	56
48.34167	54
48.35000	52
48.35833	49
48.36667	48
48.37500	48
48.38333	50
48.39167	54
48.40000	59
48.40833	65
48.41667	71
48.42500	74
48.43333	75
48.44167	74
48.45000	72
48.45833	67
48.46667	61
48.47500	55
48.48333	51
48.49167	48
48.50000	47
48.50833	48
48.51667	48
48.52500	48
48.53333	46
48.54167	46
48.55000	46
48.55833	47
48.56667	46
48.57500	43
48.58333	38
48.59167	33
48.60000	31
48.60833	31
48.61667	33
48.62500	36
48.63333	38
48.64167	40
48.65000	41
48.65833	41
48.66667	39
48.67500	35
48.68333	30
48.69167	25
48.70000	21
48.70833	19
48.71667	19
48.72500	18
48.73333	19
48.74167	19
48.75000	19
48.75833	20
48.76667	20
48.77500	21
48.78333	20
48.79167	20
48.80000	18
48.80833	17
48.81667	17
48.82500	16
48.83333	17
48.84167	19
48.85000	21
48.85833	23
48.86667	25
48.87500	26
48.88333	26
48.89167	26
48.90000	25
48.90833	24
48.91667	24
48.92500	24
48.93333	24
48.94167	24
48.95000	23
48.95833	21
48.96667	18
48.97500	16
48.98333	15
48.99167	15
49.00000	15
49.00833	15
49.01667	15
49.02500	18
49.03333	21
49.04167	23
49.05000	23
49.05833	23
49.06667	22
49.07500	20
49.08333	20
49.09167	19
49.10000	18
49.10833	16
49.11667	14
49.12500	11
49.13333	9
49.14167	9
49.15000	10
49.15833	12
49.16667	15
49.17500	18
49.18333	20
49.19167	21
49.20000	20
49.20833	17
49.21667	13
49.22500	10
49.23333	8
49.24167	6
49.25000	6
49.25833	6
49.26667	3
49.27500	1
49.28333	0
49.29167	2
49.30000	4
49.30833	8
49.31667	10
49.32500	12
49.33333	13
49.34167	14
49.35000	15
49.35833	14
49.36667	13
49.37500	11
49.38333	8
49.39167	6
49.40000	5
49.40833	6
49.41667	8
49.42500	9
49.43333	9
49.44167	7
49.45000	6
49.45833	8
49.46667	11
49.47500	16
49.48333	20
49.49167	22
49.50000	22
49.50833	20
49.51667	17
49.52500	16
49.53333	15
49.54167	16
49.55000	17
49.55833	16
49.56667	12
49.57500	9
49.58333	6
49.59167	4
49.60000	3
49.60833	2
49.61667	2
49.62500	-0
49.63333	-3
49.64167	-2
49.65000	1
49.65833	6
49.66667	12
49.67500	15
49.68333	16
49.69167	13
49.70000	10
49.70833	7
49.71667	6
49.72500	6
49.73333	7
49.74167	8
49.75000	8
49.75833	7
49.76667	7
49.77500	8
49.78333	7
49.79167	6
49.80000	7
49.80833	9
49.81667	11
49.82500	13
49.83333	13
49.84167	11
49.85000	8
49.85833	6
49.86667	5
49.87500	6
49.88333	8
49.89167	11
49.90000	12
49.90833	12
49.91667	11
49.92500	7
49.93333	4
49.94167	3
49.95000	5
49.95833	6
49.96667	7
49.97500	6
49.98333	5
49.99167	4
50.00000	4
50.00833	6
50.01667	8
50.02500	9
50.03333	9
50.04167	9
50.05000	9
50.05833	8
50.06667	6
50.07500	3
50.08333	-0
50.09167	-4
50.10000	-7
50.10833	-9
50.11667	-10
50.12500	-9
50.13333	-7
50.14167	-5
50.15000	-3
50.15833	-1
50.16667	1
50.17500	2
50.18333	3
50.19167	4
50.20000	4
50.20833	2
50.21667	0
50.22500	-2
50.23333	-4
50.24167	-5
50.25000	-4
50.25833	-2
50.26667	0
50.27500	2
50.28333	5
50.29167	7
50.30000	8
50.30833	8
50.31667	6
50.32500	2
50.33333	-3
50.34167	-6
50.35000	-8
50.35833	-9
50.36667	-7
50.37500	-5
50.38333	-3
50.39167	-1
50.40000	2
50.40833	4
50.41667	6
50.42500	7
50.43333	5
50.44167	0
50.45000	-5
50.45833	-11
50.46667	-15
50.47500	-17
50.48333	-17
50.49167	-15
50.50000	-11
50.50833	-7
50.51667	-2
50.52500	4
50.53333	9
50.54167	12
50.55000	13
50.55833	12
50.56667	8
50.57500	3
50.58333	-2
50.59167	-6
50.60000	-7
50.60833	-6
50.61667	-4
50.62500	-2
50.63333	1
50.64167	5
50.65000	8
50.65833	10
50.66667	9
50.67500	6
50.68333	3
50.69167	-2
50.70000	-5
50.70833	-6
50.71667	-7
50.72500	-9
50.73333	-11
50.74167	-14
50.75000	-16
50.75833	-17
50.76667	-17
50.77500	-15
50.78333	-12
50.79167	-9
50.80000	-8
50.80833	-9
50.81667	-12
50.82500	-13
50.83333	-13
50.84167	-9
50.85000	-4
50.85833	1
50.86667	5
50.87500	6
50.88333	4
50.89167	1
50.90000	-2
50.90833	-5
50.91667	-8
50.92500	-10
50.93333	-12
50.94167	-14
50.95000	-15
50.95833	-16
50.96667	-14
50.97500	-11
50.98333	-10
50.99167	-9
51.00000	-9
51.00833	-8
51.01667	-7
51.02500	-5
51.03333	-4
51.04167	-3
51.05000	-3
51.05833	-3
51.06667	-3
51.07500	-1
51.08333	2
51.09167	4
51.10000	6
51.10833	6
51.11667	5
51.12500	3
51.13333	-0
51.14167	-2
51.15000	-2
51.15833	-0
51.16667	2
51.17500	3
51.18333	3
51.19167	-0
51.20000	-5
51.20833	-9
51.21667	-12
51.22500	-11
51.23333	-9
51.24167	-6
51.25000	-5
51.25833	-4
51.26667	-5
51.27500	-6
51.28333	-6
51.29167	-5
51.30000	-5
51.30833	-5
51.31667	-6
51.32500	-6
51.33333	-6
51.34167	-3
51.35000	1
51.35833	5
51.36667	8
51.37500	9
51.38333	7
51.39167	3
51.40000	-1
51.40833	-5
51.41667	-7
51.42500	-7
51.43333	-6
51.44167	-4
51.45000	-1
51.45833	2
51.46667	5
51.47500	8
51.48333	11
51.49167	13
51.50000	15
51.50833	15
51.51667	14
51.52500	13
51.53333	12
51.54167	9
51.55000	5
51.55833	-0
51.56667	-7
51.57500	-12
51.58333	-15
51.59167	-16
51.60000	-16
51.60833	-14
51.61667	-12
51.62500	-10
51.63333	-6
51.64167	-0
51.65000	6
51.65833	10
51.66667	11
51.67500	10
51.68333	6
51.69167	1
51.70000	-3
51.70833	-5
51.71667	-6
51.72500	-5
51.73333	-3
51.74167	-2
51.75000	-0
51.75833	1
51.76667	3
51.77500	4
51.78333	5
51.79167	5
51.80000	4
51.80833	4
51.81667	5
51.82500	8
51.83333	10
51.84167	11
51.85000	9
51.85833	4
51.86667	-3
51.87500	-9
51.88333	-13
51.89167	-15
51.90000	-14
51.90833	-12
51.91667	-10
51.92500	-9
51.93333	-9
51.94167	-11
51.95000	-13
51.95833	-13
51.96667	-10
51.97500	-6
51.98333	-1
51.99167	3
52.00000	5
52.00833	5
52.01667	3
52.02500	-1
52.03333	-4
52.04167	-6
52.05000	-5
52.05833	-3
52.06667	-0
52.07500	1
52.08333	0
52.09167	-1
52.10000	-2
52.10833	-3
52.11667	-2
52.12500	-2
52.13333	-2
52.14167	-2
52.15000	-2
52.15833	-2
52.16667	-3
52.17500	-3
52.18333	-4
52.19167	-5
52.20000	-5
52.20833	-5
52.21667	-4
52.22500	-2
52.23333	-0
52.24167	1
52.25000	-0
52.25833	-2
52.26667	-3
52.27500	-5
52.28333	-6
52.29167	-6
52.30000	-6
52.30833	-5
52.31667	-5
52.32500	-6
52.33333	-8
52.34167	-10
52.35000	-12
52.35833	-14
52.36667	-15
52.37500	-15
52.38333	-15
52.39167	-16
52.40000	-17
52.40833	-17
52.41667	-17
52.42500	-15
52.43333	-11
52.44167	-8
52.45000	-5
52.45833	-5
52.46667	-6
52.47500	-8
52.48333	-8
52.49167	-8
52.50000	-6
52.50833	-5
52.51667	-4
52.52500	-7
52.53333	-11
52.54167	-13
52.55000	-14
52.55833	-11
52.56667	-7
52.57500	-4
52.58333	-1
52.59167	0
52.60000	0
52.60833	-1
52.61667	-3
52.62500	-5
52.63333	-7
52.64167	-7
52.65000	-7
52.65833	-6
52.66667	-6
52.67500	-6
52.68333	-8
52.69167	-11
52.70000	-11
52.70833	-9
52.71667	-6
52.72500	-2
52.73333	1
52.74167	2
52.75000	-0
52.75833	-3
52.76667	-5
52.77500	-6
52.78333	-5
52.79167	-4
52.80000	-3
52.80833	-5
52.81667	-8
52.82500	-12
52.83333	-16
52.84167	-19
52.85000	-21
52.85833	-22
52.86667	-23
52.87500	-23
52.88333	-21
52.89167	-18
52.90000	-16
52.90833	-14
52.91667	-15
52.92500	-16
52.93333	-17
52.94167	-17
52.95000	-14
52.95833	-12
52.96667	-10
52.97500	-8
52.98333	-8
52.99167	-9
53.00000	-9
53.00833	-7
53.01667	-4
53.02500	-1
53.03333	1
53.04167	2
53.05000	2
53.05833	1
53.06667	-1
53.07500	-3
53.08333	-4
53.09167	-5
53.10000	-7
53.10833	-7
53.11667	-7
53.12500	-6
53.13333	-4
53.14167	-2
53.15000	-2
53.15833	-4
53.16667	-7
53.17500	-9
53.18333	-9
53.19167	-8
53.20000	-6
53.20833	-6
53.21667	-6
53.22500	-7
53.23333	-8
53.24167	-8
53.25000	-8
53.25833	-6
53.26667	-5
53.27500	-5
53.28333	-7
53.29167	-10
53.30000	-12
53.30833	-13
53.31667	-13
53.32500	-13
53.33333	-12
53.34167	-12
53.35000	-13
53.35833	-15
53.36667	-18
53.37500	-20
53.38333	-21
53.39167	-20
53.40000	-17
53.40833	-13
53.41667	-9
53.42500	-7
53.43333	-6
53.44167	-5
53.45000	-4
53.45833	-5
53.46667	-6
53.47500	-9
53.48333	-13
53.49167	-15
53.50000	-15
53.50833	-14
53.51667	-13
53.52500	-13
53.53333	-14
53.54167	-14
53.55000	-12
53.55833	-8
53.56667	-4
53.57500	1
53.58333	5
53.59167	7
53.60000	7
53.60833	5
53.61667	2
53.62500	-1
53.63333	-4
53.64167	-3
53.65000	-1
53.65833	0
53.66667	0
53.67500	-1
53.68333	-3
53.69167	-6
53.70000	-6
53.70833	-4
53.71667	-2
53.72500	1
53.73333	2
53.74167	2
53.75000	2
53.75833	2
53.76667	3
53.77500	4
53.78333	7
53.79167	8
53.80000	7
53.80833	5
53.81667	1
53.82500	-2
53.83333	-5
53.84167	-5
53.85000	-4
53.85833	-2
53.86667	-1
53.87500	-1
53.88333	-2
53.89167	-3
53.90000	-4
53.90833	-5
53.91667	-7
53.92500	-8
53.93333	-9
53.94167	-9
53.95000	-8
53.95833	-6
53.96667	-5
53.97500	-5
53.98333	-5
53.99167	-4
54.00000	-3
54.00833	-2
54.01667	-1
54.02500	1
54.03333	4
54.04167	6
54.05000	9
54.05833	11
54.06667	12
54.07500	13
54.08333	14
54.09167	15
54.10000	17
54.10833	21
54.11667	24
54.12500	27
54.13333	28
54.14167	27
54.15000	24
54.15833	20
54.16667	17
54.17500	15
54.18333	14
54.19167	15
54.20000	14
54.20833	14
54.21667	12
54.22500	12
54.23333	14
54.24167	17
54.25000	21
54.25833	25
54.26667	27
54.27500	28
54.28333	29
54.29167	31
54.30000	35
54.30833	40
54.31667	45
54.32500	47
54.33333	46
54.34167	42
54.35000	38
54.35833	35
54.36667	36
54.37500	40
54.38333	44
54.39167	48
54.40000	51
54.40833	53
54.41667	55
54.42500	55
54.43333	56
54.44167	57
54.45000	59
54.45833	62
54.46667	66
54.47500	70
54.48333	72
54.49167	73
54.50000	75
54.50833	79
54.51667	86
54.52500	95
54.53333	105
54.54167	112
54.55000	116
54.55833	117
54.56667	115
54.57500	112
54.58333	110
54.59167	110
54.60000	109
54.60833	110
54.61667	110
54.62500	111
54.63333	114
54.64167	119
54.65000	126
54.65833	132
54.66667	137
54.67500	140
54.68333	143
54.69167	146
54.70000	149
54.70833	153
54.71667	158
54.72500	165
54.73333	172
54.74167	178
54.75000	184
54.75833	189
54.76667	192
54.77500	196
54.78333	200
54.79167	205
54.80000	208
54.80833	209
54.81667	210
54.82500	211
54.83333	214
54.84167	219
54.85000	225
54.85833	231
54.86667	236
54.87500	239
54.88333	239
54.89167	238
54.90000	238
54.90833	242
54.91667	248
54.92500	257
54.93333	266
54.94167	273
54.95000	280
54.95833	287
54.96667	293
54.97500	298
54.98333	301
54.99167	303
55.00000	305
55.00833	307
55.01667	310
55.02500	314
55.03333	319
55.04167	324
55.05000	329
55.05833	333
55.06667	337
55.07500	339
55.08333	342
55.09167	344
55.10000	347
55.10833	350
55.11667	353
55.12500	355
55.13333	359
55.14167	362
55.15000	366
55.15833	369
55.16667	370
55.17500	369
55.18333	367
55.19167	366
55.20000	367
55.20833	371
55.21667	377
55.22500	387
55.23333	396
55.24167	404
55.25000	410
55.25833	414
55.26667	415
55.27500	416
55.28333	415
55.29167	414
55.30000	414
55.30833	414
55.31667	415
55.32500	416
55.33333	418
55.34167	420
55.35000	422
55.35833	424
55.36667	426
55.37500	427
55.38333	429
55.39167	431
55.40000	432
55.40833	431
55.41667	432
55.42500	434
55.43333	439
55.44167	444
55.45000	449
55.45833	451
55.46667	450
55.47500	449
55.48333	448
55.49167	449
55.50000	453
55.50833	459
55.51667	463
55.52500	466
55.53333	466
55.54167	465
55.55000	463
55.55833	462
55.56667	463
55.57500	464
55.58333	465
55.59167	465
55.60000	465
55.60833	466
55.61667	468
55.62500	468
55.63333	467
55.64167	467
55.65000	467
55.65833	468
55.66667	468
55.67500	468
55.68333	467
55.69167	465
55.70000	464
55.70833	465
55.71667	466
55.72500	467
55.73333	469
55.74167	472
55.75000	475
55.75833	478
55.76667	481
55.77500	482
55.78333	482
55.79167	480
55.80000	477
55.80833	473
55.81667	469
55.82500	464
55.83333	459
55.84167	455
55.85000	453
55.85833	454
55.86667	458
55.87500	462
55.88333	465
55.89167	468
55.90000	469
55.90833	469
55.91667	466
55.92500	461
55.93333	456
55.94167	452
55.95000	450
55.95833	449
55.96667	447
55.97500	444
55.98333	440
55.99167	436
56.00000	433
56.00833	432
56.01667	433
56.02500	435
56.03333	438
56.04167	440
56.05000	439
56.05833	436
56.06667	432
56.07500	428
56.08333	424
56.09167	421
56.10000	417
56.10833	412
56.11667	408
56.12500	407
56.13333	407
56.14167	408
56.15000	409
56.15833	407
56.16667	402
56.17500	398
56.18333	395
56.19167	393
56.20000	393
56.20833	393
56.21667	392
56.22500	389
56.23333	385
56.24167	381
56.25000	377
56.25833	375
56.26667	374
56.27500	374
56.28333	373
56.29167	372
56.30000	370
56.30833	368
56.31667	366
56.32500	363
56.33333	359
56.34167	355
56.35000	351
56.35833	348
56.36667	347
56.37500	347
56.38333	347
56.39167	346
56.40000	345
56.40833	340
56.41667	335
56.42500	327
56.43333	321
56.44167	315
56.45000	312
56.45833	310
56.46667	308
56.47500	306
56.48333	302
56.49167	298
56.50000	294
56.50833	292
56.51667	292
56.52500	294
56.53333	296
56.54167	295
56.55000	293
56.55833	289
56.56667	285
56.57500	280
56.58333	277
56.59167	274
56.60000	271
56.60833	269
56.61667	267
56.62500	266
56.63333	267
56.64167	266
56.65000	264
56.65833	261
56.66667	257
56.67500	252
56.68333	248
56.69167	243
56.70000	240
56.70833	238
56.71667	238
56.72500	239
56.73333	242
56.74167	246
56.75000	249
56.75833	250
56.76667	249
56.77500	245
56.78333	241
56.79167	236
56.80000	231
56.80833	226
56.81667	221
56.82500	216
56.83333	211
56.84167	208
56.85000	206
56.85833	207
56.86667	208
56.87500	210
56.88333	211
56.89167	212
56.90000	210
56.90833	207
56.91667	203
56.92500	200
56.93333	197
56.94167	194
56.95000	191
56.95833	188
56.96667	184
56.97500	181
56.98333	180
56.99167	180
57.00000	180
57.00833	178
57.01667	175
57.02500	171
57.03333	168
57.04167	167
57.05000	169
57.05833	171
57.06667	172
57.07500	171
57.08333	170
57.09167	167
57.10000	165
57.10833	164
57.11667	162
57.12500	160
57.13333	159
57.14167	158
57.15000	158
57.15833	157
57.16667	155
57.17500	153
57.18333	152
57.19167	152
57.20000	153
57.20833	154
57.21667	153
57.22500	148
57.23333	142
57.24167	137
57.25000	134
57.25833	133
57.26667	132
57.27500	130
57.28333	127
57.29167	123
57.30000	122
57.30833	123
57.31667	125
57.32500	128
57.33333	130
57.34167	131
57.35000	131
57.35833	130
57.36667	129
57.37500	128
57.38333	128
57.39167	128
57.40000	128
57.40833	127
57.41667	126
57.42500	125
57.43333	126
57.44167	129
57.45000	131
57.45833	132
57.46667	129
57.47500	125
57.48333	120
57.49167	114
57.50000	111
57.50833	109
57.51667	109
57.52500	110
57.53333	111
57.54167	111
57.55000	110
57.55833	108
57.56667	105
57.57500	103
57.58333	102
57.59167	102
57.60000	104
57.60833	106
57.61667	108
57.62500	109
57.63333	108
57.64167	106
57.65000	103
57.65833	100
57.66667	99
57.67500	99
57.68333	98
57.69167	96
57.70000	93
57.70833	90
57.71667	88
57.72500	86
57.73333	87
57.74167	88
57.75000	91
57.75833	94
57.76667	96
57.77500	98
57.78333	99
57.79167	99
57.80000	98
57.80833	95
57.81667	91
57.82500	87
57.83333	84
57.84167	82
57.85000	82
57.85833	82
57.86667	80
57.87500	78
57.88333	75
57.89167	73
57.90000	71
57.90833	71
57.91667	70
57.92500	69
57.93333	68
57.94167	67
57.95000	68
57.95833	71
57.96667	74
57.97500	77
57.98333	78
57.99167	78
58.00000	76
58.00833	73
58.01667	70
58.02500	68
58.03333	67
58.04167	66
58.05000	66
58.05833	67
58.06667	67
58.07500	67
58.08333	67
58.09167	66
58.10000	63
58.10833	57
58.11667	52
58.12500	50
58.13333	51
58.14167	56
58.15000	62
58.15833	66
58.16667	65
58.17500	63
58.18333	60
58.19167	57
58.20000	54
58.20833	51
58.21667	48
58.22500	44
58.23333	41
58.24167	41
58.25000	44
58.25833	47
58.26667	49
58.27500	48
58.28333	46
58.29167	44
58.30000	42
58.30833	42
58.31667	42
58.32500	43
58.33333	44
58.34167	46
58.35000	47
58.35833	48
58.36667	49
58.37500	48
58.38333	48
58.39167	48
58.40000	47
58.40833	48
58.41667	48
58.42500	47
58.43333	44
58.44167	40
58.45000	35
58.45833	32
58.46667	31
58.47500	33
58.48333	37
58.49167	42
58.50000	45
58.50833	44
58.51667	43
58.52500	41
58.53333	40
58.54167	41
58.55000	43
58.55833	44
58.56667	44
58.57500	43
58.58333	42
58.59167	41
58.60000	40
58.60833	39
58.61667	38
58.62500	37
58.63333	36
58.64167	37
58.65000	38
58.65833	40
58.66667	42
58.67500	44
58.68333	45
58.69167	44
58.70000	40
58.70833	35
58.71667	30
58.72500	26
58.73333	24
58.74167	23
58.75000	23
58.75833	22
58.76667	20
58.77500	18
58.78333	19
58.79167	21
58.80000	22
58.80833	22
58.81667	21
58.82500	19
58.83333	19
58.84167	19
58.85000	20
58.85833	20
58.86667	18
58.87500	16
58.88333	14
58.89167	14
58.90000	14
58.90833	16
58.91667	16
58.92500	16
58.93333	14
58.94167	11
58.95000	8
58.95833	7
58.96667	9
58.97500	12
58.98333	14
58.99167	14
59.00000	13
59.00833	12
59.01667	11
59.02500	12
59.03333	13
59.04167	14
59.05000	15
59.05833	15
59.06667	16
59.07500	17
59.08333	19
59.09167	20
59.10000	20
59.10833	19
59.11667	17
59.12500	16
59.13333	15
59.14167	13
59.15000	11
59.15833	9
59.16667	9
59.17500	10
59.18333	13
59.19167	15
59.20000	14
59.20833	12
59.21667	11
59.22500	12
59.23333	15
59.24167	18
59.25000	21
59.25833	20
59.26667	15
59.27500	9
59.28333	6
59.29167	6
59.30000	9
59.30833	13
59.31667	16
59.32500	15
59.33333	13
59.34167	10
59.35000	8
59.35833	8
59.36667	9
59.37500	10
59.38333	11
59.39167	10
59.40000	10
59.40833	10
59.41667	10
59.42500	9
59.43333	7
59.44167	5
59.45000	3
59.45833	3
59.46667	6
59.47500	10
59.48333	13
59.49167	14
59.50000	15
59.50833	17
59.51667	19
59.52500	21
59.53333	22
59.54167	21
59.55000	18
59.55833	15
59.56667	10
59.57500	6
59.58333	2
59.59167	-2
59.60000	-3
59.60833	-4
59.61667	-3
59.62500	-1
59.63333	0
59.64167	2
59.65000	2
59.65833	2
59.66667	-1
59.67500	-3
59.68333	-2
59.69167	2
59.70000	7
59.70833	12
59.71667	17
59.72500	19
59.73333	20
59.74167	21
59.75000	20
59.75833	19
59.76667	17
59.77500	14
59.78333	11
59.79167	8
59.80000	5
59.80833	5
59.81667	6
59.82500	8
59.83333	10
59.84167	11
59.85000	11
59.85833	11
59.86667	9
59.87500	7
59.88333	4
59.89167	2
59.90000	-2
59.90833	-5
59.91667	-7
59.92500	-8
59.93333	-6
59.94167	-3
59.95000	-0
59.95833	2
59.96667	3
59.97500	2
59.98333	1
59.99167	0
60.00000	0

[LC Chromatogram(Detector A-Ch2)]
Interval(msec)	500
# of Points	7201
Start Time(min)	0.000
End Time(min)	60.000
Intensity Units	mV
Intensity Multiplier	0.001
Wavelength(nm)	230
R.Time (min)	Intensity
0.00000	-33
0.00833	-33
0.01667	-5
0.02500	4
0.03333	8
0.04167	10
0.05000	12
0.05833	13
0.06667	13
0.07500	13
0.08333	13
0.09167	14
0.10000	14
0.10833	12
0.11667	9
0.12500	5
0.13333	3
0.14167	3
0.15000	4
0.15833	5
0.16667	7
0.17500	7
0.18333	8
0.19167	9
0.20000	11
0.20833	13
0.21667	14
0.22500	14
0.23333	13
0.24167	11
0.25000	11
0.25833	12
0.26667	14
0.27500	16
0.28333	18
0.29167	17
0.30000	15
0.30833	12
0.31667	12
0.32500	12
0.33333	13
0.34167	13
0.35000	11
0.35833	7
0.36667	3
0.37500	2
0.38333	4
0.39167	8
0.40000	12
0.40833	15
0.41667	15
0.42500	14
0.43333	13
0.44167	14
0.45000	15
0.45833	16
0.46667	17
0.47500	17
0.48333	17
0.49167	15
0.50000	13
0.50833	11
0.51667	9
0.52500	8
0.53333	8
0.54167	10
0.55000	12
0.55833	15
0.56667	18
0.57500	23
0.58333	28
0.59167	32
0.60000	33
0.60833	31
0.61667	26
0.62500	21
0.63333	17
0.64167	13
0.65000	10
0.65833	7
0.66667	5
0.67500	5
0.68333	6
0.69167	8
0.70000	9
0.70833	10
0.71667	9
0.72500	7
0.73333	6
0.74167	6
0.75000	6
0.75833	7
0.76667	8
0.77500	9
0.78333	10
0.79167	12
0.80000	14
0.80833	15
0.81667	14
0.82500	11
0.83333	8
0.84167	5
0.85000	2
0.85833	-0
0.86667	-1
0.87500	-1
0.88333	1
0.89167	3
0.90000	3
0.90833	2
0.91667	1
0.92500	1
0.93333	3
0.94167	6
0.95000	8
0.95833	7
0.96667	4
0.97500	-1
0.98333	-5
0.99167	-6
1.00000	-4
1.00833	-1
1.01667	2
1.02500	3
1.03333	4
1.04167	3
1.05000	2
1.05833	1
1.06667	0
1.07500	1
1.08333	3
1.09167	5
1.10000	7
1.10833	9
1.11667	10
1.12500	10
1.13333	9
1.14167	8
1.15000	7
1.15833	5
1.16667	4
1.17500	4
1.18333	5
1.19167	8
1.20000	12
1.20833	14
1.21667	16
1.22500	15
1.23333	14
1.24167	12
1.25000	11
1.25833	9
1.26667	8
1.27500	6
1.28333	4
1.29167	3
1.30000	3
1.30833	2
1.31667	0
1.32500	-1
1.33333	-2
1.34167	-2
1.35000	-3
1.35833	-2
1.36667	-2
1.37500	-1
1.38333	1
1.39167	2
1.40000	3
1.40833	3
1.41667	3
1.42500	3
1.43333	3
1.44167	4
1.45000	4
1.45833	5
1.46667	5
1.47500	5
1.48333	4
1.49167	3
1.50000	3
1.50833	3
1.51667	4
1.52500	5
1.53333	5
1.54167	3
1.55000	2
1.55833	2
1.56667	4
1.57500	6
1.58333	8
1.59167	8
1.60000	7
1.60833	5
1.61667	3
1.62500	2
1.63333	2
1.64167	1
1.65000	0
1.65833	-2
1.66667	-4
1.67500	-6
1.68333	-7
1.69167	-7
1.70000	-5
1.70833	-3
1.71667	1
1.72500	4
1.73333	5
1.74167	5
1.75000	3
1.75833	-0
1.76667	-4
1.77500	-7
1.78333	-9
1.79167	-11
1.80000	-10
1.80833	-9
1.81667	-6
1.82500	-4
1.83333	-1
1.84167	0
1.85000	1
1.85833	0
1.86667	-1
1.87500	-3
1.88333	-5
1.89167	-7
1.90000	-9
1.90833	-11
1.91667	-13
1.92500	-12
1.93333	-9
1.94167	-5
1.95000	-1
1.95833	2
1.96667	2
1.97500	1
1.98333	-2
1.99167	-3
2.00000	-4
2.00833	-4
2.01667	-5
2.02500	-6
2.03333	-6
2.04167	-5
2.05000	-3
2.05833	-2
2.06667	-1
2.07500	-1
2.08333	-3
2.09167	-5
2.10000	-7
2.10833	-7
2.11667	-6
2.12500	-3
2.13333	0
2.14167	2
2.15000	3
2.15833	1
2.16667	-2
2.17500	-4
2.18333	-6
2.19167	-7
2.20000	-8
2.20833	-10
2.21667	-12
2.22500	-13
2.23333	-13
2.24167	-11
2.25000	-8
2.25833	-4
2.26667	-1
2.27500	1
2.28333	1
2.29167	0
2.30000	-1
2.30833	-2
2.31667	-4
2.32500	-4
2.33333	-3
2.34167	-2
2.35000	-1
2.35833	-1
2.36667	-3
2.37500	-4
2.38333	-4
2.39167	-4
2.40000	-2
2.40833	-1
2.41667	-1
2.42500	-3
2.43333	-5
2.44167	-8
2.45000	-11
2.45833	-14
2.46667	-17
2.47500	-19
2.48333	-19
2.49167	-18
2.50000	-16
2.50833	-13
2.51667	-10
2.52500	-9
2.53333	-10
2.54167	-12
2.55000	-15
2.55833	-17
2.56667	-19
2.57500	-19
2.58333	-17
2.59167	-14
2.60000	-10
2.60833	-7
2.61667	-5
2.62500	-5
2.63333	-5
2.64167	-6
2.65000	-7
2.65833	-9
2.66667	-10
2.67500	-10
2.68333	-10
2.69167	-10
2.70000	-11
2.70833	-13
2.71667	-14
2.72500	-14
2.73333	-13
2.74167	-11
2.75000	-10
2.75833	-10
2.76667	-10
2.77500	-10
2.78333	-11
2.79167	-12
2.80000	-13
2.80833	-15
2.81667	-17
2.82500	-19
2.83333	-20
2.84167	-20
2.85000	-20
2.85833	-20
2.86667	-20
2.87500	-19
2.88333	-17
2.89167	-14
2.90000	-12
2.90833	-10
2.91667	-8
2.92500	-6
2.93333	-5
2.94167	-5
2.95000	-5
2.95833	-5
2.96667	-5
2.97500	-4
2.98333	-3
2.99167	-3
3.00000	-4
3.00833	-6
3.01667	-8
3.02500	-10
3.03333	-11
3.04167	-11
3.05000	-11
3.05833	-10
3.06667	-10
3.07500	-11
3.08333	-13
3.09167	-15
3.10000	-18
3.10833	-19
3.11667	-19
3.12500	-18
3.13333	-17
3.14167	-17
3.15000	-16
3.15833	-15
3.16667	-15
3.17500	-15
3.18333	-16
3.19167	-18
3.20000	-20
3.20833	-21
3.21667	-21
3.22500	-20
3.23333	-19
3.24167	-18
3.25000	-17
3.25833	-18
3.26667	-18
3.27500	-16
3.28333	-13
3.29167	-10
3.30000	-8
3.30833	-8
3.31667	-9
3.32500	-11
3.33333	-14
3.34167	-17
3.35000	-21
3.35833	-24
3.36667	-26
3.37500	-27
3.38333	-26
3.39167	-26
3.40000	-27
3.40833	-28
3.41667	-29
3.42500	-29
3.43333	-29
3.44167	-30
3.45000	-32
3.45833	-33
3.46667	-33
3.47500	-32
3.48333	-30
3.49167	-27
3.50000	-24
3.50833	-22
3.51667	-20
3.52500	-17
3.53333	-15
3.54167	-14
3.55000	-13
3.55833	-13
3.56667	-13
3.57500	-12
3.58333	-10
3.59167	-8
3.60000	-6
3.60833	-5
3.61667	-6
3.62500	-7
3.63333	-7
3.64167	-8
3.65000	-8
3.65833	-9
3.66667	-12
3.67500	-14
3.68333	-17
3.69167	-21
3.70000	-24
3.70833	-26
3.71667	-27
3.72500	-26
3.73333	-23
3.74167	-20
3.75000	-19
3.75833	-18
3.76667	-19
3.77500	-20
3.78333	-21
3.79167	-22
3.80000	-23
3.80833	-24
3.81667	-25
3.82500	-27
3.83333	-27
3.84167	-27
3.85000	-25
3.85833	-22
3.86667	-19
3.87500	-18
3.88333	-18
3.89167	-18
3.90000	-18
3.90833	-19
3.91667	-19
3.92500	-20
3.93333	-22
3.94167	-25
3.95000	-28
3.95833	-28
3.96667	-27
3.97500	-26
3.98333	-25
3.99167	-24
4.00000	-24
4.00833	-23
4.01667	-22
4.02500	-20
4.03333	-19
4.04167	-18
4.05000	-18
4.05833	-20
4.06667	-23
4.07500	-26
4.08333	-29
4.09167	-31
4.10000	-33
4.10833	-35
4.11667	-36
4.12500	-36
4.13333	-34
4.14167	-32
4.15000	-28
4.15833	-25
4.16667	-21
4.17500	-17
4.18333	-14
4.19167	-13
4.20000	-14
4.20833	-16
4.21667	-19
4.22500	-21
4.23333	-23
4.24167	-24
4.25000	-25
4.25833	-26
4.26667	-27
4.27500	-27
4.28333	-26
4.29167	-25
4.30000	-25
4.30833	-27
4.31667	-31
4.32500	-34
4.33333	-37
4.34167	-37
4.35000	-37
4.35833	-36
4.36667	-35
4.37500	-34
4.38333	-32
4.39167	-27
4.40000	-21
4.40833	-16
4.41667	-12
4.42500	-11
4.43333	-13
4.44167	-17
4.45000	-23
4.45833	-29
4.46667	-34
4.47500	-38
4.48333	-40
4.49167	-40
4.50000	-39
4.50833	-37
4.51667	-33
4.52500	-28
4.53333	-23
4.54167	-19
4.55000	-18
4.55833	-20
4.56667	-23
4.57500	-26
4.58333	-28
4.59167	-27
4.60000	-25
4.60833	-23
4.61667	-23
4.62500	-24
4.63333	-25
4.64167	-27
4.65000	-27
4.65833	-25
4.66667	-23
4.67500	-21
4.68333	-19
4.69167	-19
4.70000	-20
4.70833	-21
4.71667	-22
4.72500	-23
4.73333	-23
4.74167	-22
4.75000	-22
4.75833	-21
4.76667	-20
4.77500	-19
4.78333	-17
4.79167	-17
4.80000	-18
4.80833	-22
4.81667	-27
4.82500	-31
4.83333	-33
4.84167	-33
4.85000	-33
4.85833	-31
4.86667	-29
4.87500	-29
4.88333	-29
4.89167	-30
4.90000	-32
4.90833	-33
4.91667	-34
4.92500	-35
4.93333	-36
4.94167	-37
4.95000	-38
4.95833	-38
4.96667	-37
4.97500	-36
4.98333	-35
4.99167	-34
5.00000	-33
5.00833	-32
5.01667	-33
5.02500	-34
5.03333	-35
5.04167	-36
5.05000	-36
5.05833	-34
5.06667	-32
5.07500	-31
5.08333	-31
5.09167	-30
5.10000	-29
5.10833	-27
5.11667	-26
5.12500	-27
5.13333	-28
5.14167	-29
5.15000	-29
5.15833	-27
5.16667	-25
5.17500	-23
5.18333	-21
5.19167	-21
5.20000	-21
5.20833	-22
5.21667	-22
5.22500	-23
5.23333	-23
5.24167	-23
5.25000	-23
5.25833	-24
5.26667	-25
5.27500	-26
5.28333	-26
5.29167	-25
5.30000	-26
5.30833	-26
5.31667	-27
5.32500	-28
5.33333	-29
5.34167	-28
5.35000	-27
5.35833	-24
5.36667	-23
5.37500	-23
5.38333	-25
5.39167	-28
5.40000	-32
5.40833	-33
5.41667	-34
5.42500	-33
5.43333	-32
5.44167	-31
5.45000	-29
5.45833	-29
5.46667	-29
5.47500	-30
5.48333	-33
5.49167	-35
5.50000	-37
5.50833	-37
5.51667	-35
5.52500	-33
5.53333	-32
5.54167	-31
5.55000	-31
5.55833	-30
5.56667	-30
5.57500	-31
5.58333	-32
5.59167	-35
5.60000	-38
5.60833	-41
5.61667	-42
5.62500	-42
5.63333	-42
5.64167	-41
5.65000	-40
5.65833	-40
5.66667	-40
5.67500	-39
5.68333	-38
5.69167	-37
5.70000	-36
5.70833	-36
5.71667	-37
5.72500	-39
5.73333	-40
5.74167	-39
5.75000	-37
5.75833	-33
5.76667	-28
5.77500	-24
5.78333	-20
5.79167	-19
5.80000	-20
5.80833	-22
5.81667	-25
5.82500	-27
5.83333	-29
5.84167	-30
5.85000	-32
5.85833	-33
5.86667	-33
5.87500	-32
5.88333	-30
5.89167	-28
5.90000	-27
5.90833	-26
5.91667	-27
5.92500	-28
5.93333	-30
5.94167	-30
5.95000	-30
5.95833	-29
5.96667	-28
5.97500	-26
5.98333	-25
5.99167	-25
6.00000	-25
6.00833	-26
6.01667	-26
6.02500	-26
6.03333	-28
6.04167	-31
6.05000	-35
6.05833	-39
6.06667	-42
6.07500	-42
6.08333	-41
6.09167	-40
6.10000	-41
6.10833	-43
6.11667	-46
6.12500	-49
6.13333	-52
6.14167	-54
6.15000	-54
6.15833	-52
6.16667	-50
6.17500	-47
6.18333	-44
6.19167	-43
6.20000	-43
6.20833	-43
6.21667	-42
6.22500	-41
6.23333	-41
6.24167	-40
6.25000	-40
6.25833	-40
6.26667	-41
6.27500	-41
6.28333	-40
6.29167	-39
6.30000	-38
6.30833	-36
6.31667	-35
6.32500	-34
6.33333	-34
6.34167	-35
6.35000	-36
6.35833	-36
6.36667	-36
6.37500	-35
6.38333	-33
6.39167	-32
6.40000	-33
6.40833	-35
6.41667	-39
6.42500	-43
6.43333	-47
6.44167	-51
6.45000	-54
6.45833	-55
6.46667	-55
6.47500	-53
6.48333	-50
6.49167	-47
6.50000	-43
6.50833	-39
6.51667	-35
6.52500	-32
6.53333	-31
6.54167	-32
6.55000	-33
6.55833	-35
6.56667	-37
6.57500	-39
6.58333	-41
6.59167	-42
6.60000	-44
6.60833	-45
6.61667	-46
6.62500	-47
6.63333	-47
6.64167	-48
6.65000	-49
6.65833	-50
6.66667	-52
6.67500	-53
6.68333	-54
6.69167	-55
6.70000	-54
6.70833	-53
6.71667	-50
6.72500	-48
6.73333	-47
6.74167	-47
6.75000	-48
6.75833	-49
6.76667	-48
6.77500	-46
6.78333	-45
6.79167	-44
6.80000	-46
6.80833	-48
6.81667	-50
6.82500	-49
6.83333	-46
6.84167	-41
6.85000	-37
6.85833	-36
6.86667	-38
6.87500	-42
6.88333	-46
6.89167	-49
6.90000	-51
6.90833	-52
6.91667	-51
6.92500	-50
6.93333	-48
6.94167	-47
6.95000	-47
6.95833	-46
6.96667	-45
6.97500	-45
6.98333	-44
6.99167	-45
7.00000	-45
7.00833	-47
7.01667	-48
7.02500	-50
7.03333	-53
7.04167	-54
7.05000	-55
7.05833	-55
7.06667	-55
7.07500	-56
7.08333	-57
7.09167	-59
7.10000	-59
7.10833	-58
7.11667	-55
7.12500	-51
7.13333	-48
7.14167	-45
7.15000	-44
7.15833	-44
7.16667	-45
7.17500	-46
7.18333	-46
7.19167	-46
7.20000	-45
7.20833	-45
7.21667	-47
7.22500	-50
7.23333	-55
7.24167	-58
7.25000	-60
7.25833	-61
7.26667	-59
7.27500	-58
7.28333	-57
7.29167	-56
7.30000	-54
7.30833	-52
7.31667	-49
7.32500	-47
7.33333	-47
7.34167	-48
7.35000	-50
7.35833	-51
7.36667	-50
7.37500	-49
7.38333	-49
7.39167	-51
7.40000	-54
7.40833	-58
7.41667	-61
7.42500	-63
7.43333	-62
7.44167	-59
7.45000	-57
7.45833	-54
7.46667	-52
7.47500	-51
7.48333	-52
7.49167	-53
7.50000	-53
7.50833	-53
7.51667	-52
7.52500	-51
7.53333	-50
7.54167	-50
7.55000	-51
7.55833	-51
7.56667	-52
7.57500	-52
7.58333	-52
7.59167	-51
7.60000	-52
7.60833	-52
7.61667	-52
7.62500	-51
7.63333	-51
7.64167	-50
7.65000	-49
7.65833	-48
7.66667	-49
7.67500	-50
7.68333	-51
7.69167	-53
7.70000	-55
7.70833	-55
7.71667	-54
7.72500	-52
7.73333	-49
7.74167	-47
7.75000	-46
7.75833	-46
7.76667	-47
7.77500	-48
7.78333	-49
7.79167	-50
7.80000	-50
7.80833	-49
7.81667	-48
7.82500	-45
7.83333	-43
7.84167	-40
7.85000	-38
7.85833	-37
7.86667	-38
7.87500	-40
7.88333	-43
7.89167	-46
7.90000	-50
7.90833	-52
7.91667	-53
7.92500	-54
7.93333	-53
7.94167	-51
7.95000	-49
7.95833	-47
7.96667	-45
7.97500	-45
7.98333	-47
7.99167	-49
8.00000	-50
8.00833	-51
8.01667	-51
8.02500	-51
8.03333	-52
8.04167	-54
8.05000	-56
8.05833	-57
8.06667	-57
8.07500	-56
8.08333	-55
8.09167	-54
8.10000	-55
8.10833	-56
8.11667	-57
8.12500	-57
8.13333	-56
8.14167	-55
8.15000	-53
8.15833	-51
8.16667	-49
8.17500	-48
8.18333	-47
8.19167	-49
8.20000	-53
8.20833	-56
8.21667	-56
8.22500	-56
8.23333	-55
8.24167	-55
8.25000	-57
8.25833	-60
8.26667	-63
8.27500	-64
8.28333	-63
8.29167	-61
8.30000	-59
8.30833	-57
8.31667	-55
8.32500	-55
8.33333	-56
8.34167	-57
8.35000	-57
8.35833	-56
8.36667	-54
8.37500	-52
8.38333	-50
8.39167	-51
8.40000	-55
8.40833	-59
8.41667	-64
8.42500	-66
8.43333	-66
8.44167	-63
8.45000	-60
8.45833	-57
8.46667	-54
8.47500	-54
8.48333	-54
8.49167	-53
8.50000	-52
8.50833	-50
8.51667	-47
8.52500	-46
8.53333	-46
8.54167	-49
8.55000	-54
8.55833	-60
8.56667	-65
8.57500	-67
8.58333	-66
8.59167	-63
8.60000	-60
8.60833	-57
8.61667	-56
8.62500	-54
8.63333	-54
8.64167	-55
8.65000	-56
8.65833	-56
8.66667	-56
8.67500	-55
8.68333	-53
8.69167	-52
8.70000	-51
8.70833	-51
8.71667	-54
8.72500	-58
8.73333	-61
8.74167	-64
8.75000	-65
8.75833	-64
8.76667	-63
8.77500	-64
8.78333	-64
8.79167	-65
8.80000	-64
8.80833	-64
8.81667	-63
8.82500	-63
8.83333	-62
8.84167	-63
8.85000	-64
8.85833	-65
8.86667	-67
8.87500	-69
8.88333	-70
8.89167	-71
8.90000	-70
8.90833	-70
8.91667	-70
8.92500	-70
8.93333	-69
8.94167	-68
8.95000	-67
8.95833	-65
8.96667	-63
8.97500	-62
8.98333	-61
8.99167	-60
9.00000	-60
9.00833	-61
9.01667	-62
9.02500	-62
9.03333	-63
9.04167	-62
9.05000	-61
9.05833	-59
9.06667	-58
9.07500	-57
9.08333	-58
9.09167	-61
9.10000	-65
9.10833	-68
9.11667	-70
9.12500	-70
9.13333	-68
9.14167	-64
9.15000	-61
9.15833	-59
9.16667	-59
9.17500	-59
9.18333	-59
9.19167	-59
9.20000	-57
9.20833	-56
9.21667	-56
9.22500	-57
9.23333	-59
9.24167	-60
9.25000	-60
9.25833	-60
9.26667	-60
9.27500	-60
9.28333	-61
9.29167	-62
9.30000	-61
9.30833	-60
9.31667	-59
9.32500	-59
9.33333	-60
9.34167	-61
9.35000	-62
9.35833	-62
9.36667	-62
9.37500	-62
9.38333	-62
9.39167	-64
9.40000	-66
9.40833	-68
9.41667	-68
9.42500	-67
9.43333	-66
9.44167	-63
9.45000	-62
9.45833	-60
9.46667	-60
9.47500	-60
9.48333	-60
9.49167	-61
9.50000	-61
9.50833	-62
9.51667	-62
9.52500	-64
9.53333	-66
9.54167	-68
9.55000	-70
9.55833	-71
9.56667	-70
9.57500	-69
9.58333	-68
9.59167	-66
9.60000	-65
9.60833	-64
9.61667	-64
9.62500	-64
9.63333	-64
9.64167	-65
9.65000	-67
9.65833	-69
9.66667	-73
9.67500	-77
9.68333	-79
9.69167	-78
9.70000	-75
9.70833	-70
9.71667	-65
9.72500	-62
9.73333	-61
9.74167	-62
9.75000	-63
9.75833	-64
9.76667	-64
9.77500	-62
9.78333	-61
9.79167	-60
9.80000	-59
9.80833	-59
9.81667	-61
9.82500	-64
9.83333	-66
9.84167	-68
9.85000	-69
9.85833	-68
9.86667	-66
9.87500	-65
9.88333	-65
9.89167	-65
9.90000	-66
9.90833	-67
9.91667	-68
9.92500	-69
9.93333	-69
9.94167	-67
9.95000	-66
9.95833	-66
9.96667	-67
9.97500	-69
9.98333	-70
9.99167	-72
10.00000	-73
10.00833	-73
10.01667	-72
10.02500	-72
10.03333	-71
10.04167	-70
10.05000	-71
10.05833	-73
10.06667	-75
10.07500	-78
10.08333	-79
10.09167	-79
10.10000	-79
10.10833	-78
10.11667	-79
10.12500	-81
10.13333	-83
10.14167	-83
10.15000	-82
10.15833	-81
10.16667	-79
10.17500	-79
10.18333	-79
10.19167	-78
10.20000	-77
10.20833	-75
10.21667	-72
10.22500	-68
10.23333	-65
10.24167	-62
10.25000	-60
10.25833	-60
10.26667	-61
10.27500	-62
10.28333	-63
10.29167	-63
10.30000	-63
10.30833	-64
10.31667	-65
10.32500	-65
10.33333	-65
10.34167	-63
10.35000	-62
10.35833	-63
10.36667	-65
10.37500	-67
10.38333	-69
10.39167	-70
10.40000	-68
10.40833	-66
10.41667	-64
10.42500	-62
10.43333	-61
10.44167	-60
10.45000	-59
10.45833	-60
10.46667	-61
10.47500	-63
10.48333	-64
10.49167	-65
10.50000	-65
10.50833	-66
10.51667	-67
10.52500	-69
10.53333	-71
10.54167	-73
10.55000	-73
10.55833	-72
10.56667	-70
10.57500	-69
10.58333	-68
10.59167	-70
10.60000	-72
10.60833	-75
10.61667	-76
10.62500	-75
10.63333	-73
10.64167	-69
10.65000	-66
10.65833	-64
10.66667	-62
10.67500	-60
10.68333	-59
10.69167	-60
10.70000	-61
10.70833	-63
10.71667	-66
10.72500	-68
10.73333	-70
10.74167	-72
10.75000	-74
10.75833	-75
10.76667	-77
10.77500	-79
10.78333	-81
10.79167	-83
10.80000	-83
10.80833	-81
10.81667	-78
10.82500	-75
10.83333	-74
10.84167	-74
10.85000	-75
10.85833	-76
10.86667	-77
10.87500	-78
10.88333	-77
10.89167	-75
10.90000	-74
10.90833	-73
10.91667	-74
10.92500	-77
10.93333	-82
10.94167	-86
10.95000	-89
10.95833	-90
10.96667	-90
10.97500	-88
10.98333	-85
10.99167	-81
11.00000	-75
11.00833	-70
11.01667	-64
11.02500	-60
11.03333	-58
11.04167	-59
11.05000	-62
11.05833	-67
11.06667	-72
11.07500	-76
11.08333	-79
11.09167	-79
11.10000	-77
11.10833	-73
11.11667	-67
11.12500	-62
11.13333	-58
11.14167	-58
11.15000	-61
11.15833	-66
11.16667	-72
11.17500	-77
11.18333	-80
11.19167	-82
11.20000	-82
11.20833	-81
11.21667	-81
11.22500	-81
11.23333	-81
11.24167	-80
11.25000	-80
11.25833	-80
11.26667	-81
11.27500	-82
11.28333	-84
11.29167	-86
11.30000	-88
11.30833	-88
11.31667	-88
11.32500	-86
11.33333	-85
11.34167	-85
11.35000	-84
11.35833	-82
11.36667	-79
11.37500	-74
11.38333	-70
11.39167	-67
11.40000	-66
11.40833	-67
11.41667	-70
11.42500	-74
11.43333	-79
11.44167	-84
11.45000	-88
11.45833	-89
11.46667	-88
11.47500	-86
11.48333	-85
11.49167	-85
11.50000	-86
11.50833	-88
11.51667	-89
11.52500	-89
11.53333	-87
11.54167	-84
11.55000	-81
11.55833	-77
11.56667	-74
11.57500	-73
11.58333	-73
11.59167	-75
11.60000	-78
11.60833	-81
11.61667	-83
11.62500	-84
11.63333	-84
11.64167	-86
11.65000	-87
11.65833	-89
11.66667	-90
11.67500	-90
11.68333	-89
11.69167	-88
11.70000	-87
11.70833	-86
11.71667	-85
11.72500	-85
11.73333	-83
11.74167	-80
11.75000	-78
11.75833	-77
11.76667	-77
11.77500	-77
11.78333	-78
11.79167	-80
11.80000	-82
11.80833	-85
11.81667	-87
11.82500	-88
11.83333	-87
11.84167	-85
11.85000	-83
11.85833	-83
11.86667	-84
11.87500	-85
11.88333	-85
11.89167	-84
11.90000	-82
11.90833	-80
11.91667	-79
11.92500	-78
11.93333	-77
11.94167	-77
11.95000	-77
11.95833	-79
11.96667	-80
11.97500	-82
11.98333	-83
11.99167	-85
12.00000	-86
12.00833	-88
12.01667	-90
12.02500	-91
12.03333	-90
12.04167	-87
12.05000	-83
12.05833	-80
12.06667	-78
12.07500	-77
12.08333	-79
12.09167	-82
12.10000	-85
12.10833	-88
12.11667	-90
12.12500	-90
12.13333	-90
12.14167	-89
12.15000	-89
12.15833	-89
12.16667	-89
12.17500	-86
12.18333	-83
12.19167	-80
12.20000	-77
12.20833	-74
12.21667	-72
12.22500	-70
12.23333	-70
12.24167	-70
12.25000	-72
12.25833	-74
12.26667	-75
12.27500	-76
12.28333	-78
12.29167	-80
12.30000	-82
12.30833	-85
12.31667	-87
12.32500	-88
12.33333	-89
12.34167	-89
12.35000	-89
12.35833	-88
12.36667	-87
12.37500	-85
12.38333	-83
12.39167	-83
12.40000	-84
12.40833	-87
12.41667	-88
12.42500	-89
12.43333	-88
12.44167	-86
12.45000	-83
12.45833	-81
12.46667	-78
12.47500	-75
12.48333	-74
12.49167	-74
12.50000	-75
12.50833	-78
12.51667	-82
12.52500	-84
12.53333	-85
12.54167	-84
12.55000	-82
12.55833	-81
12.56667	-81
12.57500	-82
12.58333	-83
12.59167	-85
12.60000	-87
12.60833	-89
12.61667	-90
12.62500	-91
12.63333	-91
12.64167	-90
12.65000	-88
12.65833	-87
12.66667	-86
12.67500	-84
12.68333	-82
12.69167	-79
12.70000	-78
12.70833	-78
12.71667	-79
12.72500	-81
12.73333	-81
12.74167	-79
12.75000	-78
12.75833	-78
12.76667	-81
12.77500	-85
12.78333	-89
12.79167	-92
12.80000	-95
12.80833	-96
12.81667	-97
12.82500	-96
12.83333	-94
12.84167	-92
12.85000	-90
12.85833	-88
12.86667	-87
12.87500	-86
12.88333	-86
12.89167	-87
12.90000	-88
12.90833	-89
12.91667	-88
12.92500	-86
12.93333	-83
12.94167	-81
12.95000	-81
12.95833	-82
12.96667	-84
12.97500	-84
12.98333	-83
12.99167	-81
13.00000	-78
13.00833	-76
13.01667	-76
13.02500	-76
13.03333	-75
13.04167	-73
13.05000	-71
13.05833	-69
13.06667	-68
13.07500	-70
13.08333	-73
13.09167	-77
13.10000	-82
13.10833	-85
13.11667	-86
13.12500	-84
13.13333	-82
13.14167	-79
13.15000	-79
13.15833	-82
13.16667	-84
13.17500	-85
13.18333	-84
13.19167	-83
13.20000	-83
13.20833	-84
13.21667	-86
13.22500	-88
13.23333	-89
13.24167	-89
13.25000	-89
13.25833	-88
13.26667	-86
13.27500	-84
13.28333	-82
13.29167	-83
13.30000	-84
13.30833	-86
13.31667	-88
13.32500	-90
13.33333	-91
13.34167	-91
13.35000	-91
13.35833	-90
13.36667	-89
13.37500	-89
13.38333	-91
13.39167	-93
13.40000	-96
13.40833	-98
13.41667	-99
13.42500	-99
13.43333	-97
13.44167	-92
13.45000	-87
13.45833	-83
13.46667	-79
13.47500	-76
13.48333	-75
13.49167	-74
13.50000	-74
13.50833	-75
13.51667	-77
13.52500	-79
13.53333	-81
13.54167	-82
13.55000	-83
13.55833	-83
13.56667	-84
13.57500	-84
13.58333	-85
13.59167	-85
13.60000	-83
13.60833	-81
13.61667	-78
13.62500	-76
13.63333	-75
13.64167	-77
13.65000	-81
13.65833	-85
13.66667	-88
13.67500	-88
13.68333	-87
13.69167	-86
13.70000	-85
13.70833	-84
13.71667	-83
13.72500	-82
13.73333	-81
13.74167	-81
13.75000	-81
13.75833	-81
13.76667	-81
13.77500	-80
13.78333	-78
13.79167	-77
13.80000	-76
13.80833	-75
13.81667	-73
13.82500	-72
13.83333	-72
13.84167	-73
13.85000	-75
13.85833	-78
13.86667	-80
13.87500	-79
13.88333	-77
13.89167	-76
13.90000	-76
13.90833	-77
13.91667	-78
13.92500	-79
13.93333	-77
13.94167	-74
13.95000	-70
13.95833	-66
13.96667	-63
13.97500	-63
13.98333	-65
13.99167	-68
14.00000	-70
14.00833	-70
14.01667	-69
14.02500	-67
14.03333	-67
14.04167	-67
14.05000	-68
14.05833	-67
14.06667	-66
14.07500	-64
14.08333	-64
14.09167	-65
14.10000	-68
14.10833	-70
14.11667	-71
14.12500	-70
14.13333	-69
14.14167	-67
14.15000	-68
14.15833	-70
14.16667	-72
14.17500	-74
14.18333	-76
14.19167	-75
14.20000	-73
14.20833	-70
14.21667	-68
14.22500	-66
14.23333	-65
14.24167	-66
14.25000	-66
14.25833	-63
14.26667	-60
14.27500	-56
14.28333	-54
14.29167	-53
14.30000	-54
14.30833	-55
14.31667	-56
14.32500	-57
14.33333	-55
14.34167	-53
14.35000	-51
14.35833	-49
14.36667	-50
14.37500	-50
14.38333	-52
14.39167	-54
14.40000	-56
14.40833	-57
14.41667	-57
14.42500	-55
14.43333	-52
14.44167	-48
14.45000	-44
14.45833	-41
14.46667	-39
14.47500	-40
14.48333	-42
14.49167	-44
14.50000	-46
14.50833	-47
14.51667	-47
14.52500	-47
14.53333	-46
14.54167	-45
14.55000	-43
14.55833	-42
14.56667	-41
14.57500	-41
14.58333	-42
14.59167	-44
14.60000	-44
14.60833	-45
14.61667	-45
14.62500	-44
14.63333	-45
14.64167	-47
14.65000	-49
14.65833	-52
14.66667	-54
14.67500	-55
14.68333	-55
14.69167	-55
14.70000	-55
14.70833	-54
14.71667	-53
14.72500	-52
14.73333	-50
14.74167	-49
14.75000	-48
14.75833	-49
14.76667	-48
14.77500	-47
14.78333	-44
14.79167	-41
14.80000	-38
14.80833	-37
14.81667	-38
14.82500	-40
14.83333	-43
14.84167	-47
14.85000	-51
14.85833	-53
14.86667	-53
14.87500	-51
14.88333	-48
14.89167	-44
14.90000	-41
14.90833	-40
14.91667	-41
14.92500	-43
14.93333	-47
14.94167	-51
14.95000	-54
14.95833	-55
14.96667	-54
14.97500	-52
14.98333	-50
14.99167	-49
15.00000	-48
15.00833	-47
15.01667	-47
15.02500	-47
15.03333	-44
15.04167	-40
15.05000	-37
15.05833	-36
15.06667	-36
15.07500	-38
15.08333	-41
15.09167	-42
15.10000	-42
15.10833	-42
15.11667	-41
15.12500	-39
15.13333	-36
15.14167	-33
15.15000	-29
15.15833	-25
15.16667	-21
15.17500	-19
15.18333	-18
15.19167	-19
15.20000	-22
15.20833	-25
15.21667	-27
15.22500	-28
15.23333	-28
15.24167	-26
15.25000	-24
15.25833	-22
15.26667	-20
15.27500	-20
15.28333	-21
15.29167	-22
15.30000	-24
15.30833	-26
15.31667	-27
15.32500	-28
15.33333	-28
15.34167	-28
15.35000	-27
15.35833	-27
15.36667	-27
15.37500	-26
15.38333	-24
15.39167	-23
15.40000	-20
15.40833	-18
15.41667	-14
15.42500	-11
15.43333	-7
15.44167	-5
15.45000	-4
15.45833	-4
15.46667	-5
15.47500	-7
15.48333	-9
15.49167	-11
15.50000	-14
15.50833	-15
15.51667	-16
15.52500	-14
15.53333	-11
15.54167	-8
15.55000	-5
15.55833	-3
15.56667	-0
15.57500	3
15.58333	6
15.59167	9
15.60000	10
15.60833	11
15.61667	11
15.62500	9
15.63333	8
15.64167	6
15.65000	4
15.65833	2
15.66667	1
15.67500	0
15.68333	-0
15.69167	-2
15.70000	-5
15.70833	-7
15.71667	-8
15.72500	-10
15.73333	-10
15.74167	-10
15.75000	-9
15.75833	-9
15.76667	-8
15.77500	-7
15.78333	-6
15.79167	-6
15.80000	-8
15.80833	-10
15.81667	-11
15.82500	-13
15.83333	-16
15.84167	-19
15.85000	-23
15.85833	-27
15.86667	-30
15.87500	-32
15.88333	-31
15.89167	-30
15.90000	-28
15.90833	-27
15.91667	-27
15.92500	-27
15.93333	-28
15.94167	-29
15.95000	-30
15.95833	-30
15.96667	-29
15.97500	-29
15.98333	-27
15.99167	-26
16.00000	-25
16.00833	-26
16.01667	-28
16.02500	-31
16.03333	-33
16.04167	-34
16.05000	-34
16.05833	-33
16.06667	-33
16.07500	-35
16.08333	-37
16.09167	-40
16.10000	-40
16.10833	-41
16.11667	-41
16.12500	-40
16.13333	-41
16.14167	-42
16.15000	-43
16.15833	-43
16.16667	-41
16.17500	-39
16.18333	-36
16.19167	-35
16.20000	-37
16.20833	-39
16.21667	-39
16.22500	-38
16.23333	-35
16.24167	-32
16.25000	-30
16.25833	-29
16.26667	-29
16.27500	-30
16.28333	-31
16.29167	-31
16.30000	-31
16.30833	-30
16.31667	-29
16.32500	-29
16.33333	-30
16.34167	-30
16.35000	-31
16.35833	-33
16.36667	-34
16.37500	-35
16.38333	-35
16.39167	-33
16.40000	-31
16.40833	-29
16.41667	-27
16.42500	-26
16.43333	-27
16.44167	-28
16.45000	-30
16.45833	-31
16.46667	-32
16.47500	-31
16.48333	-28
16.49167	-24
16.50000	-19
16.50833	-15
16.51667	-11
16.52500	-9
16.53333	-10
16.54167	-13
16.55000	-16
16.55833	-21
16.56667	-25
16.57500	-27
16.58333	-29
16.59167	-30
16.60000	-31
16.60833	-32
16.61667	-31
16.62500	-30
16.63333	-30
16.64167	-31
16.65000	-31
16.65833	-31
16.66667	-30
16.67500	-26
16.68333	-23
16.69167	-20
16.70000	-20
16.70833	-21
16.71667	-21
16.72500	-21
16.73333	-21
16.74167	-21
16.75000	-21
16.75833	-23
16.76667	-24
16.77500	-24
16.78333	-25
16.79167	-25
16.80000	-27
16.80833	-30
16.81667	-34
16.82500	-37
16.83333	-38
16.84167	-37
16.85000	-35
16.85833	-33
16.86667	-32
16.87500	-32
16.88333	-33
16.89167	-35
16.90000	-38
16.90833	-40
16.91667	-43
16.92500	-44
16.93333	-42
16.94167	-39
16.95000	-37
16.95833	-36
16.96667	-37
16.97500	-39
16.98333	-42
16.99167	-42
17.00000	-42
17.00833	-41
17.01667	-41
17.02500	-42
17.03333	-43
17.04167	-43
17.05000	-41
17.05833	-37
17.06667	-34
17.07500	-34
17.08333	-35
17.09167	-36
17.10000	-36
17.10833	-36
17.11667	-36
17.12500	-35
17.13333	-35
17.14167	-36
17.15000	-37
17.15833	-38
17.16667	-38
17.17500	-38
17.18333	-39
17.19167	-39
17.20000	-39
17.20833	-39
17.21667	-40
17.22500	-42
17.23333	-42
17.24167	-42
17.25000	-41
17.25833	-41
17.26667	-39
17.27500	-36
17.28333	-33
17.29167	-30
17.30000	-27
17.30833	-24
17.31667	-23
17.32500	-23
17.33333	-23
17.34167	-26
17.35000	-29
17.35833	-32
17.36667	-36
17.37500	-38
17.38333	-38
17.39167	-37
17.40000	-35
17.40833	-33
17.41667	-31
17.42500	-30
17.43333	-29
17.44167	-29
17.45000	-30
17.45833	-31
17.46667	-33
17.47500	-37
17.48333	-41
17.49167	-44
17.50000	-46
17.50833	-46
17.51667	-42
17.52500	-36
17.53333	-29
17.54167	-24
17.55000	-21
17.55833	-21
17.56667	-22
17.57500	-26
17.58333	-29
17.59167	-30
17.60000	-30
17.60833	-28
17.61667	-26
17.62500	-24
17.63333	-24
17.64167	-24
17.65000	-25
17.65833	-25
17.66667	-26
17.67500	-28
17.68333	-29
17.69167	-30
17.70000	-30
17.70833	-29
17.71667	-26
17.72500	-24
17.73333	-23
17.74167	-24
17.75000	-24
17.75833	-25
17.76667	-25
17.77500	-24
17.78333	-21
17.79167	-19
17.80000	-16
17.80833	-15
17.81667	-14
17.82500	-16
17.83333	-18
17.84167	-21
17.85000	-25
17.85833	-30
17.86667	-33
17.87500	-33
17.88333	-32
17.89167	-29
17.90000	-26
17.90833	-22
17.91667	-18
17.92500	-15
17.93333	-14
17.94167	-14
17.95000	-14
17.95833	-15
17.96667	-17
17.97500	-18
17.98333	-18
17.99167	-19
18.00000	-19
18.00833	-19
18.01667	-18
18.02500	-15
18.03333	-14
18.04167	-13
18.05000	-12
18.05833	-11
18.06667	-10
18.07500	-9
18.08333	-9
18.09167	-9
18.10000	-7
18.10833	-5
18.11667	-1
18.12500	2
18.13333	3
18.14167	3
18.15000	2
18.15833	1
18.16667	-1
18.17500	-1
18.18333	0
18.19167	3
18.20000	8
18.20833	12
18.21667	17
18.22500	20
18.23333	21
18.24167	21
18.25000	18
18.25833	14
18.26667	11
18.27500	9
18.28333	9
18.29167	10
18.30000	11
18.30833	12
18.31667	12
18.32500	11
18.33333	12
18.34167	13
18.35000	15
18.35833	17
18.36667	19
18.37500	23
18.38333	27
18.39167	32
18.40000	36
18.40833	39
18.41667	41
18.42500	42
18.43333	42
18.44167	42
18.45000	42
18.45833	42
18.46667	43
18.47500	43
18.48333	44
18.49167	45
18.50000	47
18.50833	51
18.51667	55
18.52500	60
18.53333	62
18.54167	63
18.55000	62
18.55833	60
18.56667	59
18.57500	59
18.58333	60
18.59167	62
18.60000	65
18.60833	68
18.61667	71
18.62500	76
18.63333	82
18.64167	88
18.65000	92
18.65833	92
18.66667	90
18.67500	87
18.68333	82
18.69167	79
18.70000	77
18.70833	78
18.71667	80
18.72500	84
18.73333	89
18.74167	94
18.75000	97
18.75833	99
18.76667	98
18.77500	98
18.78333	98
18.79167	98
18.80000	100
18.80833	102
18.81667	104
18.82500	106
18.83333	108
18.84167	111
18.85000	114
18.85833	117
18.86667	119
18.87500	119
18.88333	117
18.89167	116
18.90000	116
18.90833	117
18.91667	119
18.92500	122
18.93333	124
18.94167	126
18.95000	128
18.95833	129
18.96667	129
18.97500	126
18.98333	123
18.99167	120
19.00000	118
19.00833	119
19.01667	122
19.02500	126
19.03333	130
19.04167	134
19.05000	139
19.05833	143
19.06667	147
19.07500	151
19.08333	153
19.09167	152
19.10000	147
19.10833	143
19.11667	139
19.12500	137
19.13333	137
19.14167	139
19.15000	142
19.15833	147
19.16667	151
19.17500	154
19.18333	156
19.19167	157
19.20000	160
19.20833	163
19.21667	167
19.22500	170
19.23333	170
19.24167	169
19.25000	169
19.25833	169
19.26667	171
19.27500	175
19.28333	180
19.29167	185
19.30000	190
19.30833	194
19.31667	198
19.32500	202
19.33333	206
19.34167	210
19.35000	214
19.35833	217
19.36667	219
19.37500	221
19.38333	222
19.39167	221
19.40000	218
19.40833	216
19.41667	215
19.42500	216
19.43333	221
19.44167	227
19.45000	232
19.45833	235
19.46667	237
19.47500	241
19.48333	245
19.49167	251
19.50000	257
19.50833	263
19.51667	270
19.52500	276
19.53333	281
19.54167	286
19.55000	291
19.55833	295
19.56667	299
19.57500	304
19.58333	308
19.59167	313
19.60000	318
19.60833	323
19.61667	329
19.62500	336
19.63333	342
19.64167	349
19.65000	355
19.65833	360
19.66667	363
19.67500	367
19.68333	371
19.69167	375
19.70000	382
19.70833	391
19.71667	401
19.72500	411
19.73333	420
19.74167	429
19.75000	438
19.75833	446
19.76667	456
19.77500	467
19.78333	479
19.79167	491
19.80000	502
19.80833	513
19.81667	525
19.82500	538
19.83333	552
19.84167	567
19.85000	582
19.85833	596
19.86667	611
19.87500	626
19.88333	642
19.89167	660
19.90000	679
19.90833	698
19.91667	718
19.92500	737
19.93333	756
19.94167	777
19.95000	799
19.95833	824
19.96667	850
19.97500	877
19.98333	903
19.99167	929
20.00000	956
20.00833	984
20.01667	1016
20.02500	1048
20.03333	1082
20.04167	1115
20.05000	1150
20.05833	1186
20.06667	1223
20.07500	1263
20.08333	1304
20.09167	1348
20.10000	1395
20.10833	1444
20.11667	1494
20.12500	1545
20.13333	1596
20.14167	1649
20.15000	1704
20.15833	1763
20.16667	1823
20.17500	1887
20.18333	1952
20.19167	2019
20.20000	2088
20.20833	2157
20.21667	2231
20.22500	2307
20.23333	2387
20.24167	2470
20.25000	2554
20.25833	2642
20.26667	2730
20.27500	2821
20.28333	2912
20.29167	3004
20.30000	3099
20.30833	3196
20.31667	3297
20.32500	3400
20.33333	3510
20.34167	3623
20.35000	3740
20.35833	3862
20.36667	3983
20.37500	4106
20.38333	4230
20.39167	4354
20.40000	4482
20.40833	4610
20.41667	4743
20.42500	4877
20.43333	5014
20.44167	5154
20.45000	5295
20.45833	5441
20.46667	5586
20.47500	5735
20.48333	5884
20.49167	6035
20.50000	6190
20.50833	6345
20.51667	6508
20.52500	6670
20.53333	6836
20.54167	7002
20.55000	7167
20.55833	7336
20.56667	7500
20.57500	7667
20.58333	7832
20.59167	7998
20.60000	8167
20.60833	8335
20.61667	8509
20.62500	8680
20.63333	8853
20.64167	9025
20.65000	9196
20.65833	9370
20.66667	9542
20.67500	9718
20.68333	9892
20.69167	10067
20.70000	10241
20.70833	10411
20.71667	10583
20.72500	10753
20.73333	10926
20.74167	11101
20.75000	11275
20.75833	11451
20.76667	11623
20.77500	11795
20.78333	11964
20.79167	12132
20.80000	12301
20.80833	12466
20.81667	12634
20.82500	12798
20.83333	12964
20.84167	13129
20.85000	13291
20.85833	13457
20.86667	13618
20.87500	13783
20.88333	13947
20.89167	14111
20.90000	14277
20.90833	14441
20.91667	14607
20.92500	14770
20.93333	14936
20.94167	15102
20.95000	15269
20.95833	15440
20.96667	15607
20.97500	15779
20.98333	15948
20.99167	16118
21.00000	16289
21.00833	16460
21.01667	16636
21.02500	16811
21.03333	16991
21.04167	17173
21.05000	17356
21.05833	17546
21.06667	17735
21.07500	17930
21.08333	18124
21.09167	18320
21.10000	18519
21.10833	18717
21.11667	18923
21.12500	19128
21.13333	19339
21.14167	19553
21.15000	19769
21.15833	19994
21.16667	20218
21.17500	20451
21.18333	20684
21.19167	20921
21.20000	21163
21.20833	21407
21.21667	21661
21.22500	21913
21.23333	22173
21.24167	22436
21.25000	22701
21.25833	22974
21.26667	23245
21.27500	23528
21.28333	23812
21.29167	24102
21.30000	24399
21.30833	24697
21.31667	25006
21.32500	25314
21.33333	25632
21.34167	25955
21.35000	26281
21.35833	26619
21.36667	26955
21.37500	27304
21.38333	27654
21.39167	28012
21.40000	28380
21.40833	28748
21.41667	29131
21.42500	29513
21.43333	29905
21.44167	30302
21.45000	30701
21.45833	31115
21.46667	31526
21.47500	31954
21.48333	32384
21.49167	32826
21.50000	33282
21.50833	33737
21.51667	34209
21.52500	34677
21.53333	35158
21.54167	35644
21.55000	36131
21.55833	36633
21.56667	37133
21.57500	37652
21.58333	38172
21.59167	38701
21.60000	39242
21.60833	39779
21.61667	40334
21.62500	40884
21.63333	41446
21.64167	42012
21.65000	42575
21.65833	43150
21.66667	43714
21.67500	44293
21.68333	44865
21.69167	45440
21.70000	46020
21.70833	46588
21.71667	47168
21.72500	47733
21.73333	48304
21.74167	48870
21.75000	49426
21.75833	49986
21.76667	50527
21.77500	51069
21.78333	51595
21.79167	52111
21.80000	52622
21.80833	53111
21.81667	53598
21.82500	54058
21.83333	54506
21.84167	54935
21.85000	55339
21.85833	55730
21.86667	56091
21.87500	56438
21.88333	56759
21.89167	57057
21.90000	57336
21.90833	57586
21.91667	57816
21.92500	58016
21.93333	58189
21.94167	58334
21.95000	58445
21.95833	58528
21.96667	58579
21.97500	58600
21.98333	58593
21.99167	58558
22.00000	58496
22.00833	58408
22.01667	58288
22.02500	58141
22.03333	57958
22.04167	57745
22.05000	57499
22.05833	57218
22.06667	56914
22.07500	56578
22.08333	56222
22.09167	55842
22.10000	55436
22.10833	55014
22.11667	54559
22.12500	54090
22.13333	53588
22.14167	53064
22.15000	52520
22.15833	51945
22.16667	51366
22.17500	50761
22.18333	50151
22.19167	49529
22.20000	48889
22.20833	48250
22.21667	47585
22.22500	46922
22.23333	46240
22.24167	45550
22.25000	44857
22.25833	44143
22.26667	43443
22.27500	42726
22.28333	42021
22.29167	41317
22.30000	40610
22.30833	39917
22.31667	39209
22.32500	38516
22.33333	37813
22.34167	37113
22.35000	36426
22.35833	35731
22.36667	35062
22.37500	34390
22.38333	33738
22.39167	33097
22.40000	32460
22.40833	31845
22.41667	31226
22.42500	30627
22.43333	30025
22.44167	29433
22.45000	28859
22.45833	28288
22.46667	27745
22.47500	27207
22.48333	26690
22.49167	26184
22.50000	25685
22.50833	25208
22.51667	24732
22.52500	24277
22.53333	23828
22.54167	23390
22.55000	22970
22.55833	22554
22.56667	22161
22.57500	21772
22.58333	21401
22.59167	21040
22.60000	20686
22.60833	20349
22.61667	20014
22.62500	19695
22.63333	19381
22.64167	19078
22.65000	18789
22.65833	18506
22.66667	18240
22.67500	17980
22.68333	17731
22.69167	17490
22.70000	17254
22.70833	17032
22.71667	16812
22.72500	16606
22.73333	16407
22.74167	16215
22.75000	16034
22.75833	15855
22.76667	15686
22.77500	15519
22.78333	15360
22.79167	15207
22.80000	15059
22.80833	14918
22.81667	14779
22.82500	14647
22.83333	14518
22.84167	14393
22.85000	14274
22.85833	14158
22.86667	14049
22.87500	13943
22.88333	13843
22.89167	13748
22.90000	13656
22.90833	13568
22.91667	13480
22.92500	13397
22.93333	13316
22.94167	13238
22.95000	13164
22.95833	13092
22.96667	13023
22.97500	12954
22.98333	12888
22.99167	12823
23.00000	12760
23.00833	12700
23.01667	12640
23.02500	12584
23.03333	12528
23.04167	12473
23.05000	12419
23.05833	12366
23.06667	12316
23.07500	12267
23.08333	12221
23.09167	12176
23.10000	12131
23.10833	12088
23.11667	12045
23.12500	12005
23.13333	11968
23.14167	11931
23.15000	11896
23.15833	11861
23.16667	11826
23.17500	11791
23.18333	11757
23.19167	11723
23.20000	11688
23.20833	11654
23.21667	11620
23.22500	11587
23.23333	11555
23.24167	11525
23.25000	11497
23.25833	11468
23.26667	11440
23.27500	11410
23.28333	11380
23.29167	11349
23.30000	11319
23.30833	11292
23.31667	11265
23.32500	11240
23.33333	11215
23.34167	11190
23.35000	11165
23.35833	11139
23.36667	11113
23.37500	11087
23.38333	11061
23.39167	11037
23.40000	11013
23.40833	10991
23.41667	10968
23.42500	10946
23.43333	10926
23.44167	10906
23.45000	10888
23.45833	10870
23.46667	10852
23.47500	10833
23.48333	10814
23.49167	10794
23.50000	10774
23.50833	10754
23.51667	10733
23.52500	10711
23.53333	10691
23.54167	10672
23.55000	10656
23.55833	10641
23.56667	10628
23.57500	10614
23.58333	10600
23.59167	10587
23.60000	10573
23.60833	10560
23.61667	10545
23.62500	10531
23.63333	10517
23.64167	10503
23.65000	10488
23.65833	10474
23.66667	10459
23.67500	10443
23.68333	10428
23.69167	10415
23.70000	10404
23.70833	10394
23.71667	10383
23.72500	10372
23.73333	10359
23.74167	10344
23.75000	10328
23.75833	10312
23.76667	10294
23.77500	10275
23.78333	10257
23.79167	10239
23.80000	10221
23.80833	10205
23.81667	10189
23.82500	10172
23.83333	10155
23.84167	10137
23.85000	10120
23.85833	10104
23.86667	10090
23.87500	10077
23.88333	10064
23.89167	10050
23.90000	10034
23.90833	10015
23.91667	9993
23.92500	9971
23.93333	9948
23.94167	9926
23.95000	9904
23.95833	9882
23.96667	9860
23.97500	9836
23.98333	9813
23.99167	9791
24.00000	9770
24.00833	9748
24.01667	9724
24.02500	9698
24.03333	9670
24.04167	9641
24.05000	9613
24.05833	9585
24.06667	9560
24.07500	9535
24.08333	9511
24.09167	9485
24.10000	9459
24.10833	9431
24.11667	9400
24.12500	9365
24.13333	9331
24.14167	9300
24.15000	9271
24.15833	9242
24.16667	9213
24.17500	9182
24.18333	9152
24.19167	9122
24.20000	9088
24.20833	9052
24.21667	9017
24.22500	8984
24.23333	8951
24.24167	8919
24.25000	8888
24.25833	8853
24.26667	8817
24.27500	8781
24.28333	8745
24.29167	8711
24.30000	8678
24.30833	8644
24.31667	8608
24.32500	8571
24.33333	8534
24.34167	8494
24.35000	8456
24.35833	8422
24.36667	8389
24.37500	8355
24.38333	8319
24.39167	8282
24.40000	8241
24.40833	8200
24.41667	8160
24.42500	8124
24.43333	8087
24.44167	8049
24.45000	8013
24.45833	7976
24.46667	7940
24.47500	7904
24.48333	7869
24.49167	7834
24.50000	7796
24.50833	7758
24.51667	7723
24.52500	7692
24.53333	7661
24.54167	7630
24.55000	7600
24.55833	7568
24.56667	7535
24.57500	7502
24.58333	7471
24.59167	7441
24.60000	7412
24.60833	7384
24.61667	7355
24.62500	7327
24.63333	7297
24.64167	7266
24.65000	7236
24.65833	7206
24.66667	7179
24.67500	7151
24.68333	7123
24.69167	7097
24.70000	7070
24.70833	7045
24.71667	7020
24.72500	6995
24.73333	6968
24.74167	6940
24.75000	6912
24.75833	6884
24.76667	6857
24.77500	6832
24.78333	6808
24.79167	6786
24.80000	6763
24.80833	6742
24.81667	6720
24.82500	6698
24.83333	6676
24.84167	6655
24.85000	6633
24.85833	6610
24.86667	6589
24.87500	6567
24.88333	6546
24.89167	6526
24.90000	6506
24.90833	6486
24.91667	6465
24.92500	6444
24.93333	6422
24.94167	6401
24.95000	6381
24.95833	6363
24.96667	6347
24.97500	6332
24.98333	6316
24.99167	6300
25.00000	6282
25.00833	6264
25.01667	6246
25.02500	6228
25.03333	6211
25.04167	6194
25.05000	6177
25.05833	6160
25.06667	6144
25.07500	6130
25.08333	6115
25.09167	6099
25.10000	6083
25.10833	6067
25.11667	6052
25.12500	6037
25.13333	6023
25.14167	6010
25.15000	5997
25.15833	5984
25.16667	5970
25.17500	5956
25.18333	5942
25.19167	5927
25.20000	5914
25.20833	5901
25.21667	5891
25.22500	5880
25.23333	5870
25.24167	5859
25.25000	5848
25.25833	5836
25.26667	5823
25.27500	5810
25.28333	5797
25.29167	5785
25.30000	5774
25.30833	5766
25.31667	5759
25.32500	5753
25.33333	5748
25.34167	5743
25.35000	5737
25.35833	5730
25.36667	5723
25.37500	5716
25.38333	5709
25.39167	5703
25.40000	5697
25.40833	5691
25.41667	5684
25.42500	5678
25.43333	5671
25.44167	5663
25.45000	5657
25.45833	5652
25.46667	5648
25.47500	5646
25.48333	5646
25.49167	5645
25.50000	5643
25.50833	5641
25.51667	5639
25.52500	5637
25.53333	5635
25.54167	5632
25.55000	5630
25.55833	5627
25.56667	5625
25.57500	5622
25.58333	5620
25.59167	5620
25.60000	5622
25.60833	5624
25.61667	5626
25.62500	5626
25.63333	5623
25.64167	5618
25.65000	5613
25.65833	5611
25.66667	5609
25.67500	5609
25.68333	5609
25.69167	5609
25.70000	5607
25.70833	5603
25.71667	5599
25.72500	5594
25.73333	5590
25.74167	5587
25.75000	5585
25.75833	5583
25.76667	5580
25.77500	5574
25.78333	5567
25.79167	5561
25.80000	5555
25.80833	5550
25.81667	5545
25.82500	5540
25.83333	5535
25.84167	5530
25.85000	5525
25.85833	5520
25.86667	5514
25.87500	5504
25.88333	5493
25.89167	5480
25.90000	5468
25.90833	5457
25.91667	5448
25.92500	5438
25.93333	5428
25.94167	5417
25.95000	5405
25.95833	5394
25.96667	5383
25.97500	5373
25.98333	5362
25.99167	5349
26.00000	5334
26.00833	5318
26.01667	5301
26.02500	5286
26.03333	5272
26.04167	5259
26.05000	5246
26.05833	5231
26.06667	5216
26.07500	5200
26.08333	5183
26.09167	5167
26.10000	5151
26.10833	5135
26.11667	5120
26.12500	5103
26.13333	5086
26.14167	5068
26.15000	5051
26.15833	5035
26.16667	5020
26.17500	5005
26.18333	4991
26.19167	4978
26.20000	4965
26.20833	4953
26.21667	4940
26.22500	4927
26.23333	4913
26.24167	4898
26.25000	4884
26.25833	4869
26.26667	4854
26.27500	4839
26.28333	4824
26.29167	4809
26.30000	4795
26.30833	4782
26.31667	4771
26.32500	4761
26.33333	4751
26.34167	4741
26.35000	4732
26.35833	4722
26.36667	4712
26.37500	4702
26.38333	4693
26.39167	4684
26.40000	4674
26.40833	4665
26.41667	4656
26.42500	4648
26.43333	4639
26.44167	4631
26.45000	4622
26.45833	4612
26.46667	4604
26.47500	4596
26.48333	4588
26.49167	4580
26.50000	4573
26.50833	4566
26.51667	4559
26.52500	4553
26.53333	4548
26.54167	4543
26.55000	4539
26.55833	4535
26.56667	4532
26.57500	4529
26.58333	4526
26.59167	4524
26.60000	4522
26.60833	4520
26.61667	4517
26.62500	4514
26.63333	4509
26.64167	4504
26.65000	4500
26.65833	4497
26.66667	4495
26.67500	4494
26.68333	4494
26.69167	4494
26.70000	4494
26.70833	4494
26.71667	4494
26.72500	4496
26.73333	4498
26.74167	4500
26.75000	4503
26.75833	4505
26.76667	4507
26.77500	4508
26.78333	4508
26.79167	4507
26.80000	4506
26.80833	4505
26.81667	4507
26.82500	4509
26.83333	4513
26.84167	4517
26.85000	4519
26.85833	4521
26.86667	4522
26.87500	4524
26.88333	4526
26.89167	4530
26.90000	4534
26.90833	4538
26.91667	4540
26.92500	4541
26.93333	4542
26.94167	4543
26.95000	4545
26.95833	4547
26.96667	4549
26.97500	4550
26.98333	4552
26.99167	4556
27.00000	4561
27.00833	4567
27.01667	4573
27.02500	4580
27.03333	4588
27.04167	4594
27.05000	4599
27.05833	4603
27.06667	4605
27.07500	4607
27.08333	4608
27.09167	4611
27.10000	4617
27.10833	4623
27.11667	4629
27.12500	4635
27.13333	4640
27.14167	4645
27.15000	4649
27.15833	4654
27.16667	4658
27.17500	4662
27.18333	4666
27.19167	4673
27.20000	4679
27.20833	4685
27.21667	4691
27.22500	4694
27.23333	4696
27.24167	4696
27.25000	4697
27.25833	4699
27.26667	4702
27.27500	4706
27.28333	4711
27.29167	4717
27.30000	4724
27.30833	4731
27.31667	4739
27.32500	4747
27.33333	4752
27.34167	4755
27.35000	4757
27.35833	4758
27.36667	4762
27.37500	4767
27.38333	4774
27.39167	4781
27.40000	4787
27.40833	4793
27.41667	4797
27.42500	4801
27.43333	4806
27.44167	4812
27.45000	4818
27.45833	4823
27.46667	4828
27.47500	4834
27.48333	4839
27.49167	4846
27.50000	4854
27.50833	4861
27.51667	4870
27.52500	4878
27.53333	4886
27.54167	4893
27.55000	4898
27.55833	4902
27.56667	4908
27.57500	4915
27.58333	4925
27.59167	4935
27.60000	4944
27.60833	4952
27.61667	4958
27.62500	4962
27.63333	4966
27.64167	4971
27.65000	4976
27.65833	4983
27.66667	4992
27.67500	5001
27.68333	5012
27.69167	5024
27.70000	5036
27.70833	5047
27.71667	5059
27.72500	5071
27.73333	5084
27.74167	5097
27.75000	5110
27.75833	5122
27.76667	5132
27.77500	5142
27.78333	5151
27.79167	5161
27.80000	5171
27.80833	5182
27.81667	5191
27.82500	5202
27.83333	5214
27.84167	5228
27.85000	5242
27.85833	5256
27.86667	5268
27.87500	5279
27.88333	5291
27.89167	5304
27.90000	5319
27.90833	5334
27.91667	5347
27.92500	5359
27.93333	5369
27.94167	5379
27.95000	5389
27.95833	5402
27.96667	5416
27.97500	5431
27.98333	5446
27.99167	5459
28.00000	5472
28.00833	5483
28.01667	5495
28.02500	5507
28.03333	5520
28.04167	5531
28.05000	5541
28.05833	5549
28.06667	5557
28.07500	5566
28.08333	5576
28.09167	5590
28.10000	5605
28.10833	5622
28.11667	5638
28.12500	5653
28.13333	5665
28.14167	5674
28.15000	5682
28.15833	5689
28.16667	5696
28.17500	5704
28.18333	5714
28.19167	5725
28.20000	5738
28.20833	5750
28.21667	5761
28.22500	5771
28.23333	5780
28.24167	5789
28.25000	5796
28.25833	5803
28.26667	5810
28.27500	5817
28.28333	5824
28.29167	5832
28.30000	5840
28.30833	5848
28.31667	5856
28.32500	5864
28.33333	5873
28.34167	5881
28.35000	5889
28.35833	5896
28.36667	5900
28.37500	5904
28.38333	5907
28.39167	5909
28.40000	5913
28.40833	5917
28.41667	5924
28.42500	5931
28.43333	5938
28.44167	5945
28.45000	5951
28.45833	5955
28.46667	5959
28.47500	5962
28.48333	5966
28.49167	5968
28.50000	5970
28.50833	5971
28.51667	5972
28.52500	5971
28.53333	5971
28.54167	5972
28.55000	5973
28.55833	5974
28.56667	5975
28.57500	5976
28.58333	5977
28.59167	5978
28.60000	5981
28.60833	5985
28.61667	5989
28.62500	5994
28.63333	5999
28.64167	6003
28.65000	6006
28.65833	6007
28.66667	6008
28.67500	6010
28.68333	6013
28.69167	6017
28.70000	6022
28.70833	6027
28.71667	6031
28.72500	6037
28.73333	6044
28.74167	6051
28.75000	6060
28.75833	6068
28.76667	6075
28.77500	6082
28.78333	6088
28.79167	6094
28.80000	6101
28.80833	6108
28.81667	6115
28.82500	6123
28.83333	6132
28.84167	6141
28.85000	6150
28.85833	6160
28.86667	6170
28.87500	6179
28.88333	6188
28.89167	6198
28.90000	6210
28.90833	6223
28.91667	6237
28.92500	6253
28.93333	6270
28.94167	6290
28.95000	6309
28.95833	6328
28.96667	6345
28.97500	6361
28.98333	6377
28.99167	6395
29.00000	6416
29.00833	6438
29.01667	6460
29.02500	6482
29.03333	6504
29.04167	6525
29.05000	6547
29.05833	6570
29.06667	6594
29.07500	6618
29.08333	6643
29.09167	6669
29.10000	6698
29.10833	6728
29.11667	6760
29.12500	6792
29.13333	6823
29.14167	6852
29.15000	6881
29.15833	6908
29.16667	6936
29.17500	6964
29.18333	6994
29.19167	7027
29.20000	7063
29.20833	7100
29.21667	7140
29.22500	7179
29.23333	7218
29.24167	7257
29.25000	7295
29.25833	7336
29.26667	7377
29.27500	7420
29.28333	7463
29.29167	7507
29.30000	7551
29.30833	7593
29.31667	7636
29.32500	7678
29.33333	7722
29.34167	7768
29.35000	7815
29.35833	7864
29.36667	7915
29.37500	7969
29.38333	8024
29.39167	8080
29.40000	8136
29.40833	8192
29.41667	8250
29.42500	8309
29.43333	8370
29.44167	8432
29.45000	8493
29.45833	8556
29.46667	8617
29.47500	8681
29.48333	8745
29.49167	8810
29.50000	8877
29.50833	8946
29.51667	9019
29.52500	9094
29.53333	9174
29.54167	9256
29.55000	9339
29.55833	9426
29.56667	9513
29.57500	9604
29.58333	9694
29.59167	9786
29.60000	9880
29.60833	9974
29.61667	10075
29.62500	10176
29.63333	10281
29.64167	10390
29.65000	10500
29.65833	10616
29.66667	10734
29.67500	10861
29.68333	10991
29.69167	11124
29.70000	11262
29.70833	11400
29.71667	11545
29.72500	11691
29.73333	11844
29.74167	12002
29.75000	12163
29.75833	12332
29.76667	12503
29.77500	12684
29.78333	12868
29.79167	13059
29.80000	13258
29.80833	13457
29.81667	13668
29.82500	13879
29.83333	14098
29.84167	14323
29.85000	14550
29.85833	14788
29.86667	15026
29.87500	15276
29.88333	15530
29.89167	15791
29.90000	16064
29.90833	16337
29.91667	16624
29.92500	16912
29.93333	17208
29.94167	17511
29.95000	17816
29.95833	18133
29.96667	18450
29.97500	18778
29.98333	19108
29.99167	19445
30.00000	19793
30.00833	20140
30.01667	20500
30.02500	20858
30.03333	21224
30.04167	21595
30.05000	21966
30.05833	22349
30.06667	22727
30.07500	23114
30.08333	23500
30.09167	23886
30.10000	24279
30.10833	24666
30.11667	25063
30.12500	25453
30.13333	25845
30.14167	26236
30.15000	26624
30.15833	27020
30.16667	27407
30.17500	27800
30.18333	28186
30.19167	28565
30.20000	28942
30.20833	29306
30.21667	29673
30.22500	30026
30.23333	30376
30.24167	30718
30.25000	31047
30.25833	31375
30.26667	31686
30.27500	31996
30.28333	32295
30.29167	32584
30.30000	32868
30.30833	33136
30.31667	33399
30.32500	33645
30.33333	33877
30.34167	34095
30.35000	34292
30.35833	34477
30.36667	34642
30.37500	34796
30.38333	34936
30.39167	35062
30.40000	35176
30.40833	35274
30.41667	35359
30.42500	35429
30.43333	35483
30.44167	35522
30.45000	35544
30.45833	35551
30.46667	35542
30.47500	35514
30.48333	35472
30.49167	35413
30.50000	35338
30.50833	35251
30.51667	35148
30.52500	35033
30.53333	34902
30.54167	34757
30.55000	34598
30.55833	34420
30.56667	34232
30.57500	34026
30.58333	33810
30.59167	33584
30.60000	33346
30.60833	33104
30.61667	32845
30.62500	32583
30.63333	32305
30.64167	32017
30.65000	31720
30.65833	31406
30.66667	31092
30.67500	30764
30.68333	30437
30.69167	30106
30.70000	29768
30.70833	29432
30.71667	29082
30.72500	28733
30.73333	28376
30.74167	28013
30.75000	27649
30.75833	27273
30.76667	26904
30.77500	26525
30.78333	26152
30.79167	25782
30.80000	25409
30.80833	25045
30.81667	24673
30.82500	24307
30.83333	23935
30.84167	23563
30.85000	23195
30.85833	22821
30.86667	22460
30.87500	22095
30.88333	21740
30.89167	21390
30.90000	21040
30.90833	20701
30.91667	20358
30.92500	20025
30.93333	19689
30.94167	19356
30.95000	19030
30.95833	18703
30.96667	18391
30.97500	18081
30.98333	17780
30.99167	17485
31.00000	17191
31.00833	16907
31.01667	16620
31.02500	16344
31.03333	16070
31.04167	15802
31.05000	15543
31.05833	15285
31.06667	15039
31.07500	14795
31.08333	14559
31.09167	14330
31.10000	14102
31.10833	13884
31.11667	13665
31.12500	13455
31.13333	13248
31.14167	13046
31.15000	12853
31.15833	12661
31.16667	12480
31.17500	12301
31.18333	12131
31.19167	11966
31.20000	11805
31.20833	11653
31.21667	11502
31.22500	11357
31.23333	11214
31.24167	11074
31.25000	10942
31.25833	10811
31.26667	10689
31.27500	10569
31.28333	10455
31.29167	10343
31.30000	10233
31.30833	10130
31.31667	10029
31.32500	9935
31.33333	9844
31.34167	9755
31.35000	9669
31.35833	9581
31.36667	9498
31.37500	9416
31.38333	9339
31.39167	9266
31.40000	9198
31.40833	9134
31.41667	9073
31.42500	9014
31.43333	8955
31.44167	8899
31.45000	8846
31.45833	8794
31.46667	8747
31.47500	8703
31.48333	8660
31.49167	8619
31.50000	8578
31.50833	8539
31.51667	8500
31.52500	8464
31.53333	8430
31.54167	8398
31.55000	8369
31.55833	8339
31.56667	8312
31.57500	8286
31.58333	8262
31.59167	8242
31.60000	8224
31.60833	8208
31.61667	8194
31.62500	8181
31.63333	8169
31.64167	8158
31.65000	8147
31.65833	8138
31.66667	8130
31.67500	8123
31.68333	8117
31.69167	8113
31.70000	8109
31.70833	8106
31.71667	8104
31.72500	8103
31.73333	8103
31.74167	8104
31.75000	8106
31.75833	8109
31.76667	8114
31.77500	8122
31.78333	8132
31.79167	8147
31.80000	8165
31.80833	8185
31.81667	8206
31.82500	8227
31.83333	8247
31.84167	8265
31.85000	8283
31.85833	8301
31.86667	8322
31.87500	8346
31.88333	8374
31.89167	8408
31.90000	8447
31.90833	8486
31.91667	8528
31.92500	8570
31.93333	8615
31.94167	8661
31.95000	8708
31.95833	8758
31.96667	8808
31.97500	8859
31.98333	8911
31.99167	8966
32.00000	9024
32.00833	9084
32.01667	9146
32.02500	9209
32.03333	9276
32.04167	9349
32.05000	9427
32.05833	9502
32.06667	9576
32.07500	9654
32.08333	9734
32.09167	9819
32.10000	9915
32.10833	10015
32.11667	10116
32.12500	10214
32.13333	10313
32.14167	10416
32.15000	10520
32.15833	10627
32.16667	10737
32.17500	10849
32.18333	10966
32.19167	11086
32.20000	11211
32.20833	11339
32.21667	11470
32.22500	11603
32.23333	11736
32.24167	11871
32.25000	12008
32.25833	12149
32.26667	12294
32.27500	12440
32.28333	12582
32.29167	12725
32.30000	12874
32.30833	13023
32.31667	13179
32.32500	13336
32.33333	13498
32.34167	13663
32.35000	13828
32.35833	13998
32.36667	14167
32.37500	14342
32.38333	14517
32.39167	14694
32.40000	14875
32.40833	15054
32.41667	15239
32.42500	15422
32.43333	15608
32.44167	15795
32.45000	15978
32.45833	16163
32.46667	16345
32.47500	16530
32.48333	16716
32.49167	16905
32.50000	17099
32.50833	17289
32.51667	17483
32.52500	17674
32.53333	17865
32.54167	18057
32.55000	18246
32.55833	18440
32.56667	18630
32.57500	18822
32.58333	19011
32.59167	19198
32.60000	19388
32.60833	19572
32.61667	19760
32.62500	19944
32.63333	20129
32.64167	20314
32.65000	20495
32.65833	20679
32.66667	20855
32.67500	21031
32.68333	21202
32.69167	21371
32.70000	21541
32.70833	21707
32.71667	21878
32.72500	22045
32.73333	22211
32.74167	22376
32.75000	22537
32.75833	22701
32.76667	22860
32.77500	23021
32.78333	23177
32.79167	23329
32.80000	23481
32.80833	23628
32.81667	23777
32.82500	23923
32.83333	24069
32.84167	24216
32.85000	24359
32.85833	24506
32.86667	24649
32.87500	24794
32.88333	24936
32.89167	25076
32.90000	25215
32.90833	25349
32.91667	25484
32.92500	25618
32.93333	25757
32.94167	25899
32.95000	26043
32.95833	26193
32.96667	26339
32.97500	26487
32.98333	26632
32.99167	26775
33.00000	26922
33.00833	27068
33.01667	27221
33.02500	27373
33.03333	27527
33.04167	27683
33.05000	27839
33.05833	27999
33.06667	28157
33.07500	28319
33.08333	28482
33.09167	28647
33.10000	28816
33.10833	28985
33.11667	29161
33.12500	29335
33.13333	29512
33.14167	29691
33.15000	29869
33.15833	30053
33.16667	30237
33.17500	30427
33.18333	30618
33.19167	30809
33.20000	31003
33.20833	31194
33.21667	31390
33.22500	31582
33.23333	31777
33.24167	31973
33.25000	32168
33.25833	32369
33.26667	32565
33.27500	32765
33.28333	32961
33.29167	33156
33.30000	33352
33.30833	33543
33.31667	33734
33.32500	33918
33.33333	34098
33.34167	34275
33.35000	34444
33.35833	34614
33.36667	34776
33.37500	34940
33.38333	35098
33.39167	35254
33.40000	35408
33.40833	35553
33.41667	35694
33.42500	35825
33.43333	35947
33.44167	36060
33.45000	36161
33.45833	36256
33.46667	36341
33.47500	36419
33.48333	36489
33.49167	36553
33.50000	36609
33.50833	36654
33.51667	36688
33.52500	36710
33.53333	36721
33.54167	36723
33.55000	36717
33.55833	36702
33.56667	36678
33.57500	36641
33.58333	36593
33.59167	36533
33.60000	36461
33.60833	36383
33.61667	36293
33.62500	36195
33.63333	36083
33.64167	35960
33.65000	35828
33.65833	35684
33.66667	35532
33.67500	35369
33.68333	35197
33.69167	35013
33.70000	34817
33.70833	34616
33.71667	34402
33.72500	34185
33.73333	33958
33.74167	33722
33.75000	33482
33.75833	33228
33.76667	32972
33.77500	32702
33.78333	32428
33.79167	32148
33.80000	31859
33.80833	31573
33.81667	31277
33.82500	30982
33.83333	30679
33.84167	30369
33.85000	30057
33.85833	29732
33.86667	29411
33.87500	29079
33.88333	28746
33.89167	28412
33.90000	28071
33.90833	27736
33.91667	27393
33.92500	27055
33.93333	26712
33.94167	26368
33.95000	26029
33.95833	25684
33.96667	25347
33.97500	25004
33.98333	24663
33.99167	24323
34.00000	23978
34.00833	23641
34.01667	23300
34.02500	22968
34.03333	22636
34.04167	22305
34.05000	21978
34.05833	21645
34.06667	21319
34.07500	20989
34.08333	20664
34.09167	20345
34.10000	20026
34.10833	19719
34.11667	19409
34.12500	19108
34.13333	18807
34.14167	18507
34.15000	18214
34.15833	17917
34.16667	17631
34.17500	17346
34.18333	17068
34.19167	16797
34.20000	16528
34.20833	16268
34.21667	16005
34.22500	15751
34.23333	15498
34.24167	15250
34.25000	15009
34.25833	14768
34.26667	14536
34.27500	14303
34.28333	14076
34.29167	13855
34.30000	13635
34.30833	13424
34.31667	13212
34.32500	13008
34.33333	12805
34.34167	12604
34.35000	12409
34.35833	12216
34.36667	12031
34.37500	11848
34.38333	11672
34.39167	11501
34.40000	11331
34.40833	11169
34.41667	11008
34.42500	10852
34.43333	10698
34.44167	10544
34.45000	10393
34.45833	10242
34.46667	10097
34.47500	9953
34.48333	9813
34.49167	9678
34.50000	9545
34.50833	9418
34.51667	9292
34.52500	9171
34.53333	9052
34.54167	8936
34.55000	8822
34.55833	8707
34.56667	8596
34.57500	8484
34.58333	8375
34.59167	8269
34.60000	8164
34.60833	8064
34.61667	7963
34.62500	7866
34.63333	7769
34.64167	7673
34.65000	7583
34.65833	7493
34.66667	7407
34.67500	7323
34.68333	7241
34.69167	7162
34.70000	7083
34.70833	7006
34.71667	6929
34.72500	6853
34.73333	6777
34.74167	6700
34.75000	6625
34.75833	6550
34.76667	6479
34.77500	6410
34.78333	6343
34.79167	6280
34.80000	6218
34.80833	6159
34.81667	6099
34.82500	6041
34.83333	5983
34.84167	5924
34.85000	5868
34.85833	5812
34.86667	5759
34.87500	5707
34.88333	5656
34.89167	5607
34.90000	5558
34.90833	5510
34.91667	5462
34.92500	5415
34.93333	5370
34.94167	5326
34.95000	5283
34.95833	5241
34.96667	5201
34.97500	5161
34.98333	5120
34.99167	5081
35.00000	5042
35.00833	5005
35.01667	4968
35.02500	4934
35.03333	4901
35.04167	4869
35.05000	4840
35.05833	4811
35.06667	4783
35.07500	4754
35.08333	4727
35.09167	4700
35.10000	4674
35.10833	4650
35.11667	4627
35.12500	4604
35.13333	4582
35.14167	4560
35.15000	4539
35.15833	4518
35.16667	4499
35.17500	4479
35.18333	4461
35.19167	4443
35.20000	4425
35.20833	4409
35.21667	4393
35.22500	4377
35.23333	4359
35.24167	4342
35.25000	4325
35.25833	4309
35.26667	4294
35.27500	4280
35.28333	4267
35.29167	4255
35.30000	4242
35.30833	4229
35.31667	4215
35.32500	4202
35.33333	4189
35.34167	4176
35.35000	4163
35.35833	4151
35.36667	4138
35.37500	4126
35.38333	4114
35.39167	4102
35.40000	4091
35.40833	4078
35.41667	4065
35.42500	4051
35.43333	4036
35.44167	4023
35.45000	4012
35.45833	4003
35.46667	3995
35.47500	3985
35.48333	3975
35.49167	3962
35.50000	3949
35.50833	3936
35.51667	3923
35.52500	3910
35.53333	3896
35.54167	3883
35.55000	3871
35.55833	3858
35.56667	3845
35.57500	3831
35.58333	3815
35.59167	3799
35.60000	3783
35.60833	3768
35.61667	3754
35.62500	3740
35.63333	3726
35.64167	3710
35.65000	3695
35.65833	3679
35.66667	3663
35.67500	3649
35.68333	3633
35.69167	3618
35.70000	3601
35.70833	3586
35.71667	3572
35.72500	3559
35.73333	3548
35.74167	3537
35.75000	3524
35.75833	3510
35.76667	3494
35.77500	3477
35.78333	3460
35.79167	3443
35.80000	3427
35.80833	3412
35.81667	3398
35.82500	3385
35.83333	3372
35.84167	3359
35.85000	3346
35.85833	3332
35.86667	3318
35.87500	3303
35.88333	3288
35.89167	3275
35.90000	3263
35.90833	3252
35.91667	3243
35.92500	3234
35.93333	3223
35.94167	3210
35.95000	3197
35.95833	3184
35.96667	3172
35.97500	3160
35.98333	3150
35.99167	3138
36.00000	3126
36.00833	3113
36.01667	3100
36.02500	3087
36.03333	3074
36.04167	3061
36.05000	3050
36.05833	3040
36.06667	3030
36.07500	3018
36.08333	3006
36.09167	2992
36.10000	2979
36.10833	2967
36.11667	2957
36.12500	2947
36.13333	2937
36.14167	2926
36.15000	2914
36.15833	2902
36.16667	2890
36.17500	2879
36.18333	2868
36.19167	2856
36.20000	2844
36.20833	2832
36.21667	2819
36.22500	2806
36.23333	2795
36.24167	2784
36.25000	2773
36.25833	2760
36.26667	2747
36.27500	2735
36.28333	2722
36.29167	2711
36.30000	2700
36.30833	2689
36.31667	2677
36.32500	2665
36.33333	2655
36.34167	2646
36.35000	2636
36.35833	2626
36.36667	2615
36.37500	2604
36.38333	2593
36.39167	2582
36.40000	2570
36.40833	2558
36.41667	2543
36.42500	2529
36.43333	2517
36.44167	2506
36.45000	2496
36.45833	2486
36.46667	2476
36.47500	2465
36.48333	2453
36.49167	2441
36.50000	2430
36.50833	2419
36.51667	2409
36.52500	2399
36.53333	2390
36.54167	2382
36.55000	2375
36.55833	2368
36.56667	2360
36.57500	2353
36.58333	2345
36.59167	2336
36.60000	2327
36.60833	2316
36.61667	2306
36.62500	2296
36.63333	2289
36.64167	2283
36.65000	2279
36.65833	2275
36.66667	2271
36.67500	2266
36.68333	2261
36.69167	2254
36.70000	2248
36.70833	2242
36.71667	2237
36.72500	2232
36.73333	2229
36.74167	2225
36.75000	2220
36.75833	2215
36.76667	2208
36.77500	2201
36.78333	2196
36.79167	2193
36.80000	2193
36.80833	2194
36.81667	2193
36.82500	2190
36.83333	2185
36.84167	2180
36.85000	2175
36.85833	2173
36.86667	2171
36.87500	2169
36.88333	2167
36.89167	2164
36.90000	2160
36.90833	2156
36.91667	2154
36.92500	2152
36.93333	2151
36.94167	2149
36.95000	2146
36.95833	2142
36.96667	2138
36.97500	2134
36.98333	2132
36.99167	2130
37.00000	2131
37.00833	2133
37.01667	2134
37.02500	2133
37.03333	2131
37.04167	2128
37.05000	2125
37.05833	2122
37.06667	2119
37.07500	2116
37.08333	2113
37.09167	2111
37.10000	2109
37.10833	2109
37.11667	2108
37.12500	2109
37.13333	2108
37.14167	2106
37.15000	2103
37.15833	2099
37.16667	2095
37.17500	2091
37.18333	2088
37.19167	2086
37.20000	2086
37.20833	2086
37.21667	2087
37.22500	2087
37.23333	2087
37.24167	2084
37.25000	2081
37.25833	2077
37.26667	2072
37.27500	2067
37.28333	2062
37.29167	2059
37.30000	2056
37.30833	2053
37.31667	2050
37.32500	2047
37.33333	2043
37.34167	2039
37.35000	2036
37.35833	2035
37.36667	2036
37.37500	2039
37.38333	2042
37.39167	2044
37.40000	2045
37.40833	2044
37.41667	2041
37.42500	2037
37.43333	2032
37.44167	2029
37.45000	2026
37.45833	2025
37.46667	2023
37.47500	2022
37.48333	2021
37.49167	2019
37.50000	2017
37.50833	2015
37.51667	2014
37.52500	2012
37.53333	2009
37.54167	2006
37.55000	2004
37.55833	2001
37.56667	1999
37.57500	1998
37.58333	1996
37.59167	1995
37.60000	1994
37.60833	1994
37.61667	1993
37.62500	1991
37.63333	1989
37.64167	1986
37.65000	1983
37.65833	1981
37.66667	1979
37.67500	1979
37.68333	1979
37.69167	1981
37.70000	1983
37.70833	1984
37.71667	1983
37.72500	1982
37.73333	1980
37.74167	1978
37.75000	1977
37.75833	1977
37.76667	1977
37.77500	1976
37.78333	1975
37.79167	1973
37.80000	1971
37.80833	1969
37.81667	1968
37.82500	1968
37.83333	1968
37.84167	1967
37.85000	1965
37.85833	1961
37.86667	1958
37.87500	1954
37.88333	1951
37.89167	1948
37.90000	1945
37.90833	1943
37.91667	1941
37.92500	1939
37.93333	1937
37.94167	1935
37.95000	1934
37.95833	1933
37.96667	1933
37.97500	1933
37.98333	1935
37.99167	1934
38.00000	1932
38.00833	1928
38.01667	1923
38.02500	1920
38.03333	1919
38.04167	1920
38.05000	1921
38.05833	1920
38.06667	1918
38.07500	1914
38.08333	1910
38.09167	1908
38.10000	1907
38.10833	1907
38.11667	1904
38.12500	1901
38.13333	1897
38.14167	1894
38.15000	1892
38.15833	1892
38.16667	1892
38.17500	1891
38.18333	1889
38.19167	1887
38.20000	1885
38.20833	1884
38.21667	1883
38.22500	1882
38.23333	1881
38.24167	1882
38.25000	1884
38.25833	1886
38.26667	1888
38.27500	1891
38.28333	1894
38.29167	1897
38.30000	1901
38.30833	1905
38.31667	1908
38.32500	1911
38.33333	1912
38.34167	1914
38.35000	1914
38.35833	1913
38.36667	1911
38.37500	1908
38.38333	1905
38.39167	1902
38.40000	1902
38.40833	1903
38.41667	1907
38.42500	1912
38.43333	1917
38.44167	1922
38.45000	1927
38.45833	1931
38.46667	1934
38.47500	1937
38.48333	1939
38.49167	1940
38.50000	1942
38.50833	1944
38.51667	1948
38.52500	1951
38.53333	1954
38.54167	1958
38.55000	1962
38.55833	1966
38.56667	1970
38.57500	1972
38.58333	1974
38.59167	1977
38.60000	1981
38.60833	1985
38.61667	1990
38.62500	1993
38.63333	1994
38.64167	1994
38.65000	1993
38.65833	1995
38.66667	2000
38.67500	2006
38.68333	2013
38.69167	2019
38.70000	2024
38.70833	2029
38.71667	2034
38.72500	2039
38.73333	2043
38.74167	2046
38.75000	2050
38.75833	2053
38.76667	2056
38.77500	2059
38.78333	2061
38.79167	2064
38.80000	2066
38.80833	2069
38.81667	2073
38.82500	2078
38.83333	2083
38.84167	2088
38.85000	2093
38.85833	2098
38.86667	2103
38.87500	2108
38.88333	2113
38.89167	2117
38.90000	2119
38.90833	2120
38.91667	2120
38.92500	2121
38.93333	2123
38.94167	2126
38.95000	2130
38.95833	2134
38.96667	2139
38.97500	2144
38.98333	2150
38.99167	2154
39.00000	2157
39.00833	2159
39.01667	2162
39.02500	2165
39.03333	2168
39.04167	2170
39.05000	2169
39.05833	2165
39.06667	2161
39.07500	2159
39.08333	2159
39.09167	2162
39.10000	2167
39.10833	2172
39.11667	2175
39.12500	2176
39.13333	2176
39.14167	2174
39.15000	2172
39.15833	2169
39.16667	2166
39.17500	2163
39.18333	2158
39.19167	2153
39.20000	2148
39.20833	2145
39.21667	2143
39.22500	2142
39.23333	2141
39.24167	2140
39.25000	2139
39.25833	2136
39.26667	2134
39.27500	2132
39.28333	2130
39.29167	2129
39.30000	2128
39.30833	2126
39.31667	2124
39.32500	2122
39.33333	2118
39.34167	2115
39.35000	2112
39.35833	2109
39.36667	2108
39.37500	2109
39.38333	2110
39.39167	2111
39.40000	2109
39.40833	2106
39.41667	2101
39.42500	2097
39.43333	2095
39.44167	2094
39.45000	2093
39.45833	2091
39.46667	2087
39.47500	2083
39.48333	2080
39.49167	2078
39.50000	2080
39.50833	2083
39.51667	2088
39.52500	2093
39.53333	2098
39.54167	2102
39.55000	2106
39.55833	2108
39.56667	2110
39.57500	2113
39.58333	2118
39.59167	2124
39.60000	2132
39.60833	2140
39.61667	2147
39.62500	2153
39.63333	2158
39.64167	2162
39.65000	2167
39.65833	2173
39.66667	2179
39.67500	2186
39.68333	2193
39.69167	2201
39.70000	2209
39.70833	2217
39.71667	2225
39.72500	2233
39.73333	2238
39.74167	2244
39.75000	2252
39.75833	2261
39.76667	2273
39.77500	2286
39.78333	2300
39.79167	2312
39.80000	2323
39.80833	2331
39.81667	2336
39.82500	2341
39.83333	2346
39.84167	2351
39.85000	2357
39.85833	2363
39.86667	2368
39.87500	2373
39.88333	2377
39.89167	2381
39.90000	2384
39.90833	2388
39.91667	2392
39.92500	2396
39.93333	2399
39.94167	2403
39.95000	2407
39.95833	2410
39.96667	2414
39.97500	2419
39.98333	2423
39.99167	2427
40.00000	2429
40.00833	2429
40.01667	2425
40.02500	2421
40.03333	2416
40.04167	2412
40.05000	2408
40.05833	2403
40.06667	2397
40.07500	2391
40.08333	2384
40.09167	2378
40.10000	2372
40.10833	2367
40.11667	2362
40.12500	2356
40.13333	2349
40.14167	2341
40.15000	2333
40.15833	2324
40.16667	2316
40.17500	2309
40.18333	2303
40.19167	2296
40.20000	2290
40.20833	2284
40.21667	2277
40.22500	2270
40.23333	2262
40.24167	2253
40.25000	2245
40.25833	2238
40.26667	2232
40.27500	2227
40.28333	2224
40.29167	2222
40.30000	2223
40.30833	2227
40.31667	2233
40.32500	2240
40.33333	2246
40.34167	2251
40.35000	2256
40.35833	2263
40.36667	2272
40.37500	2284
40.38333	2300
40.39167	2319
40.40000	2342
40.40833	2367
40.41667	2397
40.42500	2427
40.43333	2459
40.44167	2493
40.45000	2530
40.45833	2569
40.46667	2610
40.47500	2658
40.48333	2711
40.49167	2769
40.50000	2832
40.50833	2898
40.51667	2968
40.52500	3040
40.53333	3116
40.54167	3197
40.55000	3283
40.55833	3377
40.56667	3474
40.57500	3579
40.58333	3688
40.59167	3799
40.60000	3927
40.60833	4068
40.61667	4210
40.62500	4346
40.63333	4489
40.64167	4640
40.65000	4798
40.65833	4967
40.66667	5141
40.67500	5326
40.68333	5518
40.69167	5716
40.70000	5926
40.70833	6137
40.71667	6362
40.72500	6589
40.73333	6826
40.74167	7071
40.75000	7318
40.75833	7577
40.76667	7837
40.77500	8109
40.78333	8389
40.79167	8676
40.80000	8977
40.80833	9280
40.81667	9597
40.82500	9916
40.83333	10243
40.84167	10579
40.85000	10915
40.85833	11266
40.86667	11615
40.87500	11976
40.88333	12341
40.89167	12709
40.90000	13088
40.90833	13463
40.91667	13849
40.92500	14231
40.93333	14618
40.94167	15009
40.95000	15396
40.95833	15794
40.96667	16182
40.97500	16576
40.98333	16968
40.99167	17360
41.00000	17760
41.00833	18153
41.01667	18555
41.02500	18948
41.03333	19340
41.04167	19728
41.05000	20104
41.05833	20481
41.06667	20841
41.07500	21199
41.08333	21548
41.09167	21888
41.10000	22228
41.10833	22552
41.11667	22874
41.12500	23180
41.13333	23478
41.14167	23766
41.15000	24041
41.15833	24314
41.16667	24568
41.17500	24811
41.18333	25039
41.19167	25250
41.20000	25449
41.20833	25630
41.21667	25799
41.22500	25950
41.23333	26082
41.24167	26198
41.25000	26297
41.25833	26385
41.26667	26458
41.27500	26516
41.28333	26558
41.29167	26581
41.30000	26586
41.30833	26574
41.31667	26543
41.32500	26498
41.33333	26435
41.34167	26357
41.35000	26264
41.35833	26153
41.36667	26029
41.37500	25887
41.38333	25733
41.39167	25566
41.40000	25384
41.40833	25190
41.41667	24975
41.42500	24750
41.43333	24508
41.44167	24253
41.45000	23993
41.45833	23719
41.46667	23442
41.47500	23149
41.48333	22847
41.49167	22534
41.50000	22205
41.50833	21876
41.51667	21533
41.52500	21192
41.53333	20846
41.54167	20496
41.55000	20146
41.55833	19782
41.56667	19422
41.57500	19051
41.58333	18679
41.59167	18307
41.60000	17927
41.60833	17554
41.61667	17172
41.62500	16797
41.63333	16422
41.64167	16047
41.65000	15680
41.65833	15304
41.66667	14938
41.67500	14567
41.68333	14202
41.69167	13844
41.70000	13482
41.70833	13132
41.71667	12777
41.72500	12433
41.73333	12094
41.74167	11759
41.75000	11438
41.75833	11116
41.76667	10806
41.77500	10496
41.78333	10193
41.79167	9897
41.80000	9602
41.80833	9320
41.81667	9038
41.82500	8768
41.83333	8503
41.84167	8243
41.85000	7993
41.85833	7744
41.86667	7505
41.87500	7267
41.88333	7038
41.89167	6817
41.90000	6600
41.90833	6395
41.91667	6193
41.92500	6000
41.93333	5813
41.94167	5631
41.95000	5458
41.95833	5288
41.96667	5126
41.97500	4967
41.98333	4814
41.99167	4667
42.00000	4521
42.00833	4383
42.01667	4246
42.02500	4117
42.03333	3993
42.04167	3874
42.05000	3760
42.05833	3647
42.06667	3540
42.07500	3435
42.08333	3335
42.09167	3241
42.10000	3149
42.10833	3064
42.11667	2981
42.12500	2901
42.13333	2823
42.14167	2746
42.15000	2672
42.15833	2599
42.16667	2531
42.17500	2465
42.18333	2403
42.19167	2344
42.20000	2286
42.20833	2233
42.21667	2181
42.22500	2131
42.23333	2080
42.24167	2030
42.25000	1981
42.25833	1933
42.26667	1888
42.27500	1847
42.28333	1808
42.29167	1771
42.30000	1735
42.30833	1700
42.31667	1662
42.32500	1625
42.33333	1589
42.34167	1554
42.35000	1522
42.35833	1494
42.36667	1467
42.37500	1440
42.38333	1413
42.39167	1387
42.40000	1360
42.40833	1335
42.41667	1310
42.42500	1286
42.43333	1264
42.44167	1244
42.45000	1227
42.45833	1211
42.46667	1194
42.47500	1174
42.48333	1152
42.49167	1132
42.50000	1113
42.50833	1097
42.51667	1082
42.52500	1068
42.53333	1053
42.54167	1038
42.55000	1023
42.55833	1008
42.56667	995
42.57500	982
42.58333	968
42.59167	955
42.60000	942
42.60833	929
42.61667	916
42.62500	905
42.63333	895
42.64167	887
42.65000	880
42.65833	872
42.66667	864
42.67500	854
42.68333	842
42.69167	830
42.70000	817
42.70833	806
42.71667	796
42.72500	788
42.73333	781
42.74167	775
42.75000	768
42.75833	761
42.76667	754
42.77500	749
42.78333	744
42.79167	740
42.80000	735
42.80833	730
42.81667	725
42.82500	721
42.83333	716
42.84167	712
42.85000	708
42.85833	705
42.86667	702
42.87500	700
42.88333	698
42.89167	694
42.90000	689
42.90833	682
42.91667	676
42.92500	670
42.93333	665
42.94167	662
42.95000	660
42.95833	658
42.96667	656
42.97500	654
42.98333	652
42.99167	650
43.00000	648
43.00833	645
43.01667	641
43.02500	637
43.03333	633
43.04167	629
43.05000	625
43.05833	621
43.06667	616
43.07500	611
43.08333	607
43.09167	603
43.10000	600
43.10833	597
43.11667	595
43.12500	593
43.13333	590
43.14167	587
43.15000	584
43.15833	582
43.16667	581
43.17500	581
43.18333	580
43.19167	580
43.20000	578
43.20833	577
43.21667	576
43.22500	575
43.23333	574
43.24167	572
43.25000	571
43.25833	571
43.26667	570
43.27500	568
43.28333	566
43.29167	563
43.30000	559
43.30833	556
43.31667	557
43.32500	558
43.33333	560
43.34167	562
43.35000	564
43.35833	566
43.36667	570
43.37500	574
43.38333	578
43.39167	580
43.40000	581
43.40833	581
43.41667	580
43.42500	580
43.43333	580
43.44167	582
43.45000	584
43.45833	587
43.46667	590
43.47500	593
43.48333	596
43.49167	601
43.50000	606
43.50833	611
43.51667	618
43.52500	626
43.53333	634
43.54167	642
43.55000	650
43.55833	656
43.56667	663
43.57500	670
43.58333	678
43.59167	686
43.60000	694
43.60833	703
43.61667	712
43.62500	723
43.63333	734
43.64167	746
43.65000	759
43.65833	772
43.66667	784
43.67500	796
43.68333	807
43.69167	818
43.70000	829
43.70833	840
43.71667	853
43.72500	865
43.73333	879
43.74167	893
43.75000	906
43.75833	920
43.76667	934
43.77500	947
43.78333	961
43.79167	976
43.80000	994
43.80833	1012
43.81667	1029
43.82500	1046
43.83333	1062
43.84167	1078
43.85000	1094
43.85833	1111
43.86667	1127
43.87500	1141
43.88333	1155
43.89167	1168
43.90000	1182
43.90833	1196
43.91667	1211
43.92500	1225
43.93333	1237
43.94167	1248
43.95000	1257
43.95833	1267
43.96667	1278
43.97500	1290
43.98333	1304
43.99167	1318
44.00000	1332
44.00833	1342
44.01667	1350
44.02500	1357
44.03333	1363
44.04167	1370
44.05000	1376
44.05833	1383
44.06667	1389
44.07500	1393
44.08333	1397
44.09167	1402
44.10000	1407
44.10833	1413
44.11667	1419
44.12500	1425
44.13333	1429
44.14167	1430
44.15000	1431
44.15833	1430
44.16667	1428
44.17500	1425
44.18333	1423
44.19167	1422
44.20000	1421
44.20833	1422
44.21667	1423
44.22500	1424
44.23333	1425
44.24167	1423
44.25000	1420
44.25833	1414
44.26667	1406
44.27500	1397
44.28333	1388
44.29167	1379
44.30000	1370
44.30833	1362
44.31667	1352
44.32500	1343
44.33333	1333
44.34167	1325
44.35000	1316
44.35833	1307
44.36667	1297
44.37500	1286
44.38333	1274
44.39167	1264
44.40000	1254
44.40833	1245
44.41667	1235
44.42500	1223
44.43333	1210
44.44167	1196
44.45000	1185
44.45833	1176
44.46667	1168
44.47500	1160
44.48333	1153
44.49167	1144
44.50000	1135
44.50833	1127
44.51667	1119
44.52500	1112
44.53333	1103
44.54167	1095
44.55000	1086
44.55833	1076
44.56667	1067
44.57500	1058
44.58333	1048
44.59167	1038
44.60000	1027
44.60833	1017
44.61667	1007
44.62500	999
44.63333	992
44.64167	986
44.65000	978
44.65833	971
44.66667	964
44.67500	957
44.68333	952
44.69167	946
44.70000	941
44.70833	934
44.71667	928
44.72500	922
44.73333	918
44.74167	916
44.75000	914
44.75833	910
44.76667	905
44.77500	899
44.78333	892
44.79167	885
44.80000	880
44.80833	876
44.81667	873
44.82500	871
44.83333	870
44.84167	868
44.85000	866
44.85833	862
44.86667	859
44.87500	856
44.88333	853
44.89167	850
44.90000	848
44.90833	845
44.91667	842
44.92500	839
44.93333	839
44.94167	840
44.95000	842
44.95833	844
44.96667	846
44.97500	846
44.98333	844
44.99167	844
45.00000	845
45.00833	847
45.01667	849
45.02500	851
45.03333	851
45.04167	850
45.05000	849
45.05833	849
45.06667	849
45.07500	849
45.08333	849
45.09167	849
45.10000	850
45.10833	851
45.11667	851
45.12500	850
45.13333	849
45.14167	848
45.15000	849
45.15833	852
45.16667	856
45.17500	859
45.18333	862
45.19167	864
45.20000	865
45.20833	866
45.21667	869
45.22500	873
45.23333	879
45.24167	885
45.25000	891
45.25833	896
45.26667	900
45.27500	903
45.28333	906
45.29167	908
45.30000	908
45.30833	907
45.31667	905
45.32500	905
45.33333	907
45.34167	910
45.35000	916
45.35833	922
45.36667	929
45.37500	935
45.38333	940
45.39167	946
45.40000	951
45.40833	956
45.41667	961
45.42500	965
45.43333	967
45.44167	969
45.45000	971
45.45833	974
45.46667	977
45.47500	981
45.48333	986
45.49167	991
45.50000	997
45.50833	1004
45.51667	1012
45.52500	1019
45.53333	1025
45.54167	1030
45.55000	1035
45.55833	1040
45.56667	1045
45.57500	1048
45.58333	1050
45.59167	1051
45.60000	1053
45.60833	1055
45.61667	1059
45.62500	1064
45.63333	1071
45.64167	1078
45.65000	1087
45.65833	1095
45.66667	1101
45.67500	1105
45.68333	1106
45.69167	1106
45.70000	1107
45.70833	1109
45.71667	1112
45.72500	1116
45.73333	1120
45.74167	1123
45.75000	1125
45.75833	1124
45.76667	1123
45.77500	1122
45.78333	1124
45.79167	1127
45.80000	1132
45.80833	1137
45.81667	1138
45.82500	1138
45.83333	1136
45.84167	1134
45.85000	1132
45.85833	1130
45.86667	1129
45.87500	1127
45.88333	1124
45.89167	1120
45.90000	1116
45.90833	1113
45.91667	1112
45.92500	1112
45.93333	1111
45.94167	1110
45.95000	1109
45.95833	1106
45.96667	1104
45.97500	1101
45.98333	1097
45.99167	1093
46.00000	1087
46.00833	1082
46.01667	1075
46.02500	1067
46.03333	1059
46.04167	1051
46.05000	1043
46.05833	1037
46.06667	1031
46.07500	1026
46.08333	1020
46.09167	1016
46.10000	1011
46.10833	1004
46.11667	994
46.12500	982
46.13333	970
46.14167	957
46.15000	947
46.15833	938
46.16667	930
46.17500	920
46.18333	909
46.19167	899
46.20000	887
46.20833	876
46.21667	864
46.22500	853
46.23333	842
46.24167	833
46.25000	825
46.25833	817
46.26667	808
46.27500	797
46.28333	784
46.29167	772
46.30000	761
46.30833	751
46.31667	743
46.32500	735
46.33333	726
46.34167	715
46.35000	702
46.35833	689
46.36667	674
46.37500	660
46.38333	647
46.39167	635
46.40000	624
46.40833	615
46.41667	608
46.42500	601
46.43333	595
46.44167	588
46.45000	580
46.45833	570
46.46667	560
46.47500	549
46.48333	540
46.49167	531
46.50000	523
46.50833	516
46.51667	509
46.52500	502
46.53333	494
46.54167	485
46.55000	476
46.55833	466
46.56667	457
46.57500	449
46.58333	443
46.59167	438
46.60000	432
46.60833	425
46.61667	417
46.62500	409
46.63333	402
46.64167	395
46.65000	389
46.65833	384
46.66667	380
46.67500	376
46.68333	373
46.69167	369
46.70000	365
46.70833	361
46.71667	355
46.72500	350
46.73333	346
46.74167	342
46.75000	338
46.75833	335
46.76667	332
46.77500	330
46.78333	330
46.79167	330
46.80000	330
46.80833	329
46.81667	326
46.82500	322
46.83333	318
46.84167	314
46.85000	312
46.85833	312
46.86667	313
46.87500	314
46.88333	314
46.89167	313
46.90000	311
46.90833	309
46.91667	308
46.92500	306
46.93333	305
46.94167	305
46.95000	305
46.95833	304
46.96667	302
46.97500	299
46.98333	297
46.99167	295
47.00000	293
47.00833	290
47.01667	286
47.02500	282
47.03333	280
47.04167	279
47.05000	280
47.05833	284
47.06667	287
47.07500	290
47.08333	291
47.09167	291
47.10000	290
47.10833	288
47.11667	287
47.12500	285
47.13333	283
47.14167	281
47.15000	280
47.15833	280
47.16667	281
47.17500	282
47.18333	283
47.19167	285
47.20000	287
47.20833	289
47.21667	291
47.22500	293
47.23333	294
47.24167	292
47.25000	291
47.25833	291
47.26667	292
47.27500	294
47.28333	297
47.29167	300
47.30000	304
47.30833	308
47.31667	312
47.32500	315
47.33333	318
47.34167	320
47.35000	322
47.35833	323
47.36667	324
47.37500	325
47.38333	325
47.39167	326
47.40000	328
47.40833	332
47.41667	337
47.42500	343
47.43333	348
47.44167	352
47.45000	355
47.45833	355
47.46667	355
47.47500	355
47.48333	358
47.49167	363
47.50000	368
47.50833	373
47.51667	378
47.52500	384
47.53333	390
47.54167	397
47.55000	403
47.55833	408
47.56667	412
47.57500	415
47.58333	417
47.59167	420
47.60000	425
47.60833	431
47.61667	436
47.62500	441
47.63333	446
47.64167	451
47.65000	456
47.65833	461
47.66667	465
47.67500	468
47.68333	471
47.69167	476
47.70000	484
47.70833	492
47.71667	500
47.72500	507
47.73333	513
47.74167	518
47.75000	524
47.75833	532
47.76667	539
47.77500	545
47.78333	549
47.79167	551
47.80000	551
47.80833	552
47.81667	555
47.82500	561
47.83333	567
47.84167	573
47.85000	579
47.85833	583
47.86667	587
47.87500	590
47.88333	593
47.89167	595
47.90000	596
47.90833	597
47.91667	597
47.92500	598
47.93333	599
47.94167	601
47.95000	603
47.95833	604
47.96667	605
47.97500	605
47.98333	606
47.99167	607
48.00000	609
48.00833	610
48.01667	611
48.02500	610
48.03333	609
48.04167	609
48.05000	609
48.05833	608
48.06667	608
48.07500	609
48.08333	611
48.09167	611
48.10000	611
48.10833	610
48.11667	610
48.12500	611
48.13333	613
48.14167	615
48.15000	615
48.15833	613
48.16667	610
48.17500	605
48.18333	599
48.19167	592
48.20000	586
48.20833	580
48.21667	576
48.22500	573
48.23333	570
48.24167	568
48.25000	565
48.25833	561
48.26667	558
48.27500	556
48.28333	555
48.29167	553
48.30000	549
48.30833	543
48.31667	536
48.32500	528
48.33333	522
48.34167	517
48.35000	512
48.35833	507
48.36667	501
48.37500	495
48.38333	490
48.39167	487
48.40000	484
48.40833	481
48.41667	477
48.42500	472
48.43333	466
48.44167	460
48.45000	453
48.45833	448
48.46667	444
48.47500	441
48.48333	436
48.49167	432
48.50000	427
48.50833	422
48.51667	418
48.52500	414
48.53333	408
48.54167	402
48.55000	395
48.55833	388
48.56667	380
48.57500	374
48.58333	371
48.59167	370
48.60000	369
48.60833	367
48.61667	364
48.62500	358
48.63333	350
48.64167	342
48.65000	334
48.65833	328
48.66667	323
48.67500	319
48.68333	316
48.69167	313
48.70000	311
48.70833	310
48.71667	311
48.72500	312
48.73333	311
48.74167	307
48.75000	301
48.75833	293
48.76667	285
48.77500	278
48.78333	273
48.79167	268
48.80000	265
48.80833	262
48.81667	259
48.82500	256
48.83333	251
48.84167	246
48.85000	241
48.85833	237
48.86667	233
48.87500	231
48.88333	229
48.89167	228
48.90000	226
48.90833	223
48.91667	221
48.92500	218
48.93333	214
48.94167	210
48.95000	207
48.95833	204
48.96667	203
48.97500	201
48.98333	199
48.99167	197
49.00000	193
49.00833	189
49.01667	185
49.02500	182
49.03333	180
49.04167	178
49.05000	177
49.05833	176
49.06667	175
49.07500	173
49.08333	172
49.09167	170
49.10000	168
49.10833	167
49.11667	166
49.12500	166
49.13333	165
49.14167	163
49.15000	160
49.15833	154
49.16667	148
49.17500	143
49.18333	139
49.19167	138
49.20000	139
49.20833	141
49.21667	142
49.22500	141
49.23333	138
49.24167	133
49.25000	129
49.25833	127
49.26667	126
49.27500	126
49.28333	126
49.29167	126
49.30000	124
49.30833	121
49.31667	118
49.32500	116
49.33333	114
49.34167	112
49.35000	111
49.35833	111
49.36667	112
49.37500	115
49.38333	118
49.39167	119
49.40000	119
49.40833	116
49.41667	110
49.42500	104
49.43333	99
49.44167	97
49.45000	97
49.45833	99
49.46667	101
49.47500	103
49.48333	103
49.49167	102
49.50000	100
49.50833	97
49.51667	94
49.52500	92
49.53333	90
49.54167	89
49.55000	88
49.55833	87
49.56667	86
49.57500	87
49.58333	88
49.59167	88
49.60000	86
49.60833	83
49.61667	78
49.62500	73
49.63333	70
49.64167	69
49.65000	70
49.65833	72
49.66667	75
49.67500	78
49.68333	81
49.69167	82
49.70000	81
49.70833	79
49.71667	76
49.72500	73
49.73333	70
49.74167	69
49.75000	70
49.75833	72
49.76667	74
49.77500	75
49.78333	76
49.79167	75
49.80000	71
49.80833	67
49.81667	64
49.82500	61
49.83333	60
49.84167	61
49.85000	62
49.85833	63
49.86667	64
49.87500	65
49.88333	64
49.89167	63
49.90000	62
49.90833	60
49.91667	58
49.92500	57
49.93333	55
49.94167	52
49.95000	48
49.95833	45
49.96667	42
49.97500	41
49.98333	42
49.99167	45
50.00000	48
50.00833	50
50.01667	50
50.02500	48
50.03333	45
50.04167	41
50.05000	37
50.05833	35
50.06667	33
50.07500	33
50.08333	34
50.09167	35
50.10000	37
50.10833	39
50.11667	40
50.12500	41
50.13333	41
50.14167	38
50.15000	35
50.15833	30
50.16667	26
50.17500	23
50.18333	22
50.19167	23
50.20000	24
50.20833	24
50.21667	24
50.22500	23
50.23333	21
50.24167	19
50.25000	18
50.25833	16
50.26667	15
50.27500	13
50.28333	12
50.29167	10
50.30000	10
50.30833	10
50.31667	10
50.32500	11
50.33333	12
50.34167	13
50.35000	12
50.35833	11
50.36667	9
50.37500	7
50.38333	8
50.39167	9
50.40000	11
50.40833	13
50.41667	14
50.42500	13
50.43333	11
50.44167	10
50.45000	8
50.45833	7
50.46667	6
50.47500	7
50.48333	9
50.49167	11
50.50000	13
50.50833	13
50.51667	12
50.52500	8
50.53333	3
50.54167	-2
50.55000	-7
50.55833	-10
50.56667	-10
50.57500	-9
50.58333	-6
50.59167	-2
50.60000	1
50.60833	5
50.61667	6
50.62500	6
50.63333	3
50.64167	-0
50.65000	-4
50.65833	-8
50.66667	-11
50.67500	-12
50.68333	-11
50.69167	-9
50.70000	-5
50.70833	-2
50.71667	1
50.72500	3
50.73333	3
50.74167	2
50.75000	1
50.75833	1
50.76667	1
50.77500	2
50.78333	4
50.79167	4
50.80000	4
50.80833	2
50.81667	-1
50.82500	-3
50.83333	-5
50.84167	-6
50.85000	-7
50.85833	-9
50.86667	-10
50.87500	-11
50.88333	-13
50.89167	-15
50.90000	-17
50.90833	-19
50.91667	-19
50.92500	-17
50.93333	-14
50.94167	-9
50.95000	-6
50.95833	-5
50.96667	-5
50.97500	-7
50.98333	-8
50.99167	-9
51.00000	-8
51.00833	-7
51.01667	-8
51.02500	-10
51.03333	-14
51.04167	-20
51.05000	-26
51.05833	-30
51.06667	-32
51.07500	-33
51.08333	-32
51.09167	-29
51.10000	-25
51.10833	-21
51.11667	-17
51.12500	-12
51.13333	-9
51.14167	-7
51.15000	-6
51.15833	-5
51.16667	-6
51.17500	-9
51.18333	-13
51.19167	-18
51.20000	-22
51.20833	-25
51.21667	-27
51.22500	-28
51.23333	-28
51.24167	-28
51.25000	-27
51.25833	-26
51.26667	-24
51.27500	-24
51.28333	-25
51.29167	-27
51.30000	-29
51.30833	-30
51.31667	-28
51.32500	-26
51.33333	-23
51.34167	-20
51.35000	-18
51.35833	-19
51.36667	-22
51.37500	-24
51.38333	-27
51.39167	-29
51.40000	-30
51.40833	-30
51.41667	-30
51.42500	-31
51.43333	-31
51.44167	-31
51.45000	-30
51.45833	-30
51.46667	-30
51.47500	-30
51.48333	-30
51.49167	-30
51.50000	-30
51.50833	-31
51.51667	-30
51.52500	-29
51.53333	-27
51.54167	-26
51.55000	-27
51.55833	-30
51.56667	-32
51.57500	-34
51.58333	-35
51.59167	-35
51.60000	-35
51.60833	-35
51.61667	-36
51.62500	-38
51.63333	-38
51.64167	-37
51.65000	-36
51.65833	-33
51.66667	-32
51.67500	-30
51.68333	-30
51.69167	-30
51.70000	-30
51.70833	-31
51.71667	-33
51.72500	-36
51.73333	-39
51.74167	-42
51.75000	-46
51.75833	-49
51.76667	-53
51.77500	-55
51.78333	-56
51.79167	-55
51.80000	-53
51.80833	-50
51.81667	-49
51.82500	-48
51.83333	-49
51.84167	-50
51.85000	-49
51.85833	-48
51.86667	-47
51.87500	-45
51.88333	-44
51.89167	-42
51.90000	-40
51.90833	-38
51.91667	-37
51.92500	-36
51.93333	-37
51.94167	-39
51.95000	-42
51.95833	-46
51.96667	-49
51.97500	-50
51.98333	-49
51.99167	-46
52.00000	-42
52.00833	-38
52.01667	-36
52.02500	-35
52.03333	-37
52.04167	-39
52.05000	-41
52.05833	-42
52.06667	-43
52.07500	-43
52.08333	-41
52.09167	-40
52.10000	-40
52.10833	-40
52.11667	-41
52.12500	-41
52.13333	-40
52.14167	-39
52.15000	-38
52.15833	-38
52.16667	-39
52.17500	-40
52.18333	-41
52.19167	-41
52.20000	-41
52.20833	-41
52.21667	-41
52.22500	-42
52.23333	-42
52.24167	-40
52.25000	-38
52.25833	-36
52.26667	-35
52.27500	-37
52.28333	-39
52.29167	-42
52.30000	-44
52.30833	-45
52.31667	-43
52.32500	-40
52.33333	-39
52.34167	-39
52.35000	-40
52.35833	-42
52.36667	-44
52.37500	-46
52.38333	-48
52.39167	-51
52.40000	-54
52.40833	-57
52.41667	-57
52.42500	-56
52.43333	-53
52.44167	-50
52.45000	-48
52.45833	-47
52.46667	-46
52.47500	-47
52.48333	-49
52.49167	-50
52.50000	-50
52.50833	-49
52.51667	-49
52.52500	-49
52.53333	-48
52.54167	-46
52.55000	-43
52.55833	-40
52.56667	-37
52.57500	-34
52.58333	-31
52.59167	-29
52.60000	-28
52.60833	-29
52.61667	-32
52.62500	-35
52.63333	-38
52.64167	-39
52.65000	-40
52.65833	-41
52.66667	-43
52.67500	-45
52.68333	-45
52.69167	-46
52.70000	-45
52.70833	-45
52.71667	-44
52.72500	-43
52.73333	-43
52.74167	-43
52.75000	-44
52.75833	-44
52.76667	-43
52.77500	-43
52.78333	-42
52.79167	-43
52.80000	-44
52.80833	-46
52.81667	-47
52.82500	-48
52.83333	-48
52.84167	-46
52.85000	-44
52.85833	-41
52.86667	-39
52.87500	-37
52.88333	-38
52.89167	-40
52.90000	-42
52.90833	-44
52.91667	-44
52.92500	-44
52.93333	-43
52.94167	-43
52.95000	-44
52.95833	-46
52.96667	-49
52.97500	-51
52.98333	-53
52.99167	-55
53.00000	-56
53.00833	-57
53.01667	-58
53.02500	-58
53.03333	-56
53.04167	-53
53.05000	-51
53.05833	-50
53.06667	-51
53.07500	-52
53.08333	-54
53.09167	-54
53.10000	-53
53.10833	-51
53.11667	-50
53.12500	-48
53.13333	-48
53.14167	-49
53.15000	-48
53.15833	-46
53.16667	-43
53.17500	-40
53.18333	-39
53.19167	-39
53.20000	-41
53.20833	-43
53.21667	-46
53.22500	-48
53.23333	-49
53.24167	-50
53.25000	-51
53.25833	-52
53.26667	-53
53.27500	-52
53.28333	-49
53.29167	-46
53.30000	-42
53.30833	-39
53.31667	-39
53.32500	-40
53.33333	-40
53.34167	-41
53.35000	-42
53.35833	-44
53.36667	-47
53.37500	-49
53.38333	-50
53.39167	-49
53.40000	-47
53.40833	-44
53.41667	-41
53.42500	-38
53.43333	-35
53.44167	-34
53.45000	-33
53.45833	-35
53.46667	-36
53.47500	-37
53.48333	-35
53.49167	-33
53.50000	-32
53.50833	-31
53.51667	-30
53.52500	-29
53.53333	-27
53.54167	-25
53.55000	-23
53.55833	-22
53.56667	-21
53.57500	-20
53.58333	-21
53.59167	-22
53.60000	-23
53.60833	-23
53.61667	-24
53.62500	-24
53.63333	-24
53.64167	-23
53.65000	-21
53.65833	-19
53.66667	-17
53.67500	-14
53.68333	-12
53.69167	-8
53.70000	-5
53.70833	-1
53.71667	2
53.72500	7
53.73333	11
53.74167	16
53.75000	20
53.75833	25
53.76667	29
53.77500	32
53.78333	35
53.79167	38
53.80000	43
53.80833	48
53.81667	51
53.82500	54
53.83333	56
53.84167	57
53.85000	59
53.85833	62
53.86667	67
53.87500	74
53.88333	82
53.89167	91
53.90000	100
53.90833	109
53.91667	117
53.92500	124
53.93333	130
53.94167	136
53.95000	145
53.95833	155
53.96667	166
53.97500	178
53.98333	190
53.99167	200
54.00000	210
54.00833	219
54.01667	230
54.02500	242
54.03333	255
54.04167	269
54.05000	283
54.05833	299
54.06667	312
54.07500	325
54.08333	337
54.09167	350
54.10000	364
54.10833	379
54.11667	395
54.12500	410
54.13333	424
54.14167	440
54.15000	457
54.15833	476
54.16667	497
54.17500	518
54.18333	540
54.19167	560
54.20000	580
54.20833	600
54.21667	623
54.22500	648
54.23333	676
54.24167	706
54.25000	735
54.25833	765
54.26667	795
54.27500	824
54.28333	853
54.29167	882
54.30000	912
54.30833	942
54.31667	975
54.32500	1008
54.33333	1042
54.34167	1077
54.35000	1112
54.35833	1150
54.36667	1189
54.37500	1229
54.38333	1269
54.39167	1309
54.40000	1351
54.40833	1393
54.41667	1438
54.42500	1485
54.43333	1532
54.44167	1579
54.45000	1624
54.45833	1669
54.46667	1713
54.47500	1758
54.48333	1804
54.49167	1850
54.50000	1899
54.50833	1948
54.51667	2000
54.52500	2053
54.53333	2109
54.54167	2167
54.55000	2224
54.55833	2282
54.56667	2340
54.57500	2399
54.58333	2460
54.59167	2521
54.60000	2585
54.60833	2647
54.61667	2710
54.62500	2772
54.63333	2835
54.64167	2899
54.65000	2964
54.65833	3031
54.66667	3098
54.67500	3167
54.68333	3236
54.69167	3306
54.70000	3376
54.70833	3445
54.71667	3515
54.72500	3586
54.73333	3658
54.74167	3733
54.75000	3808
54.75833	3885
54.76667	3960
54.77500	4036
54.78333	4111
54.79167	4186
54.80000	4264
54.80833	4342
54.81667	4422
54.82500	4500
54.83333	4579
54.84167	4657
54.85000	4735
54.85833	4814
54.86667	4892
54.87500	4971
54.88333	5050
54.89167	5130
54.90000	5213
54.90833	5295
54.91667	5378
54.92500	5460
54.93333	5540
54.94167	5621
54.95000	5701
54.95833	5783
54.96667	5866
54.97500	5949
54.98333	6033
54.99167	6115
55.00000	6198
55.00833	6278
55.01667	6360
55.02500	6439
55.03333	6518
55.04167	6597
55.05000	6674
55.05833	6752
55.06667	6828
55.07500	6904
55.08333	6980
55.09167	7055
55.10000	7133
55.10833	7210
55.11667	7290
55.12500	7368
55.13333	7445
55.14167	7522
55.15000	7597
55.15833	7671
55.16667	7743
55.17500	7815
55.18333	7886
55.19167	7955
55.20000	8025
55.20833	8093
55.21667	8160
55.22500	8226
55.23333	8289
55.24167	8352
55.25000	8413
55.25833	8476
55.26667	8537
55.27500	8600
55.28333	8662
55.29167	8722
55.30000	8783
55.30833	8840
55.31667	8898
55.32500	8955
55.33333	9009
55.34167	9063
55.35000	9113
55.35833	9162
55.36667	9209
55.37500	9255
55.38333	9299
55.39167	9342
55.40000	9385
55.40833	9426
55.41667	9468
55.42500	9510
55.43333	9551
55.44167	9591
55.45000	9630
55.45833	9668
55.46667	9703
55.47500	9737
55.48333	9768
55.49167	9798
55.50000	9827
55.50833	9855
55.51667	9882
55.52500	9908
55.53333	9933
55.54167	9957
55.55000	9979
55.55833	10001
55.56667	10021
55.57500	10042
55.58333	10061
55.59167	10080
55.60000	10097
55.60833	10112
55.61667	10126
55.62500	10137
55.63333	10147
55.64167	10155
55.65000	10162
55.65833	10167
55.66667	10172
55.67500	10176
55.68333	10178
55.69167	10178
55.70000	10177
55.70833	10174
55.71667	10170
55.72500	10166
55.73333	10162
55.74167	10157
55.75000	10152
55.75833	10145
55.76667	10136
55.77500	10127
55.78333	10117
55.79167	10106
55.80000	10094
55.80833	10079
55.81667	10063
55.82500	10047
55.83333	10028
55.84167	10008
55.85000	9987
55.85833	9964
55.86667	9939
55.87500	9916
55.88333	9895
55.89167	9873
55.90000	9849
55.90833	9821
55.91667	9792
55.92500	9765
55.93333	9738
55.94167	9712
55.95000	9686
55.95833	9660
55.96667	9631
55.97500	9601
55.98333	9570
55.99167	9537
56.00000	9498
56.00833	9457
56.01667	9417
56.02500	9380
56.03333	9345
56.04167	9311
56.05000	9279
56.05833	9244
56.06667	9205
56.07500	9165
56.08333	9126
56.09167	9086
56.10000	9044
56.10833	9001
56.11667	8957
56.12500	8913
56.13333	8869
56.14167	8825
56.15000	8783
56.15833	8740
56.16667	8698
56.17500	8656
56.18333	8612
56.19167	8568
56.20000	8522
56.20833	8475
56.21667	8427
56.22500	8378
56.23333	8329
56.24167	8279
56.25000	8231
56.25833	8183
56.26667	8137
56.27500	8090
56.28333	8042
56.29167	7993
56.30000	7942
56.30833	7890
56.31667	7837
56.32500	7785
56.33333	7735
56.34167	7688
56.35000	7644
56.35833	7600
56.36667	7556
56.37500	7509
56.38333	7459
56.39167	7407
56.40000	7353
56.40833	7299
56.41667	7245
56.42500	7194
56.43333	7143
56.44167	7092
56.45000	7043
56.45833	6992
56.46667	6943
56.47500	6893
56.48333	6843
56.49167	6794
56.50000	6745
56.50833	6697
56.51667	6648
56.52500	6599
56.53333	6549
56.54167	6498
56.55000	6446
56.55833	6393
56.56667	6341
56.57500	6290
56.58333	6241
56.59167	6194
56.60000	6148
56.60833	6102
56.61667	6053
56.62500	6004
56.63333	5955
56.64167	5906
56.65000	5861
56.65833	5817
56.66667	5774
56.67500	5730
56.68333	5685
56.69167	5639
56.70000	5591
56.70833	5545
56.71667	5500
56.72500	5455
56.73333	5410
56.74167	5363
56.75000	5318
56.75833	5272
56.76667	5229
56.77500	5186
56.78333	5144
56.79167	5103
56.80000	5059
56.80833	5016
56.81667	4972
56.82500	4929
56.83333	4886
56.84167	4843
56.85000	4801
56.85833	4758
56.86667	4716
56.87500	4674
56.88333	4633
56.89167	4593
56.90000	4553
56.90833	4515
56.91667	4477
56.92500	4439
56.93333	4403
56.94167	4367
56.95000	4331
56.95833	4295
56.96667	4259
56.97500	4222
56.98333	4185
56.99167	4149
57.00000	4113
57.00833	4077
57.01667	4041
57.02500	4005
57.03333	3971
57.04167	3937
57.05000	3905
57.05833	3872
57.06667	3839
57.07500	3805
57.08333	3770
57.09167	3735
57.10000	3699
57.10833	3665
57.11667	3631
57.12500	3599
57.13333	3567
57.14167	3537
57.15000	3508
57.15833	3479
57.16667	3451
57.17500	3422
57.18333	3392
57.19167	3361
57.20000	3331
57.20833	3303
57.21667	3277
57.22500	3252
57.23333	3225
57.24167	3197
57.25000	3167
57.25833	3137
57.26667	3109
57.27500	3082
57.28333	3056
57.29167	3032
57.30000	3008
57.30833	2984
57.31667	2961
57.32500	2938
57.33333	2913
57.34167	2888
57.35000	2862
57.35833	2835
57.36667	2808
57.37500	2783
57.38333	2760
57.39167	2738
57.40000	2716
57.40833	2693
57.41667	2670
57.42500	2647
57.43333	2624
57.44167	2602
57.45000	2580
57.45833	2558
57.46667	2535
57.47500	2512
57.48333	2489
57.49167	2467
57.50000	2446
57.50833	2426
57.51667	2406
57.52500	2388
57.53333	2370
57.54167	2352
57.55000	2335
57.55833	2316
57.56667	2297
57.57500	2277
57.58333	2258
57.59167	2238
57.60000	2218
57.60833	2201
57.61667	2184
57.62500	2168
57.63333	2150
57.64167	2131
57.65000	2110
57.65833	2089
57.66667	2068
57.67500	2050
57.68333	2033
57.69167	2015
57.70000	1997
57.70833	1978
57.71667	1959
57.72500	1942
57.73333	1925
57.74167	1910
57.75000	1896
57.75833	1883
57.76667	1871
57.77500	1858
57.78333	1846
57.79167	1833
57.80000	1819
57.80833	1805
57.81667	1792
57.82500	1778
57.83333	1764
57.84167	1749
57.85000	1735
57.85833	1722
57.86667	1709
57.87500	1695
57.88333	1680
57.89167	1666
57.90000	1651
57.90833	1638
57.91667	1628
57.92500	1618
57.93333	1608
57.94167	1598
57.95000	1588
57.95833	1576
57.96667	1564
57.97500	1552
57.98333	1540
57.99167	1528
58.00000	1515
58.00833	1503
58.01667	1491
58.02500	1479
58.03333	1467
58.04167	1456
58.05000	1445
58.05833	1435
58.06667	1423
58.07500	1412
58.08333	1400
58.09167	1389
58.10000	1379
58.10833	1370
58.11667	1360
58.12500	1351
58.13333	1342
58.14167	1332
58.15000	1323
58.15833	1313
58.16667	1303
58.17500	1292
58.18333	1282
58.19167	1272
58.20000	1264
58.20833	1257
58.21667	1248
58.22500	1238
58.23333	1226
58.24167	1214
58.25000	1202
58.25833	1192
58.26667	1183
58.27500	1174
58.28333	1165
58.29167	1155
58.30000	1146
58.30833	1137
58.31667	1128
58.32500	1119
58.33333	1112
58.34167	1105
58.35000	1098
58.35833	1090
58.36667	1082
58.37500	1073
58.38333	1064
58.39167	1056
58.40000	1049
58.40833	1043
58.41667	1038
58.42500	1034
58.43333	1029
58.44167	1023
58.45000	1015
58.45833	1005
58.46667	995
58.47500	986
58.48333	976
58.49167	968
58.50000	961
58.50833	953
58.51667	947
58.52500	941
58.53333	936
58.54167	931
58.55000	926
58.55833	921
58.56667	915
58.57500	907
58.58333	898
58.59167	888
58.60000	877
58.60833	866
58.61667	856
58.62500	848
58.63333	842
58.64167	839
58.65000	837
58.65833	836
58.66667	834
58.67500	832
58.68333	828
58.69167	823
58.70000	816
58.70833	808
58.71667	801
58.72500	795
58.73333	790
58.74167	785
58.75000	779
58.75833	772
58.76667	764
58.77500	756
58.78333	749
58.79167	743
58.80000	736
58.80833	730
58.81667	726
58.82500	722
58.83333	719
58.84167	715
58.85000	710
58.85833	704
58.86667	698
58.87500	694
58.88333	692
58.89167	691
58.90000	688
58.90833	683
58.91667	676
58.92500	668
58.93333	661
58.94167	655
58.95000	650
58.95833	647
58.96667	644
58.97500	641
58.98333	638
58.99167	635
59.00000	632
59.00833	629
59.01667	626
59.02500	624
59.03333	620
59.04167	617
59.05000	613
59.05833	608
59.06667	603
59.07500	599
59.08333	594
59.09167	589
59.10000	583
59.10833	576
59.11667	570
59.12500	565
59.13333	561
59.14167	559
59.15000	557
59.15833	553
59.16667	549
59.17500	546
59.18333	544
59.19167	542
59.20000	541
59.20833	539
59.21667	536
59.22500	531
59.23333	525
59.24167	518
59.25000	511
59.25833	504
59.26667	499
59.27500	496
59.28333	495
59.29167	495
59.30000	495
59.30833	493
59.31667	491
59.32500	487
59.33333	483
59.34167	478
59.35000	473
59.35833	467
59.36667	462
59.37500	458
59.38333	454
59.39167	451
59.40000	450
59.40833	448
59.41667	447
59.42500	445
59.43333	441
59.44167	437
59.45000	433
59.45833	430
59.46667	428
59.47500	425
59.48333	422
59.49167	418
59.50000	413
59.50833	410
59.51667	408
59.52500	408
59.53333	407
59.54167	405
59.55000	403
59.55833	400
59.56667	397
59.57500	395
59.58333	393
59.59167	391
59.60000	389
59.60833	387
59.61667	386
59.62500	384
59.63333	381
59.64167	378
59.65000	375
59.65833	373
59.66667	372
59.67500	371
59.68333	370
59.69167	368
59.70000	366
59.70833	364
59.71667	361
59.72500	359
59.73333	357
59.74167	354
59.75000	353
59.75833	353
59.76667	354
59.77500	354
59.78333	354
59.79167	353
59.80000	351
59.80833	348
59.81667	346
59.82500	343
59.83333	339
59.84167	334
59.85000	330
59.85833	326
59.86667	324
59.87500	323
59.88333	324
59.89167	326
59.90000	327
59.90833	328
59.91667	326
59.92500	325
59.93333	324
59.94167	324
59.95000	324
59.95833	322
59.96667	317
59.97500	310
59.98333	302
59.99167	296
60.00000	292
