# Supplementary material for: How J-chain ensures the assembly of immunoglobulin IgM pentamers
Source: EMBO J. 2024 Dec 4;44(2):505–33. doi: 10.1038/s44318-024-00317-9 (PMC11729874; doi:10.1038/s44318-024-00317-9)
Supplement: Supplementary file 9 — Source data Fig. 7 [file 44318_2024_317_MOESM9_ESM.zip › Figure 7/7C/20231021 Cu4tp_JC_C1S_C2S_1.txt]

[Header]
Application Name	LCsolution
Version	1.25
Data File Name	D:\Xenia\JC Oligomerization\20231021 Cu4tp_JC_C1S_C2S_1.lcd
Output Date	22.10.2023
Output Time	13:10:43

[Configuration]
# of Detectors	2
Detector ID	Detector A	Detector B
Detector Name	Detector A	Detector B
# of Channels	2	1

[LC Chromatogram(Detector A-Ch1)]
Interval(msec)	500
# of Points	7201
Start Time(min)	0.000
End Time(min)	60.000
Intensity Units	mV
Intensity Multiplier	0.001
Wavelength(nm)	280
R.Time (min)	Intensity
0.00000	3
0.00833	3
0.01667	2
0.02500	6
0.03333	10
0.04167	12
0.05000	12
0.05833	10
0.06667	8
0.07500	7
0.08333	6
0.09167	5
0.10000	3
0.10833	-1
0.11667	-4
0.12500	-5
0.13333	-3
0.14167	-0
0.15000	3
0.15833	5
0.16667	5
0.17500	4
0.18333	2
0.19167	1
0.20000	2
0.20833	3
0.21667	4
0.22500	3
0.23333	0
0.24167	-3
0.25000	-7
0.25833	-10
0.26667	-10
0.27500	-8
0.28333	-6
0.29167	-5
0.30000	-5
0.30833	-5
0.31667	-4
0.32500	-1
0.33333	2
0.34167	5
0.35000	4
0.35833	2
0.36667	-1
0.37500	-5
0.38333	-8
0.39167	-11
0.40000	-13
0.40833	-14
0.41667	-14
0.42500	-13
0.43333	-12
0.44167	-10
0.45000	-8
0.45833	-7
0.46667	-6
0.47500	-6
0.48333	-7
0.49167	-8
0.50000	-9
0.50833	-8
0.51667	-5
0.52500	-3
0.53333	0
0.54167	2
0.55000	2
0.55833	0
0.56667	-3
0.57500	-7
0.58333	-12
0.59167	-16
0.60000	-19
0.60833	-19
0.61667	-16
0.62500	-14
0.63333	-11
0.64167	-9
0.65000	-10
0.65833	-12
0.66667	-14
0.67500	-15
0.68333	-16
0.69167	-17
0.70000	-18
0.70833	-17
0.71667	-15
0.72500	-12
0.73333	-9
0.74167	-6
0.75000	-4
0.75833	-2
0.76667	-0
0.77500	2
0.78333	3
0.79167	1
0.80000	-2
0.80833	-6
0.81667	-10
0.82500	-10
0.83333	-7
0.84167	-6
0.85000	-7
0.85833	-9
0.86667	-12
0.87500	-15
0.88333	-16
0.89167	-14
0.90000	-13
0.90833	-12
0.91667	-13
0.92500	-13
0.93333	-12
0.94167	-10
0.95000	-7
0.95833	-6
0.96667	-6
0.97500	-7
0.98333	-10
0.99167	-12
1.00000	-13
1.00833	-12
1.01667	-9
1.02500	-5
1.03333	-1
1.04167	3
1.05000	5
1.05833	5
1.06667	5
1.07500	4
1.08333	3
1.09167	1
1.10000	-0
1.10833	0
1.11667	2
1.12500	4
1.13333	7
1.14167	8
1.15000	6
1.15833	3
1.16667	1
1.17500	-1
1.18333	-2
1.19167	-2
1.20000	-2
1.20833	-4
1.21667	-8
1.22500	-13
1.23333	-17
1.24167	-18
1.25000	-17
1.25833	-15
1.26667	-14
1.27500	-13
1.28333	-13
1.29167	-14
1.30000	-15
1.30833	-16
1.31667	-17
1.32500	-17
1.33333	-17
1.34167	-17
1.35000	-16
1.35833	-14
1.36667	-13
1.37500	-12
1.38333	-12
1.39167	-10
1.40000	-9
1.40833	-8
1.41667	-7
1.42500	-6
1.43333	-7
1.44167	-8
1.45000	-10
1.45833	-11
1.46667	-11
1.47500	-12
1.48333	-13
1.49167	-13
1.50000	-12
1.50833	-9
1.51667	-4
1.52500	-0
1.53333	3
1.54167	4
1.55000	3
1.55833	1
1.56667	-1
1.57500	-1
1.58333	-2
1.59167	-3
1.60000	-6
1.60833	-9
1.61667	-12
1.62500	-14
1.63333	-15
1.64167	-13
1.65000	-9
1.65833	-6
1.66667	-6
1.67500	-8
1.68333	-12
1.69167	-17
1.70000	-21
1.70833	-21
1.71667	-19
1.72500	-17
1.73333	-15
1.74167	-12
1.75000	-8
1.75833	-3
1.76667	-0
1.77500	1
1.78333	1
1.79167	1
1.80000	-0
1.80833	-2
1.81667	-3
1.82500	-5
1.83333	-6
1.84167	-8
1.85000	-11
1.85833	-13
1.86667	-15
1.87500	-16
1.88333	-16
1.89167	-17
1.90000	-18
1.90833	-19
1.91667	-20
1.92500	-19
1.93333	-16
1.94167	-12
1.95000	-7
1.95833	-2
1.96667	2
1.97500	6
1.98333	8
1.99167	8
2.00000	7
2.00833	5
2.01667	1
2.02500	-2
2.03333	-4
2.04167	-5
2.05000	-4
2.05833	-2
2.06667	-1
2.07500	-1
2.08333	-2
2.09167	-3
2.10000	-4
2.10833	-5
2.11667	-5
2.12500	-5
2.13333	-4
2.14167	-2
2.15000	-1
2.15833	1
2.16667	1
2.17500	1
2.18333	1
2.19167	3
2.20000	5
2.20833	8
2.21667	11
2.22500	10
2.23333	8
2.24167	5
2.25000	2
2.25833	1
2.26667	2
2.27500	3
2.28333	3
2.29167	1
2.30000	-3
2.30833	-7
2.31667	-10
2.32500	-13
2.33333	-15
2.34167	-16
2.35000	-17
2.35833	-16
2.36667	-15
2.37500	-13
2.38333	-11
2.39167	-9
2.40000	-6
2.40833	0
2.41667	7
2.42500	11
2.43333	11
2.44167	8
2.45000	2
2.45833	-4
2.46667	-7
2.47500	-7
2.48333	-7
2.49167	-7
2.50000	-7
2.50833	-6
2.51667	-3
2.52500	0
2.53333	3
2.54167	4
2.55000	3
2.55833	-1
2.56667	-6
2.57500	-12
2.58333	-17
2.59167	-20
2.60000	-19
2.60833	-16
2.61667	-11
2.62500	-6
2.63333	-2
2.64167	-0
2.65000	-1
2.65833	-3
2.66667	-3
2.67500	-1
2.68333	3
2.69167	7
2.70000	9
2.70833	7
2.71667	4
2.72500	0
2.73333	-3
2.74167	-5
2.75000	-5
2.75833	-4
2.76667	-0
2.77500	3
2.78333	7
2.79167	9
2.80000	9
2.80833	7
2.81667	4
2.82500	-0
2.83333	-4
2.84167	-8
2.85000	-10
2.85833	-11
2.86667	-11
2.87500	-12
2.88333	-13
2.89167	-16
2.90000	-19
2.90833	-21
2.91667	-21
2.92500	-19
2.93333	-14
2.94167	-10
2.95000	-7
2.95833	-7
2.96667	-7
2.97500	-9
2.98333	-11
2.99167	-12
3.00000	-14
3.00833	-14
3.01667	-13
3.02500	-11
3.03333	-8
3.04167	-6
3.05000	-6
3.05833	-8
3.06667	-11
3.07500	-15
3.08333	-17
3.09167	-16
3.10000	-13
3.10833	-7
3.11667	-1
3.12500	5
3.13333	10
3.14167	12
3.15000	12
3.15833	9
3.16667	5
3.17500	0
3.18333	-4
3.19167	-6
3.20000	-7
3.20833	-6
3.21667	-4
3.22500	-2
3.23333	2
3.24167	4
3.25000	4
3.25833	2
3.26667	0
3.27500	-0
3.28333	-0
3.29167	1
3.30000	1
3.30833	-2
3.31667	-5
3.32500	-10
3.33333	-14
3.34167	-17
3.35000	-18
3.35833	-17
3.36667	-15
3.37500	-14
3.38333	-12
3.39167	-10
3.40000	-8
3.40833	-6
3.41667	-5
3.42500	-5
3.43333	-5
3.44167	-6
3.45000	-7
3.45833	-8
3.46667	-7
3.47500	-7
3.48333	-5
3.49167	-4
3.50000	-4
3.50833	-5
3.51667	-8
3.52500	-11
3.53333	-13
3.54167	-14
3.55000	-12
3.55833	-10
3.56667	-11
3.57500	-14
3.58333	-18
3.59167	-23
3.60000	-26
3.60833	-26
3.61667	-22
3.62500	-16
3.63333	-8
3.64167	-1
3.65000	4
3.65833	7
3.66667	7
3.67500	4
3.68333	3
3.69167	3
3.70000	4
3.70833	6
3.71667	8
3.72500	9
3.73333	8
3.74167	6
3.75000	2
3.75833	-2
3.76667	-6
3.77500	-9
3.78333	-11
3.79167	-12
3.80000	-13
3.80833	-13
3.81667	-12
3.82500	-11
3.83333	-9
3.84167	-6
3.85000	-5
3.85833	-3
3.86667	-1
3.87500	1
3.88333	3
3.89167	4
3.90000	4
3.90833	3
3.91667	1
3.92500	-1
3.93333	-0
3.94167	2
3.95000	5
3.95833	7
3.96667	7
3.97500	4
3.98333	0
3.99167	-3
4.00000	-5
4.00833	-6
4.01667	-7
4.02500	-8
4.03333	-11
4.04167	-14
4.05000	-16
4.05833	-16
4.06667	-14
4.07500	-11
4.08333	-8
4.09167	-4
4.10000	-0
4.10833	3
4.11667	4
4.12500	3
4.13333	1
4.14167	-2
4.15000	-5
4.15833	-5
4.16667	-5
4.17500	-3
4.18333	-1
4.19167	-0
4.20000	1
4.20833	2
4.21667	3
4.22500	2
4.23333	-1
4.24167	-4
4.25000	-7
4.25833	-8
4.26667	-7
4.27500	-4
4.28333	-1
4.29167	0
4.30000	-0
4.30833	-1
4.31667	-2
4.32500	-0
4.33333	3
4.34167	5
4.35000	6
4.35833	5
4.36667	2
4.37500	-1
4.38333	-3
4.39167	-5
4.40000	-5
4.40833	-6
4.41667	-8
4.42500	-10
4.43333	-12
4.44167	-13
4.45000	-13
4.45833	-12
4.46667	-11
4.47500	-9
4.48333	-9
4.49167	-10
4.50000	-12
4.50833	-11
4.51667	-9
4.52500	-7
4.53333	-4
4.54167	-2
4.55000	-1
4.55833	-2
4.56667	-2
4.57500	-1
4.58333	-0
4.59167	1
4.60000	1
4.60833	0
4.61667	-1
4.62500	-1
4.63333	0
4.64167	2
4.65000	3
4.65833	4
4.66667	5
4.67500	6
4.68333	7
4.69167	8
4.70000	7
4.70833	7
4.71667	6
4.72500	7
4.73333	10
4.74167	11
4.75000	9
4.75833	5
4.76667	-2
4.77500	-9
4.78333	-14
4.79167	-16
4.80000	-15
4.80833	-12
4.81667	-9
4.82500	-7
4.83333	-6
4.84167	-6
4.85000	-5
4.85833	-5
4.86667	-4
4.87500	-4
4.88333	-4
4.89167	-4
4.90000	-2
4.90833	-1
4.91667	-1
4.92500	-3
4.93333	-6
4.94167	-10
4.95000	-14
4.95833	-16
4.96667	-17
4.97500	-15
4.98333	-13
4.99167	-12
5.00000	-12
5.00833	-13
5.01667	-14
5.02500	-14
5.03333	-13
5.04167	-11
5.05000	-10
5.05833	-9
5.06667	-8
5.07500	-7
5.08333	-6
5.09167	-3
5.10000	-1
5.10833	1
5.11667	2
5.12500	1
5.13333	-1
5.14167	-4
5.15000	-6
5.15833	-7
5.16667	-8
5.17500	-8
5.18333	-7
5.19167	-5
5.20000	-4
5.20833	-3
5.21667	-3
5.22500	-3
5.23333	-4
5.24167	-4
5.25000	-4
5.25833	-3
5.26667	-2
5.27500	-1
5.28333	-0
5.29167	0
5.30000	1
5.30833	2
5.31667	3
5.32500	4
5.33333	5
5.34167	6
5.35000	5
5.35833	3
5.36667	1
5.37500	-0
5.38333	-0
5.39167	1
5.40000	3
5.40833	5
5.41667	8
5.42500	10
5.43333	12
5.44167	12
5.45000	9
5.45833	6
5.46667	2
5.47500	-2
5.48333	-3
5.49167	-1
5.50000	-0
5.50833	-2
5.51667	-5
5.52500	-9
5.53333	-12
5.54167	-13
5.55000	-11
5.55833	-8
5.56667	-6
5.57500	-6
5.58333	-7
5.59167	-10
5.60000	-12
5.60833	-13
5.61667	-12
5.62500	-7
5.63333	-2
5.64167	3
5.65000	8
5.65833	10
5.66667	10
5.67500	8
5.68333	4
5.69167	-1
5.70000	-4
5.70833	-5
5.71667	-3
5.72500	-1
5.73333	2
5.74167	3
5.75000	2
5.75833	-0
5.76667	-2
5.77500	-4
5.78333	-5
5.79167	-7
5.80000	-8
5.80833	-9
5.81667	-10
5.82500	-10
5.83333	-9
5.84167	-9
5.85000	-9
5.85833	-9
5.86667	-7
5.87500	-4
5.88333	-1
5.89167	2
5.90000	4
5.90833	5
5.91667	5
5.92500	4
5.93333	3
5.94167	3
5.95000	2
5.95833	2
5.96667	1
5.97500	-1
5.98333	-3
5.99167	-3
6.00000	-2
6.00833	1
6.01667	4
6.02500	4
6.03333	2
6.04167	1
6.05000	-0
6.05833	1
6.06667	4
6.07500	8
6.08333	10
6.09167	12
6.10000	12
6.10833	10
6.11667	6
6.12500	2
6.13333	-4
6.14167	-8
6.15000	-10
6.15833	-10
6.16667	-9
6.17500	-7
6.18333	-4
6.19167	-2
6.20000	0
6.20833	1
6.21667	1
6.22500	-1
6.23333	-3
6.24167	-6
6.25000	-8
6.25833	-9
6.26667	-10
6.27500	-12
6.28333	-13
6.29167	-14
6.30000	-14
6.30833	-14
6.31667	-14
6.32500	-13
6.33333	-12
6.34167	-10
6.35000	-6
6.35833	-3
6.36667	0
6.37500	3
6.38333	4
6.39167	5
6.40000	5
6.40833	5
6.41667	5
6.42500	5
6.43333	5
6.44167	5
6.45000	6
6.45833	7
6.46667	6
6.47500	4
6.48333	0
6.49167	-4
6.50000	-7
6.50833	-7
6.51667	-6
6.52500	-4
6.53333	-3
6.54167	-3
6.55000	-3
6.55833	-4
6.56667	-2
6.57500	1
6.58333	5
6.59167	9
6.60000	12
6.60833	14
6.61667	15
6.62500	13
6.63333	11
6.64167	7
6.65000	2
6.65833	-2
6.66667	-4
6.67500	-4
6.68333	-0
6.69167	5
6.70000	9
6.70833	11
6.71667	12
6.72500	10
6.73333	8
6.74167	6
6.75000	6
6.75833	7
6.76667	8
6.77500	10
6.78333	12
6.79167	15
6.80000	15
6.80833	14
6.81667	11
6.82500	7
6.83333	4
6.84167	3
6.85000	3
6.85833	4
6.86667	4
6.87500	3
6.88333	2
6.89167	2
6.90000	2
6.90833	3
6.91667	3
6.92500	5
6.93333	8
6.94167	10
6.95000	11
6.95833	8
6.96667	5
6.97500	1
6.98333	-3
6.99167	-5
7.00000	-4
7.00833	-3
7.01667	-2
7.02500	1
7.03333	4
7.04167	8
7.05000	11
7.05833	14
7.06667	13
7.07500	10
7.08333	7
7.09167	5
7.10000	7
7.10833	10
7.11667	13
7.12500	14
7.13333	13
7.14167	11
7.15000	7
7.15833	3
7.16667	0
7.17500	-2
7.18333	-4
7.19167	-5
7.20000	-7
7.20833	-7
7.21667	-4
7.22500	-1
7.23333	3
7.24167	5
7.25000	5
7.25833	2
7.26667	1
7.27500	1
7.28333	3
7.29167	6
7.30000	9
7.30833	10
7.31667	9
7.32500	8
7.33333	6
7.34167	6
7.35000	6
7.35833	7
7.36667	6
7.37500	5
7.38333	2
7.39167	-1
7.40000	-3
7.40833	-4
7.41667	-4
7.42500	-4
7.43333	-3
7.44167	-1
7.45000	0
7.45833	2
7.46667	3
7.47500	5
7.48333	7
7.49167	10
7.50000	12
7.50833	13
7.51667	11
7.52500	9
7.53333	6
7.54167	4
7.55000	5
7.55833	8
7.56667	11
7.57500	12
7.58333	11
7.59167	7
7.60000	2
7.60833	-3
7.61667	-7
7.62500	-9
7.63333	-8
7.64167	-6
7.65000	-3
7.65833	-0
7.66667	1
7.67500	2
7.68333	2
7.69167	-0
7.70000	-3
7.70833	-5
7.71667	-6
7.72500	-6
7.73333	-5
7.74167	-3
7.75000	-3
7.75833	-3
7.76667	-5
7.77500	-7
7.78333	-10
7.79167	-15
7.80000	-19
7.80833	-20
7.81667	-18
7.82500	-15
7.83333	-12
7.84167	-9
7.85000	-8
7.85833	-7
7.86667	-5
7.87500	-2
7.88333	-1
7.89167	-0
7.90000	-1
7.90833	-3
7.91667	-3
7.92500	-1
7.93333	3
7.94167	8
7.95000	10
7.95833	9
7.96667	5
7.97500	-1
7.98333	-3
7.99167	-2
8.00000	2
8.00833	7
8.01667	11
8.02500	12
8.03333	10
8.04167	8
8.05000	8
8.05833	8
8.06667	9
8.07500	10
8.08333	10
8.09167	10
8.10000	9
8.10833	9
8.11667	7
8.12500	5
8.13333	1
8.14167	-3
8.15000	-6
8.15833	-9
8.16667	-11
8.17500	-12
8.18333	-14
8.19167	-16
8.20000	-16
8.20833	-15
8.21667	-12
8.22500	-9
8.23333	-7
8.24167	-5
8.25000	-5
8.25833	-5
8.26667	-4
8.27500	-1
8.28333	2
8.29167	6
8.30000	8
8.30833	7
8.31667	3
8.32500	-2
8.33333	-7
8.34167	-9
8.35000	-8
8.35833	-5
8.36667	-1
8.37500	2
8.38333	4
8.39167	3
8.40000	0
8.40833	-4
8.41667	-8
8.42500	-11
8.43333	-11
8.44167	-9
8.45000	-7
8.45833	-3
8.46667	-0
8.47500	3
8.48333	7
8.49167	11
8.50000	13
8.50833	10
8.51667	5
8.52500	1
8.53333	-2
8.54167	-2
8.55000	3
8.55833	9
8.56667	11
8.57500	10
8.58333	8
8.59167	4
8.60000	1
8.60833	1
8.61667	3
8.62500	4
8.63333	4
8.64167	3
8.65000	2
8.65833	0
8.66667	-0
8.67500	1
8.68333	2
8.69167	2
8.70000	2
8.70833	3
8.71667	5
8.72500	8
8.73333	12
8.74167	14
8.75000	15
8.75833	14
8.76667	12
8.77500	9
8.78333	6
8.79167	3
8.80000	2
8.80833	2
8.81667	3
8.82500	7
8.83333	10
8.84167	12
8.85000	11
8.85833	8
8.86667	4
8.87500	1
8.88333	-1
8.89167	-0
8.90000	2
8.90833	3
8.91667	2
8.92500	-2
8.93333	-7
8.94167	-13
8.95000	-17
8.95833	-21
8.96667	-23
8.97500	-24
8.98333	-23
8.99167	-21
9.00000	-18
9.00833	-14
9.01667	-9
9.02500	-4
9.03333	-0
9.04167	2
9.05000	3
9.05833	3
9.06667	3
9.07500	4
9.08333	6
9.09167	6
9.10000	5
9.10833	2
9.11667	-1
9.12500	-4
9.13333	-5
9.14167	-5
9.15000	-4
9.15833	-3
9.16667	-1
9.17500	-1
9.18333	-0
9.19167	-1
9.20000	-1
9.20833	-2
9.21667	-1
9.22500	-1
9.23333	-1
9.24167	-1
9.25000	-1
9.25833	-1
9.26667	-2
9.27500	-4
9.28333	-6
9.29167	-10
9.30000	-13
9.30833	-13
9.31667	-10
9.32500	-5
9.33333	2
9.34167	8
9.35000	13
9.35833	16
9.36667	16
9.37500	13
9.38333	10
9.39167	8
9.40000	6
9.40833	5
9.41667	5
9.42500	3
9.43333	1
9.44167	-2
9.45000	-4
9.45833	-5
9.46667	-4
9.47500	-1
9.48333	3
9.49167	5
9.50000	7
9.50833	8
9.51667	7
9.52500	6
9.53333	5
9.54167	6
9.55000	7
9.55833	8
9.56667	9
9.57500	9
9.58333	8
9.59167	8
9.60000	7
9.60833	6
9.61667	5
9.62500	4
9.63333	4
9.64167	3
9.65000	2
9.65833	2
9.66667	2
9.67500	2
9.68333	1
9.69167	-0
9.70000	-2
9.70833	-3
9.71667	-6
9.72500	-9
9.73333	-12
9.74167	-15
9.75000	-16
9.75833	-13
9.76667	-6
9.77500	3
9.78333	12
9.79167	21
9.80000	25
9.80833	25
9.81667	20
9.82500	14
9.83333	7
9.84167	4
9.85000	5
9.85833	9
9.86667	13
9.87500	16
9.88333	14
9.89167	9
9.90000	4
9.90833	-0
9.91667	-2
9.92500	-1
9.93333	-0
9.94167	1
9.95000	1
9.95833	1
9.96667	2
9.97500	3
9.98333	5
9.99167	6
10.00000	8
10.00833	10
10.01667	12
10.02500	14
10.03333	13
10.04167	11
10.05000	8
10.05833	2
10.06667	-4
10.07500	-10
10.08333	-13
10.09167	-13
10.10000	-10
10.10833	-6
10.11667	-1
10.12500	2
10.13333	2
10.14167	-0
10.15000	-4
10.15833	-6
10.16667	-6
10.17500	-4
10.18333	0
10.19167	4
10.20000	6
10.20833	7
10.21667	7
10.22500	6
10.23333	6
10.24167	5
10.25000	3
10.25833	-0
10.26667	-2
10.27500	-2
10.28333	-1
10.29167	-2
10.30000	-3
10.30833	-7
10.31667	-10
10.32500	-11
10.33333	-8
10.34167	-5
10.35000	0
10.35833	4
10.36667	7
10.37500	9
10.38333	9
10.39167	9
10.40000	8
10.40833	6
10.41667	4
10.42500	4
10.43333	5
10.44167	7
10.45000	9
10.45833	9
10.46667	9
10.47500	8
10.48333	7
10.49167	8
10.50000	10
10.50833	13
10.51667	17
10.52500	18
10.53333	17
10.54167	14
10.55000	9
10.55833	4
10.56667	1
10.57500	0
10.58333	0
10.59167	1
10.60000	1
10.60833	2
10.61667	1
10.62500	1
10.63333	1
10.64167	2
10.65000	4
10.65833	4
10.66667	2
10.67500	-2
10.68333	-5
10.69167	-7
10.70000	-5
10.70833	2
10.71667	10
10.72500	14
10.73333	14
10.74167	11
10.75000	4
10.75833	-3
10.76667	-6
10.77500	-6
10.78333	-5
10.79167	-2
10.80000	-0
10.80833	1
10.81667	1
10.82500	1
10.83333	1
10.84167	0
10.85000	1
10.85833	2
10.86667	3
10.87500	5
10.88333	8
10.89167	11
10.90000	14
10.90833	16
10.91667	16
10.92500	13
10.93333	8
10.94167	3
10.95000	-1
10.95833	-4
10.96667	-6
10.97500	-8
10.98333	-10
10.99167	-10
11.00000	-9
11.00833	-8
11.01667	-6
11.02500	-6
11.03333	-9
11.04167	-11
11.05000	-11
11.05833	-10
11.06667	-8
11.07500	-6
11.08333	-6
11.09167	-6
11.10000	-7
11.10833	-7
11.11667	-6
11.12500	-5
11.13333	-3
11.14167	-3
11.15000	-2
11.15833	-2
11.16667	-1
11.17500	-1
11.18333	-1
11.19167	-1
11.20000	-0
11.20833	0
11.21667	1
11.22500	2
11.23333	2
11.24167	1
11.25000	-0
11.25833	-1
11.26667	-1
11.27500	1
11.28333	2
11.29167	0
11.30000	-3
11.30833	-7
11.31667	-10
11.32500	-10
11.33333	-8
11.34167	-5
11.35000	-3
11.35833	-2
11.36667	-3
11.37500	-5
11.38333	-7
11.39167	-7
11.40000	-5
11.40833	-1
11.41667	4
11.42500	8
11.43333	11
11.44167	12
11.45000	9
11.45833	5
11.46667	3
11.47500	1
11.48333	2
11.49167	3
11.50000	4
11.50833	3
11.51667	2
11.52500	2
11.53333	4
11.54167	5
11.55000	7
11.55833	7
11.56667	6
11.57500	4
11.58333	-0
11.59167	-4
11.60000	-8
11.60833	-9
11.61667	-9
11.62500	-6
11.63333	-2
11.64167	2
11.65000	7
11.65833	10
11.66667	10
11.67500	7
11.68333	1
11.69167	-6
11.70000	-11
11.70833	-12
11.71667	-9
11.72500	-6
11.73333	-3
11.74167	-0
11.75000	1
11.75833	2
11.76667	2
11.77500	3
11.78333	3
11.79167	3
11.80000	4
11.80833	6
11.81667	8
11.82500	8
11.83333	6
11.84167	1
11.85000	-6
11.85833	-13
11.86667	-17
11.87500	-17
11.88333	-14
11.89167	-9
11.90000	-4
11.90833	0
11.91667	3
11.92500	3
11.93333	3
11.94167	2
11.95000	2
11.95833	3
11.96667	3
11.97500	4
11.98333	4
11.99167	4
12.00000	4
12.00833	4
12.01667	5
12.02500	5
12.03333	3
12.04167	-1
12.05000	-6
12.05833	-11
12.06667	-15
12.07500	-18
12.08333	-17
12.09167	-14
12.10000	-9
12.10833	-4
12.11667	-0
12.12500	-1
12.13333	-5
12.14167	-10
12.15000	-13
12.15833	-15
12.16667	-14
12.17500	-11
12.18333	-8
12.19167	-5
12.20000	-0
12.20833	5
12.21667	10
12.22500	13
12.23333	13
12.24167	9
12.25000	2
12.25833	-6
12.26667	-11
12.27500	-13
12.28333	-11
12.29167	-7
12.30000	-3
12.30833	-0
12.31667	1
12.32500	1
12.33333	1
12.34167	2
12.35000	3
12.35833	3
12.36667	3
12.37500	1
12.38333	-1
12.39167	-3
12.40000	-5
12.40833	-5
12.41667	-2
12.42500	0
12.43333	3
12.44167	4
12.45000	3
12.45833	1
12.46667	-3
12.47500	-6
12.48333	-7
12.49167	-7
12.50000	-5
12.50833	-4
12.51667	-4
12.52500	-7
12.53333	-10
12.54167	-12
12.55000	-11
12.55833	-10
12.56667	-8
12.57500	-7
12.58333	-8
12.59167	-10
12.60000	-13
12.60833	-14
12.61667	-15
12.62500	-14
12.63333	-12
12.64167	-9
12.65000	-7
12.65833	-5
12.66667	-4
12.67500	-3
12.68333	-2
12.69167	-1
12.70000	-1
12.70833	-2
12.71667	-4
12.72500	-6
12.73333	-8
12.74167	-9
12.75000	-9
12.75833	-8
12.76667	-8
12.77500	-8
12.78333	-9
12.79167	-11
12.80000	-12
12.80833	-11
12.81667	-9
12.82500	-6
12.83333	-3
12.84167	0
12.85000	4
12.85833	7
12.86667	8
12.87500	8
12.88333	6
12.89167	3
12.90000	1
12.90833	-1
12.91667	-2
12.92500	-4
12.93333	-5
12.94167	-6
12.95000	-7
12.95833	-6
12.96667	-5
12.97500	-4
12.98333	-3
12.99167	-3
13.00000	-3
13.00833	-4
13.01667	-4
13.02500	-5
13.03333	-6
13.04167	-6
13.05000	-4
13.05833	-1
13.06667	3
13.07500	6
13.08333	7
13.09167	7
13.10000	5
13.10833	4
13.11667	4
13.12500	4
13.13333	4
13.14167	4
13.15000	3
13.15833	2
13.16667	1
13.17500	-0
13.18333	-3
13.19167	-6
13.20000	-9
13.20833	-11
13.21667	-10
13.22500	-9
13.23333	-8
13.24167	-9
13.25000	-10
13.25833	-12
13.26667	-14
13.27500	-14
13.28333	-13
13.29167	-10
13.30000	-5
13.30833	-1
13.31667	3
13.32500	6
13.33333	6
13.34167	5
13.35000	1
13.35833	-3
13.36667	-7
13.37500	-8
13.38333	-7
13.39167	-3
13.40000	1
13.40833	4
13.41667	6
13.42500	6
13.43333	3
13.44167	-0
13.45000	-5
13.45833	-8
13.46667	-10
13.47500	-10
13.48333	-7
13.49167	-4
13.50000	-1
13.50833	1
13.51667	1
13.52500	2
13.53333	4
13.54167	7
13.55000	9
13.55833	10
13.56667	7
13.57500	1
13.58333	-5
13.59167	-9
13.60000	-12
13.60833	-13
13.61667	-13
13.62500	-13
13.63333	-14
13.64167	-14
13.65000	-14
13.65833	-12
13.66667	-12
13.67500	-13
13.68333	-15
13.69167	-19
13.70000	-22
13.70833	-23
13.71667	-22
13.72500	-20
13.73333	-17
13.74167	-14
13.75000	-11
13.75833	-8
13.76667	-7
13.77500	-6
13.78333	-5
13.79167	-4
13.80000	-1
13.80833	3
13.81667	6
13.82500	8
13.83333	7
13.84167	5
13.85000	3
13.85833	1
13.86667	-0
13.87500	0
13.88333	1
13.89167	4
13.90000	6
13.90833	6
13.91667	5
13.92500	5
13.93333	4
13.94167	2
13.95000	1
13.95833	-0
13.96667	-2
13.97500	-4
13.98333	-4
13.99167	-2
14.00000	1
14.00833	5
14.01667	8
14.02500	10
14.03333	9
14.04167	7
14.05000	3
14.05833	-0
14.06667	-3
14.07500	-3
14.08333	-3
14.09167	-3
14.10000	-2
14.10833	-0
14.11667	3
14.12500	8
14.13333	13
14.14167	18
14.15000	21
14.15833	22
14.16667	19
14.17500	15
14.18333	11
14.19167	7
14.20000	5
14.20833	4
14.21667	4
14.22500	3
14.23333	1
14.24167	-1
14.25000	-2
14.25833	-3
14.26667	-3
14.27500	-1
14.28333	2
14.29167	5
14.30000	8
14.30833	11
14.31667	13
14.32500	13
14.33333	14
14.34167	13
14.35000	13
14.35833	12
14.36667	10
14.37500	8
14.38333	6
14.39167	5
14.40000	5
14.40833	7
14.41667	10
14.42500	13
14.43333	15
14.44167	19
14.45000	22
14.45833	25
14.46667	24
14.47500	21
14.48333	15
14.49167	7
14.50000	3
14.50833	3
14.51667	7
14.52500	13
14.53333	17
14.54167	20
14.55000	21
14.55833	20
14.56667	21
14.57500	22
14.58333	22
14.59167	20
14.60000	16
14.60833	12
14.61667	10
14.62500	11
14.63333	16
14.64167	21
14.65000	25
14.65833	27
14.66667	27
14.67500	23
14.68333	19
14.69167	15
14.70000	11
14.70833	10
14.71667	11
14.72500	13
14.73333	16
14.74167	19
14.75000	22
14.75833	24
14.76667	24
14.77500	23
14.78333	21
14.79167	18
14.80000	16
14.80833	15
14.81667	13
14.82500	12
14.83333	12
14.84167	13
14.85000	14
14.85833	16
14.86667	17
14.87500	18
14.88333	18
14.89167	17
14.90000	14
14.90833	12
14.91667	10
14.92500	10
14.93333	12
14.94167	13
14.95000	11
14.95833	6
14.96667	1
14.97500	-3
14.98333	-6
14.99167	-9
15.00000	-11
15.00833	-12
15.01667	-14
15.02500	-14
15.03333	-13
15.04167	-11
15.05000	-8
15.05833	-3
15.06667	1
15.07500	4
15.08333	5
15.09167	5
15.10000	4
15.10833	3
15.11667	2
15.12500	1
15.13333	2
15.14167	2
15.15000	1
15.15833	-0
15.16667	-2
15.17500	-2
15.18333	-2
15.19167	-3
15.20000	-4
15.20833	-5
15.21667	-6
15.22500	-6
15.23333	-5
15.24167	-4
15.25000	-4
15.25833	-6
15.26667	-8
15.27500	-8
15.28333	-7
15.29167	-5
15.30000	-2
15.30833	-0
15.31667	1
15.32500	2
15.33333	3
15.34167	3
15.35000	2
15.35833	0
15.36667	-3
15.37500	-5
15.38333	-7
15.39167	-6
15.40000	-3
15.40833	3
15.41667	9
15.42500	13
15.43333	15
15.44167	14
15.45000	11
15.45833	7
15.46667	3
15.47500	-4
15.48333	-9
15.49167	-15
15.50000	-18
15.50833	-18
15.51667	-16
15.52500	-13
15.53333	-10
15.54167	-7
15.55000	-4
15.55833	-1
15.56667	0
15.57500	-1
15.58333	-3
15.59167	-5
15.60000	-8
15.60833	-10
15.61667	-12
15.62500	-13
15.63333	-13
15.64167	-12
15.65000	-12
15.65833	-13
15.66667	-14
15.67500	-14
15.68333	-12
15.69167	-8
15.70000	-6
15.70833	-5
15.71667	-6
15.72500	-8
15.73333	-10
15.74167	-10
15.75000	-7
15.75833	-3
15.76667	0
15.77500	2
15.78333	4
15.79167	6
15.80000	8
15.80833	8
15.81667	7
15.82500	4
15.83333	1
15.84167	-2
15.85000	-3
15.85833	-2
15.86667	-2
15.87500	-2
15.88333	-3
15.89167	-3
15.90000	-3
15.90833	-2
15.91667	-2
15.92500	-3
15.93333	-7
15.94167	-10
15.95000	-14
15.95833	-17
15.96667	-17
15.97500	-17
15.98333	-16
15.99167	-14
16.00000	-12
16.00833	-11
16.01667	-11
16.02500	-11
16.03333	-13
16.04167	-15
16.05000	-16
16.05833	-17
16.06667	-17
16.07500	-16
16.08333	-14
16.09167	-12
16.10000	-11
16.10833	-10
16.11667	-9
16.12500	-7
16.13333	-6
16.14167	-4
16.15000	-1
16.15833	2
16.16667	6
16.17500	9
16.18333	11
16.19167	10
16.20000	7
16.20833	1
16.21667	-6
16.22500	-10
16.23333	-11
16.24167	-9
16.25000	-6
16.25833	-3
16.26667	-2
16.27500	-3
16.28333	-5
16.29167	-7
16.30000	-9
16.30833	-10
16.31667	-9
16.32500	-6
16.33333	-1
16.34167	3
16.35000	6
16.35833	6
16.36667	3
16.37500	-2
16.38333	-5
16.39167	-6
16.40000	-6
16.40833	-3
16.41667	1
16.42500	4
16.43333	7
16.44167	9
16.45000	11
16.45833	14
16.46667	15
16.47500	16
16.48333	15
16.49167	13
16.50000	11
16.50833	9
16.51667	7
16.52500	5
16.53333	3
16.54167	2
16.55000	2
16.55833	2
16.56667	3
16.57500	5
16.58333	7
16.59167	8
16.60000	9
16.60833	10
16.61667	10
16.62500	10
16.63333	8
16.64167	6
16.65000	3
16.65833	2
16.66667	3
16.67500	6
16.68333	10
16.69167	14
16.70000	18
16.70833	17
16.71667	15
16.72500	11
16.73333	6
16.74167	3
16.75000	1
16.75833	-0
16.76667	-0
16.77500	-0
16.78333	-0
16.79167	-2
16.80000	-4
16.80833	-6
16.81667	-6
16.82500	-2
16.83333	3
16.84167	6
16.85000	6
16.85833	3
16.86667	-4
16.87500	-12
16.88333	-19
16.89167	-22
16.90000	-21
16.90833	-17
16.91667	-12
16.92500	-6
16.93333	-1
16.94167	2
16.95000	4
16.95833	4
16.96667	2
16.97500	-1
16.98333	-3
16.99167	-3
17.00000	-3
17.00833	-2
17.01667	0
17.02500	2
17.03333	5
17.04167	8
17.05000	11
17.05833	13
17.06667	13
17.07500	12
17.08333	10
17.09167	8
17.10000	5
17.10833	0
17.11667	-4
17.12500	-8
17.13333	-11
17.14167	-12
17.15000	-9
17.15833	-4
17.16667	0
17.17500	4
17.18333	5
17.19167	4
17.20000	0
17.20833	-4
17.21667	-7
17.22500	-9
17.23333	-8
17.24167	-5
17.25000	-1
17.25833	2
17.26667	3
17.27500	1
17.28333	-1
17.29167	0
17.30000	2
17.30833	5
17.31667	7
17.32500	8
17.33333	9
17.34167	11
17.35000	14
17.35833	17
17.36667	19
17.37500	18
17.38333	16
17.39167	13
17.40000	9
17.40833	5
17.41667	1
17.42500	-2
17.43333	-3
17.44167	-2
17.45000	0
17.45833	3
17.46667	4
17.47500	4
17.48333	4
17.49167	4
17.50000	4
17.50833	2
17.51667	-2
17.52500	-6
17.53333	-9
17.54167	-12
17.55000	-13
17.55833	-14
17.56667	-15
17.57500	-17
17.58333	-18
17.59167	-18
17.60000	-14
17.60833	-9
17.61667	-4
17.62500	1
17.63333	4
17.64167	6
17.65000	7
17.65833	7
17.66667	6
17.67500	5
17.68333	4
17.69167	4
17.70000	5
17.70833	6
17.71667	8
17.72500	9
17.73333	9
17.74167	9
17.75000	8
17.75833	8
17.76667	10
17.77500	13
17.78333	15
17.79167	16
17.80000	16
17.80833	16
17.81667	17
17.82500	16
17.83333	14
17.84167	11
17.85000	7
17.85833	2
17.86667	-2
17.87500	-6
17.88333	-8
17.89167	-10
17.90000	-11
17.90833	-10
17.91667	-7
17.92500	-4
17.93333	-1
17.94167	2
17.95000	5
17.95833	8
17.96667	10
17.97500	11
17.98333	12
17.99167	11
18.00000	10
18.00833	8
18.01667	5
18.02500	3
18.03333	1
18.04167	-1
18.05000	-2
18.05833	-2
18.06667	1
18.07500	5
18.08333	9
18.09167	12
18.10000	15
18.10833	17
18.11667	18
18.12500	19
18.13333	18
18.14167	16
18.15000	14
18.15833	12
18.16667	12
18.17500	13
18.18333	15
18.19167	17
18.20000	19
18.20833	20
18.21667	20
18.22500	20
18.23333	21
18.24167	21
18.25000	23
18.25833	24
18.26667	24
18.27500	24
18.28333	21
18.29167	18
18.30000	16
18.30833	15
18.31667	14
18.32500	14
18.33333	14
18.34167	15
18.35000	16
18.35833	18
18.36667	19
18.37500	20
18.38333	19
18.39167	19
18.40000	18
18.40833	16
18.41667	13
18.42500	7
18.43333	0
18.44167	-5
18.45000	-5
18.45833	-2
18.46667	5
18.47500	12
18.48333	18
18.49167	22
18.50000	24
18.50833	23
18.51667	21
18.52500	19
18.53333	17
18.54167	16
18.55000	18
18.55833	21
18.56667	24
18.57500	28
18.58333	31
18.59167	34
18.60000	36
18.60833	36
18.61667	33
18.62500	30
18.63333	27
18.64167	25
18.65000	24
18.65833	25
18.66667	26
18.67500	26
18.68333	26
18.69167	26
18.70000	27
18.70833	26
18.71667	25
18.72500	24
18.73333	22
18.74167	21
18.75000	21
18.75833	22
18.76667	23
18.77500	24
18.78333	23
18.79167	20
18.80000	18
18.80833	16
18.81667	16
18.82500	17
18.83333	16
18.84167	16
18.85000	15
18.85833	16
18.86667	20
18.87500	24
18.88333	28
18.89167	30
18.90000	31
18.90833	32
18.91667	33
18.92500	35
18.93333	36
18.94167	36
18.95000	34
18.95833	31
18.96667	29
18.97500	27
18.98333	26
18.99167	26
19.00000	27
19.00833	28
19.01667	31
19.02500	34
19.03333	39
19.04167	44
19.05000	49
19.05833	53
19.06667	55
19.07500	55
19.08333	53
19.09167	50
19.10000	46
19.10833	43
19.11667	41
19.12500	41
19.13333	43
19.14167	46
19.15000	51
19.15833	54
19.16667	56
19.17500	56
19.18333	54
19.19167	51
19.20000	50
19.20833	51
19.21667	54
19.22500	56
19.23333	59
19.24167	60
19.25000	60
19.25833	58
19.26667	57
19.27500	58
19.28333	59
19.29167	62
19.30000	64
19.30833	64
19.31667	62
19.32500	60
19.33333	60
19.34167	63
19.35000	68
19.35833	74
19.36667	79
19.37500	82
19.38333	85
19.39167	86
19.40000	88
19.40833	91
19.41667	93
19.42500	94
19.43333	94
19.44167	94
19.45000	92
19.45833	90
19.46667	89
19.47500	89
19.48333	90
19.49167	93
19.50000	96
19.50833	99
19.51667	102
19.52500	104
19.53333	104
19.54167	105
19.55000	106
19.55833	109
19.56667	112
19.57500	115
19.58333	118
19.59167	120
19.60000	122
19.60833	125
19.61667	128
19.62500	131
19.63333	135
19.64167	139
19.65000	143
19.65833	147
19.66667	150
19.67500	150
19.68333	148
19.69167	145
19.70000	141
19.70833	139
19.71667	138
19.72500	140
19.73333	143
19.74167	148
19.75000	156
19.75833	165
19.76667	174
19.77500	182
19.78333	188
19.79167	192
19.80000	196
19.80833	200
19.81667	206
19.82500	214
19.83333	223
19.84167	233
19.85000	241
19.85833	247
19.86667	254
19.87500	261
19.88333	268
19.89167	276
19.90000	283
19.90833	290
19.91667	296
19.92500	304
19.93333	315
19.94167	327
19.95000	340
19.95833	354
19.96667	368
19.97500	382
19.98333	396
19.99167	409
20.00000	422
20.00833	437
20.01667	453
20.02500	470
20.03333	488
20.04167	506
20.05000	525
20.05833	545
20.06667	568
20.07500	593
20.08333	618
20.09167	643
20.10000	667
20.10833	690
20.11667	714
20.12500	741
20.13333	771
20.14167	803
20.15000	837
20.15833	871
20.16667	904
20.17500	937
20.18333	970
20.19167	1007
20.20000	1045
20.20833	1086
20.21667	1127
20.22500	1165
20.23333	1203
20.24167	1240
20.25000	1281
20.25833	1323
20.26667	1369
20.27500	1419
20.28333	1469
20.29167	1520
20.30000	1570
20.30833	1621
20.31667	1672
20.32500	1724
20.33333	1778
20.34167	1834
20.35000	1891
20.35833	1949
20.36667	2006
20.37500	2061
20.38333	2114
20.39167	2167
20.40000	2220
20.40833	2276
20.41667	2335
20.42500	2397
20.43333	2460
20.44167	2521
20.45000	2581
20.45833	2639
20.46667	2698
20.47500	2758
20.48333	2817
20.49167	2877
20.50000	2933
20.50833	2989
20.51667	3043
20.52500	3095
20.53333	3149
20.54167	3200
20.55000	3252
20.55833	3304
20.56667	3354
20.57500	3404
20.58333	3453
20.59167	3503
20.60000	3551
20.60833	3598
20.61667	3643
20.62500	3686
20.63333	3727
20.64167	3768
20.65000	3810
20.65833	3851
20.66667	3888
20.67500	3921
20.68333	3950
20.69167	3978
20.70000	4005
20.70833	4032
20.71667	4060
20.72500	4087
20.73333	4114
20.74167	4139
20.75000	4162
20.75833	4184
20.76667	4206
20.77500	4227
20.78333	4246
20.79167	4263
20.80000	4277
20.80833	4287
20.81667	4293
20.82500	4298
20.83333	4301
20.84167	4303
20.85000	4304
20.85833	4304
20.86667	4305
20.87500	4306
20.88333	4307
20.89167	4306
20.90000	4304
20.90833	4300
20.91667	4295
20.92500	4290
20.93333	4283
20.94167	4275
20.95000	4263
20.95833	4248
20.96667	4234
20.97500	4219
20.98333	4204
20.99167	4188
21.00000	4172
21.00833	4155
21.01667	4136
21.02500	4118
21.03333	4099
21.04167	4080
21.05000	4059
21.05833	4038
21.06667	4018
21.07500	3999
21.08333	3981
21.09167	3962
21.10000	3945
21.10833	3926
21.11667	3909
21.12500	3892
21.13333	3876
21.14167	3860
21.15000	3843
21.15833	3826
21.16667	3806
21.17500	3784
21.18333	3763
21.19167	3743
21.20000	3726
21.20833	3712
21.21667	3701
21.22500	3690
21.23333	3678
21.24167	3667
21.25000	3657
21.25833	3647
21.26667	3639
21.27500	3632
21.28333	3626
21.29167	3621
21.30000	3617
21.30833	3614
21.31667	3612
21.32500	3610
21.33333	3607
21.34167	3605
21.35000	3602
21.35833	3601
21.36667	3603
21.37500	3607
21.38333	3613
21.39167	3622
21.40000	3632
21.40833	3643
21.41667	3655
21.42500	3667
21.43333	3679
21.44167	3693
21.45000	3710
21.45833	3729
21.46667	3753
21.47500	3780
21.48333	3805
21.49167	3830
21.50000	3855
21.50833	3878
21.51667	3901
21.52500	3924
21.53333	3948
21.54167	3973
21.55000	3999
21.55833	4027
21.56667	4057
21.57500	4088
21.58333	4119
21.59167	4150
21.60000	4178
21.60833	4204
21.61667	4228
21.62500	4251
21.63333	4275
21.64167	4298
21.65000	4322
21.65833	4347
21.66667	4372
21.67500	4399
21.68333	4426
21.69167	4453
21.70000	4478
21.70833	4503
21.71667	4528
21.72500	4550
21.73333	4572
21.74167	4591
21.75000	4608
21.75833	4624
21.76667	4639
21.77500	4653
21.78333	4664
21.79167	4673
21.80000	4679
21.80833	4684
21.81667	4690
21.82500	4697
21.83333	4706
21.84167	4715
21.85000	4722
21.85833	4726
21.86667	4725
21.87500	4721
21.88333	4714
21.89167	4706
21.90000	4695
21.90833	4684
21.91667	4671
21.92500	4658
21.93333	4645
21.94167	4632
21.95000	4617
21.95833	4601
21.96667	4583
21.97500	4561
21.98333	4537
21.99167	4508
22.00000	4478
22.00833	4445
22.01667	4412
22.02500	4380
22.03333	4349
22.04167	4319
22.05000	4288
22.05833	4258
22.06667	4228
22.07500	4196
22.08333	4164
22.09167	4130
22.10000	4096
22.10833	4062
22.11667	4028
22.12500	3992
22.13333	3954
22.14167	3914
22.15000	3873
22.15833	3833
22.16667	3796
22.17500	3760
22.18333	3724
22.19167	3684
22.20000	3642
22.20833	3599
22.21667	3555
22.22500	3514
22.23333	3475
22.24167	3437
22.25000	3400
22.25833	3364
22.26667	3331
22.27500	3300
22.28333	3270
22.29167	3242
22.30000	3214
22.30833	3184
22.31667	3154
22.32500	3124
22.33333	3093
22.34167	3061
22.35000	3029
22.35833	2997
22.36667	2966
22.37500	2938
22.38333	2911
22.39167	2884
22.40000	2857
22.40833	2828
22.41667	2798
22.42500	2770
22.43333	2744
22.44167	2721
22.45000	2700
22.45833	2679
22.46667	2658
22.47500	2636
22.48333	2612
22.49167	2586
22.50000	2561
22.50833	2536
22.51667	2512
22.52500	2489
22.53333	2468
22.54167	2448
22.55000	2429
22.55833	2410
22.56667	2392
22.57500	2375
22.58333	2357
22.59167	2339
22.60000	2322
22.60833	2305
22.61667	2289
22.62500	2272
22.63333	2253
22.64167	2235
22.65000	2215
22.65833	2197
22.66667	2181
22.67500	2167
22.68333	2157
22.69167	2148
22.70000	2140
22.70833	2131
22.71667	2119
22.72500	2105
22.73333	2089
22.74167	2073
22.75000	2060
22.75833	2048
22.76667	2037
22.77500	2025
22.78333	2013
22.79167	2000
22.80000	1986
22.80833	1975
22.81667	1964
22.82500	1954
22.83333	1943
22.84167	1931
22.85000	1920
22.85833	1909
22.86667	1898
22.87500	1889
22.88333	1880
22.89167	1871
22.90000	1863
22.90833	1856
22.91667	1851
22.92500	1846
22.93333	1839
22.94167	1831
22.95000	1821
22.95833	1811
22.96667	1803
22.97500	1797
22.98333	1793
22.99167	1790
23.00000	1786
23.00833	1780
23.01667	1773
23.02500	1767
23.03333	1759
23.04167	1752
23.05000	1747
23.05833	1742
23.06667	1736
23.07500	1728
23.08333	1719
23.09167	1710
23.10000	1702
23.10833	1695
23.11667	1689
23.12500	1685
23.13333	1683
23.14167	1681
23.15000	1679
23.15833	1675
23.16667	1670
23.17500	1665
23.18333	1660
23.19167	1655
23.20000	1650
23.20833	1646
23.21667	1641
23.22500	1636
23.23333	1632
23.24167	1627
23.25000	1621
23.25833	1615
23.26667	1610
23.27500	1605
23.28333	1600
23.29167	1595
23.30000	1591
23.30833	1588
23.31667	1584
23.32500	1582
23.33333	1582
23.34167	1582
23.35000	1583
23.35833	1583
23.36667	1582
23.37500	1579
23.38333	1575
23.39167	1570
23.40000	1563
23.40833	1556
23.41667	1550
23.42500	1545
23.43333	1542
23.44167	1540
23.45000	1538
23.45833	1536
23.46667	1533
23.47500	1530
23.48333	1526
23.49167	1522
23.50000	1519
23.50833	1516
23.51667	1513
23.52500	1509
23.53333	1505
23.54167	1500
23.55000	1494
23.55833	1488
23.56667	1480
23.57500	1471
23.58333	1464
23.59167	1459
23.60000	1455
23.60833	1453
23.61667	1451
23.62500	1447
23.63333	1440
23.64167	1433
23.65000	1427
23.65833	1422
23.66667	1417
23.67500	1412
23.68333	1408
23.69167	1402
23.70000	1397
23.70833	1390
23.71667	1383
23.72500	1375
23.73333	1366
23.74167	1358
23.75000	1352
23.75833	1348
23.76667	1345
23.77500	1344
23.78333	1343
23.79167	1341
23.80000	1337
23.80833	1333
23.81667	1327
23.82500	1321
23.83333	1316
23.84167	1312
23.85000	1308
23.85833	1303
23.86667	1300
23.87500	1296
23.88333	1292
23.89167	1288
23.90000	1283
23.90833	1278
23.91667	1273
23.92500	1269
23.93333	1268
23.94167	1268
23.95000	1267
23.95833	1265
23.96667	1261
23.97500	1254
23.98333	1246
23.99167	1238
24.00000	1231
24.00833	1226
24.01667	1224
24.02500	1222
24.03333	1220
24.04167	1217
24.05000	1212
24.05833	1206
24.06667	1202
24.07500	1198
24.08333	1196
24.09167	1196
24.10000	1197
24.10833	1197
24.11667	1197
24.12500	1196
24.13333	1195
24.14167	1193
24.15000	1190
24.15833	1187
24.16667	1182
24.17500	1177
24.18333	1173
24.19167	1170
24.20000	1169
24.20833	1170
24.21667	1172
24.22500	1173
24.23333	1172
24.24167	1169
24.25000	1163
24.25833	1156
24.26667	1149
24.27500	1144
24.28333	1141
24.29167	1140
24.30000	1139
24.30833	1137
24.31667	1135
24.32500	1132
24.33333	1129
24.34167	1127
24.35000	1125
24.35833	1123
24.36667	1122
24.37500	1120
24.38333	1120
24.39167	1121
24.40000	1122
24.40833	1123
24.41667	1125
24.42500	1128
24.43333	1130
24.44167	1133
24.45000	1135
24.45833	1136
24.46667	1136
24.47500	1136
24.48333	1135
24.49167	1134
24.50000	1132
24.50833	1129
24.51667	1126
24.52500	1124
24.53333	1123
24.54167	1123
24.55000	1122
24.55833	1121
24.56667	1119
24.57500	1118
24.58333	1118
24.59167	1120
24.60000	1121
24.60833	1122
24.61667	1121
24.62500	1118
24.63333	1115
24.64167	1112
24.65000	1110
24.65833	1108
24.66667	1106
24.67500	1104
24.68333	1102
24.69167	1102
24.70000	1101
24.70833	1097
24.71667	1092
24.72500	1086
24.73333	1081
24.74167	1077
24.75000	1074
24.75833	1074
24.76667	1074
24.77500	1075
24.78333	1077
24.79167	1081
24.80000	1083
24.80833	1083
24.81667	1079
24.82500	1076
24.83333	1072
24.84167	1070
24.85000	1069
24.85833	1068
24.86667	1066
24.87500	1063
24.88333	1059
24.89167	1055
24.90000	1051
24.90833	1049
24.91667	1048
24.92500	1047
24.93333	1047
24.94167	1045
24.95000	1043
24.95833	1041
24.96667	1039
24.97500	1037
24.98333	1034
24.99167	1030
25.00000	1026
25.00833	1021
25.01667	1018
25.02500	1015
25.03333	1012
25.04167	1008
25.05000	1004
25.05833	998
25.06667	992
25.07500	987
25.08333	984
25.09167	982
25.10000	981
25.10833	980
25.11667	977
25.12500	974
25.13333	971
25.14167	968
25.15000	966
25.15833	965
25.16667	964
25.17500	962
25.18333	960
25.19167	960
25.20000	960
25.20833	962
25.21667	963
25.22500	962
25.23333	960
25.24167	957
25.25000	954
25.25833	953
25.26667	955
25.27500	957
25.28333	959
25.29167	959
25.30000	957
25.30833	953
25.31667	948
25.32500	944
25.33333	942
25.34167	940
25.35000	940
25.35833	939
25.36667	938
25.37500	937
25.38333	935
25.39167	933
25.40000	932
25.40833	931
25.41667	930
25.42500	930
25.43333	929
25.44167	928
25.45000	929
25.45833	929
25.46667	930
25.47500	930
25.48333	929
25.49167	928
25.50000	928
25.50833	928
25.51667	929
25.52500	931
25.53333	931
25.54167	930
25.55000	930
25.55833	929
25.56667	929
25.57500	931
25.58333	932
25.59167	932
25.60000	931
25.60833	928
25.61667	924
25.62500	922
25.63333	923
25.64167	926
25.65000	930
25.65833	933
25.66667	934
25.67500	933
25.68333	931
25.69167	929
25.70000	929
25.70833	928
25.71667	927
25.72500	927
25.73333	927
25.74167	927
25.75000	929
25.75833	931
25.76667	933
25.77500	933
25.78333	935
25.79167	938
25.80000	942
25.80833	948
25.81667	954
25.82500	959
25.83333	963
25.84167	965
25.85000	966
25.85833	966
25.86667	965
25.87500	965
25.88333	963
25.89167	961
25.90000	957
25.90833	954
25.91667	951
25.92500	952
25.93333	955
25.94167	959
25.95000	963
25.95833	965
25.96667	967
25.97500	968
25.98333	970
25.99167	972
26.00000	975
26.00833	976
26.01667	977
26.02500	978
26.03333	982
26.04167	987
26.05000	994
26.05833	1002
26.06667	1008
26.07500	1013
26.08333	1015
26.09167	1015
26.10000	1013
26.10833	1012
26.11667	1013
26.12500	1018
26.13333	1025
26.14167	1032
26.15000	1037
26.15833	1041
26.16667	1045
26.17500	1050
26.18333	1053
26.19167	1056
26.20000	1058
26.20833	1060
26.21667	1060
26.22500	1060
26.23333	1062
26.24167	1063
26.25000	1062
26.25833	1061
26.26667	1063
26.27500	1069
26.28333	1075
26.29167	1081
26.30000	1086
26.30833	1089
26.31667	1089
26.32500	1089
26.33333	1090
26.34167	1091
26.35000	1090
26.35833	1088
26.36667	1086
26.37500	1083
26.38333	1082
26.39167	1082
26.40000	1083
26.40833	1084
26.41667	1083
26.42500	1082
26.43333	1079
26.44167	1076
26.45000	1072
26.45833	1069
26.46667	1066
26.47500	1065
26.48333	1066
26.49167	1068
26.50000	1070
26.50833	1072
26.51667	1073
26.52500	1072
26.53333	1070
26.54167	1066
26.55000	1060
26.55833	1053
26.56667	1045
26.57500	1039
26.58333	1035
26.59167	1034
26.60000	1034
26.60833	1033
26.61667	1030
26.62500	1027
26.63333	1023
26.64167	1021
26.65000	1020
26.65833	1021
26.66667	1021
26.67500	1021
26.68333	1020
26.69167	1018
26.70000	1017
26.70833	1018
26.71667	1019
26.72500	1019
26.73333	1018
26.74167	1017
26.75000	1016
26.75833	1014
26.76667	1012
26.77500	1009
26.78333	1006
26.79167	1002
26.80000	999
26.80833	996
26.81667	994
26.82500	993
26.83333	992
26.84167	993
26.85000	994
26.85833	995
26.86667	994
26.87500	992
26.88333	990
26.89167	990
26.90000	990
26.90833	991
26.91667	990
26.92500	988
26.93333	985
26.94167	982
26.95000	980
26.95833	980
26.96667	982
26.97500	987
26.98333	993
26.99167	1001
27.00000	1008
27.00833	1011
27.01667	1012
27.02500	1009
27.03333	1005
27.04167	1000
27.05000	997
27.05833	998
27.06667	1001
27.07500	1007
27.08333	1014
27.09167	1020
27.10000	1025
27.10833	1027
27.11667	1026
27.12500	1025
27.13333	1025
27.14167	1027
27.15000	1030
27.15833	1033
27.16667	1035
27.17500	1036
27.18333	1037
27.19167	1038
27.20000	1042
27.20833	1048
27.21667	1056
27.22500	1063
27.23333	1068
27.24167	1070
27.25000	1070
27.25833	1068
27.26667	1069
27.27500	1072
27.28333	1077
27.29167	1083
27.30000	1089
27.30833	1095
27.31667	1101
27.32500	1108
27.33333	1115
27.34167	1122
27.35000	1127
27.35833	1131
27.36667	1134
27.37500	1137
27.38333	1139
27.39167	1141
27.40000	1143
27.40833	1146
27.41667	1150
27.42500	1156
27.43333	1162
27.44167	1168
27.45000	1173
27.45833	1177
27.46667	1181
27.47500	1186
27.48333	1191
27.49167	1195
27.50000	1198
27.50833	1198
27.51667	1196
27.52500	1195
27.53333	1195
27.54167	1195
27.55000	1196
27.55833	1197
27.56667	1198
27.57500	1199
27.58333	1202
27.59167	1208
27.60000	1215
27.60833	1220
27.61667	1225
27.62500	1228
27.63333	1229
27.64167	1230
27.65000	1231
27.65833	1231
27.66667	1232
27.67500	1232
27.68333	1231
27.69167	1229
27.70000	1227
27.70833	1225
27.71667	1225
27.72500	1227
27.73333	1229
27.74167	1232
27.75000	1232
27.75833	1230
27.76667	1226
27.77500	1222
27.78333	1218
27.79167	1216
27.80000	1214
27.80833	1213
27.81667	1213
27.82500	1213
27.83333	1213
27.84167	1214
27.85000	1215
27.85833	1213
27.86667	1211
27.87500	1207
27.88333	1204
27.89167	1202
27.90000	1200
27.90833	1198
27.91667	1197
27.92500	1195
27.93333	1193
27.94167	1189
27.95000	1182
27.95833	1175
27.96667	1169
27.97500	1164
27.98333	1161
27.99167	1161
28.00000	1162
28.00833	1161
28.01667	1157
28.02500	1151
28.03333	1143
28.04167	1134
28.05000	1125
28.05833	1117
28.06667	1111
28.07500	1107
28.08333	1106
28.09167	1109
28.10000	1113
28.10833	1115
28.11667	1115
28.12500	1111
28.13333	1104
28.14167	1097
28.15000	1089
28.15833	1083
28.16667	1078
28.17500	1075
28.18333	1072
28.19167	1068
28.20000	1064
28.20833	1060
28.21667	1056
28.22500	1052
28.23333	1048
28.24167	1045
28.25000	1042
28.25833	1040
28.26667	1039
28.27500	1039
28.28333	1040
28.29167	1041
28.30000	1041
28.30833	1040
28.31667	1036
28.32500	1029
28.33333	1022
28.34167	1014
28.35000	1009
28.35833	1005
28.36667	1002
28.37500	1000
28.38333	998
28.39167	995
28.40000	992
28.40833	989
28.41667	987
28.42500	987
28.43333	988
28.44167	989
28.45000	990
28.45833	990
28.46667	990
28.47500	991
28.48333	991
28.49167	989
28.50000	986
28.50833	983
28.51667	979
28.52500	978
28.53333	980
28.54167	983
28.55000	988
28.55833	992
28.56667	995
28.57500	997
28.58333	996
28.59167	995
28.60000	994
28.60833	995
28.61667	997
28.62500	999
28.63333	1001
28.64167	1005
28.65000	1010
28.65833	1017
28.66667	1024
28.67500	1033
28.68333	1042
28.69167	1051
28.70000	1059
28.70833	1067
28.71667	1075
28.72500	1082
28.73333	1089
28.74167	1099
28.75000	1110
28.75833	1122
28.76667	1134
28.77500	1144
28.78333	1155
28.79167	1166
28.80000	1179
28.80833	1192
28.81667	1207
28.82500	1221
28.83333	1234
28.84167	1246
28.85000	1257
28.85833	1268
28.86667	1279
28.87500	1291
28.88333	1308
28.89167	1329
28.90000	1352
28.90833	1374
28.91667	1395
28.92500	1415
28.93333	1435
28.94167	1456
28.95000	1478
28.95833	1500
28.96667	1520
28.97500	1540
28.98333	1561
28.99167	1582
29.00000	1604
29.00833	1627
29.01667	1651
29.02500	1674
29.03333	1697
29.04167	1718
29.05000	1740
29.05833	1763
29.06667	1787
29.07500	1812
29.08333	1838
29.09167	1865
29.10000	1891
29.10833	1917
29.11667	1944
29.12500	1972
29.13333	2000
29.14167	2028
29.15000	2055
29.15833	2081
29.16667	2104
29.17500	2126
29.18333	2148
29.19167	2172
29.20000	2195
29.20833	2220
29.21667	2244
29.22500	2268
29.23333	2292
29.24167	2314
29.25000	2335
29.25833	2354
29.26667	2374
29.27500	2395
29.28333	2417
29.29167	2441
29.30000	2464
29.30833	2485
29.31667	2505
29.32500	2521
29.33333	2537
29.34167	2551
29.35000	2565
29.35833	2579
29.36667	2594
29.37500	2609
29.38333	2626
29.39167	2644
29.40000	2662
29.40833	2680
29.41667	2698
29.42500	2712
29.43333	2725
29.44167	2736
29.45000	2747
29.45833	2757
29.46667	2768
29.47500	2779
29.48333	2790
29.49167	2801
29.50000	2811
29.50833	2819
29.51667	2827
29.52500	2834
29.53333	2842
29.54167	2849
29.55000	2857
29.55833	2864
29.56667	2871
29.57500	2878
29.58333	2886
29.59167	2896
29.60000	2907
29.60833	2919
29.61667	2931
29.62500	2942
29.63333	2952
29.64167	2960
29.65000	2968
29.65833	2977
29.66667	2986
29.67500	2998
29.68333	3011
29.69167	3026
29.70000	3044
29.70833	3065
29.71667	3088
29.72500	3112
29.73333	3138
29.74167	3163
29.75000	3191
29.75833	3220
29.76667	3249
29.77500	3279
29.78333	3308
29.79167	3339
29.80000	3373
29.80833	3412
29.81667	3454
29.82500	3499
29.83333	3545
29.84167	3592
29.85000	3643
29.85833	3695
29.86667	3750
29.87500	3808
29.88333	3865
29.89167	3925
29.90000	3985
29.90833	4048
29.91667	4115
29.92500	4186
29.93333	4263
29.94167	4341
29.95000	4423
29.95833	4505
29.96667	4587
29.97500	4671
29.98333	4756
29.99167	4843
30.00000	4932
30.00833	5025
30.01667	5122
30.02500	5222
30.03333	5328
30.04167	5433
30.05000	5540
30.05833	5645
30.06667	5750
30.07500	5856
30.08333	5963
30.09167	6074
30.10000	6186
30.10833	6299
30.11667	6412
30.12500	6523
30.13333	6637
30.14167	6749
30.15000	6865
30.15833	6979
30.16667	7093
30.17500	7206
30.18333	7316
30.19167	7425
30.20000	7531
30.20833	7638
30.21667	7743
30.22500	7846
30.23333	7948
30.24167	8044
30.25000	8139
30.25833	8230
30.26667	8319
30.27500	8406
30.28333	8489
30.29167	8571
30.30000	8650
30.30833	8726
30.31667	8799
30.32500	8868
30.33333	8936
30.34167	9000
30.35000	9060
30.35833	9114
30.36667	9159
30.37500	9197
30.38333	9227
30.39167	9250
30.40000	9269
30.40833	9284
30.41667	9297
30.42500	9308
30.43333	9316
30.44167	9322
30.45000	9325
30.45833	9323
30.46667	9314
30.47500	9298
30.48333	9276
30.49167	9248
30.50000	9215
30.50833	9178
30.51667	9137
30.52500	9091
30.53333	9041
30.54167	8988
30.55000	8930
30.55833	8870
30.56667	8806
30.57500	8738
30.58333	8666
30.59167	8587
30.60000	8506
30.60833	8419
30.61667	8321
30.62500	8219
30.63333	8121
30.64167	8028
30.65000	7932
30.65833	7836
30.66667	7742
30.67500	7635
30.68333	7519
30.69167	7405
30.70000	7298
30.70833	7192
30.71667	7073
30.72500	6952
30.73333	6838
30.74167	6731
30.75000	6620
30.75833	6510
30.76667	6402
30.77500	6282
30.78333	6156
30.79167	6032
30.80000	5913
30.80833	5797
30.81667	5688
30.82500	5581
30.83333	5472
30.84167	5364
30.85000	5251
30.85833	5139
30.86667	5025
30.87500	4903
30.88333	4779
30.89167	4663
30.90000	4559
30.90833	4459
30.91667	4361
30.92500	4265
30.93333	4167
30.94167	4070
30.95000	3970
30.95833	3863
30.96667	3759
30.97500	3664
30.98333	3578
30.99167	3492
31.00000	3409
31.00833	3327
31.01667	3245
31.02500	3169
31.03333	3089
31.04167	3006
31.05000	2927
31.05833	2857
31.06667	2790
31.07500	2725
31.08333	2661
31.09167	2592
31.10000	2519
31.10833	2445
31.11667	2377
31.12500	2315
31.13333	2255
31.14167	2200
31.15000	2149
31.15833	2099
31.16667	2049
31.17500	2000
31.18333	1954
31.19167	1907
31.20000	1862
31.20833	1817
31.21667	1773
31.22500	1729
31.23333	1685
31.24167	1642
31.25000	1600
31.25833	1561
31.26667	1524
31.27500	1488
31.28333	1456
31.29167	1426
31.30000	1398
31.30833	1372
31.31667	1347
31.32500	1321
31.33333	1292
31.34167	1263
31.35000	1233
31.35833	1205
31.36667	1179
31.37500	1155
31.38333	1135
31.39167	1115
31.40000	1095
31.40833	1074
31.41667	1052
31.42500	1031
31.43333	1012
31.44167	996
31.45000	981
31.45833	966
31.46667	951
31.47500	935
31.48333	921
31.49167	909
31.50000	898
31.50833	887
31.51667	874
31.52500	860
31.53333	844
31.54167	829
31.55000	818
31.55833	809
31.56667	801
31.57500	795
31.58333	788
31.59167	781
31.60000	774
31.60833	765
31.61667	756
31.62500	745
31.63333	733
31.64167	723
31.65000	717
31.65833	715
31.66667	715
31.67500	714
31.68333	710
31.69167	701
31.70000	690
31.70833	682
31.71667	677
31.72500	675
31.73333	673
31.74167	671
31.75000	666
31.75833	660
31.76667	656
31.77500	654
31.78333	653
31.79167	654
31.80000	654
31.80833	651
31.81667	647
31.82500	641
31.83333	634
31.84167	628
31.85000	625
31.85833	622
31.86667	622
31.87500	624
31.88333	625
31.89167	626
31.90000	626
31.90833	625
31.91667	623
31.92500	623
31.93333	624
31.94167	626
31.95000	631
31.95833	635
31.96667	638
31.97500	640
31.98333	640
31.99167	638
32.00000	634
32.00833	632
32.01667	633
32.02500	635
32.03333	639
32.04167	642
32.05000	645
32.05833	647
32.06667	649
32.07500	651
32.08333	652
32.09167	653
32.10000	654
32.10833	654
32.11667	655
32.12500	656
32.13333	660
32.14167	666
32.15000	673
32.15833	682
32.16667	690
32.17500	699
32.18333	706
32.19167	712
32.20000	718
32.20833	723
32.21667	730
32.22500	738
32.23333	747
32.24167	755
32.25000	762
32.25833	769
32.26667	777
32.27500	786
32.28333	795
32.29167	804
32.30000	812
32.30833	818
32.31667	825
32.32500	834
32.33333	844
32.34167	855
32.35000	867
32.35833	879
32.36667	892
32.37500	905
32.38333	917
32.39167	929
32.40000	941
32.40833	957
32.41667	976
32.42500	995
32.43333	1016
32.44167	1035
32.45000	1053
32.45833	1069
32.46667	1087
32.47500	1106
32.48333	1125
32.49167	1144
32.50000	1161
32.50833	1177
32.51667	1193
32.52500	1208
32.53333	1225
32.54167	1242
32.55000	1261
32.55833	1279
32.56667	1299
32.57500	1319
32.58333	1339
32.59167	1360
32.60000	1381
32.60833	1400
32.61667	1417
32.62500	1433
32.63333	1448
32.64167	1464
32.65000	1482
32.65833	1501
32.66667	1520
32.67500	1540
32.68333	1560
32.69167	1581
32.70000	1601
32.70833	1621
32.71667	1640
32.72500	1658
32.73333	1676
32.74167	1693
32.75000	1709
32.75833	1725
32.76667	1740
32.77500	1753
32.78333	1767
32.79167	1781
32.80000	1795
32.80833	1809
32.81667	1824
32.82500	1838
32.83333	1852
32.84167	1866
32.85000	1879
32.85833	1892
32.86667	1905
32.87500	1918
32.88333	1931
32.89167	1945
32.90000	1958
32.90833	1970
32.91667	1982
32.92500	1994
32.93333	2008
32.94167	2021
32.95000	2033
32.95833	2044
32.96667	2055
32.97500	2066
32.98333	2076
32.99167	2086
33.00000	2094
33.00833	2100
33.01667	2105
33.02500	2109
33.03333	2114
33.04167	2118
33.05000	2123
33.05833	2128
33.06667	2135
33.07500	2143
33.08333	2150
33.09167	2157
33.10000	2165
33.10833	2174
33.11667	2184
33.12500	2192
33.13333	2197
33.14167	2200
33.15000	2200
33.15833	2199
33.16667	2201
33.17500	2205
33.18333	2210
33.19167	2214
33.20000	2217
33.20833	2218
33.21667	2217
33.22500	2215
33.23333	2213
33.24167	2211
33.25000	2210
33.25833	2210
33.26667	2209
33.27500	2209
33.28333	2208
33.29167	2208
33.30000	2209
33.30833	2210
33.31667	2210
33.32500	2209
33.33333	2205
33.34167	2199
33.35000	2192
33.35833	2186
33.36667	2180
33.37500	2176
33.38333	2174
33.39167	2174
33.40000	2174
33.40833	2175
33.41667	2175
33.42500	2173
33.43333	2168
33.44167	2162
33.45000	2154
33.45833	2146
33.46667	2136
33.47500	2126
33.48333	2116
33.49167	2106
33.50000	2097
33.50833	2090
33.51667	2084
33.52500	2078
33.53333	2071
33.54167	2063
33.55000	2053
33.55833	2041
33.56667	2028
33.57500	2014
33.58333	1999
33.59167	1984
33.60000	1968
33.60833	1950
33.61667	1931
33.62500	1911
33.63333	1892
33.64167	1875
33.65000	1861
33.65833	1849
33.66667	1837
33.67500	1825
33.68333	1813
33.69167	1800
33.70000	1785
33.70833	1771
33.71667	1756
33.72500	1741
33.73333	1726
33.74167	1712
33.75000	1697
33.75833	1681
33.76667	1664
33.77500	1647
33.78333	1629
33.79167	1612
33.80000	1595
33.80833	1580
33.81667	1564
33.82500	1547
33.83333	1527
33.84167	1505
33.85000	1482
33.85833	1459
33.86667	1438
33.87500	1418
33.88333	1401
33.89167	1384
33.90000	1369
33.90833	1353
33.91667	1336
33.92500	1320
33.93333	1302
33.94167	1284
33.95000	1267
33.95833	1248
33.96667	1228
33.97500	1207
33.98333	1185
33.99167	1164
34.00000	1145
34.00833	1128
34.01667	1112
34.02500	1095
34.03333	1076
34.04167	1057
34.05000	1038
34.05833	1020
34.06667	1004
34.07500	991
34.08333	978
34.09167	965
34.10000	952
34.10833	936
34.11667	920
34.12500	905
34.13333	891
34.14167	878
34.15000	866
34.15833	854
34.16667	841
34.17500	827
34.18333	814
34.19167	801
34.20000	790
34.20833	779
34.21667	768
34.22500	756
34.23333	742
34.24167	728
34.25000	712
34.25833	697
34.26667	683
34.27500	670
34.28333	659
34.29167	649
34.30000	638
34.30833	626
34.31667	614
34.32500	601
34.33333	590
34.34167	581
34.35000	576
34.35833	573
34.36667	570
34.37500	565
34.38333	557
34.39167	545
34.40000	533
34.40833	521
34.41667	510
34.42500	500
34.43333	490
34.44167	481
34.45000	472
34.45833	464
34.46667	459
34.47500	454
34.48333	450
34.49167	444
34.50000	439
34.50833	432
34.51667	424
34.52500	415
34.53333	405
34.54167	396
34.55000	388
34.55833	381
34.56667	374
34.57500	368
34.58333	363
34.59167	358
34.60000	354
34.60833	352
34.61667	352
34.62500	351
34.63333	347
34.64167	342
34.65000	337
34.65833	332
34.66667	329
34.67500	326
34.68333	323
34.69167	318
34.70000	312
34.70833	307
34.71667	303
34.72500	301
34.73333	300
34.74167	300
34.75000	297
34.75833	292
34.76667	286
34.77500	279
34.78333	273
34.79167	268
34.80000	265
34.80833	262
34.81667	259
34.82500	254
34.83333	247
34.84167	240
34.85000	233
34.85833	227
34.86667	223
34.87500	222
34.88333	222
34.89167	223
34.90000	224
34.90833	225
34.91667	226
34.92500	228
34.93333	229
34.94167	227
34.95000	221
34.95833	213
34.96667	204
34.97500	196
34.98333	189
34.99167	183
35.00000	177
35.00833	173
35.01667	169
35.02500	166
35.03333	165
35.04167	165
35.05000	166
35.05833	167
35.06667	168
35.07500	170
35.08333	172
35.09167	174
35.10000	176
35.10833	179
35.11667	181
35.12500	181
35.13333	179
35.14167	173
35.15000	166
35.15833	161
35.16667	157
35.17500	157
35.18333	159
35.19167	163
35.20000	167
35.20833	169
35.21667	168
35.22500	165
35.23333	162
35.24167	158
35.25000	154
35.25833	150
35.26667	147
35.27500	146
35.28333	147
35.29167	150
35.30000	153
35.30833	154
35.31667	153
35.32500	151
35.33333	148
35.34167	146
35.35000	146
35.35833	145
35.36667	143
35.37500	140
35.38333	137
35.39167	135
35.40000	134
35.40833	132
35.41667	130
35.42500	127
35.43333	123
35.44167	121
35.45000	121
35.45833	122
35.46667	124
35.47500	125
35.48333	127
35.49167	128
35.50000	127
35.50833	126
35.51667	125
35.52500	124
35.53333	122
35.54167	121
35.55000	120
35.55833	118
35.56667	116
35.57500	113
35.58333	111
35.59167	111
35.60000	113
35.60833	116
35.61667	119
35.62500	120
35.63333	120
35.64167	118
35.65000	116
35.65833	114
35.66667	111
35.67500	107
35.68333	103
35.69167	99
35.70000	97
35.70833	96
35.71667	96
35.72500	99
35.73333	103
35.74167	108
35.75000	113
35.75833	117
35.76667	119
35.77500	118
35.78333	116
35.79167	113
35.80000	108
35.80833	102
35.81667	97
35.82500	93
35.83333	92
35.84167	91
35.85000	91
35.85833	89
35.86667	88
35.87500	87
35.88333	87
35.89167	88
35.90000	90
35.90833	90
35.91667	89
35.92500	86
35.93333	84
35.94167	81
35.95000	79
35.95833	79
35.96667	80
35.97500	83
35.98333	86
35.99167	87
36.00000	85
36.00833	81
36.01667	77
36.02500	75
36.03333	75
36.04167	77
36.05000	80
36.05833	82
36.06667	82
36.07500	80
36.08333	77
36.09167	75
36.10000	74
36.10833	74
36.11667	75
36.12500	77
36.13333	77
36.14167	75
36.15000	71
36.15833	67
36.16667	62
36.17500	59
36.18333	59
36.19167	62
36.20000	67
36.20833	71
36.21667	74
36.22500	74
36.23333	72
36.24167	68
36.25000	62
36.25833	57
36.26667	54
36.27500	54
36.28333	56
36.29167	60
36.30000	65
36.30833	68
36.31667	70
36.32500	71
36.33333	71
36.34167	69
36.35000	65
36.35833	62
36.36667	59
36.37500	58
36.38333	58
36.39167	58
36.40000	57
36.40833	55
36.41667	52
36.42500	50
36.43333	48
36.44167	49
36.45000	50
36.45833	53
36.46667	55
36.47500	57
36.48333	59
36.49167	60
36.50000	61
36.50833	62
36.51667	62
36.52500	62
36.53333	62
36.54167	63
36.55000	63
36.55833	61
36.56667	59
36.57500	57
36.58333	55
36.59167	55
36.60000	56
36.60833	57
36.61667	57
36.62500	56
36.63333	54
36.64167	52
36.65000	52
36.65833	52
36.66667	52
36.67500	50
36.68333	47
36.69167	41
36.70000	38
36.70833	37
36.71667	39
36.72500	42
36.73333	46
36.74167	49
36.75000	49
36.75833	47
36.76667	43
36.77500	39
36.78333	34
36.79167	31
36.80000	29
36.80833	29
36.81667	31
36.82500	34
36.83333	38
36.84167	40
36.85000	42
36.85833	42
36.86667	42
36.87500	42
36.88333	42
36.89167	40
36.90000	36
36.90833	31
36.91667	26
36.92500	23
36.93333	22
36.94167	23
36.95000	23
36.95833	22
36.96667	20
36.97500	19
36.98333	20
36.99167	22
37.00000	26
37.00833	29
37.01667	33
37.02500	36
37.03333	38
37.04167	41
37.05000	43
37.05833	45
37.06667	45
37.07500	43
37.08333	39
37.09167	33
37.10000	28
37.10833	26
37.11667	27
37.12500	29
37.13333	33
37.14167	36
37.15000	37
37.15833	38
37.16667	39
37.17500	41
37.18333	44
37.19167	45
37.20000	47
37.20833	46
37.21667	44
37.22500	42
37.23333	40
37.24167	38
37.25000	35
37.25833	32
37.26667	30
37.27500	29
37.28333	28
37.29167	28
37.30000	29
37.30833	28
37.31667	28
37.32500	27
37.33333	28
37.34167	29
37.35000	30
37.35833	31
37.36667	32
37.37500	33
37.38333	34
37.39167	35
37.40000	36
37.40833	36
37.41667	35
37.42500	32
37.43333	28
37.44167	25
37.45000	23
37.45833	22
37.46667	22
37.47500	21
37.48333	19
37.49167	16
37.50000	14
37.50833	16
37.51667	20
37.52500	24
37.53333	26
37.54167	25
37.55000	22
37.55833	18
37.56667	15
37.57500	14
37.58333	14
37.59167	14
37.60000	15
37.60833	17
37.61667	19
37.62500	20
37.63333	19
37.64167	17
37.65000	14
37.65833	11
37.66667	8
37.67500	5
37.68333	5
37.69167	7
37.70000	11
37.70833	16
37.71667	22
37.72500	24
37.73333	24
37.74167	22
37.75000	19
37.75833	18
37.76667	18
37.77500	19
37.78333	21
37.79167	21
37.80000	21
37.80833	23
37.81667	25
37.82500	27
37.83333	28
37.84167	26
37.85000	22
37.85833	17
37.86667	14
37.87500	13
37.88333	14
37.89167	16
37.90000	18
37.90833	20
37.91667	22
37.92500	23
37.93333	24
37.94167	23
37.95000	20
37.95833	17
37.96667	14
37.97500	13
37.98333	15
37.99167	18
38.00000	23
38.00833	27
38.01667	30
38.02500	32
38.03333	31
38.04167	30
38.05000	28
38.05833	27
38.06667	25
38.07500	23
38.08333	22
38.09167	23
38.10000	25
38.10833	27
38.11667	29
38.12500	30
38.13333	31
38.14167	31
38.15000	30
38.15833	29
38.16667	28
38.17500	27
38.18333	28
38.19167	30
38.20000	33
38.20833	36
38.21667	39
38.22500	40
38.23333	39
38.24167	38
38.25000	37
38.25833	35
38.26667	33
38.27500	31
38.28333	28
38.29167	25
38.30000	22
38.30833	22
38.31667	24
38.32500	27
38.33333	30
38.34167	33
38.35000	35
38.35833	36
38.36667	36
38.37500	35
38.38333	33
38.39167	31
38.40000	28
38.40833	25
38.41667	24
38.42500	22
38.43333	22
38.44167	23
38.45000	25
38.45833	27
38.46667	29
38.47500	31
38.48333	32
38.49167	34
38.50000	37
38.50833	40
38.51667	43
38.52500	46
38.53333	47
38.54167	46
38.55000	43
38.55833	38
38.56667	34
38.57500	29
38.58333	25
38.59167	24
38.60000	25
38.60833	27
38.61667	30
38.62500	33
38.63333	35
38.64167	35
38.65000	34
38.65833	32
38.66667	30
38.67500	29
38.68333	27
38.69167	27
38.70000	27
38.70833	30
38.71667	33
38.72500	36
38.73333	39
38.74167	40
38.75000	42
38.75833	42
38.76667	42
38.77500	43
38.78333	44
38.79167	43
38.80000	42
38.80833	41
38.81667	40
38.82500	41
38.83333	41
38.84167	41
38.85000	40
38.85833	38
38.86667	38
38.87500	40
38.88333	41
38.89167	42
38.90000	41
38.90833	39
38.91667	37
38.92500	36
38.93333	33
38.94167	31
38.95000	29
38.95833	28
38.96667	29
38.97500	32
38.98333	37
38.99167	43
39.00000	48
39.00833	51
39.01667	53
39.02500	53
39.03333	51
39.04167	48
39.05000	44
39.05833	41
39.06667	37
39.07500	34
39.08333	31
39.09167	30
39.10000	31
39.10833	32
39.11667	35
39.12500	38
39.13333	41
39.14167	43
39.15000	45
39.15833	47
39.16667	48
39.17500	50
39.18333	51
39.19167	52
39.20000	53
39.20833	52
39.21667	50
39.22500	46
39.23333	42
39.24167	39
39.25000	39
39.25833	40
39.26667	42
39.27500	44
39.28333	45
39.29167	42
39.30000	40
39.30833	39
39.31667	40
39.32500	42
39.33333	45
39.34167	47
39.35000	48
39.35833	48
39.36667	48
39.37500	49
39.38333	50
39.39167	50
39.40000	49
39.40833	48
39.41667	48
39.42500	48
39.43333	47
39.44167	45
39.45000	43
39.45833	41
39.46667	42
39.47500	44
39.48333	49
39.49167	54
39.50000	57
39.50833	60
39.51667	60
39.52500	61
39.53333	64
39.54167	68
39.55000	71
39.55833	72
39.56667	70
39.57500	66
39.58333	62
39.59167	61
39.60000	63
39.60833	65
39.61667	67
39.62500	68
39.63333	65
39.64167	62
39.65000	59
39.65833	57
39.66667	56
39.67500	56
39.68333	57
39.69167	58
39.70000	58
39.70833	58
39.71667	59
39.72500	58
39.73333	56
39.74167	52
39.75000	47
39.75833	42
39.76667	41
39.77500	44
39.78333	50
39.79167	56
39.80000	59
39.80833	59
39.81667	54
39.82500	50
39.83333	46
39.84167	45
39.85000	47
39.85833	51
39.86667	53
39.87500	54
39.88333	54
39.89167	54
39.90000	55
39.90833	57
39.91667	62
39.92500	66
39.93333	68
39.94167	69
39.95000	68
39.95833	66
39.96667	63
39.97500	61
39.98333	60
39.99167	59
40.00000	57
40.00833	54
40.01667	52
40.02500	49
40.03333	47
40.04167	46
40.05000	44
40.05833	41
40.06667	40
40.07500	39
40.08333	39
40.09167	39
40.10000	40
40.10833	41
40.11667	43
40.12500	45
40.13333	47
40.14167	49
40.15000	50
40.15833	51
40.16667	53
40.17500	54
40.18333	57
40.19167	60
40.20000	63
40.20833	65
40.21667	68
40.22500	70
40.23333	71
40.24167	72
40.25000	74
40.25833	75
40.26667	74
40.27500	73
40.28333	72
40.29167	72
40.30000	73
40.30833	75
40.31667	75
40.32500	76
40.33333	77
40.34167	81
40.35000	86
40.35833	94
40.36667	100
40.37500	105
40.38333	109
40.39167	112
40.40000	116
40.40833	121
40.41667	127
40.42500	134
40.43333	141
40.44167	148
40.45000	155
40.45833	162
40.46667	170
40.47500	178
40.48333	187
40.49167	195
40.50000	204
40.50833	213
40.51667	222
40.52500	231
40.53333	241
40.54167	251
40.55000	262
40.55833	274
40.56667	286
40.57500	297
40.58333	308
40.59167	319
40.60000	328
40.60833	336
40.61667	344
40.62500	352
40.63333	362
40.64167	374
40.65000	389
40.65833	405
40.66667	419
40.67500	433
40.68333	445
40.69167	458
40.70000	471
40.70833	487
40.71667	505
40.72500	522
40.73333	538
40.74167	553
40.75000	566
40.75833	579
40.76667	592
40.77500	607
40.78333	621
40.79167	635
40.80000	649
40.80833	661
40.81667	673
40.82500	684
40.83333	697
40.84167	711
40.85000	727
40.85833	744
40.86667	762
40.87500	781
40.88333	799
40.89167	815
40.90000	830
40.90833	843
40.91667	855
40.92500	866
40.93333	877
40.94167	887
40.95000	896
40.95833	905
40.96667	915
40.97500	926
40.98333	938
40.99167	948
41.00000	956
41.00833	962
41.01667	968
41.02500	974
41.03333	981
41.04167	988
41.05000	995
41.05833	1002
41.06667	1008
41.07500	1014
41.08333	1019
41.09167	1021
41.10000	1022
41.10833	1023
41.11667	1026
41.12500	1030
41.13333	1034
41.14167	1037
41.15000	1038
41.15833	1037
41.16667	1033
41.17500	1028
41.18333	1022
41.19167	1015
41.20000	1008
41.20833	1000
41.21667	993
41.22500	987
41.23333	982
41.24167	979
41.25000	977
41.25833	975
41.26667	972
41.27500	968
41.28333	962
41.29167	954
41.30000	944
41.30833	934
41.31667	923
41.32500	913
41.33333	903
41.34167	893
41.35000	882
41.35833	870
41.36667	856
41.37500	841
41.38333	826
41.39167	811
41.40000	797
41.40833	785
41.41667	774
41.42500	766
41.43333	760
41.44167	753
41.45000	745
41.45833	734
41.46667	721
41.47500	707
41.48333	692
41.49167	679
41.50000	666
41.50833	653
41.51667	640
41.52500	625
41.53333	609
41.54167	593
41.55000	575
41.55833	558
41.56667	541
41.57500	526
41.58333	513
41.59167	500
41.60000	488
41.60833	477
41.61667	466
41.62500	455
41.63333	445
41.64167	436
41.65000	427
41.65833	418
41.66667	407
41.67500	392
41.68333	377
41.69167	362
41.70000	348
41.70833	337
41.71667	329
41.72500	321
41.73333	314
41.74167	305
41.75000	295
41.75833	283
41.76667	271
41.77500	259
41.78333	250
41.79167	243
41.80000	237
41.80833	230
41.81667	223
41.82500	215
41.83333	206
41.84167	197
41.85000	187
41.85833	177
41.86667	168
41.87500	158
41.88333	151
41.89167	147
41.90000	144
41.90833	142
41.91667	140
41.92500	137
41.93333	133
41.94167	128
41.95000	125
41.95833	122
41.96667	119
41.97500	116
41.98333	113
41.99167	109
42.00000	105
42.00833	99
42.01667	92
42.02500	85
42.03333	79
42.04167	74
42.05000	71
42.05833	71
42.06667	70
42.07500	68
42.08333	66
42.09167	63
42.10000	59
42.10833	56
42.11667	52
42.12500	49
42.13333	47
42.14167	44
42.15000	43
42.15833	42
42.16667	41
42.17500	41
42.18333	41
42.19167	40
42.20000	38
42.20833	36
42.21667	36
42.22500	37
42.23333	39
42.24167	41
42.25000	42
42.25833	40
42.26667	38
42.27500	34
42.28333	30
42.29167	24
42.30000	20
42.30833	17
42.31667	16
42.32500	15
42.33333	12
42.34167	7
42.35000	1
42.35833	-4
42.36667	-5
42.37500	-3
42.38333	1
42.39167	6
42.40000	7
42.40833	6
42.41667	1
42.42500	-3
42.43333	-5
42.44167	-4
42.45000	-3
42.45833	-1
42.46667	-1
42.47500	-3
42.48333	-6
42.49167	-9
42.50000	-11
42.50833	-13
42.51667	-12
42.52500	-10
42.53333	-7
42.54167	-5
42.55000	-6
42.55833	-9
42.56667	-14
42.57500	-20
42.58333	-25
42.59167	-28
42.60000	-29
42.60833	-29
42.61667	-28
42.62500	-28
42.63333	-28
42.64167	-28
42.65000	-27
42.65833	-26
42.66667	-23
42.67500	-21
42.68333	-18
42.69167	-15
42.70000	-11
42.70833	-9
42.71667	-6
42.72500	-5
42.73333	-5
42.74167	-6
42.75000	-6
42.75833	-5
42.76667	-6
42.77500	-7
42.78333	-8
42.79167	-10
42.80000	-11
42.80833	-12
42.81667	-12
42.82500	-12
42.83333	-14
42.84167	-15
42.85000	-15
42.85833	-14
42.86667	-13
42.87500	-13
42.88333	-16
42.89167	-19
42.90000	-23
42.90833	-26
42.91667	-28
42.92500	-28
42.93333	-30
42.94167	-30
42.95000	-29
42.95833	-27
42.96667	-25
42.97500	-22
42.98333	-21
42.99167	-20
43.00000	-21
43.00833	-22
43.01667	-23
43.02500	-23
43.03333	-24
43.04167	-24
43.05000	-24
43.05833	-23
43.06667	-21
43.07500	-20
43.08333	-19
43.09167	-21
43.10000	-24
43.10833	-27
43.11667	-31
43.12500	-32
43.13333	-31
43.14167	-30
43.15000	-30
43.15833	-30
43.16667	-30
43.17500	-29
43.18333	-27
43.19167	-26
43.20000	-27
43.20833	-31
43.21667	-34
43.22500	-36
43.23333	-35
43.24167	-33
43.25000	-30
43.25833	-27
43.26667	-26
43.27500	-27
43.28333	-29
43.29167	-32
43.30000	-34
43.30833	-33
43.31667	-30
43.32500	-27
43.33333	-25
43.34167	-24
43.35000	-24
43.35833	-26
43.36667	-27
43.37500	-26
43.38333	-25
43.39167	-24
43.40000	-24
43.40833	-23
43.41667	-22
43.42500	-22
43.43333	-23
43.44167	-25
43.45000	-27
43.45833	-28
43.46667	-26
43.47500	-21
43.48333	-16
43.49167	-13
43.50000	-12
43.50833	-15
43.51667	-19
43.52500	-23
43.53333	-25
43.54167	-24
43.55000	-22
43.55833	-20
43.56667	-21
43.57500	-25
43.58333	-30
43.59167	-32
43.60000	-33
43.60833	-32
43.61667	-31
43.62500	-30
43.63333	-32
43.64167	-34
43.65000	-36
43.65833	-38
43.66667	-40
43.67500	-41
43.68333	-40
43.69167	-38
43.70000	-33
43.70833	-28
43.71667	-24
43.72500	-22
43.73333	-24
43.74167	-27
43.75000	-30
43.75833	-33
43.76667	-35
43.77500	-36
43.78333	-36
43.79167	-35
43.80000	-32
43.80833	-29
43.81667	-25
43.82500	-22
43.83333	-21
43.84167	-21
43.85000	-20
43.85833	-19
43.86667	-19
43.87500	-20
43.88333	-23
43.89167	-28
43.90000	-33
43.90833	-40
43.91667	-46
43.92500	-51
43.93333	-53
43.94167	-52
43.95000	-47
43.95833	-41
43.96667	-36
43.97500	-32
43.98333	-31
43.99167	-32
44.00000	-35
44.00833	-37
44.01667	-37
44.02500	-36
44.03333	-35
44.04167	-35
44.05000	-35
44.05833	-37
44.06667	-39
44.07500	-42
44.08333	-44
44.09167	-45
44.10000	-45
44.10833	-44
44.11667	-41
44.12500	-38
44.13333	-33
44.14167	-29
44.15000	-24
44.15833	-20
44.16667	-16
44.17500	-14
44.18333	-15
44.19167	-20
44.20000	-26
44.20833	-30
44.21667	-33
44.22500	-35
44.23333	-36
44.24167	-36
44.25000	-35
44.25833	-34
44.26667	-32
44.27500	-29
44.28333	-27
44.29167	-26
44.30000	-27
44.30833	-28
44.31667	-31
44.32500	-33
44.33333	-36
44.34167	-38
44.35000	-38
44.35833	-37
44.36667	-37
44.37500	-37
44.38333	-38
44.39167	-39
44.40000	-40
44.40833	-37
44.41667	-32
44.42500	-28
44.43333	-27
44.44167	-29
44.45000	-35
44.45833	-42
44.46667	-46
44.47500	-48
44.48333	-48
44.49167	-47
44.50000	-45
44.50833	-44
44.51667	-42
44.52500	-40
44.53333	-36
44.54167	-32
44.55000	-29
44.55833	-27
44.56667	-27
44.57500	-27
44.58333	-27
44.59167	-25
44.60000	-22
44.60833	-19
44.61667	-16
44.62500	-15
44.63333	-17
44.64167	-20
44.65000	-23
44.65833	-27
44.66667	-29
44.67500	-31
44.68333	-32
44.69167	-32
44.70000	-31
44.70833	-31
44.71667	-32
44.72500	-32
44.73333	-33
44.74167	-32
44.75000	-32
44.75833	-33
44.76667	-34
44.77500	-35
44.78333	-36
44.79167	-37
44.80000	-38
44.80833	-40
44.81667	-41
44.82500	-43
44.83333	-42
44.84167	-40
44.85000	-35
44.85833	-29
44.86667	-25
44.87500	-23
44.88333	-24
44.89167	-26
44.90000	-29
44.90833	-31
44.91667	-31
44.92500	-32
44.93333	-35
44.94167	-37
44.95000	-39
44.95833	-40
44.96667	-41
44.97500	-40
44.98333	-39
44.99167	-36
45.00000	-33
45.00833	-30
45.01667	-27
45.02500	-25
45.03333	-25
45.04167	-27
45.05000	-30
45.05833	-34
45.06667	-38
45.07500	-41
45.08333	-42
45.09167	-41
45.10000	-39
45.10833	-36
45.11667	-34
45.12500	-34
45.13333	-36
45.14167	-38
45.15000	-40
45.15833	-41
45.16667	-41
45.17500	-39
45.18333	-36
45.19167	-35
45.20000	-36
45.20833	-38
45.21667	-42
45.22500	-44
45.23333	-44
45.24167	-43
45.25000	-42
45.25833	-40
45.26667	-39
45.27500	-38
45.28333	-35
45.29167	-32
45.30000	-29
45.30833	-26
45.31667	-23
45.32500	-21
45.33333	-18
45.34167	-16
45.35000	-14
45.35833	-15
45.36667	-17
45.37500	-19
45.38333	-23
45.39167	-27
45.40000	-30
45.40833	-33
45.41667	-34
45.42500	-35
45.43333	-36
45.44167	-36
45.45000	-36
45.45833	-35
45.46667	-33
45.47500	-31
45.48333	-28
45.49167	-24
45.50000	-21
45.50833	-19
45.51667	-20
45.52500	-23
45.53333	-28
45.54167	-32
45.55000	-33
45.55833	-32
45.56667	-28
45.57500	-22
45.58333	-18
45.59167	-16
45.60000	-17
45.60833	-20
45.61667	-24
45.62500	-28
45.63333	-30
45.64167	-32
45.65000	-33
45.65833	-34
45.66667	-34
45.67500	-33
45.68333	-32
45.69167	-31
45.70000	-31
45.70833	-32
45.71667	-34
45.72500	-36
45.73333	-38
45.74167	-38
45.75000	-38
45.75833	-36
45.76667	-33
45.77500	-31
45.78333	-30
45.79167	-29
45.80000	-30
45.80833	-30
45.81667	-32
45.82500	-33
45.83333	-34
45.84167	-34
45.85000	-33
45.85833	-32
45.86667	-30
45.87500	-28
45.88333	-28
45.89167	-29
45.90000	-32
45.90833	-35
45.91667	-38
45.92500	-39
45.93333	-39
45.94167	-38
45.95000	-36
45.95833	-34
45.96667	-33
45.97500	-33
45.98333	-34
45.99167	-35
46.00000	-39
46.00833	-42
46.01667	-45
46.02500	-46
46.03333	-44
46.04167	-42
46.05000	-40
46.05833	-38
46.06667	-36
46.07500	-34
46.08333	-33
46.09167	-31
46.10000	-30
46.10833	-30
46.11667	-30
46.12500	-32
46.13333	-35
46.14167	-39
46.15000	-43
46.15833	-46
46.16667	-47
46.17500	-46
46.18333	-44
46.19167	-43
46.20000	-43
46.20833	-43
46.21667	-41
46.22500	-37
46.23333	-32
46.24167	-26
46.25000	-21
46.25833	-18
46.26667	-17
46.27500	-18
46.28333	-21
46.29167	-24
46.30000	-26
46.30833	-27
46.31667	-27
46.32500	-27
46.33333	-28
46.34167	-29
46.35000	-31
46.35833	-33
46.36667	-36
46.37500	-39
46.38333	-41
46.39167	-43
46.40000	-44
46.40833	-45
46.41667	-45
46.42500	-46
46.43333	-49
46.44167	-53
46.45000	-55
46.45833	-57
46.46667	-59
46.47500	-59
46.48333	-58
46.49167	-56
46.50000	-55
46.50833	-51
46.51667	-46
46.52500	-43
46.53333	-42
46.54167	-44
46.55000	-47
46.55833	-50
46.56667	-51
46.57500	-49
46.58333	-46
46.59167	-42
46.60000	-38
46.60833	-37
46.61667	-38
46.62500	-40
46.63333	-42
46.64167	-42
46.65000	-42
46.65833	-41
46.66667	-41
46.67500	-41
46.68333	-42
46.69167	-43
46.70000	-44
46.70833	-45
46.71667	-46
46.72500	-47
46.73333	-48
46.74167	-50
46.75000	-53
46.75833	-57
46.76667	-61
46.77500	-62
46.78333	-61
46.79167	-57
46.80000	-50
46.80833	-44
46.81667	-39
46.82500	-37
46.83333	-39
46.84167	-44
46.85000	-48
46.85833	-50
46.86667	-49
46.87500	-47
46.88333	-45
46.89167	-43
46.90000	-44
46.90833	-45
46.91667	-47
46.92500	-49
46.93333	-50
46.94167	-49
46.95000	-45
46.95833	-39
46.96667	-34
46.97500	-31
46.98333	-30
46.99167	-32
47.00000	-35
47.00833	-39
47.01667	-44
47.02500	-48
47.03333	-51
47.04167	-53
47.05000	-54
47.05833	-54
47.06667	-55
47.07500	-57
47.08333	-59
47.09167	-60
47.10000	-59
47.10833	-55
47.11667	-51
47.12500	-48
47.13333	-48
47.14167	-49
47.15000	-52
47.15833	-55
47.16667	-57
47.17500	-57
47.18333	-58
47.19167	-61
47.20000	-65
47.20833	-66
47.21667	-65
47.22500	-63
47.23333	-61
47.24167	-60
47.25000	-61
47.25833	-63
47.26667	-64
47.27500	-62
47.28333	-58
47.29167	-52
47.30000	-47
47.30833	-45
47.31667	-45
47.32500	-46
47.33333	-49
47.34167	-51
47.35000	-51
47.35833	-50
47.36667	-49
47.37500	-50
47.38333	-53
47.39167	-57
47.40000	-61
47.40833	-63
47.41667	-64
47.42500	-64
47.43333	-63
47.44167	-60
47.45000	-56
47.45833	-51
47.46667	-47
47.47500	-44
47.48333	-43
47.49167	-43
47.50000	-45
47.50833	-45
47.51667	-46
47.52500	-45
47.53333	-45
47.54167	-45
47.55000	-46
47.55833	-48
47.56667	-48
47.57500	-46
47.58333	-44
47.59167	-41
47.60000	-38
47.60833	-36
47.61667	-34
47.62500	-32
47.63333	-30
47.64167	-29
47.65000	-30
47.65833	-31
47.66667	-33
47.67500	-33
47.68333	-34
47.69167	-35
47.70000	-38
47.70833	-42
47.71667	-47
47.72500	-51
47.73333	-52
47.74167	-52
47.75000	-51
47.75833	-50
47.76667	-49
47.77500	-48
47.78333	-47
47.79167	-48
47.80000	-51
47.80833	-55
47.81667	-59
47.82500	-60
47.83333	-59
47.84167	-56
47.85000	-53
47.85833	-50
47.86667	-49
47.87500	-48
47.88333	-49
47.89167	-51
47.90000	-53
47.90833	-57
47.91667	-60
47.92500	-61
47.93333	-60
47.94167	-56
47.95000	-52
47.95833	-48
47.96667	-46
47.97500	-44
47.98333	-43
47.99167	-42
48.00000	-44
48.00833	-45
48.01667	-47
48.02500	-49
48.03333	-51
48.04167	-54
48.05000	-54
48.05833	-53
48.06667	-52
48.07500	-51
48.08333	-50
48.09167	-49
48.10000	-47
48.10833	-45
48.11667	-42
48.12500	-40
48.13333	-40
48.14167	-42
48.15000	-45
48.15833	-49
48.16667	-53
48.17500	-54
48.18333	-52
48.19167	-48
48.20000	-43
48.20833	-39
48.21667	-37
48.22500	-37
48.23333	-39
48.24167	-41
48.25000	-42
48.25833	-43
48.26667	-43
48.27500	-44
48.28333	-45
48.29167	-47
48.30000	-49
48.30833	-50
48.31667	-49
48.32500	-47
48.33333	-47
48.34167	-46
48.35000	-46
48.35833	-47
48.36667	-47
48.37500	-46
48.38333	-46
48.39167	-46
48.40000	-48
48.40833	-50
48.41667	-52
48.42500	-55
48.43333	-57
48.44167	-58
48.45000	-59
48.45833	-58
48.46667	-56
48.47500	-54
48.48333	-52
48.49167	-50
48.50000	-47
48.50833	-45
48.51667	-42
48.52500	-40
48.53333	-38
48.54167	-38
48.55000	-38
48.55833	-38
48.56667	-39
48.57500	-40
48.58333	-41
48.59167	-43
48.60000	-45
48.60833	-47
48.61667	-48
48.62500	-48
48.63333	-47
48.64167	-45
48.65000	-42
48.65833	-40
48.66667	-38
48.67500	-38
48.68333	-38
48.69167	-39
48.70000	-41
48.70833	-43
48.71667	-46
48.72500	-49
48.73333	-51
48.74167	-53
48.75000	-53
48.75833	-52
48.76667	-52
48.77500	-51
48.78333	-51
48.79167	-53
48.80000	-54
48.80833	-54
48.81667	-52
48.82500	-50
48.83333	-48
48.84167	-45
48.85000	-44
48.85833	-42
48.86667	-40
48.87500	-38
48.88333	-36
48.89167	-36
48.90000	-38
48.90833	-42
48.91667	-46
48.92500	-49
48.93333	-49
48.94167	-46
48.95000	-42
48.95833	-37
48.96667	-35
48.97500	-36
48.98333	-38
48.99167	-42
49.00000	-45
49.00833	-48
49.01667	-49
49.02500	-48
49.03333	-47
49.04167	-44
49.05000	-41
49.05833	-38
49.06667	-38
49.07500	-41
49.08333	-44
49.09167	-48
49.10000	-50
49.10833	-50
49.11667	-48
49.12500	-46
49.13333	-45
49.14167	-44
49.15000	-46
49.15833	-50
49.16667	-56
49.17500	-62
49.18333	-66
49.19167	-67
49.20000	-66
49.20833	-63
49.21667	-59
49.22500	-55
49.23333	-53
49.24167	-54
49.25000	-56
49.25833	-60
49.26667	-64
49.27500	-67
49.28333	-68
49.29167	-66
49.30000	-63
49.30833	-59
49.31667	-55
49.32500	-51
49.33333	-47
49.34167	-45
49.35000	-45
49.35833	-46
49.36667	-50
49.37500	-55
49.38333	-58
49.39167	-59
49.40000	-58
49.40833	-54
49.41667	-50
49.42500	-45
49.43333	-42
49.44167	-41
49.45000	-42
49.45833	-44
49.46667	-46
49.47500	-48
49.48333	-51
49.49167	-52
49.50000	-52
49.50833	-50
49.51667	-47
49.52500	-43
49.53333	-42
49.54167	-44
49.55000	-49
49.55833	-56
49.56667	-62
49.57500	-67
49.58333	-71
49.59167	-72
49.60000	-71
49.60833	-69
49.61667	-66
49.62500	-64
49.63333	-62
49.64167	-62
49.65000	-60
49.65833	-57
49.66667	-57
49.67500	-58
49.68333	-60
49.69167	-63
49.70000	-64
49.70833	-64
49.71667	-64
49.72500	-63
49.73333	-64
49.74167	-64
49.75000	-62
49.75833	-60
49.76667	-58
49.77500	-56
49.78333	-55
49.79167	-54
49.80000	-53
49.80833	-54
49.81667	-56
49.82500	-59
49.83333	-62
49.84167	-64
49.85000	-64
49.85833	-63
49.86667	-62
49.87500	-63
49.88333	-64
49.89167	-66
49.90000	-67
49.90833	-68
49.91667	-67
49.92500	-64
49.93333	-61
49.94167	-56
49.95000	-52
49.95833	-50
49.96667	-49
49.97500	-51
49.98333	-54
49.99167	-56
50.00000	-57
50.00833	-57
50.01667	-56
50.02500	-56
50.03333	-56
50.04167	-57
50.05000	-58
50.05833	-59
50.06667	-61
50.07500	-62
50.08333	-62
50.09167	-61
50.10000	-59
50.10833	-58
50.11667	-60
50.12500	-63
50.13333	-66
50.14167	-68
50.15000	-68
50.15833	-66
50.16667	-63
50.17500	-61
50.18333	-59
50.19167	-60
50.20000	-62
50.20833	-63
50.21667	-63
50.22500	-62
50.23333	-59
50.24167	-57
50.25000	-56
50.25833	-57
50.26667	-58
50.27500	-59
50.28333	-59
50.29167	-58
50.30000	-54
50.30833	-50
50.31667	-45
50.32500	-41
50.33333	-39
50.34167	-39
50.35000	-42
50.35833	-45
50.36667	-48
50.37500	-49
50.38333	-49
50.39167	-48
50.40000	-46
50.40833	-46
50.41667	-45
50.42500	-45
50.43333	-43
50.44167	-42
50.45000	-41
50.45833	-42
50.46667	-45
50.47500	-49
50.48333	-53
50.49167	-56
50.50000	-57
50.50833	-56
50.51667	-53
50.52500	-51
50.53333	-51
50.54167	-52
50.55000	-54
50.55833	-56
50.56667	-56
50.57500	-54
50.58333	-53
50.59167	-54
50.60000	-57
50.60833	-58
50.61667	-60
50.62500	-60
50.63333	-59
50.64167	-58
50.65000	-56
50.65833	-55
50.66667	-54
50.67500	-52
50.68333	-50
50.69167	-49
50.70000	-48
50.70833	-48
50.71667	-46
50.72500	-45
50.73333	-45
50.74167	-46
50.75000	-47
50.75833	-47
50.76667	-47
50.77500	-49
50.78333	-49
50.79167	-49
50.80000	-48
50.80833	-46
50.81667	-44
50.82500	-43
50.83333	-45
50.84167	-47
50.85000	-51
50.85833	-54
50.86667	-57
50.87500	-59
50.88333	-60
50.89167	-59
50.90000	-57
50.90833	-55
50.91667	-53
50.92500	-51
50.93333	-49
50.94167	-48
50.95000	-48
50.95833	-50
50.96667	-54
50.97500	-60
50.98333	-65
50.99167	-67
51.00000	-66
51.00833	-64
51.01667	-60
51.02500	-57
51.03333	-55
51.04167	-54
51.05000	-53
51.05833	-51
51.06667	-48
51.07500	-43
51.08333	-40
51.09167	-40
51.10000	-42
51.10833	-45
51.11667	-50
51.12500	-52
51.13333	-53
51.14167	-51
51.15000	-49
51.15833	-47
51.16667	-45
51.17500	-44
51.18333	-44
51.19167	-45
51.20000	-47
51.20833	-50
51.21667	-53
51.22500	-56
51.23333	-57
51.24167	-56
51.25000	-51
51.25833	-44
51.26667	-37
51.27500	-32
51.28333	-30
51.29167	-33
51.30000	-38
51.30833	-44
51.31667	-49
51.32500	-52
51.33333	-53
51.34167	-53
51.35000	-51
51.35833	-50
51.36667	-49
51.37500	-48
51.38333	-47
51.39167	-47
51.40000	-49
51.40833	-50
51.41667	-52
51.42500	-52
51.43333	-52
51.44167	-50
51.45000	-49
51.45833	-47
51.46667	-47
51.47500	-50
51.48333	-53
51.49167	-57
51.50000	-58
51.50833	-57
51.51667	-52
51.52500	-48
51.53333	-46
51.54167	-47
51.55000	-51
51.55833	-55
51.56667	-57
51.57500	-55
51.58333	-52
51.59167	-48
51.60000	-45
51.60833	-44
51.61667	-45
51.62500	-47
51.63333	-49
51.64167	-51
51.65000	-51
51.65833	-50
51.66667	-49
51.67500	-48
51.68333	-49
51.69167	-51
51.70000	-54
51.70833	-58
51.71667	-60
51.72500	-60
51.73333	-58
51.74167	-55
51.75000	-52
51.75833	-49
51.76667	-48
51.77500	-47
51.78333	-48
51.79167	-50
51.80000	-51
51.80833	-53
51.81667	-53
51.82500	-53
51.83333	-53
51.84167	-55
51.85000	-57
51.85833	-59
51.86667	-60
51.87500	-59
51.88333	-58
51.89167	-58
51.90000	-58
51.90833	-58
51.91667	-58
51.92500	-56
51.93333	-52
51.94167	-48
51.95000	-43
51.95833	-39
51.96667	-37
51.97500	-36
51.98333	-36
51.99167	-39
52.00000	-42
52.00833	-45
52.01667	-47
52.02500	-48
52.03333	-47
52.04167	-45
52.05000	-45
52.05833	-47
52.06667	-49
52.07500	-51
52.08333	-51
52.09167	-48
52.10000	-44
52.10833	-40
52.11667	-38
52.12500	-37
52.13333	-39
52.14167	-42
52.15000	-45
52.15833	-48
52.16667	-49
52.17500	-48
52.18333	-47
52.19167	-46
52.20000	-45
52.20833	-46
52.21667	-48
52.22500	-51
52.23333	-53
52.24167	-55
52.25000	-57
52.25833	-57
52.26667	-56
52.27500	-56
52.28333	-55
52.29167	-55
52.30000	-54
52.30833	-53
52.31667	-53
52.32500	-52
52.33333	-51
52.34167	-48
52.35000	-45
52.35833	-40
52.36667	-36
52.37500	-33
52.38333	-33
52.39167	-35
52.40000	-40
52.40833	-45
52.41667	-49
52.42500	-52
52.43333	-53
52.44167	-51
52.45000	-50
52.45833	-49
52.46667	-48
52.47500	-48
52.48333	-48
52.49167	-46
52.50000	-44
52.50833	-42
52.51667	-40
52.52500	-40
52.53333	-43
52.54167	-47
52.55000	-53
52.55833	-58
52.56667	-61
52.57500	-61
52.58333	-59
52.59167	-53
52.60000	-47
52.60833	-44
52.61667	-46
52.62500	-50
52.63333	-57
52.64167	-63
52.65000	-65
52.65833	-65
52.66667	-62
52.67500	-58
52.68333	-56
52.69167	-55
52.70000	-54
52.70833	-52
52.71667	-49
52.72500	-45
52.73333	-42
52.74167	-40
52.75000	-40
52.75833	-41
52.76667	-43
52.77500	-45
52.78333	-49
52.79167	-54
52.80000	-58
52.80833	-60
52.81667	-61
52.82500	-59
52.83333	-56
52.84167	-53
52.85000	-52
52.85833	-52
52.86667	-52
52.87500	-53
52.88333	-53
52.89167	-51
52.90000	-49
52.90833	-48
52.91667	-49
52.92500	-50
52.93333	-52
52.94167	-54
52.95000	-54
52.95833	-54
52.96667	-53
52.97500	-51
52.98333	-50
52.99167	-49
53.00000	-48
53.00833	-47
53.01667	-47
53.02500	-46
53.03333	-44
53.04167	-43
53.05000	-43
53.05833	-44
53.06667	-47
53.07500	-50
53.08333	-53
53.09167	-54
53.10000	-54
53.10833	-53
53.11667	-53
53.12500	-54
53.13333	-56
53.14167	-57
53.15000	-57
53.15833	-55
53.16667	-52
53.17500	-48
53.18333	-47
53.19167	-47
53.20000	-51
53.20833	-55
53.21667	-59
53.22500	-63
53.23333	-65
53.24167	-66
53.25000	-65
53.25833	-61
53.26667	-57
53.27500	-51
53.28333	-46
53.29167	-42
53.30000	-38
53.30833	-36
53.31667	-37
53.32500	-38
53.33333	-39
53.34167	-40
53.35000	-41
53.35833	-42
53.36667	-44
53.37500	-47
53.38333	-49
53.39167	-49
53.40000	-47
53.40833	-44
53.41667	-42
53.42500	-41
53.43333	-41
53.44167	-41
53.45000	-41
53.45833	-41
53.46667	-40
53.47500	-39
53.48333	-37
53.49167	-36
53.50000	-36
53.50833	-40
53.51667	-46
53.52500	-52
53.53333	-58
53.54167	-62
53.55000	-62
53.55833	-59
53.56667	-53
53.57500	-47
53.58333	-42
53.59167	-39
53.60000	-38
53.60833	-38
53.61667	-37
53.62500	-36
53.63333	-36
53.64167	-38
53.65000	-39
53.65833	-40
53.66667	-39
53.67500	-37
53.68333	-36
53.69167	-35
53.70000	-36
53.70833	-38
53.71667	-39
53.72500	-41
53.73333	-42
53.74167	-43
53.75000	-43
53.75833	-40
53.76667	-37
53.77500	-33
53.78333	-29
53.79167	-25
53.80000	-21
53.80833	-19
53.81667	-18
53.82500	-18
53.83333	-19
53.84167	-21
53.85000	-23
53.85833	-25
53.86667	-26
53.87500	-26
53.88333	-25
53.89167	-22
53.90000	-19
53.90833	-15
53.91667	-10
53.92500	-6
53.93333	-4
53.94167	-4
53.95000	-5
53.95833	-7
53.96667	-9
53.97500	-11
53.98333	-12
53.99167	-14
54.00000	-15
54.00833	-15
54.01667	-13
54.02500	-11
54.03333	-8
54.04167	-7
54.05000	-6
54.05833	-7
54.06667	-8
54.07500	-8
54.08333	-7
54.09167	-4
54.10000	-2
54.10833	2
54.11667	6
54.12500	9
54.13333	12
54.14167	13
54.15000	14
54.15833	14
54.16667	14
54.17500	15
54.18333	18
54.19167	23
54.20000	28
54.20833	32
54.21667	35
54.22500	36
54.23333	36
54.24167	35
54.25000	36
54.25833	37
54.26667	39
54.27500	42
54.28333	45
54.29167	48
54.30000	52
54.30833	56
54.31667	60
54.32500	64
54.33333	69
54.34167	74
54.35000	77
54.35833	79
54.36667	81
54.37500	82
54.38333	82
54.39167	82
54.40000	82
54.40833	83
54.41667	85
54.42500	87
54.43333	88
54.44167	88
54.45000	90
54.45833	92
54.46667	97
54.47500	103
54.48333	109
54.49167	112
54.50000	113
54.50833	114
54.51667	115
54.52500	118
54.53333	122
54.54167	127
54.55000	130
54.55833	133
54.56667	134
54.57500	134
54.58333	134
54.59167	136
54.60000	140
54.60833	144
54.61667	147
54.62500	149
54.63333	150
54.64167	150
54.65000	153
54.65833	158
54.66667	163
54.67500	169
54.68333	174
54.69167	177
54.70000	179
54.70833	181
54.71667	184
54.72500	188
54.73333	191
54.74167	194
54.75000	195
54.75833	196
54.76667	198
54.77500	202
54.78333	208
54.79167	217
54.80000	227
54.80833	235
54.81667	238
54.82500	239
54.83333	239
54.84167	239
54.85000	241
54.85833	244
54.86667	247
54.87500	248
54.88333	250
54.89167	253
54.90000	258
54.90833	263
54.91667	268
54.92500	270
54.93333	270
54.94167	270
54.95000	271
54.95833	274
54.96667	279
54.97500	286
54.98333	292
54.99167	296
55.00000	299
55.00833	302
55.01667	304
55.02500	307
55.03333	310
55.04167	312
55.05000	315
55.05833	317
55.06667	318
55.07500	318
55.08333	316
55.09167	313
55.10000	310
55.10833	309
55.11667	309
55.12500	312
55.13333	317
55.14167	323
55.15000	327
55.15833	330
55.16667	332
55.17500	333
55.18333	333
55.19167	336
55.20000	341
55.20833	348
55.21667	356
55.22500	362
55.23333	366
55.24167	367
55.25000	367
55.25833	367
55.26667	367
55.27500	368
55.28333	370
55.29167	371
55.30000	371
55.30833	369
55.31667	366
55.32500	365
55.33333	366
55.34167	369
55.35000	372
55.35833	374
55.36667	375
55.37500	374
55.38333	372
55.39167	369
55.40000	365
55.40833	360
55.41667	354
55.42500	349
55.43333	347
55.44167	347
55.45000	349
55.45833	352
55.46667	354
55.47500	357
55.48333	360
55.49167	365
55.50000	370
55.50833	374
55.51667	376
55.52500	376
55.53333	373
55.54167	370
55.55000	367
55.55833	365
55.56667	365
55.57500	367
55.58333	368
55.59167	368
55.60000	364
55.60833	359
55.61667	353
55.62500	350
55.63333	349
55.64167	350
55.65000	351
55.65833	352
55.66667	352
55.67500	350
55.68333	347
55.69167	344
55.70000	341
55.70833	339
55.71667	336
55.72500	335
55.73333	334
55.74167	333
55.75000	331
55.75833	327
55.76667	322
55.77500	318
55.78333	315
55.79167	315
55.80000	317
55.80833	318
55.81667	319
55.82500	318
55.83333	318
55.84167	316
55.85000	313
55.85833	309
55.86667	304
55.87500	298
55.88333	294
55.89167	291
55.90000	289
55.90833	287
55.91667	284
55.92500	282
55.93333	280
55.94167	280
55.95000	280
55.95833	278
55.96667	277
55.97500	278
55.98333	279
55.99167	279
56.00000	279
56.00833	277
56.01667	273
56.02500	269
56.03333	265
56.04167	261
56.05000	259
56.05833	258
56.06667	259
56.07500	261
56.08333	264
56.09167	266
56.10000	266
56.10833	265
56.11667	261
56.12500	258
56.13333	254
56.14167	251
56.15000	248
56.15833	244
56.16667	241
56.17500	237
56.18333	233
56.19167	229
56.20000	226
56.20833	222
56.21667	219
56.22500	216
56.23333	213
56.24167	210
56.25000	207
56.25833	205
56.26667	205
56.27500	207
56.28333	210
56.29167	211
56.30000	210
56.30833	207
56.31667	204
56.32500	201
56.33333	198
56.34167	196
56.35000	195
56.35833	192
56.36667	190
56.37500	187
56.38333	184
56.39167	181
56.40000	178
56.40833	178
56.41667	178
56.42500	181
56.43333	184
56.44167	187
56.45000	188
56.45833	185
56.46667	180
56.47500	172
56.48333	164
56.49167	159
56.50000	155
56.50833	154
56.51667	153
56.52500	152
56.53333	148
56.54167	144
56.55000	141
56.55833	139
56.56667	138
56.57500	138
56.58333	139
56.59167	140
56.60000	142
56.60833	142
56.61667	142
56.62500	141
56.63333	139
56.64167	137
56.65000	135
56.65833	134
56.66667	132
56.67500	131
56.68333	131
56.69167	131
56.70000	131
56.70833	131
56.71667	130
56.72500	127
56.73333	123
56.74167	119
56.75000	115
56.75833	112
56.76667	111
56.77500	111
56.78333	111
56.79167	110
56.80000	109
56.80833	107
56.81667	106
56.82500	106
56.83333	108
56.84167	109
56.85000	108
56.85833	107
56.86667	105
56.87500	104
56.88333	104
56.89167	104
56.90000	103
56.90833	101
56.91667	98
56.92500	95
56.93333	93
56.94167	93
56.95000	93
56.95833	94
56.96667	93
56.97500	91
56.98333	88
56.99167	87
57.00000	87
57.00833	87
57.01667	87
57.02500	86
57.03333	84
57.04167	80
57.05000	77
57.05833	74
57.06667	71
57.07500	70
57.08333	68
57.09167	66
57.10000	65
57.10833	66
57.11667	69
57.12500	74
57.13333	78
57.14167	81
57.15000	81
57.15833	78
57.16667	75
57.17500	72
57.18333	70
57.19167	70
57.20000	71
57.20833	71
57.21667	71
57.22500	70
57.23333	68
57.24167	66
57.25000	65
57.25833	65
57.26667	63
57.27500	62
57.28333	61
57.29167	61
57.30000	63
57.30833	67
57.31667	71
57.32500	74
57.33333	74
57.34167	72
57.35000	68
57.35833	62
57.36667	57
57.37500	52
57.38333	48
57.39167	46
57.40000	45
57.40833	46
57.41667	47
57.42500	48
57.43333	49
57.44167	48
57.45000	48
57.45833	48
57.46667	48
57.47500	47
57.48333	45
57.49167	42
57.50000	40
57.50833	39
57.51667	40
57.52500	41
57.53333	42
57.54167	42
57.55000	43
57.55833	44
57.56667	47
57.57500	50
57.58333	52
57.59167	52
57.60000	50
57.60833	47
57.61667	44
57.62500	41
57.63333	38
57.64167	37
57.65000	36
57.65833	36
57.66667	36
57.67500	35
57.68333	33
57.69167	31
57.70000	30
57.70833	29
57.71667	29
57.72500	29
57.73333	29
57.74167	29
57.75000	28
57.75833	29
57.76667	29
57.77500	29
57.78333	28
57.79167	27
57.80000	26
57.80833	25
57.81667	25
57.82500	23
57.83333	19
57.84167	13
57.85000	7
57.85833	4
57.86667	6
57.87500	12
57.88333	20
57.89167	26
57.90000	31
57.90833	33
57.91667	32
57.92500	29
57.93333	27
57.94167	25
57.95000	23
57.95833	22
57.96667	22
57.97500	20
57.98333	18
57.99167	14
58.00000	11
58.00833	11
58.01667	12
58.02500	15
58.03333	19
58.04167	22
58.05000	22
58.05833	22
58.06667	20
58.07500	19
58.08333	16
58.09167	12
58.10000	7
58.10833	4
58.11667	3
58.12500	4
58.13333	7
58.14167	9
58.15000	8
58.15833	4
58.16667	1
58.17500	1
58.18333	2
58.19167	6
58.20000	10
58.20833	11
58.21667	9
58.22500	8
58.23333	9
58.24167	13
58.25000	18
58.25833	23
58.26667	25
58.27500	24
58.28333	22
58.29167	20
58.30000	17
58.30833	13
58.31667	9
58.32500	4
58.33333	-0
58.34167	-3
58.35000	-4
58.35833	-2
58.36667	-1
58.37500	1
58.38333	2
58.39167	6
58.40000	10
58.40833	12
58.41667	12
58.42500	9
58.43333	3
58.44167	-3
58.45000	-5
58.45833	-3
58.46667	2
58.47500	7
58.48333	10
58.49167	10
58.50000	8
58.50833	6
58.51667	3
58.52500	1
58.53333	-1
58.54167	-2
58.55000	-2
58.55833	-0
58.56667	2
58.57500	5
58.58333	8
58.59167	8
58.60000	6
58.60833	3
58.61667	-0
58.62500	-5
58.63333	-9
58.64167	-13
58.65000	-17
58.65833	-20
58.66667	-20
58.67500	-17
58.68333	-14
58.69167	-12
58.70000	-10
58.70833	-11
58.71667	-12
58.72500	-12
58.73333	-11
58.74167	-9
58.75000	-7
58.75833	-7
58.76667	-9
58.77500	-11
58.78333	-13
58.79167	-14
58.80000	-14
58.80833	-14
58.81667	-13
58.82500	-11
58.83333	-8
58.84167	-6
58.85000	-5
58.85833	-6
58.86667	-7
58.87500	-9
58.88333	-10
58.89167	-8
58.90000	-4
58.90833	-1
58.91667	1
58.92500	0
58.93333	-2
58.94167	-5
58.95000	-9
58.95833	-12
58.96667	-15
58.97500	-17
58.98333	-18
58.99167	-18
59.00000	-17
59.00833	-17
59.01667	-19
59.02500	-21
59.03333	-22
59.04167	-23
59.05000	-22
59.05833	-20
59.06667	-19
59.07500	-20
59.08333	-21
59.09167	-22
59.10000	-22
59.10833	-22
59.11667	-19
59.12500	-16
59.13333	-11
59.14167	-7
59.15000	-3
59.15833	0
59.16667	3
59.17500	4
59.18333	5
59.19167	3
59.20000	0
59.20833	-4
59.21667	-9
59.22500	-12
59.23333	-13
59.24167	-12
59.25000	-10
59.25833	-9
59.26667	-9
59.27500	-10
59.28333	-11
59.29167	-12
59.30000	-13
59.30833	-12
59.31667	-10
59.32500	-8
59.33333	-4
59.34167	-1
59.35000	1
59.35833	2
59.36667	0
59.37500	-3
59.38333	-6
59.39167	-10
59.40000	-13
59.40833	-14
59.41667	-13
59.42500	-10
59.43333	-7
59.44167	-3
59.45000	2
59.45833	5
59.46667	5
59.47500	2
59.48333	-1
59.49167	-5
59.50000	-7
59.50833	-9
59.51667	-10
59.52500	-11
59.53333	-12
59.54167	-14
59.55000	-16
59.55833	-19
59.56667	-23
59.57500	-26
59.58333	-27
59.59167	-25
59.60000	-22
59.60833	-19
59.61667	-15
59.62500	-13
59.63333	-11
59.64167	-11
59.65000	-11
59.65833	-12
59.66667	-14
59.67500	-17
59.68333	-20
59.69167	-23
59.70000	-25
59.70833	-24
59.71667	-21
59.72500	-17
59.73333	-15
59.74167	-15
59.75000	-16
59.75833	-17
59.76667	-19
59.77500	-20
59.78333	-20
59.79167	-19
59.80000	-16
59.80833	-14
59.81667	-13
59.82500	-16
59.83333	-21
59.84167	-27
59.85000	-30
59.85833	-31
59.86667	-31
59.87500	-30
59.88333	-28
59.89167	-28
59.90000	-27
59.90833	-25
59.91667	-19
59.92500	-13
59.93333	-7
59.94167	-3
59.95000	-1
59.95833	-2
59.96667	-5
59.97500	-10
59.98333	-13
59.99167	-13
60.00000	-12

[LC Chromatogram(Detector A-Ch2)]
Interval(msec)	500
# of Points	7201
Start Time(min)	0.000
End Time(min)	60.000
Intensity Units	mV
Intensity Multiplier	0.001
Wavelength(nm)	230
R.Time (min)	Intensity
0.00000	-24
0.00833	-24
0.01667	-3
0.02500	-9
0.03333	-15
0.04167	-20
0.05000	-24
0.05833	-24
0.06667	-22
0.07500	-19
0.08333	-17
0.09167	-15
0.10000	-13
0.10833	-10
0.11667	-8
0.12500	-6
0.13333	-6
0.14167	-10
0.15000	-15
0.15833	-22
0.16667	-28
0.17500	-33
0.18333	-36
0.19167	-38
0.20000	-37
0.20833	-35
0.21667	-34
0.22500	-34
0.23333	-36
0.24167	-38
0.25000	-41
0.25833	-44
0.26667	-44
0.27500	-43
0.28333	-43
0.29167	-43
0.30000	-44
0.30833	-46
0.31667	-49
0.32500	-52
0.33333	-54
0.34167	-54
0.35000	-51
0.35833	-47
0.36667	-41
0.37500	-36
0.38333	-33
0.39167	-31
0.40000	-32
0.40833	-35
0.41667	-36
0.42500	-37
0.43333	-37
0.44167	-38
0.45000	-40
0.45833	-42
0.46667	-45
0.47500	-47
0.48333	-49
0.49167	-51
0.50000	-53
0.50833	-55
0.51667	-56
0.52500	-58
0.53333	-60
0.54167	-62
0.55000	-64
0.55833	-64
0.56667	-62
0.57500	-60
0.58333	-56
0.59167	-55
0.60000	-56
0.60833	-60
0.61667	-64
0.62500	-68
0.63333	-71
0.64167	-72
0.65000	-71
0.65833	-70
0.66667	-67
0.67500	-63
0.68333	-59
0.69167	-56
0.70000	-53
0.70833	-52
0.71667	-53
0.72500	-55
0.73333	-57
0.74167	-60
0.75000	-64
0.75833	-68
0.76667	-71
0.77500	-74
0.78333	-77
0.79167	-80
0.80000	-82
0.80833	-84
0.81667	-85
0.82500	-84
0.83333	-82
0.84167	-79
0.85000	-76
0.85833	-74
0.86667	-75
0.87500	-76
0.88333	-78
0.89167	-78
0.90000	-77
0.90833	-74
0.91667	-73
0.92500	-74
0.93333	-76
0.94167	-80
0.95000	-83
0.95833	-84
0.96667	-83
0.97500	-81
0.98333	-80
0.99167	-79
1.00000	-80
1.00833	-80
1.01667	-81
1.02500	-81
1.03333	-81
1.04167	-80
1.05000	-79
1.05833	-79
1.06667	-79
1.07500	-79
1.08333	-80
1.09167	-82
1.10000	-83
1.10833	-84
1.11667	-86
1.12500	-89
1.13333	-91
1.14167	-93
1.15000	-94
1.15833	-96
1.16667	-97
1.17500	-97
1.18333	-95
1.19167	-90
1.20000	-85
1.20833	-80
1.21667	-79
1.22500	-81
1.23333	-85
1.24167	-90
1.25000	-96
1.25833	-101
1.26667	-104
1.27500	-106
1.28333	-105
1.29167	-102
1.30000	-99
1.30833	-96
1.31667	-96
1.32500	-98
1.33333	-102
1.34167	-106
1.35000	-111
1.35833	-114
1.36667	-117
1.37500	-118
1.38333	-118
1.39167	-116
1.40000	-113
1.40833	-110
1.41667	-108
1.42500	-108
1.43333	-110
1.44167	-111
1.45000	-112
1.45833	-112
1.46667	-111
1.47500	-109
1.48333	-108
1.49167	-107
1.50000	-107
1.50833	-109
1.51667	-110
1.52500	-111
1.53333	-112
1.54167	-111
1.55000	-111
1.55833	-110
1.56667	-110
1.57500	-110
1.58333	-110
1.59167	-112
1.60000	-113
1.60833	-115
1.61667	-115
1.62500	-115
1.63333	-115
1.64167	-114
1.65000	-113
1.65833	-112
1.66667	-112
1.67500	-112
1.68333	-113
1.69167	-117
1.70000	-121
1.70833	-125
1.71667	-126
1.72500	-125
1.73333	-123
1.74167	-120
1.75000	-117
1.75833	-115
1.76667	-115
1.77500	-116
1.78333	-117
1.79167	-119
1.80000	-119
1.80833	-118
1.81667	-117
1.82500	-116
1.83333	-116
1.84167	-117
1.85000	-119
1.85833	-122
1.86667	-124
1.87500	-125
1.88333	-126
1.89167	-126
1.90000	-124
1.90833	-121
1.91667	-118
1.92500	-117
1.93333	-117
1.94167	-118
1.95000	-120
1.95833	-122
1.96667	-124
1.97500	-128
1.98333	-132
1.99167	-136
2.00000	-138
2.00833	-138
2.01667	-135
2.02500	-131
2.03333	-129
2.04167	-129
2.05000	-131
2.05833	-135
2.06667	-140
2.07500	-143
2.08333	-143
2.09167	-142
2.10000	-139
2.10833	-136
2.11667	-134
2.12500	-133
2.13333	-132
2.14167	-133
2.15000	-134
2.15833	-135
2.16667	-136
2.17500	-136
2.18333	-136
2.19167	-135
2.20000	-134
2.20833	-133
2.21667	-134
2.22500	-135
2.23333	-138
2.24167	-140
2.25000	-143
2.25833	-144
2.26667	-144
2.27500	-143
2.28333	-144
2.29167	-144
2.30000	-146
2.30833	-147
2.31667	-147
2.32500	-146
2.33333	-144
2.34167	-143
2.35000	-142
2.35833	-141
2.36667	-142
2.37500	-144
2.38333	-148
2.39167	-151
2.40000	-152
2.40833	-152
2.41667	-151
2.42500	-148
2.43333	-145
2.44167	-144
2.45000	-142
2.45833	-140
2.46667	-139
2.47500	-137
2.48333	-137
2.49167	-138
2.50000	-140
2.50833	-143
2.51667	-144
2.52500	-144
2.53333	-143
2.54167	-142
2.55000	-141
2.55833	-141
2.56667	-141
2.57500	-143
2.58333	-145
2.59167	-148
2.60000	-151
2.60833	-153
2.61667	-155
2.62500	-155
2.63333	-154
2.64167	-151
2.65000	-146
2.65833	-142
2.66667	-138
2.67500	-136
2.68333	-136
2.69167	-136
2.70000	-138
2.70833	-139
2.71667	-141
2.72500	-142
2.73333	-144
2.74167	-145
2.75000	-147
2.75833	-149
2.76667	-150
2.77500	-150
2.78333	-149
2.79167	-149
2.80000	-150
2.80833	-152
2.81667	-154
2.82500	-157
2.83333	-158
2.84167	-158
2.85000	-157
2.85833	-156
2.86667	-155
2.87500	-155
2.88333	-158
2.89167	-161
2.90000	-165
2.90833	-167
2.91667	-168
2.92500	-166
2.93333	-163
2.94167	-159
2.95000	-156
2.95833	-154
2.96667	-154
2.97500	-155
2.98333	-156
2.99167	-157
3.00000	-158
3.00833	-159
3.01667	-160
3.02500	-159
3.03333	-159
3.04167	-157
3.05000	-156
3.05833	-156
3.06667	-156
3.07500	-157
3.08333	-156
3.09167	-154
3.10000	-151
3.10833	-148
3.11667	-147
3.12500	-148
3.13333	-152
3.14167	-157
3.15000	-162
3.15833	-166
3.16667	-167
3.17500	-167
3.18333	-167
3.19167	-167
3.20000	-168
3.20833	-170
3.21667	-171
3.22500	-171
3.23333	-170
3.24167	-169
3.25000	-168
3.25833	-168
3.26667	-170
3.27500	-171
3.28333	-172
3.29167	-172
3.30000	-171
3.30833	-169
3.31667	-168
3.32500	-168
3.33333	-169
3.34167	-171
3.35000	-172
3.35833	-170
3.36667	-168
3.37500	-165
3.38333	-164
3.39167	-163
3.40000	-163
3.40833	-164
3.41667	-164
3.42500	-165
3.43333	-167
3.44167	-169
3.45000	-170
3.45833	-171
3.46667	-171
3.47500	-171
3.48333	-171
3.49167	-172
3.50000	-174
3.50833	-175
3.51667	-177
3.52500	-179
3.53333	-181
3.54167	-182
3.55000	-182
3.55833	-180
3.56667	-176
3.57500	-172
3.58333	-169
3.59167	-167
3.60000	-167
3.60833	-168
3.61667	-170
3.62500	-170
3.63333	-169
3.64167	-168
3.65000	-166
3.65833	-165
3.66667	-165
3.67500	-166
3.68333	-168
3.69167	-170
3.70000	-172
3.70833	-173
3.71667	-174
3.72500	-174
3.73333	-174
3.74167	-175
3.75000	-177
3.75833	-178
3.76667	-179
3.77500	-179
3.78333	-181
3.79167	-183
3.80000	-185
3.80833	-187
3.81667	-188
3.82500	-189
3.83333	-190
3.84167	-190
3.85000	-190
3.85833	-187
3.86667	-183
3.87500	-178
3.88333	-174
3.89167	-171
3.90000	-170
3.90833	-171
3.91667	-173
3.92500	-176
3.93333	-178
3.94167	-178
3.95000	-177
3.95833	-175
3.96667	-173
3.97500	-172
3.98333	-172
3.99167	-174
4.00000	-176
4.00833	-178
4.01667	-179
4.02500	-179
4.03333	-179
4.04167	-177
4.05000	-176
4.05833	-175
4.06667	-174
4.07500	-173
4.08333	-173
4.09167	-173
4.10000	-175
4.10833	-178
4.11667	-180
4.12500	-181
4.13333	-181
4.14167	-179
4.15000	-178
4.15833	-178
4.16667	-180
4.17500	-182
4.18333	-185
4.19167	-187
4.20000	-188
4.20833	-187
4.21667	-186
4.22500	-184
4.23333	-181
4.24167	-180
4.25000	-181
4.25833	-184
4.26667	-189
4.27500	-193
4.28333	-195
4.29167	-197
4.30000	-196
4.30833	-193
4.31667	-189
4.32500	-185
4.33333	-182
4.34167	-180
4.35000	-179
4.35833	-178
4.36667	-178
4.37500	-176
4.38333	-174
4.39167	-172
4.40000	-172
4.40833	-174
4.41667	-176
4.42500	-178
4.43333	-180
4.44167	-182
4.45000	-184
4.45833	-187
4.46667	-190
4.47500	-191
4.48333	-191
4.49167	-189
4.50000	-187
4.50833	-184
4.51667	-183
4.52500	-182
4.53333	-183
4.54167	-184
4.55000	-186
4.55833	-188
4.56667	-192
4.57500	-194
4.58333	-195
4.59167	-195
4.60000	-194
4.60833	-192
4.61667	-190
4.62500	-188
4.63333	-187
4.64167	-189
4.65000	-191
4.65833	-194
4.66667	-196
4.67500	-197
4.68333	-196
4.69167	-195
4.70000	-195
4.70833	-195
4.71667	-195
4.72500	-194
4.73333	-192
4.74167	-192
4.75000	-192
4.75833	-193
4.76667	-193
4.77500	-191
4.78333	-188
4.79167	-185
4.80000	-183
4.80833	-181
4.81667	-180
4.82500	-180
4.83333	-179
4.84167	-178
4.85000	-177
4.85833	-177
4.86667	-176
4.87500	-175
4.88333	-176
4.89167	-178
4.90000	-181
4.90833	-183
4.91667	-185
4.92500	-187
4.93333	-188
4.94167	-189
4.95000	-190
4.95833	-191
4.96667	-190
4.97500	-188
4.98333	-186
4.99167	-182
5.00000	-177
5.00833	-173
5.01667	-170
5.02500	-169
5.03333	-170
5.04167	-172
5.05000	-174
5.05833	-176
5.06667	-178
5.07500	-179
5.08333	-181
5.09167	-183
5.10000	-185
5.10833	-187
5.11667	-189
5.12500	-191
5.13333	-190
5.14167	-187
5.15000	-183
5.15833	-181
5.16667	-181
5.17500	-183
5.18333	-189
5.19167	-193
5.20000	-196
5.20833	-196
5.21667	-194
5.22500	-191
5.23333	-189
5.24167	-188
5.25000	-188
5.25833	-190
5.26667	-191
5.27500	-192
5.28333	-193
5.29167	-193
5.30000	-192
5.30833	-193
5.31667	-194
5.32500	-198
5.33333	-203
5.34167	-206
5.35000	-207
5.35833	-205
5.36667	-200
5.37500	-194
5.38333	-188
5.39167	-185
5.40000	-186
5.40833	-189
5.41667	-193
5.42500	-199
5.43333	-203
5.44167	-205
5.45000	-204
5.45833	-203
5.46667	-201
5.47500	-199
5.48333	-199
5.49167	-198
5.50000	-196
5.50833	-194
5.51667	-192
5.52500	-190
5.53333	-189
5.54167	-189
5.55000	-190
5.55833	-190
5.56667	-192
5.57500	-193
5.58333	-194
5.59167	-196
5.60000	-196
5.60833	-196
5.61667	-197
5.62500	-198
5.63333	-199
5.64167	-200
5.65000	-201
5.65833	-200
5.66667	-198
5.67500	-197
5.68333	-197
5.69167	-199
5.70000	-201
5.70833	-202
5.71667	-203
5.72500	-203
5.73333	-203
5.74167	-203
5.75000	-203
5.75833	-202
5.76667	-200
5.77500	-198
5.78333	-199
5.79167	-200
5.80000	-201
5.80833	-201
5.81667	-200
5.82500	-198
5.83333	-196
5.84167	-195
5.85000	-195
5.85833	-195
5.86667	-193
5.87500	-190
5.88333	-188
5.89167	-186
5.90000	-185
5.90833	-186
5.91667	-188
5.92500	-191
5.93333	-193
5.94167	-194
5.95000	-195
5.95833	-197
5.96667	-200
5.97500	-204
5.98333	-207
5.99167	-208
6.00000	-206
6.00833	-203
6.01667	-200
6.02500	-199
6.03333	-199
6.04167	-199
6.05000	-198
6.05833	-195
6.06667	-193
6.07500	-191
6.08333	-190
6.09167	-190
6.10000	-191
6.10833	-192
6.11667	-193
6.12500	-193
6.13333	-194
6.14167	-193
6.15000	-192
6.15833	-189
6.16667	-187
6.17500	-186
6.18333	-188
6.19167	-191
6.20000	-196
6.20833	-200
6.21667	-202
6.22500	-201
6.23333	-199
6.24167	-196
6.25000	-194
6.25833	-194
6.26667	-194
6.27500	-195
6.28333	-196
6.29167	-197
6.30000	-199
6.30833	-201
6.31667	-202
6.32500	-202
6.33333	-201
6.34167	-200
6.35000	-199
6.35833	-198
6.36667	-198
6.37500	-199
6.38333	-199
6.39167	-200
6.40000	-202
6.40833	-203
6.41667	-205
6.42500	-207
6.43333	-209
6.44167	-210
6.45000	-211
6.45833	-210
6.46667	-208
6.47500	-206
6.48333	-203
6.49167	-201
6.50000	-200
6.50833	-200
6.51667	-201
6.52500	-203
6.53333	-206
6.54167	-208
6.55000	-209
6.55833	-208
6.56667	-206
6.57500	-204
6.58333	-203
6.59167	-204
6.60000	-205
6.60833	-207
6.61667	-206
6.62500	-203
6.63333	-199
6.64167	-195
6.65000	-192
6.65833	-192
6.66667	-194
6.67500	-196
6.68333	-198
6.69167	-200
6.70000	-200
6.70833	-199
6.71667	-198
6.72500	-196
6.73333	-194
6.74167	-194
6.75000	-194
6.75833	-195
6.76667	-197
6.77500	-198
6.78333	-198
6.79167	-198
6.80000	-199
6.80833	-201
6.81667	-202
6.82500	-203
6.83333	-204
6.84167	-203
6.85000	-202
6.85833	-200
6.86667	-198
6.87500	-198
6.88333	-199
6.89167	-201
6.90000	-203
6.90833	-205
6.91667	-206
6.92500	-205
6.93333	-204
6.94167	-203
6.95000	-204
6.95833	-206
6.96667	-208
6.97500	-209
6.98333	-208
6.99167	-207
7.00000	-204
7.00833	-203
7.01667	-201
7.02500	-198
7.03333	-196
7.04167	-195
7.05000	-196
7.05833	-198
7.06667	-201
7.07500	-203
7.08333	-205
7.09167	-205
7.10000	-205
7.10833	-206
7.11667	-207
7.12500	-209
7.13333	-210
7.14167	-210
7.15000	-210
7.15833	-210
7.16667	-210
7.17500	-210
7.18333	-208
7.19167	-206
7.20000	-205
7.20833	-205
7.21667	-206
7.22500	-206
7.23333	-206
7.24167	-205
7.25000	-203
7.25833	-201
7.26667	-201
7.27500	-201
7.28333	-200
7.29167	-198
7.30000	-197
7.30833	-196
7.31667	-197
7.32500	-199
7.33333	-202
7.34167	-205
7.35000	-208
7.35833	-210
7.36667	-213
7.37500	-215
7.38333	-216
7.39167	-216
7.40000	-216
7.40833	-215
7.41667	-216
7.42500	-216
7.43333	-216
7.44167	-216
7.45000	-216
7.45833	-215
7.46667	-213
7.47500	-211
7.48333	-210
7.49167	-210
7.50000	-212
7.50833	-214
7.51667	-216
7.52500	-216
7.53333	-215
7.54167	-212
7.55000	-209
7.55833	-206
7.56667	-205
7.57500	-204
7.58333	-204
7.59167	-205
7.60000	-207
7.60833	-209
7.61667	-211
7.62500	-212
7.63333	-212
7.64167	-210
7.65000	-207
7.65833	-205
7.66667	-205
7.67500	-208
7.68333	-212
7.69167	-216
7.70000	-219
7.70833	-221
7.71667	-222
7.72500	-221
7.73333	-219
7.74167	-218
7.75000	-218
7.75833	-218
7.76667	-216
7.77500	-213
7.78333	-210
7.79167	-208
7.80000	-208
7.80833	-210
7.81667	-212
7.82500	-214
7.83333	-214
7.84167	-212
7.85000	-210
7.85833	-208
7.86667	-206
7.87500	-206
7.88333	-207
7.89167	-209
7.90000	-210
7.90833	-210
7.91667	-209
7.92500	-209
7.93333	-208
7.94167	-207
7.95000	-205
7.95833	-203
7.96667	-201
7.97500	-199
7.98333	-199
7.99167	-198
8.00000	-198
8.00833	-198
8.01667	-198
8.02500	-198
8.03333	-198
8.04167	-199
8.05000	-200
8.05833	-202
8.06667	-204
8.07500	-206
8.08333	-208
8.09167	-209
8.10000	-211
8.10833	-212
8.11667	-212
8.12500	-212
8.13333	-212
8.14167	-212
8.15000	-212
8.15833	-212
8.16667	-210
8.17500	-207
8.18333	-205
8.19167	-203
8.20000	-200
8.20833	-198
8.21667	-198
8.22500	-199
8.23333	-202
8.24167	-206
8.25000	-210
8.25833	-213
8.26667	-213
8.27500	-212
8.28333	-210
8.29167	-208
8.30000	-206
8.30833	-206
8.31667	-206
8.32500	-207
8.33333	-209
8.34167	-210
8.35000	-211
8.35833	-211
8.36667	-211
8.37500	-209
8.38333	-206
8.39167	-203
8.40000	-201
8.40833	-200
8.41667	-198
8.42500	-197
8.43333	-196
8.44167	-195
8.45000	-194
8.45833	-194
8.46667	-195
8.47500	-197
8.48333	-199
8.49167	-201
8.50000	-203
8.50833	-204
8.51667	-206
8.52500	-207
8.53333	-210
8.54167	-213
8.55000	-216
8.55833	-217
8.56667	-218
8.57500	-217
8.58333	-215
8.59167	-214
8.60000	-213
8.60833	-214
8.61667	-214
8.62500	-215
8.63333	-215
8.64167	-215
8.65000	-213
8.65833	-209
8.66667	-205
8.67500	-201
8.68333	-198
8.69167	-195
8.70000	-194
8.70833	-195
8.71667	-198
8.72500	-201
8.73333	-205
8.74167	-208
8.75000	-210
8.75833	-211
8.76667	-210
8.77500	-210
8.78333	-210
8.79167	-210
8.80000	-210
8.80833	-208
8.81667	-206
8.82500	-204
8.83333	-202
8.84167	-201
8.85000	-201
8.85833	-201
8.86667	-203
8.87500	-204
8.88333	-206
8.89167	-209
8.90000	-211
8.90833	-214
8.91667	-215
8.92500	-217
8.93333	-218
8.94167	-219
8.95000	-220
8.95833	-220
8.96667	-219
8.97500	-216
8.98333	-212
8.99167	-207
9.00000	-203
9.00833	-200
9.01667	-198
9.02500	-199
9.03333	-201
9.04167	-204
9.05000	-207
9.05833	-208
9.06667	-208
9.07500	-207
9.08333	-206
9.09167	-207
9.10000	-209
9.10833	-211
9.11667	-214
9.12500	-215
9.13333	-216
9.14167	-214
9.15000	-211
9.15833	-208
9.16667	-206
9.17500	-206
9.18333	-206
9.19167	-208
9.20000	-210
9.20833	-212
9.21667	-212
9.22500	-212
9.23333	-211
9.24167	-209
9.25000	-207
9.25833	-206
9.26667	-205
9.27500	-206
9.28333	-208
9.29167	-211
9.30000	-214
9.30833	-217
9.31667	-220
9.32500	-222
9.33333	-223
9.34167	-222
9.35000	-219
9.35833	-217
9.36667	-213
9.37500	-211
9.38333	-209
9.39167	-209
9.40000	-207
9.40833	-204
9.41667	-202
9.42500	-200
9.43333	-201
9.44167	-203
9.45000	-206
9.45833	-210
9.46667	-213
9.47500	-216
9.48333	-217
9.49167	-218
9.50000	-218
9.50833	-216
9.51667	-214
9.52500	-213
9.53333	-212
9.54167	-211
9.55000	-209
9.55833	-206
9.56667	-203
9.57500	-201
9.58333	-200
9.59167	-200
9.60000	-202
9.60833	-204
9.61667	-207
9.62500	-209
9.63333	-210
9.64167	-210
9.65000	-210
9.65833	-209
9.66667	-207
9.67500	-206
9.68333	-207
9.69167	-210
9.70000	-213
9.70833	-215
9.71667	-217
9.72500	-217
9.73333	-217
9.74167	-218
9.75000	-219
9.75833	-220
9.76667	-221
9.77500	-221
9.78333	-220
9.79167	-219
9.80000	-219
9.80833	-219
9.81667	-218
9.82500	-216
9.83333	-214
9.84167	-213
9.85000	-214
9.85833	-215
9.86667	-216
9.87500	-216
9.88333	-213
9.89167	-210
9.90000	-208
9.90833	-208
9.91667	-209
9.92500	-210
9.93333	-212
9.94167	-213
9.95000	-214
9.95833	-215
9.96667	-216
9.97500	-216
9.98333	-217
9.99167	-217
10.00000	-216
10.00833	-214
10.01667	-212
10.02500	-208
10.03333	-205
10.04167	-202
10.05000	-202
10.05833	-205
10.06667	-209
10.07500	-212
10.08333	-213
10.09167	-212
10.10000	-210
10.10833	-208
10.11667	-206
10.12500	-207
10.13333	-210
10.14167	-213
10.15000	-217
10.15833	-220
10.16667	-222
10.17500	-221
10.18333	-218
10.19167	-214
10.20000	-210
10.20833	-207
10.21667	-206
10.22500	-206
10.23333	-208
10.24167	-211
10.25000	-215
10.25833	-219
10.26667	-222
10.27500	-224
10.28333	-224
10.29167	-222
10.30000	-220
10.30833	-218
10.31667	-217
10.32500	-218
10.33333	-218
10.34167	-217
10.35000	-215
10.35833	-213
10.36667	-212
10.37500	-212
10.38333	-214
10.39167	-217
10.40000	-219
10.40833	-220
10.41667	-220
10.42500	-217
10.43333	-213
10.44167	-208
10.45000	-204
10.45833	-203
10.46667	-204
10.47500	-208
10.48333	-213
10.49167	-217
10.50000	-220
10.50833	-220
10.51667	-219
10.52500	-218
10.53333	-217
10.54167	-216
10.55000	-217
10.55833	-217
10.56667	-217
10.57500	-217
10.58333	-217
10.59167	-218
10.60000	-219
10.60833	-220
10.61667	-220
10.62500	-220
10.63333	-218
10.64167	-216
10.65000	-214
10.65833	-212
10.66667	-211
10.67500	-211
10.68333	-213
10.69167	-216
10.70000	-218
10.70833	-219
10.71667	-220
10.72500	-220
10.73333	-221
10.74167	-222
10.75000	-224
10.75833	-225
10.76667	-225
10.77500	-223
10.78333	-220
10.79167	-217
10.80000	-216
10.80833	-217
10.81667	-219
10.82500	-222
10.83333	-224
10.84167	-224
10.85000	-222
10.85833	-219
10.86667	-217
10.87500	-214
10.88333	-213
10.89167	-212
10.90000	-212
10.90833	-213
10.91667	-215
10.92500	-216
10.93333	-218
10.94167	-219
10.95000	-220
10.95833	-221
10.96667	-222
10.97500	-223
10.98333	-222
10.99167	-221
11.00000	-219
11.00833	-217
11.01667	-216
11.02500	-215
11.03333	-214
11.04167	-213
11.05000	-213
11.05833	-212
11.06667	-211
11.07500	-210
11.08333	-210
11.09167	-211
11.10000	-213
11.10833	-213
11.11667	-213
11.12500	-213
11.13333	-213
11.14167	-214
11.15000	-217
11.15833	-221
11.16667	-224
11.17500	-226
11.18333	-225
11.19167	-223
11.20000	-220
11.20833	-218
11.21667	-217
11.22500	-218
11.23333	-220
11.24167	-222
11.25000	-224
11.25833	-224
11.26667	-222
11.27500	-219
11.28333	-217
11.29167	-216
11.30000	-216
11.30833	-217
11.31667	-218
11.32500	-217
11.33333	-217
11.34167	-217
11.35000	-219
11.35833	-219
11.36667	-218
11.37500	-216
11.38333	-215
11.39167	-215
11.40000	-216
11.40833	-219
11.41667	-221
11.42500	-222
11.43333	-222
11.44167	-222
11.45000	-222
11.45833	-222
11.46667	-221
11.47500	-219
11.48333	-217
11.49167	-216
11.50000	-216
11.50833	-217
11.51667	-219
11.52500	-219
11.53333	-219
11.54167	-218
11.55000	-217
11.55833	-218
11.56667	-221
11.57500	-223
11.58333	-224
11.59167	-223
11.60000	-221
11.60833	-219
11.61667	-219
11.62500	-220
11.63333	-221
11.64167	-222
11.65000	-222
11.65833	-222
11.66667	-223
11.67500	-223
11.68333	-224
11.69167	-225
11.70000	-225
11.70833	-223
11.71667	-221
11.72500	-219
11.73333	-217
11.74167	-218
11.75000	-220
11.75833	-223
11.76667	-226
11.77500	-227
11.78333	-225
11.79167	-221
11.80000	-218
11.80833	-217
11.81667	-216
11.82500	-217
11.83333	-218
11.84167	-219
11.85000	-220
11.85833	-220
11.86667	-221
11.87500	-222
11.88333	-222
11.89167	-221
11.90000	-220
11.90833	-218
11.91667	-217
11.92500	-215
11.93333	-214
11.94167	-214
11.95000	-215
11.95833	-216
11.96667	-217
11.97500	-219
11.98333	-221
11.99167	-223
12.00000	-225
12.00833	-228
12.01667	-230
12.02500	-232
12.03333	-232
12.04167	-231
12.05000	-228
12.05833	-225
12.06667	-222
12.07500	-222
12.08333	-223
12.09167	-226
12.10000	-229
12.10833	-230
12.11667	-230
12.12500	-227
12.13333	-223
12.14167	-219
12.15000	-217
12.15833	-216
12.16667	-216
12.17500	-217
12.18333	-218
12.19167	-218
12.20000	-219
12.20833	-219
12.21667	-219
12.22500	-218
12.23333	-218
12.24167	-218
12.25000	-219
12.25833	-219
12.26667	-219
12.27500	-219
12.28333	-219
12.29167	-220
12.30000	-221
12.30833	-223
12.31667	-225
12.32500	-226
12.33333	-226
12.34167	-225
12.35000	-222
12.35833	-220
12.36667	-217
12.37500	-216
12.38333	-216
12.39167	-217
12.40000	-220
12.40833	-223
12.41667	-225
12.42500	-225
12.43333	-223
12.44167	-218
12.45000	-213
12.45833	-209
12.46667	-208
12.47500	-208
12.48333	-210
12.49167	-213
12.50000	-216
12.50833	-219
12.51667	-221
12.52500	-223
12.53333	-224
12.54167	-224
12.55000	-222
12.55833	-219
12.56667	-217
12.57500	-215
12.58333	-213
12.59167	-211
12.60000	-209
12.60833	-207
12.61667	-208
12.62500	-210
12.63333	-214
12.64167	-218
12.65000	-222
12.65833	-224
12.66667	-223
12.67500	-222
12.68333	-222
12.69167	-223
12.70000	-224
12.70833	-226
12.71667	-226
12.72500	-224
12.73333	-222
12.74167	-220
12.75000	-218
12.75833	-216
12.76667	-214
12.77500	-214
12.78333	-215
12.79167	-216
12.80000	-216
12.80833	-215
12.81667	-214
12.82500	-212
12.83333	-211
12.84167	-211
12.85000	-211
12.85833	-212
12.86667	-213
12.87500	-214
12.88333	-216
12.89167	-219
12.90000	-219
12.90833	-218
12.91667	-216
12.92500	-213
12.93333	-212
12.94167	-213
12.95000	-216
12.95833	-218
12.96667	-218
12.97500	-216
12.98333	-213
12.99167	-211
13.00000	-209
13.00833	-208
13.01667	-208
13.02500	-207
13.03333	-205
13.04167	-203
13.05000	-199
13.05833	-197
13.06667	-195
13.07500	-194
13.08333	-194
13.09167	-195
13.10000	-197
13.10833	-199
13.11667	-201
13.12500	-203
13.13333	-205
13.14167	-208
13.15000	-210
13.15833	-211
13.16667	-212
13.17500	-211
13.18333	-209
13.19167	-207
13.20000	-205
13.20833	-203
13.21667	-203
13.22500	-202
13.23333	-201
13.24167	-202
13.25000	-203
13.25833	-204
13.26667	-204
13.27500	-204
13.28333	-204
13.29167	-204
13.30000	-203
13.30833	-204
13.31667	-205
13.32500	-206
13.33333	-209
13.34167	-211
13.35000	-214
13.35833	-215
13.36667	-215
13.37500	-214
13.38333	-211
13.39167	-209
13.40000	-206
13.40833	-204
13.41667	-202
13.42500	-201
13.43333	-201
13.44167	-201
13.45000	-201
13.45833	-202
13.46667	-203
13.47500	-205
13.48333	-208
13.49167	-210
13.50000	-211
13.50833	-211
13.51667	-209
13.52500	-207
13.53333	-205
13.54167	-204
13.55000	-205
13.55833	-207
13.56667	-209
13.57500	-210
13.58333	-210
13.59167	-209
13.60000	-210
13.60833	-211
13.61667	-214
13.62500	-218
13.63333	-220
13.64167	-220
13.65000	-218
13.65833	-215
13.66667	-213
13.67500	-211
13.68333	-210
13.69167	-209
13.70000	-210
13.70833	-210
13.71667	-210
13.72500	-210
13.73333	-210
13.74167	-207
13.75000	-205
13.75833	-204
13.76667	-204
13.77500	-207
13.78333	-210
13.79167	-213
13.80000	-216
13.80833	-216
13.81667	-215
13.82500	-213
13.83333	-211
13.84167	-209
13.85000	-207
13.85833	-206
13.86667	-206
13.87500	-206
13.88333	-207
13.89167	-207
13.90000	-207
13.90833	-205
13.91667	-203
13.92500	-201
13.93333	-200
13.94167	-201
13.95000	-202
13.95833	-204
13.96667	-204
13.97500	-203
13.98333	-200
13.99167	-197
14.00000	-194
14.00833	-191
14.01667	-190
14.02500	-190
14.03333	-191
14.04167	-192
14.05000	-193
14.05833	-194
14.06667	-193
14.07500	-193
14.08333	-194
14.09167	-196
14.10000	-198
14.10833	-199
14.11667	-200
14.12500	-200
14.13333	-200
14.14167	-199
14.15000	-197
14.15833	-194
14.16667	-191
14.17500	-188
14.18333	-187
14.19167	-186
14.20000	-185
14.20833	-184
14.21667	-183
14.22500	-182
14.23333	-182
14.24167	-183
14.25000	-184
14.25833	-185
14.26667	-185
14.27500	-184
14.28333	-183
14.29167	-182
14.30000	-181
14.30833	-181
14.31667	-182
14.32500	-181
14.33333	-180
14.34167	-178
14.35000	-175
14.35833	-173
14.36667	-171
14.37500	-171
14.38333	-172
14.39167	-173
14.40000	-174
14.40833	-173
14.41667	-171
14.42500	-170
14.43333	-169
14.44167	-169
14.45000	-171
14.45833	-172
14.46667	-172
14.47500	-171
14.48333	-171
14.49167	-171
14.50000	-170
14.50833	-167
14.51667	-164
14.52500	-160
14.53333	-158
14.54167	-159
14.55000	-161
14.55833	-164
14.56667	-166
14.57500	-168
14.58333	-167
14.59167	-166
14.60000	-163
14.60833	-160
14.61667	-157
14.62500	-156
14.63333	-155
14.64167	-154
14.65000	-153
14.65833	-151
14.66667	-151
14.67500	-151
14.68333	-151
14.69167	-153
14.70000	-154
14.70833	-155
14.71667	-155
14.72500	-155
14.73333	-155
14.74167	-156
14.75000	-158
14.75833	-161
14.76667	-163
14.77500	-165
14.78333	-165
14.79167	-165
14.80000	-166
14.80833	-168
14.81667	-172
14.82500	-177
14.83333	-182
14.84167	-188
14.85000	-192
14.85833	-193
14.86667	-192
14.87500	-189
14.88333	-187
14.89167	-184
14.90000	-184
14.90833	-184
14.91667	-184
14.92500	-184
14.93333	-183
14.94167	-184
14.95000	-185
14.95833	-187
14.96667	-189
14.97500	-191
14.98333	-191
14.99167	-191
15.00000	-190
15.00833	-189
15.01667	-189
15.02500	-190
15.03333	-193
15.04167	-195
15.05000	-198
15.05833	-199
15.06667	-200
15.07500	-200
15.08333	-199
15.09167	-198
15.10000	-198
15.10833	-199
15.11667	-199
15.12500	-200
15.13333	-202
15.14167	-205
15.15000	-208
15.15833	-210
15.16667	-211
15.17500	-211
15.18333	-209
15.19167	-207
15.20000	-205
15.20833	-203
15.21667	-203
15.22500	-204
15.23333	-205
15.24167	-206
15.25000	-206
15.25833	-206
15.26667	-206
15.27500	-205
15.28333	-204
15.29167	-203
15.30000	-204
15.30833	-205
15.31667	-207
15.32500	-210
15.33333	-212
15.34167	-212
15.35000	-212
15.35833	-211
15.36667	-210
15.37500	-210
15.38333	-211
15.39167	-211
15.40000	-212
15.40833	-214
15.41667	-215
15.42500	-214
15.43333	-213
15.44167	-211
15.45000	-209
15.45833	-208
15.46667	-209
15.47500	-209
15.48333	-210
15.49167	-209
15.50000	-209
15.50833	-210
15.51667	-211
15.52500	-214
15.53333	-216
15.54167	-217
15.55000	-216
15.55833	-216
15.56667	-215
15.57500	-215
15.58333	-215
15.59167	-214
15.60000	-214
15.60833	-215
15.61667	-216
15.62500	-218
15.63333	-219
15.64167	-219
15.65000	-218
15.65833	-217
15.66667	-218
15.67500	-219
15.68333	-220
15.69167	-221
15.70000	-220
15.70833	-218
15.71667	-217
15.72500	-217
15.73333	-219
15.74167	-220
15.75000	-221
15.75833	-221
15.76667	-220
15.77500	-219
15.78333	-218
15.79167	-217
15.80000	-216
15.80833	-216
15.81667	-217
15.82500	-219
15.83333	-222
15.84167	-223
15.85000	-224
15.85833	-223
15.86667	-219
15.87500	-217
15.88333	-215
15.89167	-215
15.90000	-214
15.90833	-214
15.91667	-213
15.92500	-213
15.93333	-212
15.94167	-211
15.95000	-210
15.95833	-210
15.96667	-209
15.97500	-208
15.98333	-209
15.99167	-210
16.00000	-210
16.00833	-210
16.01667	-210
16.02500	-210
16.03333	-211
16.04167	-211
16.05000	-212
16.05833	-212
16.06667	-212
16.07500	-211
16.08333	-210
16.09167	-207
16.10000	-205
16.10833	-202
16.11667	-201
16.12500	-200
16.13333	-201
16.14167	-202
16.15000	-205
16.15833	-208
16.16667	-210
16.17500	-211
16.18333	-211
16.19167	-209
16.20000	-207
16.20833	-204
16.21667	-201
16.22500	-198
16.23333	-195
16.24167	-192
16.25000	-191
16.25833	-193
16.26667	-196
16.27500	-199
16.28333	-201
16.29167	-202
16.30000	-202
16.30833	-201
16.31667	-200
16.32500	-198
16.33333	-196
16.34167	-192
16.35000	-189
16.35833	-186
16.36667	-184
16.37500	-182
16.38333	-182
16.39167	-183
16.40000	-185
16.40833	-187
16.41667	-188
16.42500	-187
16.43333	-186
16.44167	-184
16.45000	-183
16.45833	-183
16.46667	-184
16.47500	-186
16.48333	-187
16.49167	-187
16.50000	-186
16.50833	-184
16.51667	-182
16.52500	-180
16.53333	-178
16.54167	-178
16.55000	-179
16.55833	-180
16.56667	-181
16.57500	-181
16.58333	-179
16.59167	-176
16.60000	-173
16.60833	-170
16.61667	-168
16.62500	-166
16.63333	-166
16.64167	-166
16.65000	-168
16.65833	-172
16.66667	-178
16.67500	-183
16.68333	-185
16.69167	-184
16.70000	-180
16.70833	-176
16.71667	-172
16.72500	-171
16.73333	-172
16.74167	-174
16.75000	-176
16.75833	-177
16.76667	-176
16.77500	-174
16.78333	-172
16.79167	-169
16.80000	-168
16.80833	-168
16.81667	-168
16.82500	-169
16.83333	-169
16.84167	-169
16.85000	-169
16.85833	-170
16.86667	-175
16.87500	-179
16.88333	-183
16.89167	-185
16.90000	-185
16.90833	-184
16.91667	-183
16.92500	-180
16.93333	-177
16.94167	-174
16.95000	-171
16.95833	-169
16.96667	-169
16.97500	-170
16.98333	-173
16.99167	-175
17.00000	-175
17.00833	-174
17.01667	-174
17.02500	-174
17.03333	-174
17.04167	-174
17.05000	-175
17.05833	-176
17.06667	-176
17.07500	-176
17.08333	-178
17.09167	-180
17.10000	-181
17.10833	-180
17.11667	-179
17.12500	-179
17.13333	-179
17.14167	-179
17.15000	-178
17.15833	-176
17.16667	-174
17.17500	-173
17.18333	-173
17.19167	-174
17.20000	-174
17.20833	-174
17.21667	-173
17.22500	-172
17.23333	-172
17.24167	-172
17.25000	-173
17.25833	-175
17.26667	-176
17.27500	-176
17.28333	-175
17.29167	-173
17.30000	-170
17.30833	-167
17.31667	-167
17.32500	-168
17.33333	-169
17.34167	-168
17.35000	-167
17.35833	-166
17.36667	-166
17.37500	-167
17.38333	-169
17.39167	-171
17.40000	-172
17.40833	-172
17.41667	-171
17.42500	-171
17.43333	-171
17.44167	-171
17.45000	-171
17.45833	-172
17.46667	-172
17.47500	-171
17.48333	-170
17.49167	-168
17.50000	-167
17.50833	-166
17.51667	-164
17.52500	-163
17.53333	-162
17.54167	-161
17.55000	-161
17.55833	-162
17.56667	-165
17.57500	-167
17.58333	-168
17.59167	-168
17.60000	-167
17.60833	-165
17.61667	-164
17.62500	-164
17.63333	-164
17.64167	-165
17.65000	-166
17.65833	-165
17.66667	-163
17.67500	-160
17.68333	-157
17.69167	-155
17.70000	-154
17.70833	-154
17.71667	-154
17.72500	-154
17.73333	-154
17.74167	-154
17.75000	-155
17.75833	-156
17.76667	-157
17.77500	-159
17.78333	-161
17.79167	-163
17.80000	-164
17.80833	-165
17.81667	-165
17.82500	-164
17.83333	-161
17.84167	-159
17.85000	-157
17.85833	-156
17.86667	-156
17.87500	-156
17.88333	-155
17.89167	-154
17.90000	-152
17.90833	-150
17.91667	-149
17.92500	-147
17.93333	-146
17.94167	-145
17.95000	-144
17.95833	-143
17.96667	-141
17.97500	-141
17.98333	-140
17.99167	-141
18.00000	-142
18.00833	-143
18.01667	-143
18.02500	-142
18.03333	-140
18.04167	-138
18.05000	-136
18.05833	-135
18.06667	-135
18.07500	-136
18.08333	-136
18.09167	-136
18.10000	-136
18.10833	-135
18.11667	-133
18.12500	-130
18.13333	-127
18.14167	-125
18.15000	-124
18.15833	-124
18.16667	-127
18.17500	-129
18.18333	-130
18.19167	-130
18.20000	-127
18.20833	-124
18.21667	-119
18.22500	-115
18.23333	-111
18.24167	-107
18.25000	-105
18.25833	-102
18.26667	-100
18.27500	-98
18.28333	-96
18.29167	-95
18.30000	-94
18.30833	-94
18.31667	-94
18.32500	-94
18.33333	-96
18.34167	-97
18.35000	-98
18.35833	-97
18.36667	-94
18.37500	-90
18.38333	-86
18.39167	-83
18.40000	-82
18.40833	-83
18.41667	-84
18.42500	-83
18.43333	-82
18.44167	-80
18.45000	-77
18.45833	-74
18.46667	-71
18.47500	-67
18.48333	-62
18.49167	-58
18.50000	-55
18.50833	-54
18.51667	-54
18.52500	-55
18.53333	-55
18.54167	-54
18.55000	-52
18.55833	-50
18.56667	-47
18.57500	-45
18.58333	-43
18.59167	-42
18.60000	-40
18.60833	-38
18.61667	-36
18.62500	-36
18.63333	-35
18.64167	-34
18.65000	-32
18.65833	-29
18.66667	-25
18.67500	-20
18.68333	-16
18.69167	-13
18.70000	-14
18.70833	-17
18.71667	-21
18.72500	-24
18.73333	-24
18.74167	-22
18.75000	-16
18.75833	-11
18.76667	-6
18.77500	-2
18.78333	1
18.79167	4
18.80000	6
18.80833	8
18.81667	10
18.82500	12
18.83333	15
18.84167	19
18.85000	23
18.85833	26
18.86667	29
18.87500	32
18.88333	36
18.89167	39
18.90000	40
18.90833	39
18.91667	38
18.92500	37
18.93333	37
18.94167	39
18.95000	43
18.95833	46
18.96667	50
18.97500	54
18.98333	60
18.99167	65
19.00000	70
19.00833	75
19.01667	78
19.02500	80
19.03333	84
19.04167	89
19.05000	95
19.05833	101
19.06667	106
19.07500	109
19.08333	112
19.09167	115
19.10000	118
19.10833	121
19.11667	123
19.12500	124
19.13333	125
19.14167	128
19.15000	132
19.15833	137
19.16667	141
19.17500	146
19.18333	152
19.19167	157
19.20000	162
19.20833	168
19.21667	173
19.22500	179
19.23333	186
19.24167	194
19.25000	201
19.25833	207
19.26667	212
19.27500	217
19.28333	222
19.29167	228
19.30000	235
19.30833	242
19.31667	249
19.32500	254
19.33333	259
19.34167	264
19.35000	268
19.35833	272
19.36667	277
19.37500	284
19.38333	294
19.39167	305
19.40000	316
19.40833	328
19.41667	338
19.42500	347
19.43333	356
19.44167	365
19.45000	374
19.45833	383
19.46667	392
19.47500	402
19.48333	412
19.49167	422
19.50000	432
19.50833	443
19.51667	456
19.52500	470
19.53333	485
19.54167	501
19.55000	516
19.55833	530
19.56667	543
19.57500	556
19.58333	571
19.59167	586
19.60000	602
19.60833	620
19.61667	638
19.62500	656
19.63333	674
19.64167	691
19.65000	708
19.65833	726
19.66667	745
19.67500	765
19.68333	786
19.69167	805
19.70000	824
19.70833	842
19.71667	863
19.72500	887
19.73333	912
19.74167	941
19.75000	971
19.75833	1001
19.76667	1030
19.77500	1059
19.78333	1089
19.79167	1120
19.80000	1154
19.80833	1190
19.81667	1228
19.82500	1269
19.83333	1310
19.84167	1353
19.85000	1396
19.85833	1439
19.86667	1484
19.87500	1530
19.88333	1578
19.89167	1627
19.90000	1682
19.90833	1740
19.91667	1802
19.92500	1869
19.93333	1937
19.94167	2011
19.95000	2085
19.95833	2162
19.96667	2241
19.97500	2319
19.98333	2401
19.99167	2486
20.00000	2577
20.00833	2673
20.01667	2773
20.02500	2881
20.03333	2991
20.04167	3108
20.05000	3229
20.05833	3356
20.06667	3490
20.07500	3627
20.08333	3771
20.09167	3917
20.10000	4071
20.10833	4231
20.11667	4396
20.12500	4571
20.13333	4750
20.14167	4940
20.15000	5133
20.15833	5331
20.16667	5537
20.17500	5746
20.18333	5969
20.19167	6196
20.20000	6435
20.20833	6682
20.21667	6934
20.22500	7197
20.23333	7459
20.24167	7733
20.25000	8007
20.25833	8288
20.26667	8577
20.27500	8868
20.28333	9174
20.29167	9479
20.30000	9796
20.30833	10117
20.31667	10441
20.32500	10775
20.33333	11107
20.34167	11451
20.35000	11795
20.35833	12144
20.36667	12500
20.37500	12854
20.38333	13222
20.39167	13585
20.40000	13956
20.40833	14328
20.41667	14695
20.42500	15069
20.43333	15434
20.44167	15805
20.45000	16171
20.45833	16538
20.46667	16908
20.47500	17272
20.48333	17647
20.49167	18013
20.50000	18381
20.50833	18744
20.51667	19096
20.52500	19449
20.53333	19789
20.54167	20131
20.55000	20464
20.55833	20792
20.56667	21119
20.57500	21435
20.58333	21753
20.59167	22059
20.60000	22362
20.60833	22656
20.61667	22941
20.62500	23224
20.63333	23493
20.64167	23757
20.65000	24009
20.65833	24252
20.66667	24490
20.67500	24716
20.68333	24939
20.69167	25148
20.70000	25351
20.70833	25545
20.71667	25728
20.72500	25906
20.73333	26070
20.74167	26227
20.75000	26372
20.75833	26506
20.76667	26631
20.77500	26744
20.78333	26850
20.79167	26944
20.80000	27027
20.80833	27101
20.81667	27164
20.82500	27219
20.83333	27265
20.84167	27305
20.85000	27336
20.85833	27355
20.86667	27365
20.87500	27365
20.88333	27357
20.89167	27344
20.90000	27324
20.90833	27297
20.91667	27261
20.92500	27215
20.93333	27161
20.94167	27099
20.95000	27032
20.95833	26958
20.96667	26878
20.97500	26795
20.98333	26707
20.99167	26618
21.00000	26526
21.00833	26431
21.01667	26330
21.02500	26221
21.03333	26111
21.04167	25994
21.05000	25877
21.05833	25759
21.06667	25640
21.07500	25525
21.08333	25407
21.09167	25292
21.10000	25175
21.10833	25057
21.11667	24938
21.12500	24815
21.13333	24696
21.14167	24576
21.15000	24462
21.15833	24351
21.16667	24243
21.17500	24141
21.18333	24041
21.19167	23947
21.20000	23856
21.20833	23769
21.21667	23689
21.22500	23611
21.23333	23540
21.24167	23472
21.25000	23410
21.25833	23354
21.26667	23303
21.27500	23261
21.28333	23224
21.29167	23194
21.30000	23168
21.30833	23147
21.31667	23133
21.32500	23126
21.33333	23127
21.34167	23138
21.35000	23158
21.35833	23185
21.36667	23220
21.37500	23260
21.38333	23308
21.39167	23362
21.40000	23425
21.40833	23495
21.41667	23573
21.42500	23661
21.43333	23755
21.44167	23860
21.45000	23970
21.45833	24086
21.46667	24209
21.47500	24335
21.48333	24468
21.49167	24604
21.50000	24746
21.50833	24893
21.51667	25045
21.52500	25206
21.53333	25371
21.54167	25546
21.55000	25722
21.55833	25899
21.56667	26079
21.57500	26257
21.58333	26442
21.59167	26624
21.60000	26810
21.60833	26997
21.61667	27182
21.62500	27370
21.63333	27553
21.64167	27738
21.65000	27919
21.65833	28098
21.66667	28275
21.67500	28446
21.68333	28617
21.69167	28779
21.70000	28939
21.70833	29093
21.71667	29241
21.72500	29386
21.73333	29521
21.74167	29652
21.75000	29775
21.75833	29889
21.76667	29998
21.77500	30096
21.78333	30186
21.79167	30265
21.80000	30336
21.80833	30397
21.81667	30449
21.82500	30493
21.83333	30527
21.84167	30550
21.85000	30563
21.85833	30563
21.86667	30551
21.87500	30527
21.88333	30491
21.89167	30447
21.90000	30391
21.90833	30328
21.91667	30255
21.92500	30172
21.93333	30083
21.94167	29985
21.95000	29880
21.95833	29765
21.96667	29640
21.97500	29505
21.98333	29355
21.99167	29199
22.00000	29031
22.00833	28856
22.01667	28676
22.02500	28487
22.03333	28297
22.04167	28099
22.05000	27900
22.05833	27696
22.06667	27486
22.07500	27275
22.08333	27054
22.09167	26832
22.10000	26600
22.10833	26365
22.11667	26129
22.12500	25886
22.13333	25649
22.14167	25406
22.15000	25166
22.15833	24925
22.16667	24681
22.17500	24442
22.18333	24198
22.19167	23959
22.20000	23718
22.20833	23477
22.21667	23238
22.22500	22995
22.23333	22759
22.24167	22521
22.25000	22288
22.25833	22058
22.26667	21829
22.27500	21605
22.28333	21378
22.29167	21158
22.30000	20940
22.30833	20725
22.31667	20515
22.32500	20305
22.33333	20102
22.34167	19895
22.35000	19694
22.35833	19497
22.36667	19302
22.37500	19114
22.38333	18925
22.39167	18743
22.40000	18562
22.40833	18383
22.41667	18210
22.42500	18037
22.43333	17873
22.44167	17710
22.45000	17552
22.45833	17397
22.46667	17241
22.47500	17089
22.48333	16937
22.49167	16791
22.50000	16647
22.50833	16507
22.51667	16374
22.52500	16242
22.53333	16116
22.54167	15990
22.55000	15867
22.55833	15743
22.56667	15620
22.57500	15500
22.58333	15378
22.59167	15262
22.60000	15148
22.60833	15038
22.61667	14933
22.62500	14829
22.63333	14728
22.64167	14626
22.65000	14526
22.65833	14427
22.66667	14329
22.67500	14235
22.68333	14139
22.69167	14047
22.70000	13956
22.70833	13862
22.71667	13772
22.72500	13688
22.73333	13609
22.74167	13531
22.75000	13457
22.75833	13383
22.76667	13302
22.77500	13221
22.78333	13145
22.79167	13073
22.80000	13004
22.80833	12939
22.81667	12875
22.82500	12808
22.83333	12739
22.84167	12672
22.85000	12609
22.85833	12548
22.86667	12490
22.87500	12434
22.88333	12375
22.89167	12313
22.90000	12253
22.90833	12200
22.91667	12153
22.92500	12106
22.93333	12057
22.94167	12010
22.95000	11966
22.95833	11922
22.96667	11872
22.97500	11821
22.98333	11772
22.99167	11727
23.00000	11685
23.00833	11646
23.01667	11609
23.02500	11572
23.03333	11536
23.04167	11497
23.05000	11454
23.05833	11411
23.06667	11372
23.07500	11338
23.08333	11305
23.09167	11271
23.10000	11238
23.10833	11208
23.11667	11179
23.12500	11148
23.13333	11118
23.14167	11085
23.15000	11051
23.15833	11019
23.16667	10991
23.17500	10965
23.18333	10938
23.19167	10911
23.20000	10885
23.20833	10858
23.21667	10831
23.22500	10804
23.23333	10777
23.24167	10747
23.25000	10718
23.25833	10690
23.26667	10662
23.27500	10637
23.28333	10611
23.29167	10582
23.30000	10554
23.30833	10527
23.31667	10501
23.32500	10474
23.33333	10447
23.34167	10422
23.35000	10399
23.35833	10376
23.36667	10351
23.37500	10327
23.38333	10302
23.39167	10278
23.40000	10253
23.40833	10228
23.41667	10203
23.42500	10176
23.43333	10147
23.44167	10120
23.45000	10096
23.45833	10073
23.46667	10048
23.47500	10022
23.48333	9993
23.49167	9964
23.50000	9935
23.50833	9907
23.51667	9880
23.52500	9853
23.53333	9827
23.54167	9799
23.55000	9770
23.55833	9740
23.56667	9710
23.57500	9679
23.58333	9648
23.59167	9617
23.60000	9585
23.60833	9553
23.61667	9520
23.62500	9486
23.63333	9452
23.64167	9418
23.65000	9385
23.65833	9354
23.66667	9324
23.67500	9295
23.68333	9264
23.69167	9233
23.70000	9200
23.70833	9166
23.71667	9134
23.72500	9102
23.73333	9072
23.74167	9041
23.75000	9011
23.75833	8979
23.76667	8947
23.77500	8915
23.78333	8881
23.79167	8849
23.80000	8815
23.80833	8782
23.81667	8750
23.82500	8719
23.83333	8689
23.84167	8659
23.85000	8631
23.85833	8603
23.86667	8576
23.87500	8550
23.88333	8524
23.89167	8498
23.90000	8471
23.90833	8444
23.91667	8415
23.92500	8384
23.93333	8354
23.94167	8324
23.95000	8296
23.95833	8268
23.96667	8240
23.97500	8213
23.98333	8186
23.99167	8160
24.00000	8135
24.00833	8111
24.01667	8089
24.02500	8068
24.03333	8047
24.04167	8026
24.05000	8004
24.05833	7981
24.06667	7957
24.07500	7935
24.08333	7915
24.09167	7897
24.10000	7878
24.10833	7858
24.11667	7836
24.12500	7813
24.13333	7791
24.14167	7771
24.15000	7753
24.15833	7736
24.16667	7720
24.17500	7704
24.18333	7689
24.19167	7674
24.20000	7660
24.20833	7647
24.21667	7635
24.22500	7623
24.23333	7611
24.24167	7600
24.25000	7589
24.25833	7579
24.26667	7569
24.27500	7558
24.28333	7545
24.29167	7533
24.30000	7522
24.30833	7511
24.31667	7502
24.32500	7494
24.33333	7487
24.34167	7481
24.35000	7475
24.35833	7468
24.36667	7461
24.37500	7455
24.38333	7451
24.39167	7447
24.40000	7443
24.40833	7439
24.41667	7434
24.42500	7428
24.43333	7424
24.44167	7420
24.45000	7417
24.45833	7414
24.46667	7410
24.47500	7406
24.48333	7402
24.49167	7400
24.50000	7398
24.50833	7397
24.51667	7395
24.52500	7391
24.53333	7388
24.54167	7384
24.55000	7381
24.55833	7377
24.56667	7373
24.57500	7367
24.58333	7359
24.59167	7351
24.60000	7344
24.60833	7337
24.61667	7332
24.62500	7327
24.63333	7323
24.64167	7318
24.65000	7314
24.65833	7311
24.66667	7308
24.67500	7304
24.68333	7298
24.69167	7290
24.70000	7282
24.70833	7272
24.71667	7263
24.72500	7254
24.73333	7244
24.74167	7232
24.75000	7220
24.75833	7208
24.76667	7195
24.77500	7183
24.78333	7170
24.79167	7157
24.80000	7142
24.80833	7127
24.81667	7112
24.82500	7097
24.83333	7083
24.84167	7069
24.85000	7055
24.85833	7039
24.86667	7022
24.87500	7004
24.88333	6984
24.89167	6966
24.90000	6951
24.90833	6938
24.91667	6925
24.92500	6911
24.93333	6896
24.94167	6878
24.95000	6859
24.95833	6841
24.96667	6822
24.97500	6804
24.98333	6786
24.99167	6769
25.00000	6752
25.00833	6734
25.01667	6717
25.02500	6698
25.03333	6680
25.04167	6661
25.05000	6642
25.05833	6625
25.06667	6609
25.07500	6593
25.08333	6577
25.09167	6562
25.10000	6547
25.10833	6532
25.11667	6518
25.12500	6503
25.13333	6488
25.14167	6473
25.15000	6459
25.15833	6448
25.16667	6437
25.17500	6428
25.18333	6417
25.19167	6407
25.20000	6397
25.20833	6388
25.21667	6380
25.22500	6372
25.23333	6363
25.24167	6352
25.25000	6340
25.25833	6328
25.26667	6316
25.27500	6306
25.28333	6298
25.29167	6292
25.30000	6287
25.30833	6284
25.31667	6280
25.32500	6276
25.33333	6271
25.34167	6266
25.35000	6262
25.35833	6258
25.36667	6254
25.37500	6250
25.38333	6245
25.39167	6240
25.40000	6235
25.40833	6230
25.41667	6228
25.42500	6229
25.43333	6230
25.44167	6229
25.45000	6228
25.45833	6225
25.46667	6221
25.47500	6218
25.48333	6215
25.49167	6213
25.50000	6210
25.50833	6208
25.51667	6207
25.52500	6208
25.53333	6209
25.54167	6210
25.55000	6210
25.55833	6210
25.56667	6208
25.57500	6207
25.58333	6205
25.59167	6203
25.60000	6201
25.60833	6201
25.61667	6201
25.62500	6203
25.63333	6204
25.64167	6205
25.65000	6204
25.65833	6202
25.66667	6201
25.67500	6202
25.68333	6205
25.69167	6210
25.70000	6217
25.70833	6224
25.71667	6230
25.72500	6235
25.73333	6239
25.74167	6242
25.75000	6245
25.75833	6248
25.76667	6253
25.77500	6259
25.78333	6267
25.79167	6276
25.80000	6285
25.80833	6294
25.81667	6303
25.82500	6312
25.83333	6322
25.84167	6333
25.85000	6345
25.85833	6359
25.86667	6373
25.87500	6386
25.88333	6400
25.89167	6413
25.90000	6426
25.90833	6440
25.91667	6455
25.92500	6473
25.93333	6491
25.94167	6509
25.95000	6525
25.95833	6541
25.96667	6555
25.97500	6569
25.98333	6583
25.99167	6598
26.00000	6616
26.00833	6634
26.01667	6654
26.02500	6675
26.03333	6696
26.04167	6717
26.05000	6736
26.05833	6755
26.06667	6774
26.07500	6792
26.08333	6810
26.09167	6829
26.10000	6849
26.10833	6869
26.11667	6888
26.12500	6907
26.13333	6924
26.14167	6939
26.15000	6954
26.15833	6970
26.16667	6987
26.17500	7005
26.18333	7025
26.19167	7044
26.20000	7062
26.20833	7078
26.21667	7092
26.22500	7106
26.23333	7119
26.24167	7132
26.25000	7143
26.25833	7154
26.26667	7163
26.27500	7172
26.28333	7180
26.29167	7189
26.30000	7197
26.30833	7205
26.31667	7212
26.32500	7218
26.33333	7223
26.34167	7226
26.35000	7227
26.35833	7228
26.36667	7229
26.37500	7229
26.38333	7228
26.39167	7228
26.40000	7227
26.40833	7227
26.41667	7226
26.42500	7225
26.43333	7223
26.44167	7221
26.45000	7218
26.45833	7214
26.46667	7208
26.47500	7200
26.48333	7190
26.49167	7178
26.50000	7165
26.50833	7152
26.51667	7140
26.52500	7129
26.53333	7117
26.54167	7106
26.55000	7094
26.55833	7083
26.56667	7072
26.57500	7060
26.58333	7046
26.59167	7031
26.60000	7014
26.60833	6997
26.61667	6982
26.62500	6969
26.63333	6956
26.64167	6942
26.65000	6927
26.65833	6911
26.66667	6895
26.67500	6879
26.68333	6864
26.69167	6851
26.70000	6837
26.70833	6822
26.71667	6807
26.72500	6791
26.73333	6775
26.74167	6761
26.75000	6748
26.75833	6735
26.76667	6724
26.77500	6713
26.78333	6702
26.79167	6692
26.80000	6681
26.80833	6671
26.81667	6661
26.82500	6652
26.83333	6644
26.84167	6637
26.85000	6630
26.85833	6622
26.86667	6615
26.87500	6609
26.88333	6604
26.89167	6600
26.90000	6598
26.90833	6596
26.91667	6596
26.92500	6597
26.93333	6600
26.94167	6604
26.95000	6609
26.95833	6614
26.96667	6621
26.97500	6628
26.98333	6637
26.99167	6645
27.00000	6653
27.00833	6660
27.01667	6669
27.02500	6679
27.03333	6689
27.04167	6699
27.05000	6711
27.05833	6724
27.06667	6738
27.07500	6752
27.08333	6766
27.09167	6781
27.10000	6797
27.10833	6813
27.11667	6832
27.12500	6851
27.13333	6872
27.14167	6893
27.15000	6914
27.15833	6938
27.16667	6962
27.17500	6986
27.18333	7010
27.19167	7034
27.20000	7058
27.20833	7082
27.21667	7107
27.22500	7132
27.23333	7158
27.24167	7183
27.25000	7209
27.25833	7233
27.26667	7257
27.27500	7281
27.28333	7307
27.29167	7335
27.30000	7366
27.30833	7400
27.31667	7434
27.32500	7467
27.33333	7499
27.34167	7528
27.35000	7556
27.35833	7583
27.36667	7611
27.37500	7637
27.38333	7663
27.39167	7689
27.40000	7714
27.40833	7739
27.41667	7765
27.42500	7793
27.43333	7820
27.44167	7847
27.45000	7874
27.45833	7900
27.46667	7926
27.47500	7951
27.48333	7976
27.49167	8001
27.50000	8026
27.50833	8050
27.51667	8073
27.52500	8095
27.53333	8115
27.54167	8134
27.55000	8151
27.55833	8169
27.56667	8187
27.57500	8203
27.58333	8219
27.59167	8235
27.60000	8252
27.60833	8268
27.61667	8283
27.62500	8297
27.63333	8308
27.64167	8317
27.65000	8324
27.65833	8329
27.66667	8333
27.67500	8336
27.68333	8338
27.69167	8340
27.70000	8343
27.70833	8346
27.71667	8349
27.72500	8349
27.73333	8346
27.74167	8340
27.75000	8334
27.75833	8326
27.76667	8319
27.77500	8312
27.78333	8306
27.79167	8299
27.80000	8291
27.80833	8281
27.81667	8270
27.82500	8257
27.83333	8242
27.84167	8224
27.85000	8205
27.85833	8187
27.86667	8168
27.87500	8151
27.88333	8133
27.89167	8115
27.90000	8096
27.90833	8077
27.91667	8058
27.92500	8038
27.93333	8017
27.94167	7992
27.95000	7967
27.95833	7940
27.96667	7913
27.97500	7887
27.98333	7861
27.99167	7836
28.00000	7810
28.00833	7783
28.01667	7755
28.02500	7727
28.03333	7700
28.04167	7673
28.05000	7645
28.05833	7616
28.06667	7584
28.07500	7552
28.08333	7519
28.09167	7487
28.10000	7459
28.10833	7433
28.11667	7407
28.12500	7382
28.13333	7356
28.14167	7327
28.15000	7297
28.15833	7267
28.16667	7237
28.17500	7208
28.18333	7181
28.19167	7155
28.20000	7129
28.20833	7104
28.21667	7080
28.22500	7056
28.23333	7033
28.24167	7010
28.25000	6987
28.25833	6963
28.26667	6937
28.27500	6913
28.28333	6888
28.29167	6865
28.30000	6844
28.30833	6824
28.31667	6803
28.32500	6783
28.33333	6762
28.34167	6742
28.35000	6722
28.35833	6705
28.36667	6690
28.37500	6678
28.38333	6668
28.39167	6658
28.40000	6649
28.40833	6638
28.41667	6627
28.42500	6616
28.43333	6606
28.44167	6599
28.45000	6594
28.45833	6592
28.46667	6592
28.47500	6593
28.48333	6595
28.49167	6597
28.50000	6602
28.50833	6608
28.51667	6617
28.52500	6627
28.53333	6639
28.54167	6652
28.55000	6667
28.55833	6683
28.56667	6701
28.57500	6720
28.58333	6741
28.59167	6764
28.60000	6792
28.60833	6823
28.61667	6858
28.62500	6897
28.63333	6938
28.64167	6981
28.65000	7024
28.65833	7069
28.66667	7116
28.67500	7165
28.68333	7217
28.69167	7272
28.70000	7332
28.70833	7395
28.71667	7461
28.72500	7531
28.73333	7604
28.74167	7683
28.75000	7765
28.75833	7850
28.76667	7940
28.77500	8032
28.78333	8131
28.79167	8231
28.80000	8336
28.80833	8444
28.81667	8554
28.82500	8669
28.83333	8787
28.84167	8914
28.85000	9045
28.85833	9179
28.86667	9318
28.87500	9456
28.88333	9600
28.89167	9745
28.90000	9897
28.90833	10053
28.91667	10212
28.92500	10379
28.93333	10545
28.94167	10718
28.95000	10892
28.95833	11068
28.96667	11250
28.97500	11431
28.98333	11621
28.99167	11812
29.00000	12009
29.00833	12211
29.01667	12413
29.02500	12620
29.03333	12823
29.04167	13029
29.05000	13234
29.05833	13442
29.06667	13655
29.07500	13866
29.08333	14084
29.09167	14299
29.10000	14518
29.10833	14738
29.11667	14956
29.12500	15179
29.13333	15397
29.14167	15618
29.15000	15836
29.15833	16052
29.16667	16269
29.17500	16479
29.18333	16691
29.19167	16897
29.20000	17105
29.20833	17312
29.21667	17514
29.22500	17718
29.23333	17914
29.24167	18110
29.25000	18302
29.25833	18491
29.26667	18681
29.27500	18864
29.28333	19048
29.29167	19225
29.30000	19397
29.30833	19565
29.31667	19724
29.32500	19880
29.33333	20028
29.34167	20175
29.35000	20315
29.35833	20451
29.36667	20585
29.37500	20711
29.38333	20835
29.39167	20952
29.40000	21064
29.40833	21172
29.41667	21275
29.42500	21376
29.43333	21470
29.44167	21560
29.45000	21644
29.45833	21724
29.46667	21801
29.47500	21874
29.48333	21944
29.49167	22008
29.50000	22067
29.50833	22121
29.51667	22170
29.52500	22218
29.53333	22263
29.54167	22310
29.55000	22356
29.55833	22404
29.56667	22452
29.57500	22498
29.58333	22543
29.59167	22586
29.60000	22629
29.60833	22672
29.61667	22717
29.62500	22766
29.63333	22818
29.64167	22874
29.65000	22931
29.65833	22991
29.66667	23053
29.67500	23116
29.68333	23185
29.69167	23258
29.70000	23339
29.70833	23429
29.71667	23526
29.72500	23632
29.73333	23744
29.74167	23865
29.75000	23994
29.75833	24134
29.76667	24285
29.77500	24445
29.78333	24620
29.79167	24802
29.80000	24998
29.80833	25205
29.81667	25424
29.82500	25662
29.83333	25908
29.84167	26176
29.85000	26454
29.85833	26747
29.86667	27058
29.87500	27376
29.88333	27716
29.89167	28063
29.90000	28430
29.90833	28813
29.91667	29210
29.92500	29632
29.93333	30062
29.94167	30519
29.95000	30988
29.95833	31474
29.96667	31982
29.97500	32494
29.98333	33034
29.99167	33574
30.00000	34133
30.00833	34705
30.01667	35286
30.02500	35896
30.03333	36509
30.04167	37150
30.05000	37796
30.05833	38453
30.06667	39125
30.07500	39792
30.08333	40481
30.09167	41162
30.10000	41855
30.10833	42553
30.11667	43250
30.12500	43969
30.13333	44676
30.14167	45402
30.15000	46121
30.15833	46840
30.16667	47564
30.17500	48268
30.18333	48979
30.19167	49667
30.20000	50355
30.20833	51035
30.21667	51701
30.22500	52374
30.23333	53021
30.24167	53667
30.25000	54291
30.25833	54896
30.26667	55488
30.27500	56048
30.28333	56599
30.29167	57120
30.30000	57626
30.30833	58111
30.31667	58566
30.32500	59007
30.33333	59413
30.34167	59801
30.35000	60159
30.35833	60487
30.36667	60791
30.37500	61059
30.38333	61300
30.39167	61509
30.40000	61691
30.40833	61845
30.41667	61965
30.42500	62056
30.43333	62111
30.44167	62133
30.45000	62122
30.45833	62076
30.46667	61997
30.47500	61884
30.48333	61734
30.49167	61555
30.50000	61342
30.50833	61101
30.51667	60837
30.52500	60542
30.53333	60228
30.54167	59880
30.55000	59507
30.55833	59103
30.56667	58665
30.57500	58209
30.58333	57718
30.59167	57213
30.60000	56678
30.60833	56127
30.61667	55579
30.62500	54960
30.63333	54281
30.64167	53610
30.65000	52983
30.65833	52358
30.66667	51670
30.67500	50939
30.68333	50217
30.69167	49536
30.70000	48833
30.70833	48062
30.71667	47269
30.72500	46516
30.73333	45806
30.74167	45076
30.75000	44344
30.75833	43603
30.76667	42800
30.77500	41973
30.78333	41181
30.79167	40457
30.80000	39737
30.80833	38930
30.81667	38102
30.82500	37323
30.83333	36602
30.84167	35874
30.85000	35148
30.85833	34421
30.86667	33681
30.87500	32980
30.88333	32247
30.89167	31464
30.90000	30707
30.90833	30018
30.91667	29368
30.92500	28709
30.93333	28067
30.94167	27416
30.95000	26782
30.95833	26174
30.96667	25518
30.97500	24846
30.98333	24215
30.99167	23643
31.00000	23083
31.00833	22528
31.01667	21989
31.02500	21426
31.03333	20854
31.04167	20313
31.05000	19829
31.05833	19365
31.06667	18899
31.07500	18447
31.08333	17988
31.09167	17551
31.10000	17124
31.10833	16665
31.11667	16211
31.12500	15796
31.13333	15423
31.14167	15056
31.15000	14702
31.15833	14365
31.16667	14004
31.17500	13633
31.18333	13283
31.19167	12968
31.20000	12662
31.20833	12362
31.21667	12073
31.22500	11786
31.23333	11512
31.24167	11241
31.25000	10980
31.25833	10729
31.26667	10482
31.27500	10249
31.28333	10020
31.29167	9803
31.30000	9591
31.30833	9386
31.31667	9191
31.32500	8999
31.33333	8818
31.34167	8639
31.35000	8467
31.35833	8298
31.36667	8132
31.37500	7973
31.38333	7815
31.39167	7665
31.40000	7520
31.40833	7380
31.41667	7248
31.42500	7120
31.43333	7000
31.44167	6885
31.45000	6776
31.45833	6672
31.46667	6570
31.47500	6471
31.48333	6372
31.49167	6276
31.50000	6183
31.50833	6094
31.51667	6012
31.52500	5935
31.53333	5863
31.54167	5792
31.55000	5722
31.55833	5652
31.56667	5583
31.57500	5517
31.58333	5455
31.59167	5398
31.60000	5345
31.60833	5297
31.61667	5251
31.62500	5207
31.63333	5165
31.64167	5124
31.65000	5085
31.65833	5049
31.66667	5015
31.67500	4983
31.68333	4953
31.69167	4924
31.70000	4895
31.70833	4867
31.71667	4840
31.72500	4816
31.73333	4794
31.74167	4775
31.75000	4758
31.75833	4743
31.76667	4729
31.77500	4717
31.78333	4706
31.79167	4695
31.80000	4686
31.80833	4678
31.81667	4670
31.82500	4664
31.83333	4659
31.84167	4655
31.85000	4653
31.85833	4653
31.86667	4654
31.87500	4657
31.88333	4660
31.89167	4663
31.90000	4667
31.90833	4672
31.91667	4677
31.92500	4683
31.93333	4689
31.94167	4694
31.95000	4699
31.95833	4705
31.96667	4712
31.97500	4722
31.98333	4733
31.99167	4746
32.00000	4760
32.00833	4775
32.01667	4790
32.02500	4806
32.03333	4823
32.04167	4841
32.05000	4860
32.05833	4878
32.06667	4897
32.07500	4917
32.08333	4937
32.09167	4958
32.10000	4981
32.10833	5005
32.11667	5029
32.12500	5054
32.13333	5079
32.14167	5107
32.15000	5136
32.15833	5167
32.16667	5198
32.17500	5230
32.18333	5264
32.19167	5298
32.20000	5335
32.20833	5373
32.21667	5412
32.22500	5453
32.23333	5496
32.24167	5542
32.25000	5590
32.25833	5640
32.26667	5693
32.27500	5746
32.28333	5802
32.29167	5858
32.30000	5917
32.30833	5977
32.31667	6037
32.32500	6101
32.33333	6165
32.34167	6233
32.35000	6303
32.35833	6378
32.36667	6456
32.37500	6536
32.38333	6620
32.39167	6704
32.40000	6789
32.40833	6876
32.41667	6963
32.42500	7053
32.43333	7143
32.44167	7236
32.45000	7330
32.45833	7427
32.46667	7528
32.47500	7629
32.48333	7736
32.49167	7842
32.50000	7950
32.50833	8059
32.51667	8167
32.52500	8277
32.53333	8385
32.54167	8496
32.55000	8608
32.55833	8722
32.56667	8840
32.57500	8956
32.58333	9076
32.59167	9194
32.60000	9313
32.60833	9431
32.61667	9547
32.62500	9664
32.63333	9777
32.64167	9892
32.65000	10006
32.65833	10121
32.66667	10237
32.67500	10352
32.68333	10469
32.69167	10583
32.70000	10697
32.70833	10810
32.71667	10920
32.72500	11030
32.73333	11135
32.74167	11239
32.75000	11340
32.75833	11438
32.76667	11537
32.77500	11633
32.78333	11731
32.79167	11826
32.80000	11922
32.80833	12017
32.81667	12109
32.82500	12199
32.83333	12285
32.84167	12369
32.85000	12449
32.85833	12527
32.86667	12604
32.87500	12676
32.88333	12747
32.89167	12817
32.90000	12886
32.90833	12955
32.91667	13020
32.92500	13085
32.93333	13144
32.94167	13202
32.95000	13256
32.95833	13310
32.96667	13363
32.97500	13412
32.98333	13460
32.99167	13504
33.00000	13546
33.00833	13587
33.01667	13625
33.02500	13664
33.03333	13699
33.04167	13734
33.05000	13767
33.05833	13798
33.06667	13830
33.07500	13860
33.08333	13889
33.09167	13916
33.10000	13941
33.10833	13965
33.11667	13988
33.12500	14009
33.13333	14029
33.14167	14048
33.15000	14065
33.15833	14081
33.16667	14097
33.17500	14112
33.18333	14126
33.19167	14138
33.20000	14148
33.20833	14156
33.21667	14162
33.22500	14168
33.23333	14176
33.24167	14184
33.25000	14193
33.25833	14199
33.26667	14204
33.27500	14206
33.28333	14206
33.29167	14203
33.30000	14198
33.30833	14192
33.31667	14185
33.32500	14177
33.33333	14168
33.34167	14157
33.35000	14146
33.35833	14132
33.36667	14116
33.37500	14100
33.38333	14082
33.39167	14062
33.40000	14040
33.40833	14015
33.41667	13987
33.42500	13958
33.43333	13928
33.44167	13896
33.45000	13864
33.45833	13830
33.46667	13794
33.47500	13758
33.48333	13720
33.49167	13679
33.50000	13635
33.50833	13586
33.51667	13535
33.52500	13479
33.53333	13423
33.54167	13365
33.55000	13307
33.55833	13246
33.56667	13181
33.57500	13115
33.58333	13046
33.59167	12977
33.60000	12906
33.60833	12834
33.61667	12761
33.62500	12685
33.63333	12607
33.64167	12525
33.65000	12440
33.65833	12351
33.66667	12259
33.67500	12166
33.68333	12070
33.69167	11975
33.70000	11877
33.70833	11779
33.71667	11682
33.72500	11581
33.73333	11480
33.74167	11376
33.75000	11271
33.75833	11164
33.76667	11054
33.77500	10946
33.78333	10834
33.79167	10725
33.80000	10615
33.80833	10504
33.81667	10393
33.82500	10279
33.83333	10166
33.84167	10052
33.85000	9937
33.85833	9822
33.86667	9704
33.87500	9588
33.88333	9467
33.89167	9347
33.90000	9227
33.90833	9106
33.91667	8985
33.92500	8861
33.93333	8741
33.94167	8622
33.95000	8505
33.95833	8391
33.96667	8277
33.97500	8164
33.98333	8048
33.99167	7933
34.00000	7818
34.00833	7702
34.01667	7588
34.02500	7473
34.03333	7361
34.04167	7249
34.05000	7141
34.05833	7036
34.06667	6932
34.07500	6830
34.08333	6725
34.09167	6622
34.10000	6518
34.10833	6413
34.11667	6312
34.12500	6210
34.13333	6112
34.14167	6015
34.15000	5920
34.15833	5826
34.16667	5731
34.17500	5640
34.18333	5548
34.19167	5459
34.20000	5371
34.20833	5283
34.21667	5196
34.22500	5107
34.23333	5023
34.24167	4939
34.25000	4858
34.25833	4779
34.26667	4701
34.27500	4626
34.28333	4550
34.29167	4477
34.30000	4406
34.30833	4336
34.31667	4268
34.32500	4201
34.33333	4135
34.34167	4069
34.35000	4004
34.35833	3940
34.36667	3876
34.37500	3813
34.38333	3750
34.39167	3689
34.40000	3630
34.40833	3573
34.41667	3518
34.42500	3463
34.43333	3409
34.44167	3354
34.45000	3300
34.45833	3248
34.46667	3199
34.47500	3152
34.48333	3105
34.49167	3059
34.50000	3013
34.50833	2968
34.51667	2925
34.52500	2883
34.53333	2842
34.54167	2801
34.55000	2759
34.55833	2717
34.56667	2675
34.57500	2634
34.58333	2594
34.59167	2556
34.60000	2521
34.60833	2489
34.61667	2458
34.62500	2427
34.63333	2395
34.64167	2361
34.65000	2328
34.65833	2296
34.66667	2265
34.67500	2235
34.68333	2207
34.69167	2179
34.70000	2152
34.70833	2124
34.71667	2095
34.72500	2065
34.73333	2036
34.74167	2008
34.75000	1982
34.75833	1958
34.76667	1934
34.77500	1911
34.78333	1886
34.79167	1862
34.80000	1838
34.80833	1815
34.81667	1794
34.82500	1775
34.83333	1756
34.84167	1737
34.85000	1718
34.85833	1698
34.86667	1677
34.87500	1658
34.88333	1640
34.89167	1623
34.90000	1606
34.90833	1589
34.91667	1573
34.92500	1557
34.93333	1543
34.94167	1530
34.95000	1518
34.95833	1506
34.96667	1493
34.97500	1479
34.98333	1463
34.99167	1447
35.00000	1431
35.00833	1416
35.01667	1401
35.02500	1386
35.03333	1372
35.04167	1357
35.05000	1344
35.05833	1333
35.06667	1322
35.07500	1312
35.08333	1303
35.09167	1293
35.10000	1282
35.10833	1270
35.11667	1258
35.12500	1247
35.13333	1237
35.14167	1228
35.15000	1220
35.15833	1213
35.16667	1205
35.17500	1196
35.18333	1184
35.19167	1172
35.20000	1160
35.20833	1149
35.21667	1138
35.22500	1129
35.23333	1122
35.24167	1115
35.25000	1109
35.25833	1101
35.26667	1090
35.27500	1079
35.28333	1066
35.29167	1054
35.30000	1045
35.30833	1039
35.31667	1035
35.32500	1033
35.33333	1032
35.34167	1030
35.35000	1026
35.35833	1020
35.36667	1012
35.37500	1003
35.38333	993
35.39167	984
35.40000	974
35.40833	966
35.41667	960
35.42500	956
35.43333	953
35.44167	950
35.45000	946
35.45833	938
35.46667	928
35.47500	918
35.48333	909
35.49167	902
35.50000	897
35.50833	893
35.51667	889
35.52500	883
35.53333	875
35.54167	867
35.55000	860
35.55833	854
35.56667	850
35.57500	847
35.58333	845
35.59167	842
35.60000	839
35.60833	834
35.61667	826
35.62500	816
35.63333	806
35.64167	796
35.65000	787
35.65833	781
35.66667	776
35.67500	772
35.68333	768
35.69167	763
35.70000	759
35.70833	755
35.71667	751
35.72500	747
35.73333	742
35.74167	735
35.75000	728
35.75833	721
35.76667	715
35.77500	710
35.78333	707
35.79167	705
35.80000	702
35.80833	698
35.81667	694
35.82500	690
35.83333	686
35.84167	682
35.85000	677
35.85833	671
35.86667	666
35.87500	661
35.88333	657
35.89167	653
35.90000	649
35.90833	644
35.91667	639
35.92500	634
35.93333	628
35.94167	621
35.95000	613
35.95833	605
35.96667	597
35.97500	589
35.98333	583
35.99167	577
36.00000	573
36.00833	569
36.01667	568
36.02500	568
36.03333	568
36.04167	567
36.05000	565
36.05833	560
36.06667	554
36.07500	549
36.08333	544
36.09167	540
36.10000	538
36.10833	537
36.11667	536
36.12500	533
36.13333	528
36.14167	522
36.15000	515
36.15833	510
36.16667	508
36.17500	507
36.18333	508
36.19167	508
36.20000	506
36.20833	503
36.21667	498
36.22500	494
36.23333	491
36.24167	489
36.25000	487
36.25833	485
36.26667	482
36.27500	479
36.28333	476
36.29167	473
36.30000	470
36.30833	467
36.31667	463
36.32500	459
36.33333	455
36.34167	454
36.35000	454
36.35833	454
36.36667	454
36.37500	452
36.38333	450
36.39167	447
36.40000	445
36.40833	443
36.41667	441
36.42500	438
36.43333	434
36.44167	429
36.45000	425
36.45833	422
36.46667	420
36.47500	419
36.48333	418
36.49167	417
36.50000	416
36.50833	415
36.51667	413
36.52500	412
36.53333	411
36.54167	410
36.55000	408
36.55833	406
36.56667	404
36.57500	401
36.58333	398
36.59167	396
36.60000	394
36.60833	392
36.61667	391
36.62500	390
36.63333	388
36.64167	385
36.65000	382
36.65833	379
36.66667	377
36.67500	375
36.68333	374
36.69167	373
36.70000	370
36.70833	367
36.71667	364
36.72500	360
36.73333	355
36.74167	351
36.75000	347
36.75833	343
36.76667	341
36.77500	340
36.78333	341
36.79167	343
36.80000	345
36.80833	346
36.81667	345
36.82500	342
36.83333	339
36.84167	336
36.85000	331
36.85833	326
36.86667	321
36.87500	317
36.88333	313
36.89167	309
36.90000	306
36.90833	303
36.91667	300
36.92500	296
36.93333	292
36.94167	288
36.95000	284
36.95833	280
36.96667	277
36.97500	274
36.98333	273
36.99167	273
37.00000	273
37.00833	273
37.01667	272
37.02500	269
37.03333	265
37.04167	259
37.05000	254
37.05833	251
37.06667	249
37.07500	247
37.08333	245
37.09167	242
37.10000	240
37.10833	237
37.11667	236
37.12500	238
37.13333	239
37.14167	240
37.15000	239
37.15833	239
37.16667	239
37.17500	240
37.18333	242
37.19167	242
37.20000	241
37.20833	237
37.21667	231
37.22500	226
37.23333	220
37.24167	216
37.25000	213
37.25833	210
37.26667	206
37.27500	204
37.28333	201
37.29167	199
37.30000	198
37.30833	198
37.31667	199
37.32500	200
37.33333	200
37.34167	198
37.35000	195
37.35833	192
37.36667	190
37.37500	188
37.38333	187
37.39167	185
37.40000	181
37.40833	176
37.41667	171
37.42500	169
37.43333	168
37.44167	168
37.45000	169
37.45833	170
37.46667	171
37.47500	171
37.48333	171
37.49167	171
37.50000	171
37.50833	171
37.51667	169
37.52500	166
37.53333	163
37.54167	159
37.55000	156
37.55833	156
37.56667	156
37.57500	157
37.58333	156
37.59167	154
37.60000	152
37.60833	151
37.61667	152
37.62500	153
37.63333	154
37.64167	154
37.65000	153
37.65833	150
37.66667	147
37.67500	144
37.68333	141
37.69167	138
37.70000	138
37.70833	139
37.71667	142
37.72500	145
37.73333	148
37.74167	150
37.75000	149
37.75833	149
37.76667	148
37.77500	147
37.78333	146
37.79167	144
37.80000	141
37.80833	139
37.81667	138
37.82500	138
37.83333	140
37.84167	143
37.85000	145
37.85833	146
37.86667	147
37.87500	147
37.88333	148
37.89167	149
37.90000	150
37.90833	152
37.91667	152
37.92500	150
37.93333	147
37.94167	144
37.95000	142
37.95833	142
37.96667	143
37.97500	145
37.98333	146
37.99167	147
38.00000	146
38.00833	145
38.01667	145
38.02500	147
38.03333	149
38.04167	151
38.05000	154
38.05833	156
38.06667	157
38.07500	158
38.08333	158
38.09167	157
38.10000	156
38.10833	153
38.11667	151
38.12500	151
38.13333	152
38.14167	154
38.15000	156
38.15833	159
38.16667	160
38.17500	160
38.18333	159
38.19167	156
38.20000	154
38.20833	152
38.21667	151
38.22500	152
38.23333	154
38.24167	156
38.25000	158
38.25833	159
38.26667	160
38.27500	160
38.28333	159
38.29167	159
38.30000	158
38.30833	158
38.31667	159
38.32500	160
38.33333	161
38.34167	163
38.35000	164
38.35833	164
38.36667	163
38.37500	163
38.38333	162
38.39167	162
38.40000	161
38.40833	159
38.41667	156
38.42500	152
38.43333	150
38.44167	149
38.45000	150
38.45833	152
38.46667	153
38.47500	154
38.48333	155
38.49167	156
38.50000	159
38.50833	161
38.51667	162
38.52500	162
38.53333	159
38.54167	155
38.55000	150
38.55833	147
38.56667	147
38.57500	146
38.58333	145
38.59167	143
38.60000	140
38.60833	139
38.61667	137
38.62500	135
38.63333	133
38.64167	130
38.65000	128
38.65833	128
38.66667	130
38.67500	131
38.68333	133
38.69167	134
38.70000	134
38.70833	133
38.71667	131
38.72500	127
38.73333	123
38.74167	118
38.75000	114
38.75833	112
38.76667	112
38.77500	113
38.78333	116
38.79167	119
38.80000	121
38.80833	123
38.81667	123
38.82500	121
38.83333	118
38.84167	116
38.85000	113
38.85833	111
38.86667	109
38.87500	107
38.88333	105
38.89167	104
38.90000	104
38.90833	105
38.91667	106
38.92500	107
38.93333	106
38.94167	106
38.95000	106
38.95833	106
38.96667	107
38.97500	107
38.98333	107
38.99167	106
39.00000	105
39.00833	104
39.01667	103
39.02500	103
39.03333	103
39.04167	103
39.05000	103
39.05833	102
39.06667	102
39.07500	101
39.08333	101
39.09167	100
39.10000	98
39.10833	97
39.11667	97
39.12500	99
39.13333	101
39.14167	104
39.15000	105
39.15833	103
39.16667	100
39.17500	95
39.18333	93
39.19167	92
39.20000	91
39.20833	90
39.21667	89
39.22500	86
39.23333	84
39.24167	83
39.25000	83
39.25833	82
39.26667	81
39.27500	78
39.28333	75
39.29167	73
39.30000	72
39.30833	73
39.31667	75
39.32500	78
39.33333	81
39.34167	83
39.35000	85
39.35833	85
39.36667	83
39.37500	80
39.38333	78
39.39167	77
39.40000	76
39.40833	76
39.41667	77
39.42500	76
39.43333	76
39.44167	75
39.45000	74
39.45833	74
39.46667	75
39.47500	77
39.48333	77
39.49167	77
39.50000	76
39.50833	75
39.51667	73
39.52500	71
39.53333	70
39.54167	68
39.55000	68
39.55833	68
39.56667	69
39.57500	70
39.58333	69
39.59167	69
39.60000	70
39.60833	72
39.61667	72
39.62500	71
39.63333	69
39.64167	66
39.65000	64
39.65833	63
39.66667	64
39.67500	65
39.68333	65
39.69167	64
39.70000	62
39.70833	60
39.71667	57
39.72500	55
39.73333	54
39.74167	53
39.75000	54
39.75833	55
39.76667	57
39.77500	58
39.78333	59
39.79167	60
39.80000	60
39.80833	59
39.81667	59
39.82500	59
39.83333	60
39.84167	60
39.85000	60
39.85833	60
39.86667	59
39.87500	58
39.88333	58
39.89167	59
39.90000	61
39.90833	63
39.91667	63
39.92500	62
39.93333	61
39.94167	61
39.95000	63
39.95833	66
39.96667	70
39.97500	74
39.98333	77
39.99167	80
40.00000	83
40.00833	87
40.01667	89
40.02500	89
40.03333	88
40.04167	86
40.05000	86
40.05833	87
40.06667	90
40.07500	94
40.08333	98
40.09167	103
40.10000	107
40.10833	112
40.11667	116
40.12500	120
40.13333	125
40.14167	132
40.15000	140
40.15833	148
40.16667	158
40.17500	168
40.18333	177
40.19167	187
40.20000	197
40.20833	207
40.21667	220
40.22500	236
40.23333	253
40.24167	272
40.25000	293
40.25833	314
40.26667	334
40.27500	354
40.28333	375
40.29167	398
40.30000	425
40.30833	455
40.31667	486
40.32500	520
40.33333	553
40.34167	587
40.35000	622
40.35833	660
40.36667	702
40.37500	746
40.38333	795
40.39167	846
40.40000	899
40.40833	954
40.41667	1010
40.42500	1070
40.43333	1132
40.44167	1201
40.45000	1274
40.45833	1351
40.46667	1433
40.47500	1518
40.48333	1608
40.49167	1699
40.50000	1794
40.50833	1893
40.51667	1994
40.52500	2103
40.53333	2216
40.54167	2337
40.55000	2463
40.55833	2593
40.56667	2730
40.57500	2869
40.58333	3015
40.59167	3163
40.60000	3318
40.60833	3480
40.61667	3645
40.62500	3822
40.63333	4002
40.64167	4191
40.65000	4385
40.65833	4585
40.66667	4795
40.67500	5007
40.68333	5232
40.69167	5458
40.70000	5691
40.70833	5930
40.71667	6172
40.72500	6427
40.73333	6682
40.74167	6947
40.75000	7218
40.75833	7493
40.76667	7779
40.77500	8066
40.78333	8367
40.79167	8668
40.80000	8977
40.80833	9290
40.81667	9603
40.82500	9927
40.83333	10248
40.84167	10580
40.85000	10915
40.85833	11253
40.86667	11599
40.87500	11940
40.88333	12290
40.89167	12636
40.90000	12987
40.90833	13341
40.91667	13690
40.92500	14049
40.93333	14400
40.94167	14757
40.95000	15111
40.95833	15465
40.96667	15825
40.97500	16174
40.98333	16529
40.99167	16873
41.00000	17215
41.00833	17553
41.01667	17882
41.02500	18214
41.03333	18536
41.04167	18861
41.05000	19180
41.05833	19491
41.06667	19800
41.07500	20092
41.08333	20379
41.09167	20651
41.10000	20915
41.10833	21173
41.11667	21418
41.12500	21658
41.13333	21881
41.14167	22092
41.15000	22287
41.15833	22470
41.16667	22645
41.17500	22806
41.18333	22959
41.19167	23097
41.20000	23219
41.20833	23327
41.21667	23415
41.22500	23490
41.23333	23550
41.24167	23596
41.25000	23629
41.25833	23649
41.26667	23655
41.27500	23647
41.28333	23626
41.29167	23594
41.30000	23553
41.30833	23500
41.31667	23430
41.32500	23339
41.33333	23232
41.34167	23103
41.35000	22962
41.35833	22811
41.36667	22651
41.37500	22485
41.38333	22306
41.39167	22119
41.40000	21918
41.40833	21704
41.41667	21479
41.42500	21237
41.43333	20987
41.44167	20720
41.45000	20444
41.45833	20164
41.46667	19873
41.47500	19586
41.48333	19287
41.49167	18989
41.50000	18683
41.50833	18368
41.51667	18053
41.52500	17726
41.53333	17402
41.54167	17070
41.55000	16738
41.55833	16406
41.56667	16066
41.57500	15732
41.58333	15388
41.59167	15050
41.60000	14709
41.60833	14367
41.61667	14032
41.62500	13691
41.63333	13359
41.64167	13021
41.65000	12687
41.65833	12356
41.66667	12023
41.67500	11702
41.68333	11379
41.69167	11067
41.70000	10758
41.70833	10452
41.71667	10155
41.72500	9853
41.73333	9561
41.74167	9267
41.75000	8979
41.75833	8699
41.76667	8423
41.77500	8159
41.78333	7897
41.79167	7645
41.80000	7396
41.80833	7152
41.81667	6918
41.82500	6683
41.83333	6459
41.84167	6237
41.85000	6022
41.85833	5815
41.86667	5612
41.87500	5420
41.88333	5230
41.89167	5048
41.90000	4871
41.90833	4697
41.91667	4531
41.92500	4365
41.93333	4207
41.94167	4052
41.95000	3903
41.95833	3760
41.96667	3621
41.97500	3491
41.98333	3364
41.99167	3244
42.00000	3126
42.00833	3011
42.01667	2901
42.02500	2792
42.03333	2690
42.04167	2589
42.05000	2493
42.05833	2401
42.06667	2312
42.07500	2229
42.08333	2148
42.09167	2071
42.10000	1995
42.10833	1919
42.11667	1846
42.12500	1774
42.13333	1708
42.14167	1647
42.15000	1590
42.15833	1537
42.16667	1485
42.17500	1435
42.18333	1385
42.19167	1337
42.20000	1292
42.20833	1248
42.21667	1207
42.22500	1166
42.23333	1127
42.24167	1087
42.25000	1047
42.25833	1008
42.26667	969
42.27500	934
42.28333	904
42.29167	877
42.30000	851
42.30833	825
42.31667	798
42.32500	768
42.33333	740
42.34167	714
42.35000	691
42.35833	670
42.36667	650
42.37500	633
42.38333	616
42.39167	598
42.40000	579
42.40833	559
42.41667	538
42.42500	517
42.43333	498
42.44167	481
42.45000	466
42.45833	454
42.46667	442
42.47500	430
42.48333	418
42.49167	406
42.50000	395
42.50833	385
42.51667	374
42.52500	364
42.53333	354
42.54167	345
42.55000	336
42.55833	327
42.56667	317
42.57500	306
42.58333	294
42.59167	282
42.60000	273
42.60833	265
42.61667	258
42.62500	250
42.63333	241
42.64167	233
42.65000	226
42.65833	220
42.66667	214
42.67500	208
42.68333	200
42.69167	193
42.70000	185
42.70833	178
42.71667	171
42.72500	163
42.73333	156
42.74167	148
42.75000	141
42.75833	134
42.76667	129
42.77500	124
42.78333	119
42.79167	115
42.80000	112
42.80833	109
42.81667	106
42.82500	103
42.83333	100
42.84167	96
42.85000	94
42.85833	91
42.86667	89
42.87500	86
42.88333	83
42.89167	79
42.90000	75
42.90833	71
42.91667	67
42.92500	63
42.93333	60
42.94167	58
42.95000	56
42.95833	55
42.96667	55
42.97500	55
42.98333	55
42.99167	54
43.00000	53
43.00833	52
43.01667	51
43.02500	51
43.03333	50
43.04167	49
43.05000	47
43.05833	46
43.06667	46
43.07500	47
43.08333	47
43.09167	45
43.10000	42
43.10833	37
43.11667	32
43.12500	26
43.13333	22
43.14167	20
43.15000	20
43.15833	20
43.16667	20
43.17500	18
43.18333	15
43.19167	11
43.20000	6
43.20833	-0
43.21667	-5
43.22500	-9
43.23333	-12
43.24167	-14
43.25000	-14
43.25833	-13
43.26667	-11
43.27500	-11
43.28333	-10
43.29167	-11
43.30000	-13
43.30833	-16
43.31667	-17
43.32500	-18
43.33333	-18
43.34167	-17
43.35000	-16
43.35833	-15
43.36667	-17
43.37500	-19
43.38333	-22
43.39167	-24
43.40000	-24
43.40833	-23
43.41667	-22
43.42500	-22
43.43333	-23
43.44167	-25
43.45000	-28
43.45833	-30
43.46667	-32
43.47500	-33
43.48333	-34
43.49167	-35
43.50000	-35
43.50833	-34
43.51667	-33
43.52500	-34
43.53333	-35
43.54167	-36
43.55000	-38
43.55833	-38
43.56667	-38
43.57500	-38
43.58333	-39
43.59167	-41
43.60000	-42
43.60833	-43
43.61667	-43
43.62500	-42
43.63333	-43
43.64167	-44
43.65000	-46
43.65833	-48
43.66667	-50
43.67500	-51
43.68333	-50
43.69167	-48
43.70000	-47
43.70833	-47
43.71667	-47
43.72500	-48
43.73333	-50
43.74167	-51
43.75000	-54
43.75833	-56
43.76667	-58
43.77500	-57
43.78333	-54
43.79167	-50
43.80000	-47
43.80833	-46
43.81667	-48
43.82500	-52
43.83333	-55
43.84167	-58
43.85000	-59
43.85833	-59
43.86667	-58
43.87500	-57
43.88333	-56
43.89167	-54
43.90000	-52
43.90833	-49
43.91667	-47
43.92500	-45
43.93333	-44
43.94167	-42
43.95000	-40
43.95833	-37
43.96667	-33
43.97500	-30
43.98333	-29
43.99167	-29
44.00000	-30
44.00833	-32
44.01667	-32
44.02500	-31
44.03333	-28
44.04167	-25
44.05000	-21
44.05833	-19
44.06667	-18
44.07500	-20
44.08333	-22
44.09167	-24
44.10000	-25
44.10833	-23
44.11667	-21
44.12500	-17
44.13333	-14
44.14167	-13
44.15000	-14
44.15833	-15
44.16667	-17
44.17500	-17
44.18333	-18
44.19167	-18
44.20000	-17
44.20833	-15
44.21667	-13
44.22500	-10
44.23333	-8
44.24167	-8
44.25000	-8
44.25833	-8
44.26667	-5
44.27500	-2
44.28333	3
44.29167	7
44.30000	10
44.30833	12
44.31667	12
44.32500	13
44.33333	15
44.34167	16
44.35000	18
44.35833	18
44.36667	17
44.37500	17
44.38333	18
44.39167	21
44.40000	25
44.40833	31
44.41667	35
44.42500	37
44.43333	37
44.44167	36
44.45000	34
44.45833	33
44.46667	34
44.47500	37
44.48333	42
44.49167	46
44.50000	49
44.50833	51
44.51667	53
44.52500	55
44.53333	57
44.54167	60
44.55000	63
44.55833	64
44.56667	64
44.57500	63
44.58333	62
44.59167	60
44.60000	60
44.60833	61
44.61667	63
44.62500	67
44.63333	71
44.64167	75
44.65000	79
44.65833	83
44.66667	86
44.67500	89
44.68333	90
44.69167	90
44.70000	89
44.70833	88
44.71667	88
44.72500	89
44.73333	91
44.74167	93
44.75000	95
44.75833	97
44.76667	97
44.77500	97
44.78333	98
44.79167	99
44.80000	101
44.80833	102
44.81667	103
44.82500	105
44.83333	106
44.84167	108
44.85000	109
44.85833	109
44.86667	107
44.87500	105
44.88333	103
44.89167	103
44.90000	104
44.90833	107
44.91667	110
44.92500	112
44.93333	114
44.94167	114
44.95000	112
44.95833	111
44.96667	111
44.97500	113
44.98333	115
44.99167	117
45.00000	118
45.00833	118
45.01667	117
45.02500	117
45.03333	117
45.04167	118
45.05000	120
45.05833	122
45.06667	123
45.07500	123
45.08333	123
45.09167	123
45.10000	123
45.10833	122
45.11667	121
45.12500	120
45.13333	119
45.14167	120
45.15000	121
45.15833	123
45.16667	123
45.17500	124
45.18333	124
45.19167	124
45.20000	125
45.20833	127
45.21667	129
45.22500	130
45.23333	129
45.24167	128
45.25000	126
45.25833	123
45.26667	121
45.27500	119
45.28333	119
45.29167	120
45.30000	123
45.30833	126
45.31667	127
45.32500	127
45.33333	125
45.34167	123
45.35000	121
45.35833	122
45.36667	125
45.37500	129
45.38333	131
45.39167	132
45.40000	131
45.40833	128
45.41667	125
45.42500	124
45.43333	123
45.44167	123
45.45000	121
45.45833	119
45.46667	117
45.47500	115
45.48333	115
45.49167	116
45.50000	117
45.50833	117
45.51667	116
45.52500	114
45.53333	111
45.54167	108
45.55000	104
45.55833	101
45.56667	99
45.57500	97
45.58333	95
45.59167	94
45.60000	94
45.60833	94
45.61667	94
45.62500	93
45.63333	91
45.64167	89
45.65000	87
45.65833	86
45.66667	86
45.67500	85
45.68333	83
45.69167	79
45.70000	74
45.70833	68
45.71667	63
45.72500	57
45.73333	52
45.74167	49
45.75000	48
45.75833	47
45.76667	46
45.77500	45
45.78333	42
45.79167	38
45.80000	34
45.80833	30
45.81667	29
45.82500	31
45.83333	32
45.84167	31
45.85000	28
45.85833	22
45.86667	15
45.87500	11
45.88333	10
45.89167	10
45.90000	11
45.90833	10
45.91667	6
45.92500	1
45.93333	-5
45.94167	-9
45.95000	-12
45.95833	-13
45.96667	-13
45.97500	-13
45.98333	-16
45.99167	-20
46.00000	-25
46.00833	-30
46.01667	-34
46.02500	-36
46.03333	-37
46.04167	-37
46.05000	-37
46.05833	-38
46.06667	-41
46.07500	-45
46.08333	-49
46.09167	-55
46.10000	-61
46.10833	-67
46.11667	-72
46.12500	-76
46.13333	-78
46.14167	-78
46.15000	-77
46.15833	-76
46.16667	-77
46.17500	-79
46.18333	-84
46.19167	-88
46.20000	-91
46.20833	-93
46.21667	-95
46.22500	-95
46.23333	-96
46.24167	-99
46.25000	-103
46.25833	-106
46.26667	-108
46.27500	-107
46.28333	-106
46.29167	-104
46.30000	-104
46.30833	-106
46.31667	-109
46.32500	-110
46.33333	-111
46.34167	-110
46.35000	-110
46.35833	-112
46.36667	-115
46.37500	-120
46.38333	-125
46.39167	-129
46.40000	-132
46.40833	-133
46.41667	-133
46.42500	-132
46.43333	-130
46.44167	-128
46.45000	-127
46.45833	-125
46.46667	-125
46.47500	-126
46.48333	-129
46.49167	-134
46.50000	-138
46.50833	-142
46.51667	-145
46.52500	-148
46.53333	-151
46.54167	-152
46.55000	-153
46.55833	-151
46.56667	-148
46.57500	-145
46.58333	-144
46.59167	-144
46.60000	-145
46.60833	-147
46.61667	-148
46.62500	-146
46.63333	-143
46.64167	-140
46.65000	-140
46.65833	-141
46.66667	-144
46.67500	-149
46.68333	-153
46.69167	-156
46.70000	-157
46.70833	-156
46.71667	-155
46.72500	-154
46.73333	-155
46.74167	-158
46.75000	-162
46.75833	-164
46.76667	-165
46.77500	-165
46.78333	-164
46.79167	-163
46.80000	-163
46.80833	-163
46.81667	-164
46.82500	-164
46.83333	-165
46.84167	-166
46.85000	-168
46.85833	-170
46.86667	-172
46.87500	-174
46.88333	-175
46.89167	-174
46.90000	-173
46.90833	-171
46.91667	-169
46.92500	-167
46.93333	-164
46.94167	-160
46.95000	-156
46.95833	-153
46.96667	-151
46.97500	-150
46.98333	-152
46.99167	-155
47.00000	-159
47.00833	-163
47.01667	-164
47.02500	-164
47.03333	-161
47.04167	-159
47.05000	-156
47.05833	-155
47.06667	-155
47.07500	-155
47.08333	-156
47.09167	-155
47.10000	-153
47.10833	-150
47.11667	-148
47.12500	-147
47.13333	-147
47.14167	-147
47.15000	-147
47.15833	-145
47.16667	-142
47.17500	-138
47.18333	-135
47.19167	-132
47.20000	-132
47.20833	-133
47.21667	-134
47.22500	-134
47.23333	-133
47.24167	-131
47.25000	-128
47.25833	-126
47.26667	-125
47.27500	-125
47.28333	-123
47.29167	-119
47.30000	-116
47.30833	-112
47.31667	-108
47.32500	-105
47.33333	-102
47.34167	-97
47.35000	-91
47.35833	-86
47.36667	-81
47.37500	-77
47.38333	-75
47.39167	-74
47.40000	-74
47.40833	-72
47.41667	-68
47.42500	-63
47.43333	-58
47.44167	-53
47.45000	-48
47.45833	-44
47.46667	-40
47.47500	-36
47.48333	-31
47.49167	-26
47.50000	-21
47.50833	-15
47.51667	-12
47.52500	-9
47.53333	-7
47.54167	-4
47.55000	1
47.55833	8
47.56667	17
47.57500	24
47.58333	30
47.59167	33
47.60000	36
47.60833	38
47.61667	40
47.62500	43
47.63333	48
47.64167	53
47.65000	58
47.65833	63
47.66667	69
47.67500	76
47.68333	84
47.69167	91
47.70000	96
47.70833	99
47.71667	102
47.72500	103
47.73333	105
47.74167	106
47.75000	109
47.75833	111
47.76667	115
47.77500	119
47.78333	125
47.79167	130
47.80000	135
47.80833	139
47.81667	143
47.82500	148
47.83333	152
47.84167	156
47.85000	159
47.85833	162
47.86667	162
47.87500	160
47.88333	157
47.89167	155
47.90000	153
47.90833	153
47.91667	154
47.92500	157
47.93333	160
47.94167	163
47.95000	167
47.95833	169
47.96667	171
47.97500	174
47.98333	178
47.99167	183
48.00000	186
48.00833	189
48.01667	190
48.02500	189
48.03333	188
48.04167	188
48.05000	188
48.05833	188
48.06667	188
48.07500	188
48.08333	189
48.09167	191
48.10000	194
48.10833	195
48.11667	194
48.12500	190
48.13333	184
48.14167	177
48.15000	170
48.15833	166
48.16667	164
48.17500	165
48.18333	166
48.19167	168
48.20000	170
48.20833	171
48.21667	170
48.22500	167
48.23333	164
48.24167	161
48.25000	159
48.25833	158
48.26667	157
48.27500	156
48.28333	154
48.29167	150
48.30000	147
48.30833	143
48.31667	140
48.32500	137
48.33333	134
48.34167	131
48.35000	128
48.35833	125
48.36667	122
48.37500	118
48.38333	114
48.39167	110
48.40000	106
48.40833	103
48.41667	100
48.42500	95
48.43333	91
48.44167	87
48.45000	83
48.45833	80
48.46667	79
48.47500	78
48.48333	77
48.49167	74
48.50000	72
48.50833	69
48.51667	67
48.52500	64
48.53333	61
48.54167	57
48.55000	54
48.55833	51
48.56667	48
48.57500	44
48.58333	40
48.59167	35
48.60000	29
48.60833	23
48.61667	18
48.62500	14
48.63333	11
48.64167	11
48.65000	12
48.65833	12
48.66667	10
48.67500	7
48.68333	3
48.69167	-0
48.70000	-3
48.70833	-5
48.71667	-8
48.72500	-12
48.73333	-17
48.74167	-21
48.75000	-25
48.75833	-27
48.76667	-28
48.77500	-28
48.78333	-29
48.79167	-30
48.80000	-33
48.80833	-35
48.81667	-38
48.82500	-39
48.83333	-40
48.84167	-41
48.85000	-43
48.85833	-45
48.86667	-46
48.87500	-48
48.88333	-51
48.89167	-54
48.90000	-58
48.90833	-63
48.91667	-68
48.92500	-72
48.93333	-75
48.94167	-76
48.95000	-77
48.95833	-78
48.96667	-81
48.97500	-83
48.98333	-86
48.99167	-89
49.00000	-91
49.00833	-92
49.01667	-94
49.02500	-96
49.03333	-99
49.04167	-104
49.05000	-108
49.05833	-111
49.06667	-113
49.07500	-114
49.08333	-115
49.09167	-116
49.10000	-117
49.10833	-118
49.11667	-119
49.12500	-120
49.13333	-122
49.14167	-125
49.15000	-129
49.15833	-132
49.16667	-133
49.17500	-132
49.18333	-131
49.19167	-129
49.20000	-127
49.20833	-125
49.21667	-124
49.22500	-125
49.23333	-126
49.24167	-128
49.25000	-131
49.25833	-135
49.26667	-140
49.27500	-144
49.28333	-149
49.29167	-153
49.30000	-156
49.30833	-157
49.31667	-156
49.32500	-153
49.33333	-150
49.34167	-146
49.35000	-142
49.35833	-141
49.36667	-142
49.37500	-144
49.38333	-148
49.39167	-151
49.40000	-153
49.40833	-155
49.41667	-156
49.42500	-158
49.43333	-160
49.44167	-162
49.45000	-164
49.45833	-166
49.46667	-166
49.47500	-166
49.48333	-166
49.49167	-166
49.50000	-167
49.50833	-170
49.51667	-172
49.52500	-175
49.53333	-178
49.54167	-179
49.55000	-179
49.55833	-178
49.56667	-177
49.57500	-177
49.58333	-177
49.59167	-179
49.60000	-181
49.60833	-183
49.61667	-186
49.62500	-189
49.63333	-192
49.64167	-194
49.65000	-196
49.65833	-196
49.66667	-195
49.67500	-193
49.68333	-191
49.69167	-188
49.70000	-185
49.70833	-182
49.71667	-180
49.72500	-178
49.73333	-177
49.74167	-178
49.75000	-181
49.75833	-184
49.76667	-187
49.77500	-189
49.78333	-189
49.79167	-188
49.80000	-188
49.80833	-189
49.81667	-190
49.82500	-190
49.83333	-190
49.84167	-191
49.85000	-194
49.85833	-195
49.86667	-197
49.87500	-197
49.88333	-196
49.89167	-196
49.90000	-197
49.90833	-200
49.91667	-204
49.92500	-205
49.93333	-206
49.94167	-207
49.95000	-207
49.95833	-207
49.96667	-208
49.97500	-209
49.98333	-209
49.99167	-208
50.00000	-208
50.00833	-209
50.01667	-210
50.02500	-210
50.03333	-210
50.04167	-209
50.05000	-208
50.05833	-206
50.06667	-205
50.07500	-205
50.08333	-205
50.09167	-207
50.10000	-209
50.10833	-212
50.11667	-214
50.12500	-216
50.13333	-216
50.14167	-215
50.15000	-212
50.15833	-211
50.16667	-211
50.17500	-212
50.18333	-212
50.19167	-210
50.20000	-208
50.20833	-206
50.21667	-204
50.22500	-204
50.23333	-205
50.24167	-208
50.25000	-211
50.25833	-214
50.26667	-217
50.27500	-217
50.28333	-215
50.29167	-212
50.30000	-208
50.30833	-206
50.31667	-205
50.32500	-206
50.33333	-207
50.34167	-209
50.35000	-211
50.35833	-211
50.36667	-211
50.37500	-211
50.38333	-213
50.39167	-215
50.40000	-219
50.40833	-223
50.41667	-227
50.42500	-228
50.43333	-229
50.44167	-228
50.45000	-226
50.45833	-224
50.46667	-222
50.47500	-222
50.48333	-223
50.49167	-226
50.50000	-228
50.50833	-229
50.51667	-229
50.52500	-227
50.53333	-225
50.54167	-224
50.55000	-224
50.55833	-226
50.56667	-228
50.57500	-230
50.58333	-231
50.59167	-231
50.60000	-229
50.60833	-227
50.61667	-225
50.62500	-224
50.63333	-225
50.64167	-228
50.65000	-231
50.65833	-233
50.66667	-233
50.67500	-232
50.68333	-231
50.69167	-231
50.70000	-232
50.70833	-233
50.71667	-233
50.72500	-231
50.73333	-228
50.74167	-224
50.75000	-222
50.75833	-221
50.76667	-223
50.77500	-226
50.78333	-230
50.79167	-233
50.80000	-233
50.80833	-231
50.81667	-229
50.82500	-228
50.83333	-229
50.84167	-232
50.85000	-235
50.85833	-237
50.86667	-237
50.87500	-236
50.88333	-236
50.89167	-237
50.90000	-240
50.90833	-244
50.91667	-246
50.92500	-247
50.93333	-247
50.94167	-246
50.95000	-244
50.95833	-242
50.96667	-238
50.97500	-235
50.98333	-232
50.99167	-230
51.00000	-229
51.00833	-229
51.01667	-230
51.02500	-231
51.03333	-232
51.04167	-232
51.05000	-232
51.05833	-231
51.06667	-231
51.07500	-232
51.08333	-233
51.09167	-233
51.10000	-231
51.10833	-229
51.11667	-227
51.12500	-226
51.13333	-226
51.14167	-226
51.15000	-228
51.15833	-229
51.16667	-230
51.17500	-232
51.18333	-234
51.19167	-236
51.20000	-238
51.20833	-239
51.21667	-239
51.22500	-238
51.23333	-236
51.24167	-235
51.25000	-235
51.25833	-236
51.26667	-239
51.27500	-242
51.28333	-245
51.29167	-246
51.30000	-245
51.30833	-244
51.31667	-242
51.32500	-242
51.33333	-242
51.34167	-242
51.35000	-242
51.35833	-241
51.36667	-240
51.37500	-238
51.38333	-238
51.39167	-238
51.40000	-239
51.40833	-240
51.41667	-240
51.42500	-240
51.43333	-240
51.44167	-240
51.45000	-239
51.45833	-239
51.46667	-239
51.47500	-240
51.48333	-241
51.49167	-244
51.50000	-248
51.50833	-253
51.51667	-257
51.52500	-260
51.53333	-262
51.54167	-261
51.55000	-259
51.55833	-257
51.56667	-256
51.57500	-255
51.58333	-255
51.59167	-255
51.60000	-255
51.60833	-254
51.61667	-253
51.62500	-253
51.63333	-253
51.64167	-253
51.65000	-252
51.65833	-250
51.66667	-250
51.67500	-251
51.68333	-253
51.69167	-255
51.70000	-256
51.70833	-258
51.71667	-258
51.72500	-258
51.73333	-256
51.74167	-253
51.75000	-250
51.75833	-249
51.76667	-248
51.77500	-248
51.78333	-247
51.79167	-246
51.80000	-245
51.80833	-245
51.81667	-246
51.82500	-250
51.83333	-253
51.84167	-257
51.85000	-259
51.85833	-260
51.86667	-259
51.87500	-258
51.88333	-255
51.89167	-253
51.90000	-251
51.90833	-251
51.91667	-251
51.92500	-254
51.93333	-257
51.94167	-259
51.95000	-261
51.95833	-261
51.96667	-260
51.97500	-257
51.98333	-254
51.99167	-251
52.00000	-248
52.00833	-248
52.01667	-250
52.02500	-253
52.03333	-256
52.04167	-256
52.05000	-255
52.05833	-253
52.06667	-251
52.07500	-250
52.08333	-252
52.09167	-255
52.10000	-259
52.10833	-264
52.11667	-267
52.12500	-268
52.13333	-267
52.14167	-266
52.15000	-265
52.15833	-263
52.16667	-261
52.17500	-259
52.18333	-258
52.19167	-257
52.20000	-257
52.20833	-257
52.21667	-257
52.22500	-256
52.23333	-255
52.24167	-255
52.25000	-257
52.25833	-259
52.26667	-262
52.27500	-263
52.28333	-264
52.29167	-263
52.30000	-261
52.30833	-258
52.31667	-256
52.32500	-253
52.33333	-251
52.34167	-250
52.35000	-249
52.35833	-249
52.36667	-249
52.37500	-250
52.38333	-253
52.39167	-254
52.40000	-256
52.40833	-256
52.41667	-254
52.42500	-250
52.43333	-246
52.44167	-245
52.45000	-246
52.45833	-248
52.46667	-251
52.47500	-253
52.48333	-253
52.49167	-252
52.50000	-251
52.50833	-251
52.51667	-251
52.52500	-251
52.53333	-250
52.54167	-250
52.55000	-252
52.55833	-254
52.56667	-257
52.57500	-261
52.58333	-265
52.59167	-269
52.60000	-271
52.60833	-272
52.61667	-270
52.62500	-268
52.63333	-264
52.64167	-260
52.65000	-256
52.65833	-253
52.66667	-253
52.67500	-254
52.68333	-256
52.69167	-257
52.70000	-259
52.70833	-260
52.71667	-260
52.72500	-259
52.73333	-256
52.74167	-254
52.75000	-253
52.75833	-253
52.76667	-255
52.77500	-257
52.78333	-257
52.79167	-256
52.80000	-254
52.80833	-252
52.81667	-250
52.82500	-249
52.83333	-249
52.84167	-249
52.85000	-248
52.85833	-248
52.86667	-251
52.87500	-253
52.88333	-256
52.89167	-259
52.90000	-260
52.90833	-259
52.91667	-258
52.92500	-257
52.93333	-255
52.94167	-255
52.95000	-255
52.95833	-255
52.96667	-253
52.97500	-251
52.98333	-249
52.99167	-247
53.00000	-247
53.00833	-248
53.01667	-250
53.02500	-251
53.03333	-250
53.04167	-250
53.05000	-250
53.05833	-250
53.06667	-251
53.07500	-254
53.08333	-257
53.09167	-259
53.10000	-260
53.10833	-259
53.11667	-257
53.12500	-255
53.13333	-254
53.14167	-252
53.15000	-251
53.15833	-247
53.16667	-242
53.17500	-238
53.18333	-237
53.19167	-237
53.20000	-239
53.20833	-241
53.21667	-243
53.22500	-243
53.23333	-243
53.24167	-244
53.25000	-246
53.25833	-247
53.26667	-247
53.27500	-247
53.28333	-247
53.29167	-247
53.30000	-247
53.30833	-246
53.31667	-243
53.32500	-238
53.33333	-234
53.34167	-232
53.35000	-232
53.35833	-232
53.36667	-232
53.37500	-232
53.38333	-231
53.39167	-229
53.40000	-227
53.40833	-225
53.41667	-224
53.42500	-223
53.43333	-221
53.44167	-220
53.45000	-220
53.45833	-221
53.46667	-221
53.47500	-220
53.48333	-216
53.49167	-211
53.50000	-205
53.50833	-199
53.51667	-195
53.52500	-194
53.53333	-194
53.54167	-194
53.55000	-192
53.55833	-188
53.56667	-183
53.57500	-177
53.58333	-171
53.59167	-165
53.60000	-159
53.60833	-153
53.61667	-148
53.62500	-144
53.63333	-142
53.64167	-139
53.65000	-136
53.65833	-131
53.66667	-124
53.67500	-118
53.68333	-111
53.69167	-105
53.70000	-100
53.70833	-96
53.71667	-91
53.72500	-86
53.73333	-80
53.74167	-73
53.75000	-65
53.75833	-55
53.76667	-45
53.77500	-33
53.78333	-21
53.79167	-9
53.80000	2
53.80833	12
53.81667	20
53.82500	28
53.83333	39
53.84167	53
53.85000	69
53.85833	86
53.86667	103
53.87500	118
53.88333	133
53.89167	147
53.90000	161
53.90833	177
53.91667	192
53.92500	209
53.93333	226
53.94167	245
53.95000	265
53.95833	284
53.96667	302
53.97500	321
53.98333	341
53.99167	362
54.00000	386
54.00833	412
54.01667	436
54.02500	460
54.03333	482
54.04167	507
54.05000	532
54.05833	559
54.06667	586
54.07500	613
54.08333	639
54.09167	666
54.10000	694
54.10833	724
54.11667	755
54.12500	786
54.13333	818
54.14167	849
54.15000	881
54.15833	913
54.16667	947
54.17500	983
54.18333	1022
54.19167	1063
54.20000	1105
54.20833	1147
54.21667	1187
54.22500	1228
54.23333	1269
54.24167	1312
54.25000	1355
54.25833	1398
54.26667	1443
54.27500	1488
54.28333	1534
54.29167	1580
54.30000	1626
54.30833	1673
54.31667	1718
54.32500	1765
54.33333	1813
54.34167	1862
54.35000	1914
54.35833	1966
54.36667	2021
54.37500	2075
54.38333	2132
54.39167	2193
54.40000	2255
54.40833	2313
54.41667	2366
54.42500	2423
54.43333	2485
54.44167	2548
54.45000	2611
54.45833	2674
54.46667	2737
54.47500	2799
54.48333	2859
54.49167	2917
54.50000	2976
54.50833	3038
54.51667	3099
54.52500	3165
54.53333	3235
54.54167	3303
54.55000	3366
54.55833	3429
54.56667	3495
54.57500	3560
54.58333	3629
54.59167	3704
54.60000	3779
54.60833	3847
54.61667	3910
54.62500	3977
54.63333	4049
54.64167	4120
54.65000	4191
54.65833	4263
54.66667	4334
54.67500	4401
54.68333	4470
54.69167	4544
54.70000	4617
54.70833	4683
54.71667	4747
54.72500	4814
54.73333	4881
54.74167	4949
54.75000	5018
54.75833	5087
54.76667	5156
54.77500	5224
54.78333	5295
54.79167	5370
54.80000	5445
54.80833	5513
54.81667	5578
54.82500	5643
54.83333	5707
54.84167	5772
54.85000	5837
54.85833	5903
54.86667	5971
54.87500	6038
54.88333	6107
54.89167	6178
54.90000	6246
54.90833	6306
54.91667	6362
54.92500	6418
54.93333	6473
54.94167	6532
54.95000	6591
54.95833	6650
54.96667	6710
54.97500	6768
54.98333	6823
54.99167	6877
55.00000	6931
55.00833	6984
55.01667	7036
55.02500	7091
55.03333	7150
55.04167	7207
55.05000	7256
55.05833	7301
55.06667	7343
55.07500	7383
55.08333	7424
55.09167	7465
55.10000	7508
55.10833	7552
55.11667	7595
55.12500	7641
55.13333	7684
55.14167	7726
55.15000	7765
55.15833	7802
55.16667	7836
55.17500	7867
55.18333	7897
55.19167	7925
55.20000	7952
55.20833	7979
55.21667	8005
55.22500	8031
55.23333	8056
55.24167	8083
55.25000	8109
55.25833	8134
55.26667	8160
55.27500	8183
55.28333	8205
55.29167	8225
55.30000	8242
55.30833	8258
55.31667	8272
55.32500	8286
55.33333	8297
55.34167	8307
55.35000	8316
55.35833	8323
55.36667	8331
55.37500	8337
55.38333	8341
55.39167	8344
55.40000	8346
55.40833	8346
55.41667	8345
55.42500	8345
55.43333	8345
55.44167	8344
55.45000	8342
55.45833	8339
55.46667	8336
55.47500	8331
55.48333	8326
55.49167	8320
55.50000	8313
55.50833	8306
55.51667	8297
55.52500	8287
55.53333	8275
55.54167	8261
55.55000	8246
55.55833	8231
55.56667	8217
55.57500	8202
55.58333	8186
55.59167	8168
55.60000	8150
55.60833	8129
55.61667	8109
55.62500	8086
55.63333	8061
55.64167	8034
55.65000	8006
55.65833	7978
55.66667	7951
55.67500	7925
55.68333	7898
55.69167	7870
55.70000	7841
55.70833	7812
55.71667	7782
55.72500	7752
55.73333	7721
55.74167	7690
55.75000	7660
55.75833	7630
55.76667	7599
55.77500	7568
55.78333	7537
55.79167	7504
55.80000	7471
55.80833	7436
55.81667	7400
55.82500	7363
55.83333	7327
55.84167	7291
55.85000	7256
55.85833	7220
55.86667	7183
55.87500	7147
55.88333	7108
55.89167	7070
55.90000	7031
55.90833	6990
55.91667	6949
55.92500	6908
55.93333	6868
55.94167	6830
55.95000	6792
55.95833	6755
55.96667	6717
55.97500	6679
55.98333	6639
55.99167	6599
56.00000	6559
56.00833	6518
56.01667	6479
56.02500	6440
56.03333	6401
56.04167	6362
56.05000	6321
56.05833	6278
56.06667	6234
56.07500	6190
56.08333	6145
56.09167	6100
56.10000	6057
56.10833	6014
56.11667	5972
56.12500	5930
56.13333	5888
56.14167	5847
56.15000	5805
56.15833	5764
56.16667	5721
56.17500	5680
56.18333	5639
56.19167	5598
56.20000	5558
56.20833	5517
56.21667	5477
56.22500	5437
56.23333	5398
56.24167	5358
56.25000	5317
56.25833	5276
56.26667	5234
56.27500	5194
56.28333	5154
56.29167	5114
56.30000	5075
56.30833	5035
56.31667	4995
56.32500	4955
56.33333	4915
56.34167	4875
56.35000	4834
56.35833	4794
56.36667	4753
56.37500	4714
56.38333	4675
56.39167	4638
56.40000	4601
56.40833	4564
56.41667	4528
56.42500	4490
56.43333	4452
56.44167	4414
56.45000	4375
56.45833	4336
56.46667	4295
56.47500	4257
56.48333	4220
56.49167	4184
56.50000	4149
56.50833	4114
56.51667	4080
56.52500	4045
56.53333	4011
56.54167	3977
56.55000	3943
56.55833	3909
56.56667	3874
56.57500	3841
56.58333	3807
56.59167	3774
56.60000	3741
56.60833	3706
56.61667	3673
56.62500	3640
56.63333	3607
56.64167	3575
56.65000	3543
56.65833	3512
56.66667	3480
56.67500	3450
56.68333	3420
56.69167	3389
56.70000	3358
56.70833	3326
56.71667	3295
56.72500	3264
56.73333	3234
56.74167	3206
56.75000	3178
56.75833	3150
56.76667	3121
56.77500	3094
56.78333	3065
56.79167	3038
56.80000	3011
56.80833	2984
56.81667	2959
56.82500	2932
56.83333	2907
56.84167	2882
56.85000	2858
56.85833	2834
56.86667	2810
56.87500	2784
56.88333	2756
56.89167	2727
56.90000	2700
56.90833	2674
56.91667	2650
56.92500	2628
56.93333	2606
56.94167	2584
56.95000	2561
56.95833	2538
56.96667	2515
56.97500	2492
56.98333	2469
56.99167	2446
57.00000	2424
57.00833	2401
57.01667	2378
57.02500	2354
57.03333	2332
57.04167	2309
57.05000	2287
57.05833	2266
57.06667	2245
57.07500	2225
57.08333	2205
57.09167	2184
57.10000	2163
57.10833	2141
57.11667	2120
57.12500	2099
57.13333	2079
57.14167	2060
57.15000	2041
57.15833	2022
57.16667	2004
57.17500	1987
57.18333	1970
57.19167	1954
57.20000	1937
57.20833	1920
57.21667	1902
57.22500	1883
57.23333	1865
57.24167	1846
57.25000	1829
57.25833	1812
57.26667	1795
57.27500	1779
57.28333	1764
57.29167	1749
57.30000	1732
57.30833	1715
57.31667	1699
57.32500	1682
57.33333	1667
57.34167	1652
57.35000	1638
57.35833	1624
57.36667	1609
57.37500	1595
57.38333	1579
57.39167	1564
57.40000	1549
57.40833	1536
57.41667	1523
57.42500	1512
57.43333	1500
57.44167	1486
57.45000	1471
57.45833	1455
57.46667	1441
57.47500	1427
57.48333	1415
57.49167	1404
57.50000	1392
57.50833	1380
57.51667	1367
57.52500	1353
57.53333	1340
57.54167	1327
57.55000	1316
57.55833	1305
57.56667	1294
57.57500	1283
57.58333	1270
57.59167	1255
57.60000	1241
57.60833	1227
57.61667	1215
57.62500	1204
57.63333	1195
57.64167	1188
57.65000	1181
57.65833	1174
57.66667	1168
57.67500	1161
57.68333	1151
57.69167	1140
57.70000	1128
57.70833	1116
57.71667	1105
57.72500	1094
57.73333	1084
57.74167	1074
57.75000	1063
57.75833	1053
57.76667	1043
57.77500	1034
57.78333	1026
57.79167	1017
57.80000	1007
57.80833	997
57.81667	987
57.82500	977
57.83333	970
57.84167	964
57.85000	959
57.85833	953
57.86667	945
57.87500	936
57.88333	926
57.89167	916
57.90000	908
57.90833	899
57.91667	891
57.92500	882
57.93333	873
57.94167	864
57.95000	857
57.95833	850
57.96667	844
57.97500	837
57.98333	828
57.99167	820
58.00000	812
58.00833	804
58.01667	798
58.02500	792
58.03333	786
58.04167	780
58.05000	773
58.05833	765
58.06667	758
58.07500	751
58.08333	744
58.09167	737
58.10000	731
58.10833	724
58.11667	717
58.12500	708
58.13333	700
58.14167	693
58.15000	687
58.15833	681
58.16667	675
58.17500	669
58.18333	662
58.19167	656
58.20000	652
58.20833	647
58.21667	644
58.22500	640
58.23333	636
58.24167	630
58.25000	623
58.25833	615
58.26667	607
58.27500	600
58.28333	594
58.29167	590
58.30000	585
58.30833	579
58.31667	573
58.32500	567
58.33333	560
58.34167	554
58.35000	548
58.35833	543
58.36667	538
58.37500	533
58.38333	529
58.39167	524
58.40000	519
58.40833	515
58.41667	510
58.42500	506
58.43333	502
58.44167	496
58.45000	490
58.45833	485
58.46667	480
58.47500	476
58.48333	473
58.49167	470
58.50000	465
58.50833	460
58.51667	454
58.52500	447
58.53333	442
58.54167	438
58.55000	437
58.55833	436
58.56667	435
58.57500	433
58.58333	430
58.59167	426
58.60000	420
58.60833	413
58.61667	406
58.62500	398
58.63333	391
58.64167	385
58.65000	381
58.65833	378
58.66667	377
58.67500	377
58.68333	377
58.69167	376
58.70000	372
58.70833	368
58.71667	364
58.72500	360
58.73333	356
58.74167	351
58.75000	346
58.75833	342
58.76667	338
58.77500	335
58.78333	335
58.79167	336
58.80000	334
58.80833	331
58.81667	328
58.82500	325
58.83333	322
58.84167	319
58.85000	317
58.85833	314
58.86667	311
58.87500	308
58.88333	306
58.89167	304
58.90000	301
58.90833	298
58.91667	294
58.92500	290
58.93333	285
58.94167	278
58.95000	272
58.95833	267
58.96667	263
58.97500	260
58.98333	258
58.99167	257
59.00000	255
59.00833	255
59.01667	254
59.02500	254
59.03333	252
59.04167	250
59.05000	247
59.05833	244
59.06667	240
59.07500	236
59.08333	233
59.09167	229
59.10000	225
59.10833	221
59.11667	217
59.12500	212
59.13333	209
59.14167	206
59.15000	204
59.15833	204
59.16667	204
59.17500	205
59.18333	204
59.19167	203
59.20000	202
59.20833	199
59.21667	196
59.22500	193
59.23333	188
59.24167	183
59.25000	178
59.25833	175
59.26667	172
59.27500	171
59.28333	171
59.29167	170
59.30000	169
59.30833	165
59.31667	162
59.32500	158
59.33333	154
59.34167	150
59.35000	146
59.35833	143
59.36667	139
59.37500	137
59.38333	135
59.39167	135
59.40000	136
59.40833	137
59.41667	139
59.42500	141
59.43333	143
59.44167	143
59.45000	142
59.45833	139
59.46667	135
59.47500	131
59.48333	128
59.49167	126
59.50000	125
59.50833	125
59.51667	125
59.52500	125
59.53333	123
59.54167	120
59.55000	116
59.55833	112
59.56667	109
59.57500	107
59.58333	106
59.59167	106
59.60000	106
59.60833	105
59.61667	102
59.62500	98
59.63333	94
59.64167	90
59.65000	88
59.65833	88
59.66667	90
59.67500	92
59.68333	92
59.69167	90
59.70000	86
59.70833	81
59.71667	77
59.72500	74
59.73333	73
59.74167	73
59.75000	74
59.75833	75
59.76667	75
59.77500	74
59.78333	74
59.79167	73
59.80000	74
59.80833	76
59.81667	78
59.82500	79
59.83333	80
59.84167	79
59.85000	78
59.85833	76
59.86667	74
59.87500	71
59.88333	68
59.89167	65
59.90000	61
59.90833	56
59.91667	51
59.92500	46
59.93333	41
59.94167	39
59.95000	38
59.95833	37
59.96667	38
59.97500	39
59.98333	38
59.99167	37
60.00000	36
