# Supplementary material for: How J-chain ensures the assembly of immunoglobulin IgM pentamers
Source: EMBO J. 2024 Dec 4;44(2):505–33. doi: 10.1038/s44318-024-00317-9 (PMC11729874; doi:10.1038/s44318-024-00317-9)
Supplement: Supplementary file 9 — Source data Fig. 7 [file 44318_2024_317_MOESM9_ESM.zip › Figure 7/7D/20231016 Cu4tp_JC_C4S_1.txt]

[Header]
Application Name	LCsolution
Version	1.25
Data File Name	D:\Xenia\JC Oligomerization\20231016 Cu4tp_JC_C4S_1.lcd
Output Date	17.10.2023
Output Time	09:47:51

[Configuration]
# of Detectors	2
Detector ID	Detector A	Detector B
Detector Name	Detector A	Detector B
# of Channels	2	1

[LC Chromatogram(Detector A-Ch1)]
Interval(msec)	500
# of Points	7201
Start Time(min)	0.000
End Time(min)	60.000
Intensity Units	mV
Intensity Multiplier	0.001
Wavelength(nm)	280
R.Time (min)	Intensity
0.00000	3
0.00833	3
0.01667	-1
0.02500	-2
0.03333	-2
0.04167	-2
0.05000	-3
0.05833	-5
0.06667	-5
0.07500	-5
0.08333	-2
0.09167	3
0.10000	8
0.10833	11
0.11667	13
0.12500	13
0.13333	10
0.14167	5
0.15000	1
0.15833	-2
0.16667	-4
0.17500	-4
0.18333	-4
0.19167	-4
0.20000	-6
0.20833	-7
0.21667	-8
0.22500	-9
0.23333	-9
0.24167	-8
0.25000	-9
0.25833	-11
0.26667	-12
0.27500	-12
0.28333	-11
0.29167	-9
0.30000	-8
0.30833	-9
0.31667	-11
0.32500	-15
0.33333	-19
0.34167	-22
0.35000	-22
0.35833	-22
0.36667	-21
0.37500	-19
0.38333	-18
0.39167	-15
0.40000	-12
0.40833	-8
0.41667	-3
0.42500	1
0.43333	3
0.44167	4
0.45000	5
0.45833	5
0.46667	5
0.47500	5
0.48333	5
0.49167	4
0.50000	3
0.50833	2
0.51667	1
0.52500	1
0.53333	2
0.54167	3
0.55000	3
0.55833	-0
0.56667	-4
0.57500	-10
0.58333	-15
0.59167	-17
0.60000	-17
0.60833	-14
0.61667	-11
0.62500	-7
0.63333	-5
0.64167	-3
0.65000	-4
0.65833	-7
0.66667	-10
0.67500	-14
0.68333	-17
0.69167	-17
0.70000	-16
0.70833	-15
0.71667	-12
0.72500	-10
0.73333	-8
0.74167	-6
0.75000	-4
0.75833	-3
0.76667	-2
0.77500	-3
0.78333	-5
0.79167	-6
0.80000	-8
0.80833	-7
0.81667	-7
0.82500	-6
0.83333	-8
0.84167	-11
0.85000	-11
0.85833	-10
0.86667	-8
0.87500	-6
0.88333	-4
0.89167	-4
0.90000	-4
0.90833	-4
0.91667	-3
0.92500	-4
0.93333	-5
0.94167	-8
0.95000	-10
0.95833	-11
0.96667	-12
0.97500	-13
0.98333	-13
0.99167	-12
1.00000	-9
1.00833	-6
1.01667	-4
1.02500	-2
1.03333	-1
1.04167	0
1.05000	1
1.05833	1
1.06667	1
1.07500	-0
1.08333	-2
1.09167	-3
1.10000	-2
1.10833	1
1.11667	3
1.12500	4
1.13333	5
1.14167	6
1.15000	6
1.15833	6
1.16667	4
1.17500	1
1.18333	-3
1.19167	-6
1.20000	-8
1.20833	-8
1.21667	-5
1.22500	-2
1.23333	0
1.24167	1
1.25000	0
1.25833	-0
1.26667	-1
1.27500	-2
1.28333	-4
1.29167	-7
1.30000	-10
1.30833	-11
1.31667	-10
1.32500	-7
1.33333	-5
1.34167	-3
1.35000	-3
1.35833	-3
1.36667	-3
1.37500	-1
1.38333	-1
1.39167	-3
1.40000	-6
1.40833	-10
1.41667	-14
1.42500	-16
1.43333	-15
1.44167	-14
1.45000	-14
1.45833	-15
1.46667	-16
1.47500	-14
1.48333	-11
1.49167	-7
1.50000	-5
1.50833	-5
1.51667	-7
1.52500	-9
1.53333	-8
1.54167	-5
1.55000	-2
1.55833	0
1.56667	2
1.57500	1
1.58333	1
1.59167	1
1.60000	3
1.60833	4
1.61667	3
1.62500	1
1.63333	-2
1.64167	-6
1.65000	-10
1.65833	-13
1.66667	-14
1.67500	-14
1.68333	-12
1.69167	-11
1.70000	-12
1.70833	-12
1.71667	-12
1.72500	-11
1.73333	-9
1.74167	-7
1.75000	-6
1.75833	-6
1.76667	-8
1.77500	-9
1.78333	-11
1.79167	-14
1.80000	-17
1.80833	-19
1.81667	-18
1.82500	-14
1.83333	-9
1.84167	-5
1.85000	-3
1.85833	-3
1.86667	-4
1.87500	-7
1.88333	-9
1.89167	-9
1.90000	-7
1.90833	-6
1.91667	-6
1.92500	-7
1.93333	-9
1.94167	-11
1.95000	-14
1.95833	-15
1.96667	-15
1.97500	-13
1.98333	-9
1.99167	-5
2.00000	-2
2.00833	-1
2.01667	-3
2.02500	-6
2.03333	-9
2.04167	-13
2.05000	-15
2.05833	-15
2.06667	-14
2.07500	-12
2.08333	-10
2.09167	-10
2.10000	-11
2.10833	-13
2.11667	-16
2.12500	-18
2.13333	-19
2.14167	-18
2.15000	-17
2.15833	-14
2.16667	-11
2.17500	-7
2.18333	-5
2.19167	-4
2.20000	-5
2.20833	-6
2.21667	-8
2.22500	-9
2.23333	-9
2.24167	-8
2.25000	-8
2.25833	-9
2.26667	-10
2.27500	-8
2.28333	-5
2.29167	-2
2.30000	2
2.30833	4
2.31667	4
2.32500	3
2.33333	3
2.34167	2
2.35000	-1
2.35833	-4
2.36667	-9
2.37500	-15
2.38333	-20
2.39167	-22
2.40000	-22
2.40833	-20
2.41667	-16
2.42500	-12
2.43333	-10
2.44167	-8
2.45000	-7
2.45833	-7
2.46667	-7
2.47500	-6
2.48333	-4
2.49167	-1
2.50000	2
2.50833	3
2.51667	3
2.52500	3
2.53333	2
2.54167	1
2.55000	-0
2.55833	-3
2.56667	-5
2.57500	-7
2.58333	-8
2.59167	-6
2.60000	-3
2.60833	-2
2.61667	-2
2.62500	-4
2.63333	-7
2.64167	-9
2.65000	-11
2.65833	-13
2.66667	-14
2.67500	-16
2.68333	-17
2.69167	-18
2.70000	-16
2.70833	-13
2.71667	-8
2.72500	-4
2.73333	-0
2.74167	3
2.75000	5
2.75833	7
2.76667	9
2.77500	9
2.78333	7
2.79167	4
2.80000	-0
2.80833	-3
2.81667	-5
2.82500	-6
2.83333	-3
2.84167	0
2.85000	3
2.85833	3
2.86667	2
2.87500	-2
2.88333	-6
2.89167	-9
2.90000	-11
2.90833	-10
2.91667	-5
2.92500	-0
2.93333	5
2.94167	9
2.95000	10
2.95833	10
2.96667	11
2.97500	13
2.98333	16
2.99167	19
3.00000	21
3.00833	22
3.01667	21
3.02500	19
3.03333	15
3.04167	10
3.05000	7
3.05833	5
3.06667	5
3.07500	6
3.08333	8
3.09167	9
3.10000	10
3.10833	10
3.11667	10
3.12500	10
3.13333	9
3.14167	8
3.15000	6
3.15833	4
3.16667	1
3.17500	-3
3.18333	-8
3.19167	-12
3.20000	-16
3.20833	-17
3.21667	-16
3.22500	-12
3.23333	-7
3.24167	-3
3.25000	2
3.25833	5
3.26667	8
3.27500	8
3.28333	7
3.29167	4
3.30000	1
3.30833	-2
3.31667	-3
3.32500	-2
3.33333	-1
3.34167	-0
3.35000	1
3.35833	2
3.36667	3
3.37500	5
3.38333	6
3.39167	7
3.40000	8
3.40833	8
3.41667	6
3.42500	3
3.43333	1
3.44167	0
3.45000	1
3.45833	4
3.46667	7
3.47500	10
3.48333	13
3.49167	13
3.50000	12
3.50833	10
3.51667	8
3.52500	6
3.53333	6
3.54167	6
3.55000	6
3.55833	5
3.56667	3
3.57500	1
3.58333	-0
3.59167	-1
3.60000	-1
3.60833	1
3.61667	3
3.62500	5
3.63333	7
3.64167	10
3.65000	12
3.65833	11
3.66667	9
3.67500	5
3.68333	2
3.69167	-1
3.70000	-2
3.70833	-3
3.71667	-2
3.72500	-1
3.73333	-0
3.74167	-1
3.75000	-2
3.75833	-3
3.76667	-5
3.77500	-6
3.78333	-6
3.79167	-3
3.80000	-1
3.80833	1
3.81667	-0
3.82500	-2
3.83333	-4
3.84167	-5
3.85000	-6
3.85833	-6
3.86667	-7
3.87500	-10
3.88333	-13
3.89167	-15
3.90000	-15
3.90833	-14
3.91667	-12
3.92500	-10
3.93333	-7
3.94167	-4
3.95000	-2
3.95833	-1
3.96667	-1
3.97500	-1
3.98333	-2
3.99167	-3
4.00000	-5
4.00833	-8
4.01667	-11
4.02500	-13
4.03333	-11
4.04167	-8
4.05000	-6
4.05833	-6
4.06667	-8
4.07500	-11
4.08333	-14
4.09167	-15
4.10000	-15
4.10833	-14
4.11667	-12
4.12500	-10
4.13333	-5
4.14167	-2
4.15000	0
4.15833	0
4.16667	-1
4.17500	-2
4.18333	-5
4.19167	-6
4.20000	-8
4.20833	-12
4.21667	-18
4.22500	-23
4.23333	-27
4.24167	-30
4.25000	-29
4.25833	-25
4.26667	-22
4.27500	-19
4.28333	-17
4.29167	-15
4.30000	-12
4.30833	-10
4.31667	-8
4.32500	-7
4.33333	-8
4.34167	-11
4.35000	-14
4.35833	-18
4.36667	-19
4.37500	-18
4.38333	-15
4.39167	-10
4.40000	-6
4.40833	-5
4.41667	-7
4.42500	-12
4.43333	-18
4.44167	-21
4.45000	-22
4.45833	-20
4.46667	-17
4.47500	-13
4.48333	-9
4.49167	-6
4.50000	-5
4.50833	-5
4.51667	-7
4.52500	-10
4.53333	-12
4.54167	-13
4.55000	-13
4.55833	-10
4.56667	-8
4.57500	-7
4.58333	-8
4.59167	-11
4.60000	-15
4.60833	-18
4.61667	-19
4.62500	-18
4.63333	-15
4.64167	-12
4.65000	-9
4.65833	-7
4.66667	-6
4.67500	-8
4.68333	-11
4.69167	-14
4.70000	-16
4.70833	-16
4.71667	-13
4.72500	-9
4.73333	-6
4.74167	-6
4.75000	-9
4.75833	-14
4.76667	-20
4.77500	-24
4.78333	-27
4.79167	-27
4.80000	-25
4.80833	-23
4.81667	-20
4.82500	-19
4.83333	-19
4.84167	-20
4.85000	-22
4.85833	-22
4.86667	-20
4.87500	-16
4.88333	-12
4.89167	-9
4.90000	-8
4.90833	-9
4.91667	-10
4.92500	-11
4.93333	-11
4.94167	-12
4.95000	-12
4.95833	-12
4.96667	-12
4.97500	-10
4.98333	-10
4.99167	-13
5.00000	-19
5.00833	-24
5.01667	-29
5.02500	-31
5.03333	-29
5.04167	-25
5.05000	-22
5.05833	-22
5.06667	-22
5.07500	-24
5.08333	-25
5.09167	-26
5.10000	-28
5.10833	-29
5.11667	-29
5.12500	-28
5.13333	-27
5.14167	-26
5.15000	-25
5.15833	-25
5.16667	-24
5.17500	-23
5.18333	-21
5.19167	-17
5.20000	-12
5.20833	-7
5.21667	-4
5.22500	-2
5.23333	-3
5.24167	-5
5.25000	-8
5.25833	-12
5.26667	-16
5.27500	-19
5.28333	-21
5.29167	-21
5.30000	-20
5.30833	-18
5.31667	-18
5.32500	-18
5.33333	-19
5.34167	-20
5.35000	-20
5.35833	-20
5.36667	-20
5.37500	-18
5.38333	-16
5.39167	-13
5.40000	-10
5.40833	-8
5.41667	-7
5.42500	-8
5.43333	-11
5.44167	-15
5.45000	-18
5.45833	-20
5.46667	-22
5.47500	-22
5.48333	-21
5.49167	-19
5.50000	-16
5.50833	-13
5.51667	-11
5.52500	-10
5.53333	-10
5.54167	-10
5.55000	-11
5.55833	-10
5.56667	-11
5.57500	-14
5.58333	-18
5.59167	-23
5.60000	-27
5.60833	-27
5.61667	-25
5.62500	-21
5.63333	-17
5.64167	-13
5.65000	-12
5.65833	-11
5.66667	-11
5.67500	-9
5.68333	-7
5.69167	-5
5.70000	-3
5.70833	-2
5.71667	-3
5.72500	-4
5.73333	-6
5.74167	-9
5.75000	-11
5.75833	-12
5.76667	-13
5.77500	-13
5.78333	-13
5.79167	-15
5.80000	-16
5.80833	-15
5.81667	-12
5.82500	-8
5.83333	-5
5.84167	-4
5.85000	-7
5.85833	-12
5.86667	-15
5.87500	-17
5.88333	-16
5.89167	-14
5.90000	-13
5.90833	-14
5.91667	-17
5.92500	-21
5.93333	-25
5.94167	-27
5.95000	-28
5.95833	-25
5.96667	-22
5.97500	-20
5.98333	-16
5.99167	-13
6.00000	-9
6.00833	-6
6.01667	-5
6.02500	-5
6.03333	-6
6.04167	-7
6.05000	-7
6.05833	-5
6.06667	-4
6.07500	-6
6.08333	-9
6.09167	-13
6.10000	-18
6.10833	-21
6.11667	-22
6.12500	-21
6.13333	-19
6.14167	-17
6.15000	-14
6.15833	-11
6.16667	-9
6.17500	-7
6.18333	-6
6.19167	-5
6.20000	-6
6.20833	-7
6.21667	-8
6.22500	-9
6.23333	-11
6.24167	-13
6.25000	-14
6.25833	-15
6.26667	-15
6.27500	-13
6.28333	-11
6.29167	-10
6.30000	-11
6.30833	-12
6.31667	-12
6.32500	-12
6.33333	-11
6.34167	-11
6.35000	-10
6.35833	-10
6.36667	-9
6.37500	-7
6.38333	-5
6.39167	-3
6.40000	-2
6.40833	-5
6.41667	-11
6.42500	-16
6.43333	-21
6.44167	-24
6.45000	-24
6.45833	-23
6.46667	-21
6.47500	-19
6.48333	-17
6.49167	-15
6.50000	-14
6.50833	-13
6.51667	-12
6.52500	-13
6.53333	-15
6.54167	-18
6.55000	-19
6.55833	-20
6.56667	-20
6.57500	-21
6.58333	-23
6.59167	-26
6.60000	-29
6.60833	-30
6.61667	-30
6.62500	-30
6.63333	-30
6.64167	-30
6.65000	-29
6.65833	-28
6.66667	-25
6.67500	-21
6.68333	-18
6.69167	-16
6.70000	-15
6.70833	-15
6.71667	-15
6.72500	-15
6.73333	-16
6.74167	-18
6.75000	-19
6.75833	-21
6.76667	-22
6.77500	-22
6.78333	-21
6.79167	-19
6.80000	-17
6.80833	-16
6.81667	-18
6.82500	-21
6.83333	-25
6.84167	-29
6.85000	-29
6.85833	-27
6.86667	-25
6.87500	-23
6.88333	-23
6.89167	-22
6.90000	-20
6.90833	-19
6.91667	-19
6.92500	-21
6.93333	-25
6.94167	-30
6.95000	-33
6.95833	-35
6.96667	-36
6.97500	-37
6.98333	-36
6.99167	-33
7.00000	-27
7.00833	-22
7.01667	-17
7.02500	-14
7.03333	-13
7.04167	-14
7.05000	-14
7.05833	-15
7.06667	-16
7.07500	-19
7.08333	-24
7.09167	-28
7.10000	-31
7.10833	-31
7.11667	-30
7.12500	-29
7.13333	-28
7.14167	-28
7.15000	-30
7.15833	-34
7.16667	-35
7.17500	-32
7.18333	-28
7.19167	-22
7.20000	-17
7.20833	-15
7.21667	-16
7.22500	-18
7.23333	-18
7.24167	-18
7.25000	-18
7.25833	-19
7.26667	-22
7.27500	-26
7.28333	-31
7.29167	-35
7.30000	-39
7.30833	-41
7.31667	-42
7.32500	-42
7.33333	-42
7.34167	-40
7.35000	-38
7.35833	-36
7.36667	-33
7.37500	-30
7.38333	-28
7.39167	-26
7.40000	-26
7.40833	-26
7.41667	-27
7.42500	-27
7.43333	-27
7.44167	-27
7.45000	-28
7.45833	-29
7.46667	-29
7.47500	-28
7.48333	-26
7.49167	-24
7.50000	-23
7.50833	-23
7.51667	-25
7.52500	-28
7.53333	-31
7.54167	-34
7.55000	-37
7.55833	-39
7.56667	-39
7.57500	-36
7.58333	-32
7.59167	-26
7.60000	-20
7.60833	-17
7.61667	-17
7.62500	-18
7.63333	-22
7.64167	-25
7.65000	-27
7.65833	-29
7.66667	-30
7.67500	-30
7.68333	-28
7.69167	-26
7.70000	-23
7.70833	-20
7.71667	-18
7.72500	-17
7.73333	-17
7.74167	-19
7.75000	-21
7.75833	-24
7.76667	-30
7.77500	-37
7.78333	-43
7.79167	-45
7.80000	-43
7.80833	-38
7.81667	-32
7.82500	-28
7.83333	-29
7.84167	-32
7.85000	-35
7.85833	-36
7.86667	-35
7.87500	-30
7.88333	-25
7.89167	-22
7.90000	-20
7.90833	-19
7.91667	-19
7.92500	-19
7.93333	-19
7.94167	-19
7.95000	-20
7.95833	-22
7.96667	-25
7.97500	-27
7.98333	-29
7.99167	-29
8.00000	-29
8.00833	-29
8.01667	-28
8.02500	-28
8.03333	-27
8.04167	-27
8.05000	-27
8.05833	-27
8.06667	-28
8.07500	-28
8.08333	-28
8.09167	-27
8.10000	-24
8.10833	-22
8.11667	-20
8.12500	-19
8.13333	-21
8.14167	-24
8.15000	-27
8.15833	-30
8.16667	-32
8.17500	-34
8.18333	-36
8.19167	-36
8.20000	-34
8.20833	-31
8.21667	-28
8.22500	-25
8.23333	-25
8.24167	-25
8.25000	-27
8.25833	-29
8.26667	-30
8.27500	-30
8.28333	-27
8.29167	-24
8.30000	-21
8.30833	-20
8.31667	-22
8.32500	-26
8.33333	-30
8.34167	-32
8.35000	-33
8.35833	-31
8.36667	-27
8.37500	-23
8.38333	-20
8.39167	-21
8.40000	-23
8.40833	-27
8.41667	-30
8.42500	-33
8.43333	-34
8.44167	-35
8.45000	-36
8.45833	-38
8.46667	-38
8.47500	-35
8.48333	-31
8.49167	-25
8.50000	-20
8.50833	-17
8.51667	-17
8.52500	-18
8.53333	-21
8.54167	-23
8.55000	-24
8.55833	-22
8.56667	-19
8.57500	-16
8.58333	-14
8.59167	-12
8.60000	-11
8.60833	-10
8.61667	-8
8.62500	-6
8.63333	-4
8.64167	-3
8.65000	-4
8.65833	-6
8.66667	-9
8.67500	-12
8.68333	-14
8.69167	-16
8.70000	-18
8.70833	-19
8.71667	-18
8.72500	-16
8.73333	-13
8.74167	-11
8.75000	-10
8.75833	-11
8.76667	-14
8.77500	-17
8.78333	-18
8.79167	-18
8.80000	-17
8.80833	-16
8.81667	-17
8.82500	-18
8.83333	-20
8.84167	-20
8.85000	-19
8.85833	-18
8.86667	-16
8.87500	-16
8.88333	-16
8.89167	-18
8.90000	-20
8.90833	-22
8.91667	-22
8.92500	-21
8.93333	-18
8.94167	-15
8.95000	-13
8.95833	-11
8.96667	-10
8.97500	-11
8.98333	-13
8.99167	-16
9.00000	-19
9.00833	-23
9.01667	-26
9.02500	-29
9.03333	-29
9.04167	-28
9.05000	-26
9.05833	-22
9.06667	-19
9.07500	-15
9.08333	-12
9.09167	-10
9.10000	-9
9.10833	-10
9.11667	-13
9.12500	-18
9.13333	-25
9.14167	-30
9.15000	-32
9.15833	-31
9.16667	-28
9.17500	-24
9.18333	-20
9.19167	-17
9.20000	-16
9.20833	-16
9.21667	-17
9.22500	-19
9.23333	-21
9.24167	-24
9.25000	-25
9.25833	-25
9.26667	-24
9.27500	-24
9.28333	-23
9.29167	-24
9.30000	-25
9.30833	-24
9.31667	-21
9.32500	-16
9.33333	-11
9.34167	-8
9.35000	-9
9.35833	-12
9.36667	-16
9.37500	-19
9.38333	-21
9.39167	-20
9.40000	-19
9.40833	-18
9.41667	-20
9.42500	-21
9.43333	-23
9.44167	-23
9.45000	-22
9.45833	-20
9.46667	-19
9.47500	-19
9.48333	-20
9.49167	-21
9.50000	-20
9.50833	-18
9.51667	-16
9.52500	-13
9.53333	-11
9.54167	-10
9.55000	-9
9.55833	-10
9.56667	-14
9.57500	-20
9.58333	-26
9.59167	-31
9.60000	-34
9.60833	-36
9.61667	-37
9.62500	-39
9.63333	-42
9.64167	-45
9.65000	-47
9.65833	-45
9.66667	-42
9.67500	-38
9.68333	-34
9.69167	-32
9.70000	-31
9.70833	-31
9.71667	-32
9.72500	-33
9.73333	-34
9.74167	-34
9.75000	-32
9.75833	-30
9.76667	-26
9.77500	-22
9.78333	-20
9.79167	-21
9.80000	-24
9.80833	-28
9.81667	-33
9.82500	-36
9.83333	-37
9.84167	-35
9.85000	-33
9.85833	-31
9.86667	-30
9.87500	-32
9.88333	-33
9.89167	-33
9.90000	-32
9.90833	-31
9.91667	-32
9.92500	-34
9.93333	-38
9.94167	-41
9.95000	-41
9.95833	-40
9.96667	-38
9.97500	-36
9.98333	-35
9.99167	-35
10.00000	-34
10.00833	-32
10.01667	-30
10.02500	-30
10.03333	-31
10.04167	-33
10.05000	-37
10.05833	-41
10.06667	-44
10.07500	-44
10.08333	-42
10.09167	-39
10.10000	-37
10.10833	-36
10.11667	-38
10.12500	-39
10.13333	-38
10.14167	-35
10.15000	-29
10.15833	-23
10.16667	-18
10.17500	-16
10.18333	-16
10.19167	-17
10.20000	-20
10.20833	-23
10.21667	-26
10.22500	-30
10.23333	-34
10.24167	-37
10.25000	-39
10.25833	-40
10.26667	-40
10.27500	-40
10.28333	-39
10.29167	-39
10.30000	-37
10.30833	-35
10.31667	-33
10.32500	-30
10.33333	-29
10.34167	-28
10.35000	-28
10.35833	-30
10.36667	-32
10.37500	-34
10.38333	-36
10.39167	-37
10.40000	-37
10.40833	-37
10.41667	-36
10.42500	-34
10.43333	-32
10.44167	-28
10.45000	-26
10.45833	-23
10.46667	-23
10.47500	-24
10.48333	-27
10.49167	-29
10.50000	-31
10.50833	-30
10.51667	-28
10.52500	-25
10.53333	-22
10.54167	-21
10.55000	-24
10.55833	-29
10.56667	-32
10.57500	-33
10.58333	-32
10.59167	-31
10.60000	-30
10.60833	-30
10.61667	-31
10.62500	-33
10.63333	-33
10.64167	-33
10.65000	-33
10.65833	-34
10.66667	-36
10.67500	-38
10.68333	-39
10.69167	-41
10.70000	-42
10.70833	-41
10.71667	-40
10.72500	-38
10.73333	-36
10.74167	-36
10.75000	-36
10.75833	-37
10.76667	-38
10.77500	-39
10.78333	-41
10.79167	-42
10.80000	-41
10.80833	-41
10.81667	-40
10.82500	-40
10.83333	-40
10.84167	-40
10.85000	-38
10.85833	-35
10.86667	-32
10.87500	-31
10.88333	-31
10.89167	-33
10.90000	-36
10.90833	-37
10.91667	-37
10.92500	-37
10.93333	-37
10.94167	-38
10.95000	-40
10.95833	-41
10.96667	-42
10.97500	-43
10.98333	-44
10.99167	-44
11.00000	-44
11.00833	-42
11.01667	-38
11.02500	-36
11.03333	-35
11.04167	-36
11.05000	-36
11.05833	-34
11.06667	-31
11.07500	-27
11.08333	-23
11.09167	-22
11.10000	-23
11.10833	-26
11.11667	-29
11.12500	-31
11.13333	-32
11.14167	-30
11.15000	-28
11.15833	-26
11.16667	-24
11.17500	-22
11.18333	-20
11.19167	-19
11.20000	-18
11.20833	-19
11.21667	-21
11.22500	-25
11.23333	-30
11.24167	-35
11.25000	-38
11.25833	-40
11.26667	-40
11.27500	-36
11.28333	-31
11.29167	-26
11.30000	-22
11.30833	-23
11.31667	-28
11.32500	-35
11.33333	-41
11.34167	-46
11.35000	-45
11.35833	-41
11.36667	-36
11.37500	-29
11.38333	-24
11.39167	-22
11.40000	-23
11.40833	-25
11.41667	-28
11.42500	-31
11.43333	-35
11.44167	-38
11.45000	-39
11.45833	-38
11.46667	-37
11.47500	-34
11.48333	-33
11.49167	-36
11.50000	-40
11.50833	-45
11.51667	-49
11.52500	-50
11.53333	-49
11.54167	-45
11.55000	-41
11.55833	-37
11.56667	-33
11.57500	-29
11.58333	-26
11.59167	-24
11.60000	-25
11.60833	-29
11.61667	-34
11.62500	-40
11.63333	-46
11.64167	-51
11.65000	-52
11.65833	-50
11.66667	-45
11.67500	-38
11.68333	-31
11.69167	-27
11.70000	-27
11.70833	-28
11.71667	-31
11.72500	-33
11.73333	-34
11.74167	-34
11.75000	-36
11.75833	-40
11.76667	-43
11.77500	-43
11.78333	-42
11.79167	-38
11.80000	-33
11.80833	-30
11.81667	-27
11.82500	-26
11.83333	-26
11.84167	-26
11.85000	-28
11.85833	-31
11.86667	-33
11.87500	-35
11.88333	-37
11.89167	-38
11.90000	-39
11.90833	-40
11.91667	-40
11.92500	-39
11.93333	-39
11.94167	-39
11.95000	-39
11.95833	-38
11.96667	-37
11.97500	-36
11.98333	-36
11.99167	-39
12.00000	-43
12.00833	-46
12.01667	-48
12.02500	-48
12.03333	-47
12.04167	-44
12.05000	-43
12.05833	-42
12.06667	-41
12.07500	-42
12.08333	-44
12.09167	-47
12.10000	-50
12.10833	-50
12.11667	-48
12.12500	-45
12.13333	-42
12.14167	-41
12.15000	-41
12.15833	-44
12.16667	-45
12.17500	-46
12.18333	-45
12.19167	-44
12.20000	-43
12.20833	-43
12.21667	-44
12.22500	-46
12.23333	-48
12.24167	-49
12.25000	-50
12.25833	-50
12.26667	-47
12.27500	-43
12.28333	-38
12.29167	-34
12.30000	-31
12.30833	-30
12.31667	-31
12.32500	-33
12.33333	-37
12.34167	-41
12.35000	-45
12.35833	-48
12.36667	-48
12.37500	-45
12.38333	-41
12.39167	-37
12.40000	-34
12.40833	-32
12.41667	-33
12.42500	-34
12.43333	-34
12.44167	-35
12.45000	-36
12.45833	-39
12.46667	-42
12.47500	-44
12.48333	-46
12.49167	-44
12.50000	-42
12.50833	-39
12.51667	-39
12.52500	-41
12.53333	-46
12.54167	-52
12.55000	-57
12.55833	-58
12.56667	-55
12.57500	-48
12.58333	-40
12.59167	-33
12.60000	-29
12.60833	-28
12.61667	-29
12.62500	-32
12.63333	-35
12.64167	-37
12.65000	-40
12.65833	-41
12.66667	-40
12.67500	-38
12.68333	-34
12.69167	-32
12.70000	-31
12.70833	-31
12.71667	-33
12.72500	-35
12.73333	-36
12.74167	-38
12.75000	-40
12.75833	-42
12.76667	-44
12.77500	-45
12.78333	-45
12.79167	-43
12.80000	-39
12.80833	-37
12.81667	-37
12.82500	-38
12.83333	-41
12.84167	-44
12.85000	-45
12.85833	-45
12.86667	-43
12.87500	-41
12.88333	-38
12.89167	-34
12.90000	-30
12.90833	-28
12.91667	-27
12.92500	-29
12.93333	-34
12.94167	-41
12.95000	-48
12.95833	-54
12.96667	-59
12.97500	-62
12.98333	-62
12.99167	-58
13.00000	-50
13.00833	-42
13.01667	-35
13.02500	-31
13.03333	-30
13.04167	-32
13.05000	-35
13.05833	-38
13.06667	-40
13.07500	-40
13.08333	-39
13.09167	-37
13.10000	-34
13.10833	-32
13.11667	-29
13.12500	-28
13.13333	-27
13.14167	-27
13.15000	-28
13.15833	-28
13.16667	-28
13.17500	-27
13.18333	-26
13.19167	-25
13.20000	-25
13.20833	-26
13.21667	-26
13.22500	-26
13.23333	-26
13.24167	-28
13.25000	-30
13.25833	-32
13.26667	-35
13.27500	-37
13.28333	-40
13.29167	-43
13.30000	-45
13.30833	-46
13.31667	-47
13.32500	-46
13.33333	-46
13.34167	-47
13.35000	-49
13.35833	-51
13.36667	-54
13.37500	-54
13.38333	-54
13.39167	-52
13.40000	-50
13.40833	-48
13.41667	-46
13.42500	-44
13.43333	-43
13.44167	-43
13.45000	-43
13.45833	-44
13.46667	-46
13.47500	-48
13.48333	-50
13.49167	-51
13.50000	-51
13.50833	-49
13.51667	-45
13.52500	-42
13.53333	-38
13.54167	-35
13.55000	-32
13.55833	-30
13.56667	-29
13.57500	-28
13.58333	-27
13.59167	-28
13.60000	-30
13.60833	-34
13.61667	-38
13.62500	-42
13.63333	-45
13.64167	-45
13.65000	-44
13.65833	-42
13.66667	-40
13.67500	-39
13.68333	-38
13.69167	-38
13.70000	-38
13.70833	-38
13.71667	-37
13.72500	-35
13.73333	-32
13.74167	-30
13.75000	-30
13.75833	-32
13.76667	-36
13.77500	-39
13.78333	-41
13.79167	-42
13.80000	-41
13.80833	-40
13.81667	-39
13.82500	-40
13.83333	-41
13.84167	-42
13.85000	-42
13.85833	-40
13.86667	-39
13.87500	-39
13.88333	-39
13.89167	-40
13.90000	-41
13.90833	-41
13.91667	-40
13.92500	-39
13.93333	-40
13.94167	-41
13.95000	-44
13.95833	-46
13.96667	-47
13.97500	-46
13.98333	-43
13.99167	-41
14.00000	-39
14.00833	-38
14.01667	-37
14.02500	-37
14.03333	-38
14.04167	-40
14.05000	-42
14.05833	-44
14.06667	-45
14.07500	-45
14.08333	-43
14.09167	-40
14.10000	-36
14.10833	-33
14.11667	-30
14.12500	-30
14.13333	-33
14.14167	-37
14.15000	-42
14.15833	-46
14.16667	-48
14.17500	-48
14.18333	-45
14.19167	-42
14.20000	-39
14.20833	-36
14.21667	-35
14.22500	-32
14.23333	-29
14.24167	-25
14.25000	-23
14.25833	-22
14.26667	-23
14.27500	-24
14.28333	-23
14.29167	-21
14.30000	-17
14.30833	-14
14.31667	-13
14.32500	-14
14.33333	-17
14.34167	-20
14.35000	-22
14.35833	-25
14.36667	-27
14.37500	-29
14.38333	-31
14.39167	-31
14.40000	-30
14.40833	-26
14.41667	-22
14.42500	-20
14.43333	-19
14.44167	-20
14.45000	-22
14.45833	-23
14.46667	-24
14.47500	-25
14.48333	-24
14.49167	-25
14.50000	-26
14.50833	-26
14.51667	-26
14.52500	-24
14.53333	-22
14.54167	-20
14.55000	-18
14.55833	-17
14.56667	-18
14.57500	-18
14.58333	-19
14.59167	-19
14.60000	-20
14.60833	-19
14.61667	-16
14.62500	-13
14.63333	-10
14.64167	-7
14.65000	-7
14.65833	-7
14.66667	-9
14.67500	-12
14.68333	-15
14.69167	-21
14.70000	-27
14.70833	-33
14.71667	-39
14.72500	-41
14.73333	-40
14.74167	-36
14.75000	-29
14.75833	-23
14.76667	-19
14.77500	-18
14.78333	-20
14.79167	-23
14.80000	-26
14.80833	-28
14.81667	-29
14.82500	-29
14.83333	-29
14.84167	-30
14.85000	-31
14.85833	-32
14.86667	-31
14.87500	-29
14.88333	-24
14.89167	-21
14.90000	-18
14.90833	-15
14.91667	-13
14.92500	-11
14.93333	-10
14.94167	-10
14.95000	-11
14.95833	-12
14.96667	-13
14.97500	-12
14.98333	-10
14.99167	-9
15.00000	-10
15.00833	-13
15.01667	-16
15.02500	-19
15.03333	-20
15.04167	-20
15.05000	-20
15.05833	-18
15.06667	-16
15.07500	-16
15.08333	-16
15.09167	-18
15.10000	-20
15.10833	-22
15.11667	-23
15.12500	-23
15.13333	-21
15.14167	-16
15.15000	-11
15.15833	-7
15.16667	-5
15.17500	-7
15.18333	-11
15.19167	-14
15.20000	-17
15.20833	-19
15.21667	-19
15.22500	-18
15.23333	-16
15.24167	-16
15.25000	-18
15.25833	-21
15.26667	-26
15.27500	-32
15.28333	-36
15.29167	-37
15.30000	-36
15.30833	-32
15.31667	-28
15.32500	-24
15.33333	-22
15.34167	-22
15.35000	-23
15.35833	-25
15.36667	-26
15.37500	-25
15.38333	-24
15.39167	-25
15.40000	-28
15.40833	-31
15.41667	-34
15.42500	-36
15.43333	-36
15.44167	-33
15.45000	-29
15.45833	-24
15.46667	-20
15.47500	-17
15.48333	-17
15.49167	-17
15.50000	-19
15.50833	-21
15.51667	-22
15.52500	-25
15.53333	-28
15.54167	-31
15.55000	-34
15.55833	-37
15.56667	-37
15.57500	-34
15.58333	-30
15.59167	-26
15.60000	-22
15.60833	-21
15.61667	-23
15.62500	-26
15.63333	-30
15.64167	-33
15.65000	-36
15.65833	-36
15.66667	-35
15.67500	-33
15.68333	-33
15.69167	-33
15.70000	-35
15.70833	-37
15.71667	-38
15.72500	-38
15.73333	-36
15.74167	-34
15.75000	-33
15.75833	-35
15.76667	-38
15.77500	-39
15.78333	-40
15.79167	-38
15.80000	-36
15.80833	-36
15.81667	-37
15.82500	-39
15.83333	-40
15.84167	-41
15.85000	-41
15.85833	-39
15.86667	-38
15.87500	-37
15.88333	-36
15.89167	-36
15.90000	-37
15.90833	-38
15.91667	-41
15.92500	-42
15.93333	-41
15.94167	-39
15.95000	-36
15.95833	-33
15.96667	-32
15.97500	-32
15.98333	-32
15.99167	-30
16.00000	-27
16.00833	-24
16.01667	-21
16.02500	-20
16.03333	-22
16.04167	-25
16.05000	-28
16.05833	-30
16.06667	-31
16.07500	-30
16.08333	-29
16.09167	-26
16.10000	-25
16.10833	-25
16.11667	-27
16.12500	-31
16.13333	-35
16.14167	-38
16.15000	-36
16.15833	-32
16.16667	-27
16.17500	-22
16.18333	-18
16.19167	-18
16.20000	-20
16.20833	-24
16.21667	-28
16.22500	-31
16.23333	-33
16.24167	-34
16.25000	-33
16.25833	-31
16.26667	-29
16.27500	-29
16.28333	-28
16.29167	-27
16.30000	-26
16.30833	-25
16.31667	-23
16.32500	-23
16.33333	-24
16.34167	-27
16.35000	-28
16.35833	-28
16.36667	-26
16.37500	-23
16.38333	-21
16.39167	-21
16.40000	-23
16.40833	-27
16.41667	-32
16.42500	-36
16.43333	-37
16.44167	-37
16.45000	-35
16.45833	-32
16.46667	-30
16.47500	-30
16.48333	-32
16.49167	-35
16.50000	-39
16.50833	-44
16.51667	-48
16.52500	-49
16.53333	-48
16.54167	-44
16.55000	-39
16.55833	-33
16.56667	-27
16.57500	-24
16.58333	-21
16.59167	-19
16.60000	-18
16.60833	-20
16.61667	-24
16.62500	-29
16.63333	-35
16.64167	-40
16.65000	-42
16.65833	-41
16.66667	-38
16.67500	-34
16.68333	-31
16.69167	-28
16.70000	-27
16.70833	-26
16.71667	-26
16.72500	-29
16.73333	-32
16.74167	-36
16.75000	-40
16.75833	-41
16.76667	-42
16.77500	-42
16.78333	-44
16.79167	-47
16.80000	-49
16.80833	-50
16.81667	-48
16.82500	-44
16.83333	-39
16.84167	-33
16.85000	-30
16.85833	-29
16.86667	-30
16.87500	-32
16.88333	-34
16.89167	-34
16.90000	-33
16.90833	-33
16.91667	-33
16.92500	-34
16.93333	-35
16.94167	-36
16.95000	-36
16.95833	-36
16.96667	-36
16.97500	-36
16.98333	-36
16.99167	-34
17.00000	-31
17.00833	-29
17.01667	-30
17.02500	-35
17.03333	-43
17.04167	-51
17.05000	-56
17.05833	-58
17.06667	-56
17.07500	-51
17.08333	-46
17.09167	-41
17.10000	-38
17.10833	-35
17.11667	-34
17.12500	-33
17.13333	-31
17.14167	-28
17.15000	-26
17.15833	-25
17.16667	-26
17.17500	-26
17.18333	-28
17.19167	-30
17.20000	-34
17.20833	-38
17.21667	-43
17.22500	-45
17.23333	-44
17.24167	-40
17.25000	-35
17.25833	-30
17.26667	-28
17.27500	-29
17.28333	-33
17.29167	-36
17.30000	-39
17.30833	-40
17.31667	-40
17.32500	-41
17.33333	-44
17.34167	-46
17.35000	-47
17.35833	-46
17.36667	-45
17.37500	-44
17.38333	-43
17.39167	-42
17.40000	-39
17.40833	-35
17.41667	-31
17.42500	-29
17.43333	-30
17.44167	-33
17.45000	-35
17.45833	-36
17.46667	-37
17.47500	-38
17.48333	-39
17.49167	-42
17.50000	-44
17.50833	-47
17.51667	-47
17.52500	-47
17.53333	-46
17.54167	-44
17.55000	-43
17.55833	-41
17.56667	-39
17.57500	-37
17.58333	-33
17.59167	-29
17.60000	-26
17.60833	-24
17.61667	-24
17.62500	-26
17.63333	-28
17.64167	-30
17.65000	-32
17.65833	-32
17.66667	-32
17.67500	-33
17.68333	-34
17.69167	-37
17.70000	-40
17.70833	-44
17.71667	-47
17.72500	-50
17.73333	-51
17.74167	-50
17.75000	-47
17.75833	-42
17.76667	-39
17.77500	-38
17.78333	-39
17.79167	-40
17.80000	-41
17.80833	-40
17.81667	-37
17.82500	-34
17.83333	-33
17.84167	-33
17.85000	-34
17.85833	-34
17.86667	-34
17.87500	-34
17.88333	-34
17.89167	-34
17.90000	-35
17.90833	-37
17.91667	-39
17.92500	-40
17.93333	-41
17.94167	-41
17.95000	-42
17.95833	-43
17.96667	-44
17.97500	-44
17.98333	-42
17.99167	-38
18.00000	-34
18.00833	-31
18.01667	-31
18.02500	-31
18.03333	-31
18.04167	-28
18.05000	-26
18.05833	-23
18.06667	-20
18.07500	-18
18.08333	-16
18.09167	-17
18.10000	-21
18.10833	-26
18.11667	-31
18.12500	-34
18.13333	-34
18.14167	-31
18.15000	-26
18.15833	-20
18.16667	-16
18.17500	-15
18.18333	-18
18.19167	-23
18.20000	-30
18.20833	-35
18.21667	-38
18.22500	-39
18.23333	-38
18.24167	-38
18.25000	-39
18.25833	-41
18.26667	-41
18.27500	-38
18.28333	-32
18.29167	-25
18.30000	-19
18.30833	-15
18.31667	-14
18.32500	-15
18.33333	-15
18.34167	-16
18.35000	-16
18.35833	-15
18.36667	-15
18.37500	-18
18.38333	-21
18.39167	-23
18.40000	-26
18.40833	-27
18.41667	-26
18.42500	-25
18.43333	-26
18.44167	-27
18.45000	-26
18.45833	-22
18.46667	-16
18.47500	-10
18.48333	-6
18.49167	-5
18.50000	-5
18.50833	-6
18.51667	-5
18.52500	-3
18.53333	-1
18.54167	1
18.55000	2
18.55833	2
18.56667	1
18.57500	2
18.58333	2
18.59167	1
18.60000	-1
18.60833	-4
18.61667	-9
18.62500	-13
18.63333	-15
18.64167	-14
18.65000	-13
18.65833	-10
18.66667	-6
18.67500	-3
18.68333	-0
18.69167	3
18.70000	5
18.70833	6
18.71667	5
18.72500	4
18.73333	3
18.74167	3
18.75000	4
18.75833	8
18.76667	12
18.77500	14
18.78333	15
18.79167	14
18.80000	12
18.80833	9
18.81667	6
18.82500	4
18.83333	1
18.84167	-1
18.85000	-3
18.85833	-3
18.86667	-2
18.87500	-0
18.88333	4
18.89167	9
18.90000	17
18.90833	24
18.91667	30
18.92500	34
18.93333	34
18.94167	32
18.95000	29
18.95833	25
18.96667	22
18.97500	20
18.98333	18
18.99167	19
19.00000	21
19.00833	24
19.01667	28
19.02500	31
19.03333	33
19.04167	35
19.05000	35
19.05833	34
19.06667	32
19.07500	30
19.08333	29
19.09167	29
19.10000	32
19.10833	36
19.11667	40
19.12500	43
19.13333	44
19.14167	43
19.15000	41
19.15833	38
19.16667	35
19.17500	34
19.18333	33
19.19167	32
19.20000	30
19.20833	29
19.21667	29
19.22500	31
19.23333	34
19.24167	38
19.25000	41
19.25833	45
19.26667	49
19.27500	53
19.28333	57
19.29167	60
19.30000	61
19.30833	61
19.31667	58
19.32500	53
19.33333	47
19.34167	42
19.35000	38
19.35833	38
19.36667	40
19.37500	43
19.38333	45
19.39167	47
19.40000	49
19.40833	51
19.41667	54
19.42500	58
19.43333	62
19.44167	66
19.45000	69
19.45833	70
19.46667	69
19.47500	69
19.48333	69
19.49167	69
19.50000	71
19.50833	73
19.51667	73
19.52500	73
19.53333	73
19.54167	74
19.55000	77
19.55833	79
19.56667	81
19.57500	83
19.58333	84
19.59167	84
19.60000	85
19.60833	86
19.61667	86
19.62500	87
19.63333	87
19.64167	87
19.65000	88
19.65833	91
19.66667	93
19.67500	95
19.68333	96
19.69167	96
19.70000	97
19.70833	97
19.71667	99
19.72500	101
19.73333	104
19.74167	107
19.75000	111
19.75833	114
19.76667	115
19.77500	112
19.78333	109
19.79167	106
19.80000	105
19.80833	107
19.81667	113
19.82500	120
19.83333	128
19.84167	135
19.85000	139
19.85833	142
19.86667	143
19.87500	145
19.88333	147
19.89167	151
19.90000	155
19.90833	158
19.91667	159
19.92500	160
19.93333	163
19.94167	167
19.95000	171
19.95833	175
19.96667	178
19.97500	177
19.98333	177
19.99167	178
20.00000	180
20.00833	184
20.01667	189
20.02500	193
20.03333	198
20.04167	203
20.05000	208
20.05833	213
20.06667	219
20.07500	225
20.08333	231
20.09167	238
20.10000	244
20.10833	248
20.11667	252
20.12500	255
20.13333	258
20.14167	262
20.15000	266
20.15833	270
20.16667	275
20.17500	281
20.18333	289
20.19167	299
20.20000	308
20.20833	317
20.21667	323
20.22500	328
20.23333	333
20.24167	339
20.25000	346
20.25833	353
20.26667	361
20.27500	369
20.28333	377
20.29167	386
20.30000	394
20.30833	402
20.31667	411
20.32500	421
20.33333	432
20.34167	445
20.35000	459
20.35833	474
20.36667	488
20.37500	501
20.38333	514
20.39167	525
20.40000	536
20.40833	548
20.41667	560
20.42500	572
20.43333	585
20.44167	597
20.45000	611
20.45833	626
20.46667	641
20.47500	656
20.48333	671
20.49167	684
20.50000	698
20.50833	714
20.51667	731
20.52500	749
20.53333	767
20.54167	785
20.55000	803
20.55833	820
20.56667	839
20.57500	861
20.58333	883
20.59167	907
20.60000	931
20.60833	955
20.61667	978
20.62500	1000
20.63333	1024
20.64167	1048
20.65000	1073
20.65833	1097
20.66667	1122
20.67500	1148
20.68333	1174
20.69167	1201
20.70000	1229
20.70833	1258
20.71667	1289
20.72500	1319
20.73333	1351
20.74167	1382
20.75000	1412
20.75833	1441
20.76667	1470
20.77500	1501
20.78333	1533
20.79167	1567
20.80000	1601
20.80833	1636
20.81667	1671
20.82500	1706
20.83333	1742
20.84167	1777
20.85000	1814
20.85833	1852
20.86667	1891
20.87500	1933
20.88333	1974
20.89167	2015
20.90000	2056
20.90833	2095
20.91667	2135
20.92500	2173
20.93333	2213
20.94167	2253
20.95000	2295
20.95833	2341
20.96667	2387
20.97500	2434
20.98333	2481
20.99167	2529
21.00000	2577
21.00833	2624
21.01667	2672
21.02500	2718
21.03333	2765
21.04167	2811
21.05000	2857
21.05833	2903
21.06667	2948
21.07500	2994
21.08333	3039
21.09167	3088
21.10000	3137
21.10833	3186
21.11667	3235
21.12500	3281
21.13333	3326
21.14167	3369
21.15000	3412
21.15833	3455
21.16667	3497
21.17500	3542
21.18333	3587
21.19167	3635
21.20000	3684
21.20833	3732
21.21667	3780
21.22500	3828
21.23333	3875
21.24167	3921
21.25000	3965
21.25833	4006
21.26667	4046
21.27500	4085
21.28333	4125
21.29167	4167
21.30000	4210
21.30833	4252
21.31667	4293
21.32500	4331
21.33333	4369
21.34167	4404
21.35000	4437
21.35833	4470
21.36667	4503
21.37500	4538
21.38333	4574
21.39167	4611
21.40000	4649
21.40833	4685
21.41667	4721
21.42500	4755
21.43333	4789
21.44167	4823
21.45000	4857
21.45833	4891
21.46667	4925
21.47500	4959
21.48333	4993
21.49167	5025
21.50000	5056
21.50833	5086
21.51667	5117
21.52500	5146
21.53333	5176
21.54167	5205
21.55000	5235
21.55833	5266
21.56667	5297
21.57500	5328
21.58333	5359
21.59167	5389
21.60000	5419
21.60833	5447
21.61667	5476
21.62500	5505
21.63333	5534
21.64167	5562
21.65000	5589
21.65833	5615
21.66667	5638
21.67500	5660
21.68333	5680
21.69167	5701
21.70000	5722
21.70833	5742
21.71667	5762
21.72500	5780
21.73333	5796
21.74167	5810
21.75000	5824
21.75833	5839
21.76667	5852
21.77500	5864
21.78333	5876
21.79167	5886
21.80000	5897
21.80833	5908
21.81667	5918
21.82500	5928
21.83333	5937
21.84167	5943
21.85000	5948
21.85833	5951
21.86667	5951
21.87500	5948
21.88333	5943
21.89167	5936
21.90000	5928
21.90833	5921
21.91667	5914
21.92500	5907
21.93333	5899
21.94167	5890
21.95000	5879
21.95833	5867
21.96667	5851
21.97500	5833
21.98333	5812
21.99167	5790
22.00000	5767
22.00833	5741
22.01667	5713
22.02500	5684
22.03333	5656
22.04167	5629
22.05000	5606
22.05833	5585
22.06667	5562
22.07500	5535
22.08333	5505
22.09167	5472
22.10000	5437
22.10833	5401
22.11667	5365
22.12500	5329
22.13333	5294
22.14167	5259
22.15000	5223
22.15833	5185
22.16667	5145
22.17500	5102
22.18333	5060
22.19167	5019
22.20000	4981
22.20833	4944
22.21667	4908
22.22500	4873
22.23333	4837
22.24167	4801
22.25000	4764
22.25833	4725
22.26667	4686
22.27500	4646
22.28333	4608
22.29167	4569
22.30000	4531
22.30833	4495
22.31667	4459
22.32500	4424
22.33333	4389
22.34167	4357
22.35000	4324
22.35833	4292
22.36667	4261
22.37500	4230
22.38333	4200
22.39167	4170
22.40000	4141
22.40833	4113
22.41667	4086
22.42500	4059
22.43333	4031
22.44167	4002
22.45000	3974
22.45833	3947
22.46667	3922
22.47500	3900
22.48333	3879
22.49167	3859
22.50000	3840
22.50833	3822
22.51667	3804
22.52500	3785
22.53333	3763
22.54167	3739
22.55000	3715
22.55833	3692
22.56667	3670
22.57500	3651
22.58333	3633
22.59167	3615
22.60000	3598
22.60833	3585
22.61667	3573
22.62500	3563
22.63333	3553
22.64167	3543
22.65000	3532
22.65833	3521
22.66667	3509
22.67500	3497
22.68333	3483
22.69167	3469
22.70000	3454
22.70833	3442
22.71667	3431
22.72500	3421
22.73333	3413
22.74167	3405
22.75000	3397
22.75833	3388
22.76667	3380
22.77500	3373
22.78333	3366
22.79167	3361
22.80000	3356
22.80833	3349
22.81667	3340
22.82500	3331
22.83333	3322
22.84167	3315
22.85000	3311
22.85833	3309
22.86667	3306
22.87500	3300
22.88333	3294
22.89167	3289
22.90000	3284
22.90833	3282
22.91667	3282
22.92500	3281
22.93333	3280
22.94167	3277
22.95000	3274
22.95833	3272
22.96667	3270
22.97500	3270
22.98333	3270
22.99167	3269
23.00000	3267
23.00833	3262
23.01667	3256
23.02500	3250
23.03333	3245
23.04167	3240
23.05000	3236
23.05833	3232
23.06667	3230
23.07500	3228
23.08333	3227
23.09167	3227
23.10000	3227
23.10833	3225
23.11667	3221
23.12500	3217
23.13333	3213
23.14167	3211
23.15000	3209
23.15833	3207
23.16667	3206
23.17500	3207
23.18333	3209
23.19167	3213
23.20000	3218
23.20833	3221
23.21667	3221
23.22500	3221
23.23333	3219
23.24167	3216
23.25000	3213
23.25833	3212
23.26667	3213
23.27500	3215
23.28333	3219
23.29167	3221
23.30000	3224
23.30833	3225
23.31667	3227
23.32500	3229
23.33333	3232
23.34167	3236
23.35000	3241
23.35833	3247
23.36667	3253
23.37500	3260
23.38333	3268
23.39167	3275
23.40000	3282
23.40833	3288
23.41667	3293
23.42500	3298
23.43333	3303
23.44167	3307
23.45000	3310
23.45833	3311
23.46667	3311
23.47500	3311
23.48333	3314
23.49167	3320
23.50000	3327
23.50833	3337
23.51667	3350
23.52500	3362
23.53333	3373
23.54167	3381
23.55000	3387
23.55833	3390
23.56667	3392
23.57500	3396
23.58333	3400
23.59167	3405
23.60000	3409
23.60833	3413
23.61667	3417
23.62500	3423
23.63333	3431
23.64167	3439
23.65000	3446
23.65833	3454
23.66667	3460
23.67500	3466
23.68333	3470
23.69167	3475
23.70000	3478
23.70833	3482
23.71667	3485
23.72500	3486
23.73333	3484
23.74167	3480
23.75000	3478
23.75833	3477
23.76667	3480
23.77500	3484
23.78333	3488
23.79167	3490
23.80000	3489
23.80833	3488
23.81667	3488
23.82500	3487
23.83333	3484
23.84167	3480
23.85000	3474
23.85833	3468
23.86667	3462
23.87500	3459
23.88333	3456
23.89167	3453
23.90000	3448
23.90833	3440
23.91667	3431
23.92500	3421
23.93333	3412
23.94167	3402
23.95000	3392
23.95833	3382
23.96667	3371
23.97500	3361
23.98333	3350
23.99167	3339
24.00000	3327
24.00833	3314
24.01667	3299
24.02500	3284
24.03333	3269
24.04167	3255
24.05000	3242
24.05833	3229
24.06667	3215
24.07500	3199
24.08333	3182
24.09167	3164
24.10000	3144
24.10833	3125
24.11667	3105
24.12500	3084
24.13333	3062
24.14167	3040
24.15000	3017
24.15833	2995
24.16667	2973
24.17500	2953
24.18333	2932
24.19167	2911
24.20000	2890
24.20833	2869
24.21667	2850
24.22500	2831
24.23333	2813
24.24167	2795
24.25000	2776
24.25833	2756
24.26667	2736
24.27500	2715
24.28333	2692
24.29167	2667
24.30000	2641
24.30833	2613
24.31667	2585
24.32500	2560
24.33333	2538
24.34167	2519
24.35000	2502
24.35833	2484
24.36667	2464
24.37500	2440
24.38333	2416
24.39167	2393
24.40000	2371
24.40833	2351
24.41667	2332
24.42500	2313
24.43333	2292
24.44167	2269
24.45000	2246
24.45833	2221
24.46667	2197
24.47500	2173
24.48333	2151
24.49167	2130
24.50000	2110
24.50833	2091
24.51667	2073
24.52500	2055
24.53333	2036
24.54167	2018
24.55000	2002
24.55833	1988
24.56667	1975
24.57500	1964
24.58333	1953
24.59167	1940
24.60000	1925
24.60833	1909
24.61667	1892
24.62500	1875
24.63333	1859
24.64167	1843
24.65000	1828
24.65833	1814
24.66667	1800
24.67500	1784
24.68333	1768
24.69167	1752
24.70000	1737
24.70833	1724
24.71667	1713
24.72500	1704
24.73333	1695
24.74167	1688
24.75000	1679
24.75833	1670
24.76667	1661
24.77500	1651
24.78333	1639
24.79167	1626
24.80000	1613
24.80833	1599
24.81667	1586
24.82500	1575
24.83333	1564
24.84167	1554
24.85000	1545
24.85833	1536
24.86667	1528
24.87500	1522
24.88333	1516
24.89167	1510
24.90000	1504
24.90833	1496
24.91667	1485
24.92500	1472
24.93333	1458
24.94167	1443
24.95000	1429
24.95833	1416
24.96667	1404
24.97500	1394
24.98333	1384
24.99167	1375
25.00000	1365
25.00833	1355
25.01667	1346
25.02500	1338
25.03333	1331
25.04167	1325
25.05000	1318
25.05833	1311
25.06667	1304
25.07500	1297
25.08333	1290
25.09167	1283
25.10000	1274
25.10833	1264
25.11667	1252
25.12500	1240
25.13333	1231
25.14167	1226
25.15000	1225
25.15833	1227
25.16667	1229
25.17500	1228
25.18333	1224
25.19167	1216
25.20000	1207
25.20833	1198
25.21667	1193
25.22500	1189
25.23333	1183
25.24167	1176
25.25000	1166
25.25833	1156
25.26667	1147
25.27500	1140
25.28333	1136
25.29167	1133
25.30000	1129
25.30833	1124
25.31667	1117
25.32500	1111
25.33333	1105
25.34167	1099
25.35000	1096
25.35833	1093
25.36667	1091
25.37500	1088
25.38333	1083
25.39167	1075
25.40000	1066
25.40833	1056
25.41667	1050
25.42500	1046
25.43333	1045
25.44167	1046
25.45000	1047
25.45833	1048
25.46667	1046
25.47500	1042
25.48333	1035
25.49167	1029
25.50000	1023
25.50833	1018
25.51667	1015
25.52500	1012
25.53333	1010
25.54167	1008
25.55000	1007
25.55833	1006
25.56667	1006
25.57500	1006
25.58333	1004
25.59167	1001
25.60000	998
25.60833	994
25.61667	992
25.62500	990
25.63333	990
25.64167	990
25.65000	989
25.65833	987
25.66667	984
25.67500	980
25.68333	976
25.69167	973
25.70000	969
25.70833	966
25.71667	963
25.72500	959
25.73333	955
25.74167	951
25.75000	948
25.75833	945
25.76667	943
25.77500	941
25.78333	939
25.79167	935
25.80000	931
25.80833	928
25.81667	926
25.82500	926
25.83333	928
25.84167	930
25.85000	930
25.85833	928
25.86667	925
25.87500	923
25.88333	920
25.89167	919
25.90000	919
25.90833	917
25.91667	912
25.92500	906
25.93333	898
25.94167	892
25.95000	886
25.95833	883
25.96667	880
25.97500	877
25.98333	874
25.99167	870
26.00000	863
26.00833	856
26.01667	848
26.02500	841
26.03333	835
26.04167	829
26.05000	824
26.05833	818
26.06667	813
26.07500	810
26.08333	808
26.09167	806
26.10000	803
26.10833	799
26.11667	793
26.12500	784
26.13333	775
26.14167	766
26.15000	758
26.15833	751
26.16667	745
26.17500	739
26.18333	734
26.19167	729
26.20000	725
26.20833	722
26.21667	720
26.22500	719
26.23333	717
26.24167	715
26.25000	712
26.25833	709
26.26667	705
26.27500	701
26.28333	696
26.29167	688
26.30000	679
26.30833	670
26.31667	661
26.32500	653
26.33333	648
26.34167	643
26.35000	639
26.35833	633
26.36667	628
26.37500	623
26.38333	618
26.39167	616
26.40000	615
26.40833	612
26.41667	607
26.42500	601
26.43333	592
26.44167	584
26.45000	576
26.45833	570
26.46667	566
26.47500	564
26.48333	565
26.49167	567
26.50000	569
26.50833	569
26.51667	567
26.52500	562
26.53333	555
26.54167	549
26.55000	544
26.55833	539
26.56667	535
26.57500	532
26.58333	528
26.59167	523
26.60000	518
26.60833	515
26.61667	515
26.62500	517
26.63333	520
26.64167	523
26.65000	522
26.65833	520
26.66667	517
26.67500	515
26.68333	514
26.69167	511
26.70000	506
26.70833	501
26.71667	496
26.72500	493
26.73333	492
26.74167	492
26.75000	492
26.75833	492
26.76667	491
26.77500	491
26.78333	492
26.79167	491
26.80000	489
26.80833	485
26.81667	480
26.82500	475
26.83333	471
26.84167	469
26.85000	467
26.85833	468
26.86667	468
26.87500	468
26.88333	466
26.89167	462
26.90000	458
26.90833	454
26.91667	453
26.92500	453
26.93333	454
26.94167	455
26.95000	457
26.95833	459
26.96667	461
26.97500	462
26.98333	464
26.99167	466
27.00000	468
27.00833	469
27.01667	469
27.02500	466
27.03333	462
27.04167	457
27.05000	455
27.05833	455
27.06667	457
27.07500	461
27.08333	464
27.09167	465
27.10000	464
27.10833	462
27.11667	462
27.12500	464
27.13333	468
27.14167	472
27.15000	476
27.15833	477
27.16667	477
27.17500	477
27.18333	478
27.19167	480
27.20000	481
27.20833	480
27.21667	478
27.22500	474
27.23333	469
27.24167	465
27.25000	464
27.25833	465
27.26667	467
27.27500	472
27.28333	477
27.29167	481
27.30000	483
27.30833	485
27.31667	487
27.32500	488
27.33333	490
27.34167	491
27.35000	493
27.35833	495
27.36667	497
27.37500	500
27.38333	502
27.39167	503
27.40000	502
27.40833	498
27.41667	492
27.42500	487
27.43333	484
27.44167	481
27.45000	479
27.45833	479
27.46667	479
27.47500	479
27.48333	479
27.49167	479
27.50000	480
27.50833	481
27.51667	483
27.52500	484
27.53333	487
27.54167	488
27.55000	489
27.55833	487
27.56667	487
27.57500	489
27.58333	492
27.59167	498
27.60000	504
27.60833	510
27.61667	514
27.62500	518
27.63333	520
27.64167	519
27.65000	517
27.65833	512
27.66667	507
27.67500	503
27.68333	500
27.69167	499
27.70000	500
27.70833	502
27.71667	507
27.72500	512
27.73333	519
27.74167	526
27.75000	531
27.75833	535
27.76667	538
27.77500	540
27.78333	541
27.79167	541
27.80000	542
27.80833	543
27.81667	545
27.82500	547
27.83333	547
27.84167	546
27.85000	544
27.85833	543
27.86667	543
27.87500	545
27.88333	547
27.89167	547
27.90000	546
27.90833	545
27.91667	544
27.92500	543
27.93333	543
27.94167	545
27.95000	549
27.95833	555
27.96667	561
27.97500	566
27.98333	571
27.99167	574
28.00000	577
28.00833	580
28.01667	584
28.02500	588
28.03333	591
28.04167	593
28.05000	596
28.05833	598
28.06667	599
28.07500	599
28.08333	598
28.09167	596
28.10000	594
28.10833	594
28.11667	596
28.12500	601
28.13333	608
28.14167	615
28.15000	622
28.15833	629
28.16667	634
28.17500	639
28.18333	642
28.19167	643
28.20000	643
28.20833	644
28.21667	645
28.22500	648
28.23333	653
28.24167	660
28.25000	667
28.25833	673
28.26667	679
28.27500	682
28.28333	684
28.29167	685
28.30000	686
28.30833	687
28.31667	688
28.32500	688
28.33333	688
28.34167	687
28.35000	686
28.35833	687
28.36667	690
28.37500	695
28.38333	701
28.39167	708
28.40000	715
28.40833	719
28.41667	720
28.42500	719
28.43333	718
28.44167	717
28.45000	717
28.45833	719
28.46667	721
28.47500	723
28.48333	724
28.49167	726
28.50000	727
28.50833	729
28.51667	731
28.52500	733
28.53333	735
28.54167	738
28.55000	739
28.55833	740
28.56667	740
28.57500	742
28.58333	746
28.59167	751
28.60000	758
28.60833	764
28.61667	771
28.62500	778
28.63333	785
28.64167	791
28.65000	794
28.65833	794
28.66667	794
28.67500	794
28.68333	796
28.69167	800
28.70000	805
28.70833	809
28.71667	810
28.72500	807
28.73333	802
28.74167	797
28.75000	795
28.75833	794
28.76667	795
28.77500	797
28.78333	800
28.79167	802
28.80000	805
28.80833	808
28.81667	811
28.82500	815
28.83333	820
28.84167	824
28.85000	828
28.85833	831
28.86667	833
28.87500	834
28.88333	834
28.89167	835
28.90000	837
28.90833	840
28.91667	844
28.92500	849
28.93333	855
28.94167	859
28.95000	862
28.95833	864
28.96667	865
28.97500	866
28.98333	868
28.99167	872
29.00000	876
29.00833	881
29.01667	886
29.02500	892
29.03333	899
29.04167	906
29.05000	914
29.05833	921
29.06667	926
29.07500	928
29.08333	927
29.09167	926
29.10000	924
29.10833	923
29.11667	923
29.12500	925
29.13333	929
29.14167	935
29.15000	943
29.15833	952
29.16667	962
29.17500	971
29.18333	980
29.19167	986
29.20000	991
29.20833	996
29.21667	1001
29.22500	1007
29.23333	1014
29.24167	1021
29.25000	1030
29.25833	1038
29.26667	1046
29.27500	1053
29.28333	1058
29.29167	1063
29.30000	1066
29.30833	1069
29.31667	1073
29.32500	1078
29.33333	1083
29.34167	1090
29.35000	1097
29.35833	1104
29.36667	1112
29.37500	1120
29.38333	1129
29.39167	1138
29.40000	1147
29.40833	1155
29.41667	1163
29.42500	1172
29.43333	1181
29.44167	1191
29.45000	1201
29.45833	1210
29.46667	1217
29.47500	1222
29.48333	1227
29.49167	1231
29.50000	1236
29.50833	1242
29.51667	1250
29.52500	1258
29.53333	1267
29.54167	1275
29.55000	1285
29.55833	1297
29.56667	1310
29.57500	1324
29.58333	1338
29.59167	1351
29.60000	1364
29.60833	1378
29.61667	1393
29.62500	1408
29.63333	1423
29.64167	1438
29.65000	1452
29.65833	1467
29.66667	1481
29.67500	1495
29.68333	1509
29.69167	1525
29.70000	1541
29.70833	1559
29.71667	1579
29.72500	1599
29.73333	1620
29.74167	1641
29.75000	1663
29.75833	1684
29.76667	1706
29.77500	1729
29.78333	1752
29.79167	1775
29.80000	1798
29.80833	1821
29.81667	1846
29.82500	1874
29.83333	1907
29.84167	1943
29.85000	1982
29.85833	2022
29.86667	2061
29.87500	2097
29.88333	2131
29.89167	2163
29.90000	2195
29.90833	2226
29.91667	2259
29.92500	2295
29.93333	2336
29.94167	2380
29.95000	2428
29.95833	2481
29.96667	2533
29.97500	2584
29.98333	2634
29.99167	2683
30.00000	2734
30.00833	2785
30.01667	2840
30.02500	2894
30.03333	2948
30.04167	3002
30.05000	3055
30.05833	3109
30.06667	3161
30.07500	3215
30.08333	3270
30.09167	3327
30.10000	3385
30.10833	3443
30.11667	3502
30.12500	3559
30.13333	3617
30.14167	3674
30.15000	3731
30.15833	3788
30.16667	3844
30.17500	3903
30.18333	3959
30.19167	4016
30.20000	4072
30.20833	4128
30.21667	4183
30.22500	4237
30.23333	4291
30.24167	4343
30.25000	4393
30.25833	4440
30.26667	4485
30.27500	4529
30.28333	4571
30.29167	4615
30.30000	4658
30.30833	4698
30.31667	4737
30.32500	4770
30.33333	4799
30.34167	4825
30.35000	4851
30.35833	4876
30.36667	4900
30.37500	4923
30.38333	4944
30.39167	4961
30.40000	4975
30.40833	4987
30.41667	4999
30.42500	5010
30.43333	5017
30.44167	5021
30.45000	5018
30.45833	5010
30.46667	5000
30.47500	4989
30.48333	4978
30.49167	4967
30.50000	4954
30.50833	4938
30.51667	4919
30.52500	4898
30.53333	4877
30.54167	4855
30.55000	4830
30.55833	4802
30.56667	4771
30.57500	4736
30.58333	4699
30.59167	4661
30.60000	4623
30.60833	4585
30.61667	4546
30.62500	4507
30.63333	4466
30.64167	4423
30.65000	4378
30.65833	4331
30.66667	4283
30.67500	4232
30.68333	4180
30.69167	4127
30.70000	4073
30.70833	4020
30.71667	3966
30.72500	3912
30.73333	3857
30.74167	3801
30.75000	3746
30.75833	3689
30.76667	3636
30.77500	3584
30.78333	3534
30.79167	3483
30.80000	3432
30.80833	3379
30.81667	3323
30.82500	3268
30.83333	3213
30.84167	3161
30.85000	3111
30.85833	3062
30.86667	3016
30.87500	2970
30.88333	2923
30.89167	2874
30.90000	2823
30.90833	2771
30.91667	2719
30.92500	2670
30.93333	2623
30.94167	2579
30.95000	2538
30.95833	2497
30.96667	2458
30.97500	2418
30.98333	2379
30.99167	2339
31.00000	2298
31.00833	2256
31.01667	2214
31.02500	2172
31.03333	2131
31.04167	2092
31.05000	2057
31.05833	2024
31.06667	1994
31.07500	1965
31.08333	1936
31.09167	1906
31.10000	1877
31.10833	1848
31.11667	1820
31.12500	1794
31.13333	1769
31.14167	1745
31.15000	1722
31.15833	1698
31.16667	1675
31.17500	1650
31.18333	1625
31.19167	1600
31.20000	1576
31.20833	1553
31.21667	1533
31.22500	1513
31.23333	1494
31.24167	1475
31.25000	1456
31.25833	1437
31.26667	1418
31.27500	1398
31.28333	1380
31.29167	1362
31.30000	1346
31.30833	1331
31.31667	1316
31.32500	1302
31.33333	1287
31.34167	1271
31.35000	1257
31.35833	1244
31.36667	1232
31.37500	1220
31.38333	1208
31.39167	1195
31.40000	1182
31.40833	1170
31.41667	1160
31.42500	1150
31.43333	1139
31.44167	1129
31.45000	1119
31.45833	1109
31.46667	1102
31.47500	1095
31.48333	1088
31.49167	1080
31.50000	1072
31.50833	1067
31.51667	1062
31.52500	1058
31.53333	1052
31.54167	1043
31.55000	1034
31.55833	1024
31.56667	1016
31.57500	1011
31.58333	1006
31.59167	1000
31.60000	993
31.60833	987
31.61667	981
31.62500	977
31.63333	975
31.64167	973
31.65000	971
31.65833	968
31.66667	963
31.67500	957
31.68333	950
31.69167	944
31.70000	939
31.70833	935
31.71667	932
31.72500	929
31.73333	926
31.74167	924
31.75000	923
31.75833	923
31.76667	922
31.77500	921
31.78333	918
31.79167	915
31.80000	912
31.80833	908
31.81667	905
31.82500	903
31.83333	901
31.84167	902
31.85000	903
31.85833	906
31.86667	909
31.87500	910
31.88333	911
31.89167	911
31.90000	913
31.90833	916
31.91667	921
31.92500	925
31.93333	927
31.94167	926
31.95000	922
31.95833	916
31.96667	911
31.97500	908
31.98333	907
31.99167	909
32.00000	913
32.00833	917
32.01667	921
32.02500	927
32.03333	936
32.04167	945
32.05000	953
32.05833	960
32.06667	966
32.07500	969
32.08333	970
32.09167	971
32.10000	972
32.10833	974
32.11667	976
32.12500	980
32.13333	985
32.14167	992
32.15000	1001
32.15833	1011
32.16667	1022
32.17500	1034
32.18333	1045
32.19167	1055
32.20000	1063
32.20833	1071
32.21667	1079
32.22500	1087
32.23333	1096
32.24167	1104
32.25000	1112
32.25833	1120
32.26667	1131
32.27500	1144
32.28333	1159
32.29167	1174
32.30000	1189
32.30833	1201
32.31667	1213
32.32500	1224
32.33333	1236
32.34167	1249
32.35000	1262
32.35833	1275
32.36667	1289
32.37500	1302
32.38333	1316
32.39167	1331
32.40000	1347
32.40833	1362
32.41667	1377
32.42500	1391
32.43333	1404
32.44167	1417
32.45000	1431
32.45833	1445
32.46667	1460
32.47500	1475
32.48333	1490
32.49167	1507
32.50000	1525
32.50833	1543
32.51667	1561
32.52500	1577
32.53333	1590
32.54167	1602
32.55000	1615
32.55833	1630
32.56667	1646
32.57500	1663
32.58333	1680
32.59167	1696
32.60000	1712
32.60833	1726
32.61667	1741
32.62500	1755
32.63333	1769
32.64167	1782
32.65000	1794
32.65833	1806
32.66667	1818
32.67500	1833
32.68333	1851
32.69167	1870
32.70000	1887
32.70833	1902
32.71667	1915
32.72500	1930
32.73333	1946
32.74167	1962
32.75000	1979
32.75833	1998
32.76667	2018
32.77500	2036
32.78333	2052
32.79167	2067
32.80000	2082
32.80833	2098
32.81667	2118
32.82500	2140
32.83333	2163
32.84167	2185
32.85000	2204
32.85833	2223
32.86667	2241
32.87500	2261
32.88333	2285
32.89167	2309
32.90000	2333
32.90833	2356
32.91667	2380
32.92500	2403
32.93333	2427
32.94167	2451
32.95000	2475
32.95833	2499
32.96667	2522
32.97500	2546
32.98333	2570
32.99167	2596
33.00000	2625
33.00833	2654
33.01667	2680
33.02500	2704
33.03333	2729
33.04167	2756
33.05000	2785
33.05833	2816
33.06667	2845
33.07500	2874
33.08333	2902
33.09167	2931
33.10000	2961
33.10833	2992
33.11667	3025
33.12500	3059
33.13333	3089
33.14167	3117
33.15000	3145
33.15833	3175
33.16667	3208
33.17500	3242
33.18333	3275
33.19167	3305
33.20000	3333
33.20833	3360
33.21667	3387
33.22500	3413
33.23333	3441
33.24167	3468
33.25000	3494
33.25833	3520
33.26667	3545
33.27500	3571
33.28333	3596
33.29167	3620
33.30000	3644
33.30833	3666
33.31667	3690
33.32500	3712
33.33333	3734
33.34167	3755
33.35000	3773
33.35833	3790
33.36667	3805
33.37500	3820
33.38333	3833
33.39167	3845
33.40000	3856
33.40833	3865
33.41667	3873
33.42500	3880
33.43333	3884
33.44167	3887
33.45000	3889
33.45833	3891
33.46667	3891
33.47500	3891
33.48333	3888
33.49167	3883
33.50000	3877
33.50833	3873
33.51667	3869
33.52500	3866
33.53333	3861
33.54167	3853
33.55000	3842
33.55833	3830
33.56667	3817
33.57500	3805
33.58333	3792
33.59167	3777
33.60000	3759
33.60833	3736
33.61667	3710
33.62500	3683
33.63333	3654
33.64167	3625
33.65000	3598
33.65833	3571
33.66667	3545
33.67500	3520
33.68333	3494
33.69167	3467
33.70000	3438
33.70833	3408
33.71667	3375
33.72500	3343
33.73333	3311
33.74167	3279
33.75000	3248
33.75833	3216
33.76667	3183
33.77500	3149
33.78333	3115
33.79167	3078
33.80000	3039
33.80833	3000
33.81667	2959
33.82500	2919
33.83333	2878
33.84167	2838
33.85000	2801
33.85833	2767
33.86667	2735
33.87500	2701
33.88333	2667
33.89167	2628
33.90000	2587
33.90833	2547
33.91667	2505
33.92500	2466
33.93333	2427
33.94167	2390
33.95000	2354
33.95833	2318
33.96667	2282
33.97500	2245
33.98333	2208
33.99167	2172
34.00000	2136
34.00833	2102
34.01667	2066
34.02500	2032
34.03333	1999
34.04167	1966
34.05000	1934
34.05833	1900
34.06667	1865
34.07500	1830
34.08333	1795
34.09167	1762
34.10000	1731
34.10833	1702
34.11667	1675
34.12500	1649
34.13333	1621
34.14167	1593
34.15000	1563
34.15833	1531
34.16667	1500
34.17500	1469
34.18333	1440
34.19167	1413
34.20000	1387
34.20833	1361
34.21667	1336
34.22500	1312
34.23333	1289
34.24167	1267
34.25000	1245
34.25833	1224
34.26667	1203
34.27500	1181
34.28333	1160
34.29167	1141
34.30000	1123
34.30833	1106
34.31667	1089
34.32500	1070
34.33333	1048
34.34167	1026
34.35000	1004
34.35833	985
34.36667	969
34.37500	956
34.38333	944
34.39167	932
34.40000	919
34.40833	904
34.41667	889
34.42500	873
34.43333	856
34.44167	840
34.45000	825
34.45833	810
34.46667	796
34.47500	782
34.48333	768
34.49167	756
34.50000	744
34.50833	733
34.51667	725
34.52500	716
34.53333	707
34.54167	697
34.55000	687
34.55833	677
34.56667	668
34.57500	661
34.58333	653
34.59167	646
34.60000	637
34.60833	627
34.61667	616
34.62500	604
34.63333	591
34.64167	579
34.65000	570
34.65833	564
34.66667	560
34.67500	560
34.68333	559
34.69167	557
34.70000	552
34.70833	545
34.71667	537
34.72500	528
34.73333	519
34.74167	510
34.75000	501
34.75833	493
34.76667	486
34.77500	481
34.78333	477
34.79167	475
34.80000	473
34.80833	471
34.81667	467
34.82500	463
34.83333	458
34.84167	452
34.85000	447
34.85833	441
34.86667	437
34.87500	435
34.88333	436
34.89167	437
34.90000	438
34.90833	436
34.91667	428
34.92500	419
34.93333	411
34.94167	403
34.95000	397
34.95833	393
34.96667	390
34.97500	387
34.98333	385
34.99167	384
35.00000	382
35.00833	380
35.01667	377
35.02500	375
35.03333	375
35.04167	375
35.05000	374
35.05833	372
35.06667	368
35.07500	361
35.08333	354
35.09167	349
35.10000	345
35.10833	344
35.11667	346
35.12500	346
35.13333	343
35.14167	338
35.15000	334
35.15833	329
35.16667	326
35.17500	325
35.18333	325
35.19167	323
35.20000	320
35.20833	318
35.21667	316
35.22500	315
35.23333	315
35.24167	316
35.25000	316
35.25833	315
35.26667	313
35.27500	311
35.28333	311
35.29167	310
35.30000	309
35.30833	308
35.31667	306
35.32500	304
35.33333	302
35.34167	301
35.35000	299
35.35833	297
35.36667	295
35.37500	293
35.38333	291
35.39167	288
35.40000	286
35.40833	284
35.41667	283
35.42500	282
35.43333	280
35.44167	278
35.45000	278
35.45833	278
35.46667	279
35.47500	279
35.48333	278
35.49167	275
35.50000	271
35.50833	268
35.51667	266
35.52500	264
35.53333	263
35.54167	262
35.55000	261
35.55833	260
35.56667	258
35.57500	256
35.58333	252
35.59167	247
35.60000	242
35.60833	238
35.61667	233
35.62500	228
35.63333	223
35.64167	220
35.65000	218
35.65833	220
35.66667	222
35.67500	225
35.68333	228
35.69167	228
35.70000	227
35.70833	226
35.71667	225
35.72500	226
35.73333	227
35.74167	229
35.75000	230
35.75833	232
35.76667	233
35.77500	233
35.78333	231
35.79167	229
35.80000	225
35.80833	222
35.81667	219
35.82500	216
35.83333	213
35.84167	210
35.85000	208
35.85833	206
35.86667	205
35.87500	205
35.88333	207
35.89167	207
35.90000	207
35.90833	207
35.91667	206
35.92500	205
35.93333	203
35.94167	202
35.95000	200
35.95833	197
35.96667	196
35.97500	196
35.98333	196
35.99167	197
36.00000	197
36.00833	194
36.01667	190
36.02500	187
36.03333	187
36.04167	188
36.05000	190
36.05833	192
36.06667	194
36.07500	194
36.08333	193
36.09167	194
36.10000	195
36.10833	196
36.11667	197
36.12500	197
36.13333	198
36.14167	199
36.15000	200
36.15833	201
36.16667	203
36.17500	205
36.18333	207
36.19167	208
36.20000	208
36.20833	208
36.21667	206
36.22500	204
36.23333	202
36.24167	200
36.25000	199
36.25833	199
36.26667	198
36.27500	197
36.28333	196
36.29167	195
36.30000	194
36.30833	194
36.31667	195
36.32500	197
36.33333	199
36.34167	201
36.35000	202
36.35833	203
36.36667	203
36.37500	204
36.38333	204
36.39167	203
36.40000	201
36.40833	199
36.41667	198
36.42500	198
36.43333	199
36.44167	201
36.45000	201
36.45833	200
36.46667	199
36.47500	199
36.48333	201
36.49167	203
36.50000	205
36.50833	206
36.51667	204
36.52500	201
36.53333	198
36.54167	195
36.55000	192
36.55833	189
36.56667	187
36.57500	185
36.58333	183
36.59167	181
36.60000	179
36.60833	178
36.61667	177
36.62500	176
36.63333	177
36.64167	178
36.65000	179
36.65833	180
36.66667	180
36.67500	179
36.68333	177
36.69167	176
36.70000	174
36.70833	173
36.71667	172
36.72500	172
36.73333	172
36.74167	172
36.75000	173
36.75833	175
36.76667	176
36.77500	177
36.78333	179
36.79167	180
36.80000	182
36.80833	181
36.81667	179
36.82500	176
36.83333	173
36.84167	169
36.85000	167
36.85833	165
36.86667	164
36.87500	163
36.88333	164
36.89167	165
36.90000	167
36.90833	168
36.91667	169
36.92500	169
36.93333	168
36.94167	167
36.95000	167
36.95833	167
36.96667	167
36.97500	165
36.98333	162
36.99167	160
37.00000	160
37.00833	160
37.01667	160
37.02500	161
37.03333	159
37.04167	158
37.05000	159
37.05833	163
37.06667	167
37.07500	168
37.08333	168
37.09167	166
37.10000	163
37.10833	161
37.11667	160
37.12500	158
37.13333	156
37.14167	153
37.15000	151
37.15833	148
37.16667	146
37.17500	143
37.18333	142
37.19167	143
37.20000	145
37.20833	147
37.21667	148
37.22500	148
37.23333	144
37.24167	138
37.25000	133
37.25833	131
37.26667	133
37.27500	138
37.28333	145
37.29167	150
37.30000	154
37.30833	156
37.31667	155
37.32500	153
37.33333	151
37.34167	150
37.35000	150
37.35833	150
37.36667	151
37.37500	151
37.38333	149
37.39167	145
37.40000	141
37.40833	137
37.41667	134
37.42500	132
37.43333	131
37.44167	132
37.45000	134
37.45833	136
37.46667	138
37.47500	139
37.48333	139
37.49167	138
37.50000	139
37.50833	140
37.51667	143
37.52500	146
37.53333	146
37.54167	144
37.55000	140
37.55833	135
37.56667	131
37.57500	129
37.58333	129
37.59167	130
37.60000	131
37.60833	132
37.61667	131
37.62500	129
37.63333	127
37.64167	124
37.65000	121
37.65833	117
37.66667	112
37.67500	107
37.68333	103
37.69167	103
37.70000	107
37.70833	111
37.71667	115
37.72500	116
37.73333	113
37.74167	109
37.75000	106
37.75833	105
37.76667	106
37.77500	108
37.78333	110
37.79167	112
37.80000	113
37.80833	114
37.81667	116
37.82500	117
37.83333	116
37.84167	114
37.85000	111
37.85833	109
37.86667	109
37.87500	112
37.88333	117
37.89167	121
37.90000	124
37.90833	125
37.91667	125
37.92500	124
37.93333	122
37.94167	120
37.95000	118
37.95833	118
37.96667	117
37.97500	117
37.98333	117
37.99167	118
38.00000	121
38.00833	125
38.01667	127
38.02500	129
38.03333	129
38.04167	127
38.05000	125
38.05833	123
38.06667	119
38.07500	116
38.08333	114
38.09167	115
38.10000	118
38.10833	122
38.11667	126
38.12500	128
38.13333	128
38.14167	127
38.15000	126
38.15833	126
38.16667	126
38.17500	125
38.18333	122
38.19167	120
38.20000	120
38.20833	120
38.21667	123
38.22500	124
38.23333	124
38.24167	122
38.25000	120
38.25833	118
38.26667	117
38.27500	116
38.28333	112
38.29167	108
38.30000	105
38.30833	103
38.31667	104
38.32500	107
38.33333	110
38.34167	113
38.35000	114
38.35833	113
38.36667	113
38.37500	114
38.38333	117
38.39167	123
38.40000	131
38.40833	136
38.41667	137
38.42500	136
38.43333	135
38.44167	134
38.45000	135
38.45833	137
38.46667	138
38.47500	136
38.48333	132
38.49167	126
38.50000	121
38.50833	118
38.51667	117
38.52500	120
38.53333	124
38.54167	130
38.55000	134
38.55833	138
38.56667	141
38.57500	142
38.58333	143
38.59167	145
38.60000	147
38.60833	148
38.61667	148
38.62500	145
38.63333	142
38.64167	138
38.65000	137
38.65833	139
38.66667	142
38.67500	145
38.68333	147
38.69167	147
38.70000	145
38.70833	144
38.71667	143
38.72500	144
38.73333	145
38.74167	146
38.75000	146
38.75833	143
38.76667	138
38.77500	133
38.78333	129
38.79167	125
38.80000	123
38.80833	122
38.81667	123
38.82500	124
38.83333	125
38.84167	126
38.85000	126
38.85833	124
38.86667	122
38.87500	120
38.88333	119
38.89167	120
38.90000	122
38.90833	126
38.91667	130
38.92500	135
38.93333	139
38.94167	141
38.95000	141
38.95833	139
38.96667	136
38.97500	132
38.98333	129
38.99167	127
39.00000	128
39.00833	129
39.01667	131
39.02500	132
39.03333	132
39.04167	131
39.05000	131
39.05833	131
39.06667	132
39.07500	135
39.08333	138
39.09167	140
39.10000	140
39.10833	140
39.11667	138
39.12500	138
39.13333	138
39.14167	139
39.15000	141
39.15833	142
39.16667	143
39.17500	144
39.18333	146
39.19167	148
39.20000	152
39.20833	155
39.21667	157
39.22500	156
39.23333	153
39.24167	148
39.25000	144
39.25833	142
39.26667	141
39.27500	141
39.28333	142
39.29167	143
39.30000	144
39.30833	145
39.31667	146
39.32500	146
39.33333	145
39.34167	144
39.35000	144
39.35833	145
39.36667	148
39.37500	151
39.38333	154
39.39167	155
39.40000	154
39.40833	153
39.41667	151
39.42500	150
39.43333	149
39.44167	148
39.45000	148
39.45833	147
39.46667	147
39.47500	148
39.48333	148
39.49167	147
39.50000	145
39.50833	141
39.51667	137
39.52500	136
39.53333	138
39.54167	141
39.55000	145
39.55833	149
39.56667	152
39.57500	155
39.58333	158
39.59167	157
39.60000	155
39.60833	152
39.61667	148
39.62500	145
39.63333	144
39.64167	146
39.65000	147
39.65833	147
39.66667	146
39.67500	145
39.68333	143
39.69167	141
39.70000	141
39.70833	143
39.71667	145
39.72500	147
39.73333	147
39.74167	146
39.75000	145
39.75833	144
39.76667	145
39.77500	146
39.78333	147
39.79167	147
39.80000	146
39.80833	145
39.81667	143
39.82500	142
39.83333	141
39.84167	140
39.85000	139
39.85833	136
39.86667	132
39.87500	128
39.88333	125
39.89167	122
39.90000	121
39.90833	121
39.91667	122
39.92500	124
39.93333	128
39.94167	131
39.95000	134
39.95833	137
39.96667	139
39.97500	142
39.98333	144
39.99167	147
40.00000	149
40.00833	149
40.01667	147
40.02500	145
40.03333	146
40.04167	148
40.05000	151
40.05833	152
40.06667	152
40.07500	151
40.08333	150
40.09167	153
40.10000	159
40.10833	165
40.11667	171
40.12500	176
40.13333	179
40.14167	180
40.15000	181
40.15833	183
40.16667	187
40.17500	192
40.18333	198
40.19167	206
40.20000	216
40.20833	227
40.21667	241
40.22500	255
40.23333	268
40.24167	281
40.25000	293
40.25833	305
40.26667	317
40.27500	332
40.28333	350
40.29167	372
40.30000	397
40.30833	423
40.31667	449
40.32500	472
40.33333	495
40.34167	518
40.35000	545
40.35833	575
40.36667	607
40.37500	643
40.38333	679
40.39167	715
40.40000	753
40.40833	792
40.41667	834
40.42500	876
40.43333	920
40.44167	964
40.45000	1011
40.45833	1060
40.46667	1110
40.47500	1165
40.48333	1221
40.49167	1279
40.50000	1340
40.50833	1402
40.51667	1468
40.52500	1534
40.53333	1602
40.54167	1670
40.55000	1739
40.55833	1811
40.56667	1884
40.57500	1962
40.58333	2042
40.59167	2123
40.60000	2207
40.60833	2290
40.61667	2375
40.62500	2460
40.63333	2547
40.64167	2634
40.65000	2723
40.65833	2814
40.66667	2905
40.67500	3000
40.68333	3094
40.69167	3189
40.70000	3289
40.70833	3391
40.71667	3487
40.72500	3577
40.73333	3668
40.74167	3758
40.75000	3846
40.75833	3934
40.76667	4017
40.77500	4105
40.78333	4200
40.79167	4292
40.80000	4374
40.80833	4450
40.81667	4526
40.82500	4601
40.83333	4677
40.84167	4753
40.85000	4824
40.85833	4896
40.86667	4965
40.87500	5026
40.88333	5080
40.89167	5129
40.90000	5177
40.90833	5221
40.91667	5264
40.92500	5305
40.93333	5340
40.94167	5370
40.95000	5397
40.95833	5421
40.96667	5442
40.97500	5461
40.98333	5476
40.99167	5488
41.00000	5495
41.00833	5498
41.01667	5498
41.02500	5493
41.03333	5482
41.04167	5465
41.05000	5444
41.05833	5420
41.06667	5395
41.07500	5368
41.08333	5339
41.09167	5307
41.10000	5268
41.10833	5226
41.11667	5183
41.12500	5138
41.13333	5089
41.14167	5038
41.15000	4984
41.15833	4926
41.16667	4870
41.17500	4810
41.18333	4746
41.19167	4680
41.20000	4617
41.20833	4552
41.21667	4481
41.22500	4407
41.23333	4328
41.24167	4242
41.25000	4157
41.25833	4079
41.26667	4004
41.27500	3926
41.28333	3846
41.29167	3762
41.30000	3675
41.30833	3590
41.31667	3506
41.32500	3426
41.33333	3348
41.34167	3272
41.35000	3199
41.35833	3125
41.36667	3051
41.37500	2974
41.38333	2898
41.39167	2821
41.40000	2744
41.40833	2671
41.41667	2598
41.42500	2528
41.43333	2457
41.44167	2388
41.45000	2322
41.45833	2258
41.46667	2196
41.47500	2133
41.48333	2071
41.49167	2008
41.50000	1945
41.50833	1881
41.51667	1816
41.52500	1755
41.53333	1697
41.54167	1642
41.55000	1591
41.55833	1544
41.56667	1500
41.57500	1458
41.58333	1417
41.59167	1376
41.60000	1332
41.60833	1288
41.61667	1241
41.62500	1197
41.63333	1156
41.64167	1117
41.65000	1081
41.65833	1045
41.66667	1011
41.67500	975
41.68333	941
41.69167	908
41.70000	877
41.70833	847
41.71667	817
41.72500	787
41.73333	759
41.74167	732
41.75000	709
41.75833	688
41.76667	668
41.77500	648
41.78333	627
41.79167	606
41.80000	586
41.80833	566
41.81667	547
41.82500	528
41.83333	510
41.84167	492
41.85000	476
41.85833	463
41.86667	452
41.87500	440
41.88333	428
41.89167	414
41.90000	399
41.90833	385
41.91667	371
41.92500	358
41.93333	347
41.94167	337
41.95000	329
41.95833	321
41.96667	315
41.97500	309
41.98333	303
41.99167	298
42.00000	291
42.00833	285
42.01667	278
42.02500	271
42.03333	263
42.04167	255
42.05000	247
42.05833	239
42.06667	231
42.07500	223
42.08333	216
42.09167	210
42.10000	206
42.10833	203
42.11667	201
42.12500	200
42.13333	198
42.14167	193
42.15000	187
42.15833	179
42.16667	171
42.17500	164
42.18333	158
42.19167	153
42.20000	149
42.20833	146
42.21667	143
42.22500	140
42.23333	136
42.24167	133
42.25000	132
42.25833	131
42.26667	130
42.27500	130
42.28333	131
42.29167	130
42.30000	129
42.30833	127
42.31667	125
42.32500	121
42.33333	116
42.34167	110
42.35000	104
42.35833	99
42.36667	96
42.37500	95
42.38333	94
42.39167	90
42.40000	84
42.40833	78
42.41667	70
42.42500	64
42.43333	59
42.44167	56
42.45000	56
42.45833	58
42.46667	61
42.47500	64
42.48333	66
42.49167	68
42.50000	67
42.50833	66
42.51667	64
42.52500	63
42.53333	62
42.54167	63
42.55000	64
42.55833	64
42.56667	61
42.57500	55
42.58333	48
42.59167	44
42.60000	42
42.60833	44
42.61667	47
42.62500	50
42.63333	53
42.64167	54
42.65000	54
42.65833	52
42.66667	51
42.67500	50
42.68333	52
42.69167	55
42.70000	60
42.70833	62
42.71667	62
42.72500	59
42.73333	55
42.74167	51
42.75000	47
42.75833	45
42.76667	45
42.77500	47
42.78333	50
42.79167	52
42.80000	53
42.80833	53
42.81667	52
42.82500	51
42.83333	53
42.84167	56
42.85000	59
42.85833	62
42.86667	63
42.87500	63
42.88333	61
42.89167	59
42.90000	57
42.90833	54
42.91667	53
42.92500	52
42.93333	51
42.94167	51
42.95000	50
42.95833	50
42.96667	50
42.97500	51
42.98333	53
42.99167	54
43.00000	55
43.00833	55
43.01667	55
43.02500	54
43.03333	51
43.04167	49
43.05000	49
43.05833	50
43.06667	53
43.07500	57
43.08333	61
43.09167	63
43.10000	64
43.10833	64
43.11667	63
43.12500	60
43.13333	55
43.14167	51
43.15000	50
43.15833	51
43.16667	55
43.17500	58
43.18333	60
43.19167	59
43.20000	56
43.20833	53
43.21667	51
43.22500	50
43.23333	52
43.24167	55
43.25000	58
43.25833	60
43.26667	59
43.27500	55
43.28333	50
43.29167	46
43.30000	44
43.30833	44
43.31667	45
43.32500	48
43.33333	50
43.34167	51
43.35000	51
43.35833	50
43.36667	47
43.37500	45
43.38333	44
43.39167	44
43.40000	47
43.40833	51
43.41667	54
43.42500	54
43.43333	52
43.44167	49
43.45000	45
43.45833	42
43.46667	39
43.47500	37
43.48333	36
43.49167	32
43.50000	28
43.50833	24
43.51667	21
43.52500	20
43.53333	23
43.54167	27
43.55000	30
43.55833	30
43.56667	27
43.57500	22
43.58333	18
43.59167	17
43.60000	18
43.60833	20
43.61667	23
43.62500	25
43.63333	25
43.64167	24
43.65000	22
43.65833	19
43.66667	16
43.67500	14
43.68333	13
43.69167	13
43.70000	15
43.70833	17
43.71667	18
43.72500	18
43.73333	16
43.74167	14
43.75000	14
43.75833	16
43.76667	21
43.77500	26
43.78333	32
43.79167	36
43.80000	39
43.80833	40
43.81667	38
43.82500	35
43.83333	31
43.84167	28
43.85000	24
43.85833	20
43.86667	16
43.87500	13
43.88333	11
43.89167	11
43.90000	11
43.90833	11
43.91667	8
43.92500	5
43.93333	3
43.94167	2
43.95000	4
43.95833	6
43.96667	9
43.97500	12
43.98333	14
43.99167	15
44.00000	16
44.00833	16
44.01667	16
44.02500	15
44.03333	14
44.04167	12
44.05000	10
44.05833	7
44.06667	3
44.07500	-1
44.08333	-3
44.09167	-3
44.10000	-2
44.10833	-0
44.11667	-0
44.12500	-1
44.13333	-2
44.14167	-3
44.15000	-1
44.15833	3
44.16667	6
44.17500	8
44.18333	8
44.19167	6
44.20000	3
44.20833	-1
44.21667	-6
44.22500	-11
44.23333	-17
44.24167	-21
44.25000	-22
44.25833	-19
44.26667	-13
44.27500	-5
44.28333	3
44.29167	8
44.30000	10
44.30833	10
44.31667	8
44.32500	6
44.33333	4
44.34167	1
44.35000	-3
44.35833	-6
44.36667	-9
44.37500	-9
44.38333	-7
44.39167	-7
44.40000	-8
44.40833	-10
44.41667	-10
44.42500	-7
44.43333	-2
44.44167	2
44.45000	5
44.45833	5
44.46667	1
44.47500	-5
44.48333	-11
44.49167	-17
44.50000	-22
44.50833	-25
44.51667	-25
44.52500	-25
44.53333	-24
44.54167	-22
44.55000	-20
44.55833	-17
44.56667	-15
44.57500	-13
44.58333	-15
44.59167	-18
44.60000	-22
44.60833	-24
44.61667	-24
44.62500	-22
44.63333	-19
44.64167	-16
44.65000	-14
44.65833	-12
44.66667	-10
44.67500	-8
44.68333	-6
44.69167	-6
44.70000	-8
44.70833	-12
44.71667	-16
44.72500	-19
44.73333	-22
44.74167	-24
44.75000	-23
44.75833	-21
44.76667	-19
44.77500	-17
44.78333	-16
44.79167	-17
44.80000	-18
44.80833	-17
44.81667	-16
44.82500	-14
44.83333	-15
44.84167	-16
44.85000	-19
44.85833	-21
44.86667	-22
44.87500	-21
44.88333	-17
44.89167	-14
44.90000	-12
44.90833	-12
44.91667	-14
44.92500	-16
44.93333	-14
44.94167	-11
44.95000	-7
44.95833	-2
44.96667	1
44.97500	2
44.98333	1
44.99167	1
45.00000	1
45.00833	0
45.01667	-2
45.02500	-4
45.03333	-5
45.04167	-5
45.05000	-4
45.05833	-3
45.06667	-2
45.07500	-1
45.08333	-1
45.09167	-1
45.10000	-1
45.10833	-1
45.11667	1
45.12500	3
45.13333	3
45.14167	1
45.15000	-4
45.15833	-9
45.16667	-12
45.17500	-13
45.18333	-12
45.19167	-10
45.20000	-6
45.20833	-3
45.21667	-2
45.22500	-2
45.23333	-5
45.24167	-9
45.25000	-13
45.25833	-15
45.26667	-15
45.27500	-13
45.28333	-10
45.29167	-6
45.30000	-2
45.30833	2
45.31667	5
45.32500	8
45.33333	10
45.34167	11
45.35000	11
45.35833	11
45.36667	11
45.37500	10
45.38333	11
45.39167	12
45.40000	14
45.40833	16
45.41667	18
45.42500	20
45.43333	21
45.44167	21
45.45000	22
45.45833	23
45.46667	24
45.47500	25
45.48333	27
45.49167	30
45.50000	33
45.50833	35
45.51667	36
45.52500	37
45.53333	38
45.54167	40
45.55000	43
45.55833	46
45.56667	48
45.57500	48
45.58333	47
45.59167	46
45.60000	46
45.60833	47
45.61667	50
45.62500	52
45.63333	54
45.64167	55
45.65000	54
45.65833	52
45.66667	52
45.67500	54
45.68333	57
45.69167	61
45.70000	65
45.70833	69
45.71667	71
45.72500	72
45.73333	74
45.74167	75
45.75000	75
45.75833	73
45.76667	72
45.77500	73
45.78333	76
45.79167	80
45.80000	85
45.80833	88
45.81667	89
45.82500	87
45.83333	84
45.84167	80
45.85000	76
45.85833	75
45.86667	76
45.87500	78
45.88333	80
45.89167	82
45.90000	82
45.90833	83
45.91667	85
45.92500	89
45.93333	93
45.94167	97
45.95000	100
45.95833	101
45.96667	99
45.97500	95
45.98333	90
45.99167	87
46.00000	86
46.00833	87
46.01667	92
46.02500	96
46.03333	101
46.04167	104
46.05000	105
46.05833	104
46.06667	101
46.07500	100
46.08333	99
46.09167	99
46.10000	101
46.10833	102
46.11667	103
46.12500	102
46.13333	101
46.14167	99
46.15000	96
46.15833	95
46.16667	93
46.17500	92
46.18333	90
46.19167	89
46.20000	88
46.20833	87
46.21667	88
46.22500	88
46.23333	88
46.24167	87
46.25000	85
46.25833	82
46.26667	80
46.27500	79
46.28333	79
46.29167	80
46.30000	82
46.30833	84
46.31667	86
46.32500	88
46.33333	87
46.34167	85
46.35000	80
46.35833	74
46.36667	70
46.37500	68
46.38333	67
46.39167	65
46.40000	63
46.40833	60
46.41667	57
46.42500	54
46.43333	53
46.44167	54
46.45000	55
46.45833	56
46.46667	57
46.47500	57
46.48333	56
46.49167	55
46.50000	54
46.50833	51
46.51667	47
46.52500	44
46.53333	44
46.54167	46
46.55000	48
46.55833	49
46.56667	48
46.57500	43
46.58333	36
46.59167	31
46.60000	26
46.60833	22
46.61667	18
46.62500	15
46.63333	13
46.64167	14
46.65000	16
46.65833	19
46.66667	19
46.67500	15
46.68333	10
46.69167	7
46.70000	6
46.70833	7
46.71667	8
46.72500	8
46.73333	6
46.74167	2
46.75000	-1
46.75833	-4
46.76667	-5
46.77500	-4
46.78333	-2
46.79167	-0
46.80000	1
46.80833	1
46.81667	1
46.82500	-1
46.83333	-3
46.84167	-5
46.85000	-7
46.85833	-10
46.86667	-12
46.87500	-14
46.88333	-15
46.89167	-14
46.90000	-14
46.90833	-13
46.91667	-14
46.92500	-16
46.93333	-17
46.94167	-18
46.95000	-18
46.95833	-16
46.96667	-15
46.97500	-16
46.98333	-17
46.99167	-19
47.00000	-21
47.00833	-21
47.01667	-19
47.02500	-16
47.03333	-16
47.04167	-17
47.05000	-21
47.05833	-26
47.06667	-29
47.07500	-30
47.08333	-28
47.09167	-25
47.10000	-22
47.10833	-20
47.11667	-21
47.12500	-22
47.13333	-23
47.14167	-22
47.15000	-20
47.15833	-18
47.16667	-16
47.17500	-18
47.18333	-20
47.19167	-23
47.20000	-25
47.20833	-25
47.21667	-24
47.22500	-22
47.23333	-21
47.24167	-22
47.25000	-24
47.25833	-26
47.26667	-27
47.27500	-27
47.28333	-26
47.29167	-25
47.30000	-26
47.30833	-30
47.31667	-35
47.32500	-39
47.33333	-40
47.34167	-37
47.35000	-31
47.35833	-24
47.36667	-19
47.37500	-17
47.38333	-20
47.39167	-24
47.40000	-30
47.40833	-33
47.41667	-33
47.42500	-31
47.43333	-29
47.44167	-27
47.45000	-27
47.45833	-29
47.46667	-33
47.47500	-36
47.48333	-39
47.49167	-41
47.50000	-43
47.50833	-45
47.51667	-45
47.52500	-45
47.53333	-43
47.54167	-41
47.55000	-40
47.55833	-40
47.56667	-41
47.57500	-43
47.58333	-44
47.59167	-45
47.60000	-43
47.60833	-42
47.61667	-39
47.62500	-37
47.63333	-33
47.64167	-30
47.65000	-26
47.65833	-23
47.66667	-22
47.67500	-24
47.68333	-28
47.69167	-31
47.70000	-33
47.70833	-35
47.71667	-37
47.72500	-39
47.73333	-42
47.74167	-46
47.75000	-47
47.75833	-46
47.76667	-43
47.77500	-39
47.78333	-35
47.79167	-31
47.80000	-30
47.80833	-29
47.81667	-29
47.82500	-30
47.83333	-33
47.84167	-38
47.85000	-43
47.85833	-48
47.86667	-51
47.87500	-52
47.88333	-51
47.89167	-51
47.90000	-50
47.90833	-50
47.91667	-48
47.92500	-46
47.93333	-44
47.94167	-43
47.95000	-42
47.95833	-41
47.96667	-39
47.97500	-36
47.98333	-33
47.99167	-31
48.00000	-30
48.00833	-29
48.01667	-29
48.02500	-29
48.03333	-30
48.04167	-32
48.05000	-35
48.05833	-39
48.06667	-41
48.07500	-41
48.08333	-41
48.09167	-39
48.10000	-38
48.10833	-37
48.11667	-38
48.12500	-39
48.13333	-39
48.14167	-38
48.15000	-38
48.15833	-37
48.16667	-38
48.17500	-40
48.18333	-42
48.19167	-42
48.20000	-40
48.20833	-39
48.21667	-38
48.22500	-39
48.23333	-39
48.24167	-39
48.25000	-37
48.25833	-35
48.26667	-34
48.27500	-35
48.28333	-37
48.29167	-40
48.30000	-44
48.30833	-46
48.31667	-49
48.32500	-50
48.33333	-52
48.34167	-54
48.35000	-57
48.35833	-59
48.36667	-60
48.37500	-57
48.38333	-53
48.39167	-48
48.40000	-43
48.40833	-38
48.41667	-34
48.42500	-29
48.43333	-26
48.44167	-24
48.45000	-24
48.45833	-28
48.46667	-34
48.47500	-41
48.48333	-48
48.49167	-53
48.50000	-57
48.50833	-59
48.51667	-59
48.52500	-56
48.53333	-53
48.54167	-48
48.55000	-44
48.55833	-39
48.56667	-37
48.57500	-39
48.58333	-44
48.59167	-49
48.60000	-53
48.60833	-56
48.61667	-57
48.62500	-57
48.63333	-58
48.64167	-58
48.65000	-57
48.65833	-53
48.66667	-50
48.67500	-47
48.68333	-47
48.69167	-49
48.70000	-53
48.70833	-56
48.71667	-57
48.72500	-56
48.73333	-56
48.74167	-56
48.75000	-57
48.75833	-59
48.76667	-60
48.77500	-60
48.78333	-58
48.79167	-55
48.80000	-52
48.80833	-49
48.81667	-49
48.82500	-49
48.83333	-50
48.84167	-49
48.85000	-48
48.85833	-47
48.86667	-46
48.87500	-45
48.88333	-43
48.89167	-40
48.90000	-38
48.90833	-37
48.91667	-38
48.92500	-41
48.93333	-45
48.94167	-49
48.95000	-55
48.95833	-60
48.96667	-64
48.97500	-66
48.98333	-65
48.99167	-62
49.00000	-58
49.00833	-53
49.01667	-49
49.02500	-46
49.03333	-45
49.04167	-47
49.05000	-50
49.05833	-53
49.06667	-56
49.07500	-55
49.08333	-53
49.09167	-50
49.10000	-47
49.10833	-44
49.11667	-44
49.12500	-44
49.13333	-44
49.14167	-42
49.15000	-41
49.15833	-41
49.16667	-43
49.17500	-46
49.18333	-48
49.19167	-49
49.20000	-48
49.20833	-47
49.21667	-48
49.22500	-50
49.23333	-51
49.24167	-52
49.25000	-51
49.25833	-48
49.26667	-47
49.27500	-47
49.28333	-49
49.29167	-52
49.30000	-54
49.30833	-55
49.31667	-56
49.32500	-55
49.33333	-55
49.34167	-55
49.35000	-52
49.35833	-49
49.36667	-46
49.37500	-45
49.38333	-45
49.39167	-45
49.40000	-46
49.40833	-46
49.41667	-46
49.42500	-48
49.43333	-51
49.44167	-56
49.45000	-58
49.45833	-57
49.46667	-55
49.47500	-53
49.48333	-51
49.49167	-53
49.50000	-56
49.50833	-60
49.51667	-63
49.52500	-66
49.53333	-68
49.54167	-69
49.55000	-69
49.55833	-67
49.56667	-64
49.57500	-60
49.58333	-58
49.59167	-56
49.60000	-56
49.60833	-57
49.61667	-59
49.62500	-61
49.63333	-62
49.64167	-62
49.65000	-62
49.65833	-61
49.66667	-61
49.67500	-61
49.68333	-60
49.69167	-59
49.70000	-57
49.70833	-57
49.71667	-58
49.72500	-60
49.73333	-62
49.74167	-63
49.75000	-62
49.75833	-59
49.76667	-57
49.77500	-55
49.78333	-56
49.79167	-57
49.80000	-57
49.80833	-57
49.81667	-55
49.82500	-53
49.83333	-54
49.84167	-56
49.85000	-58
49.85833	-59
49.86667	-59
49.87500	-58
49.88333	-55
49.89167	-52
49.90000	-49
49.90833	-46
49.91667	-46
49.92500	-47
49.93333	-50
49.94167	-53
49.95000	-56
49.95833	-57
49.96667	-57
49.97500	-58
49.98333	-58
49.99167	-59
50.00000	-59
50.00833	-57
50.01667	-54
50.02500	-50
50.03333	-46
50.04167	-43
50.05000	-40
50.05833	-37
50.06667	-33
50.07500	-29
50.08333	-24
50.09167	-21
50.10000	-19
50.10833	-17
50.11667	-18
50.12500	-18
50.13333	-19
50.14167	-20
50.15000	-20
50.15833	-20
50.16667	-20
50.17500	-19
50.18333	-20
50.19167	-19
50.20000	-17
50.20833	-12
50.21667	-6
50.22500	2
50.23333	9
50.24167	16
50.25000	23
50.25833	29
50.26667	35
50.27500	40
50.28333	45
50.29167	48
50.30000	50
50.30833	53
50.31667	58
50.32500	64
50.33333	71
50.34167	78
50.35000	85
50.35833	91
50.36667	96
50.37500	101
50.38333	108
50.39167	116
50.40000	127
50.40833	137
50.41667	147
50.42500	156
50.43333	167
50.44167	177
50.45000	189
50.45833	201
50.46667	211
50.47500	220
50.48333	228
50.49167	236
50.50000	245
50.50833	254
50.51667	264
50.52500	274
50.53333	284
50.54167	294
50.55000	305
50.55833	316
50.56667	329
50.57500	342
50.58333	356
50.59167	370
50.60000	385
50.60833	400
50.61667	414
50.62500	428
50.63333	441
50.64167	455
50.65000	471
50.65833	488
50.66667	505
50.67500	522
50.68333	538
50.69167	554
50.70000	570
50.70833	586
50.71667	605
50.72500	623
50.73333	641
50.74167	658
50.75000	674
50.75833	690
50.76667	705
50.77500	719
50.78333	732
50.79167	744
50.80000	757
50.80833	769
50.81667	783
50.82500	797
50.83333	814
50.84167	831
50.85000	847
50.85833	862
50.86667	875
50.87500	887
50.88333	899
50.89167	913
50.90000	927
50.90833	943
50.91667	959
50.92500	974
50.93333	987
50.94167	998
50.95000	1007
50.95833	1016
50.96667	1025
50.97500	1034
50.98333	1044
50.99167	1054
51.00000	1064
51.00833	1073
51.01667	1083
51.02500	1092
51.03333	1102
51.04167	1110
51.05000	1117
51.05833	1123
51.06667	1127
51.07500	1130
51.08333	1135
51.09167	1141
51.10000	1148
51.10833	1154
51.11667	1158
51.12500	1160
51.13333	1160
51.14167	1158
51.15000	1156
51.15833	1153
51.16667	1151
51.17500	1149
51.18333	1149
51.19167	1149
51.20000	1149
51.20833	1149
51.21667	1147
51.22500	1144
51.23333	1142
51.24167	1139
51.25000	1136
51.25833	1132
51.26667	1127
51.27500	1120
51.28333	1112
51.29167	1104
51.30000	1097
51.30833	1088
51.31667	1078
51.32500	1067
51.33333	1055
51.34167	1043
51.35000	1030
51.35833	1018
51.36667	1006
51.37500	995
51.38333	984
51.39167	972
51.40000	959
51.40833	947
51.41667	935
51.42500	923
51.43333	911
51.44167	899
51.45000	888
51.45833	877
51.46667	867
51.47500	858
51.48333	848
51.49167	835
51.50000	819
51.50833	803
51.51667	786
51.52500	769
51.53333	753
51.54167	737
51.55000	721
51.55833	706
51.56667	691
51.57500	677
51.58333	663
51.59167	650
51.60000	637
51.60833	624
51.61667	611
51.62500	598
51.63333	585
51.64167	573
51.65000	561
51.65833	549
51.66667	537
51.67500	524
51.68333	512
51.69167	498
51.70000	483
51.70833	467
51.71667	450
51.72500	434
51.73333	422
51.74167	412
51.75000	401
51.75833	390
51.76667	380
51.77500	369
51.78333	359
51.79167	350
51.80000	343
51.80833	335
51.81667	326
51.82500	315
51.83333	304
51.84167	293
51.85000	283
51.85833	276
51.86667	270
51.87500	267
51.88333	265
51.89167	259
51.90000	251
51.90833	240
51.91667	229
51.92500	218
51.93333	211
51.94167	207
51.95000	204
51.95833	202
51.96667	197
51.97500	191
51.98333	184
51.99167	174
52.00000	164
52.00833	154
52.01667	144
52.02500	135
52.03333	128
52.04167	121
52.05000	116
52.05833	111
52.06667	107
52.07500	103
52.08333	101
52.09167	98
52.10000	96
52.10833	94
52.11667	92
52.12500	90
52.13333	85
52.14167	79
52.15000	72
52.15833	66
52.16667	60
52.17500	55
52.18333	51
52.19167	48
52.20000	46
52.20833	44
52.21667	43
52.22500	42
52.23333	40
52.24167	37
52.25000	33
52.25833	29
52.26667	25
52.27500	20
52.28333	16
52.29167	13
52.30000	11
52.30833	9
52.31667	8
52.32500	8
52.33333	8
52.34167	8
52.35000	8
52.35833	9
52.36667	8
52.37500	4
52.38333	-2
52.39167	-8
52.40000	-13
52.40833	-16
52.41667	-17
52.42500	-17
52.43333	-15
52.44167	-14
52.45000	-14
52.45833	-15
52.46667	-18
52.47500	-20
52.48333	-20
52.49167	-19
52.50000	-16
52.50833	-14
52.51667	-16
52.52500	-21
52.53333	-26
52.54167	-32
52.55000	-36
52.55833	-39
52.56667	-41
52.57500	-43
52.58333	-45
52.59167	-50
52.60000	-55
52.60833	-59
52.61667	-60
52.62500	-58
52.63333	-53
52.64167	-46
52.65000	-42
52.65833	-38
52.66667	-37
52.67500	-36
52.68333	-36
52.69167	-36
52.70000	-34
52.70833	-32
52.71667	-29
52.72500	-27
52.73333	-28
52.74167	-30
52.75000	-35
52.75833	-40
52.76667	-45
52.77500	-48
52.78333	-49
52.79167	-49
52.80000	-48
52.80833	-47
52.81667	-47
52.82500	-47
52.83333	-45
52.84167	-44
52.85000	-43
52.85833	-43
52.86667	-45
52.87500	-48
52.88333	-52
52.89167	-57
52.90000	-60
52.90833	-62
52.91667	-63
52.92500	-62
52.93333	-61
52.94167	-59
52.95000	-58
52.95833	-58
52.96667	-59
52.97500	-59
52.98333	-58
52.99167	-57
53.00000	-56
53.00833	-54
53.01667	-50
53.02500	-47
53.03333	-44
53.04167	-43
53.05000	-44
53.05833	-48
53.06667	-52
53.07500	-55
53.08333	-57
53.09167	-58
53.10000	-58
53.10833	-58
53.11667	-58
53.12500	-59
53.13333	-59
53.14167	-60
53.15000	-60
53.15833	-61
53.16667	-63
53.17500	-67
53.18333	-70
53.19167	-72
53.20000	-72
53.20833	-70
53.21667	-66
53.22500	-61
53.23333	-57
53.24167	-54
53.25000	-52
53.25833	-52
53.26667	-54
53.27500	-57
53.28333	-61
53.29167	-65
53.30000	-69
53.30833	-72
53.31667	-74
53.32500	-74
53.33333	-71
53.34167	-67
53.35000	-62
53.35833	-57
53.36667	-53
53.37500	-50
53.38333	-48
53.39167	-49
53.40000	-52
53.40833	-56
53.41667	-61
53.42500	-66
53.43333	-72
53.44167	-77
53.45000	-80
53.45833	-80
53.46667	-77
53.47500	-72
53.48333	-67
53.49167	-62
53.50000	-60
53.50833	-58
53.51667	-57
53.52500	-57
53.53333	-57
53.54167	-56
53.55000	-54
53.55833	-53
53.56667	-52
53.57500	-54
53.58333	-57
53.59167	-59
53.60000	-61
53.60833	-63
53.61667	-63
53.62500	-63
53.63333	-64
53.64167	-67
53.65000	-69
53.65833	-69
53.66667	-68
53.67500	-66
53.68333	-64
53.69167	-64
53.70000	-67
53.70833	-70
53.71667	-74
53.72500	-76
53.73333	-76
53.74167	-74
53.75000	-72
53.75833	-70
53.76667	-69
53.77500	-68
53.78333	-67
53.79167	-67
53.80000	-68
53.80833	-70
53.81667	-73
53.82500	-76
53.83333	-78
53.84167	-78
53.85000	-77
53.85833	-75
53.86667	-73
53.87500	-71
53.88333	-70
53.89167	-72
53.90000	-75
53.90833	-79
53.91667	-82
53.92500	-83
53.93333	-80
53.94167	-76
53.95000	-73
53.95833	-70
53.96667	-67
53.97500	-66
53.98333	-64
53.99167	-61
54.00000	-58
54.00833	-54
54.01667	-51
54.02500	-47
54.03333	-44
54.04167	-41
54.05000	-40
54.05833	-40
54.06667	-42
54.07500	-46
54.08333	-49
54.09167	-51
54.10000	-53
54.10833	-54
54.11667	-53
54.12500	-51
54.13333	-50
54.14167	-50
54.15000	-51
54.15833	-53
54.16667	-55
54.17500	-57
54.18333	-56
54.19167	-53
54.20000	-49
54.20833	-45
54.21667	-43
54.22500	-42
54.23333	-42
54.24167	-43
54.25000	-43
54.25833	-44
54.26667	-45
54.27500	-44
54.28333	-42
54.29167	-38
54.30000	-32
54.30833	-28
54.31667	-26
54.32500	-26
54.33333	-28
54.34167	-31
54.35000	-34
54.35833	-38
54.36667	-40
54.37500	-39
54.38333	-36
54.39167	-33
54.40000	-28
54.40833	-23
54.41667	-17
54.42500	-10
54.43333	-4
54.44167	3
54.45000	7
54.45833	9
54.46667	9
54.47500	7
54.48333	6
54.49167	4
54.50000	2
54.50833	1
54.51667	1
54.52500	4
54.53333	8
54.54167	13
54.55000	17
54.55833	19
54.56667	19
54.57500	17
54.58333	15
54.59167	13
54.60000	13
54.60833	13
54.61667	13
54.62500	13
54.63333	14
54.64167	16
54.65000	20
54.65833	25
54.66667	32
54.67500	38
54.68333	43
54.69167	46
54.70000	47
54.70833	47
54.71667	47
54.72500	48
54.73333	51
54.74167	54
54.75000	58
54.75833	62
54.76667	66
54.77500	69
54.78333	73
54.79167	77
54.80000	81
54.80833	84
54.81667	86
54.82500	88
54.83333	89
54.84167	90
54.85000	92
54.85833	96
54.86667	101
54.87500	105
54.88333	110
54.89167	112
54.90000	113
54.90833	113
54.91667	113
54.92500	114
54.93333	116
54.94167	120
54.95000	125
54.95833	132
54.96667	137
54.97500	142
54.98333	144
54.99167	145
55.00000	144
55.00833	146
55.01667	151
55.02500	156
55.03333	159
55.04167	161
55.05000	162
55.05833	162
55.06667	164
55.07500	168
55.08333	174
55.09167	181
55.10000	187
55.10833	191
55.11667	193
55.12500	194
55.13333	194
55.14167	195
55.15000	197
55.15833	202
55.16667	207
55.17500	210
55.18333	213
55.19167	213
55.20000	212
55.20833	210
55.21667	210
55.22500	211
55.23333	213
55.24167	214
55.25000	215
55.25833	216
55.26667	218
55.27500	220
55.28333	223
55.29167	225
55.30000	226
55.30833	227
55.31667	228
55.32500	230
55.33333	233
55.34167	237
55.35000	242
55.35833	247
55.36667	252
55.37500	256
55.38333	258
55.39167	258
55.40000	258
55.40833	258
55.41667	259
55.42500	260
55.43333	259
55.44167	258
55.45000	256
55.45833	255
55.46667	257
55.47500	262
55.48333	267
55.49167	273
55.50000	278
55.50833	283
55.51667	287
55.52500	289
55.53333	290
55.54167	289
55.55000	288
55.55833	287
55.56667	286
55.57500	287
55.58333	288
55.59167	291
55.60000	294
55.60833	296
55.61667	299
55.62500	299
55.63333	298
55.64167	294
55.65000	290
55.65833	288
55.66667	285
55.67500	283
55.68333	282
55.69167	280
55.70000	279
55.70833	279
55.71667	282
55.72500	284
55.73333	285
55.74167	284
55.75000	283
55.75833	282
55.76667	282
55.77500	283
55.78333	283
55.79167	282
55.80000	279
55.80833	277
55.81667	277
55.82500	278
55.83333	277
55.84167	275
55.85000	272
55.85833	269
55.86667	267
55.87500	268
55.88333	270
55.89167	271
55.90000	272
55.90833	272
55.91667	273
55.92500	274
55.93333	274
55.94167	274
55.95000	271
55.95833	268
55.96667	266
55.97500	266
55.98333	268
55.99167	270
56.00000	271
56.00833	271
56.01667	270
56.02500	268
56.03333	267
56.04167	265
56.05000	263
56.05833	260
56.06667	255
56.07500	250
56.08333	244
56.09167	240
56.10000	236
56.10833	234
56.11667	234
56.12500	235
56.13333	235
56.14167	236
56.15000	235
56.15833	234
56.16667	231
56.17500	227
56.18333	223
56.19167	219
56.20000	217
56.20833	215
56.21667	214
56.22500	213
56.23333	212
56.24167	210
56.25000	208
56.25833	207
56.26667	207
56.27500	208
56.28333	210
56.29167	210
56.30000	210
56.30833	209
56.31667	208
56.32500	208
56.33333	205
56.34167	200
56.35000	194
56.35833	186
56.36667	180
56.37500	177
56.38333	178
56.39167	181
56.40000	184
56.40833	185
56.41667	180
56.42500	173
56.43333	166
56.44167	162
56.45000	162
56.45833	165
56.46667	168
56.47500	170
56.48333	169
56.49167	168
56.50000	166
56.50833	165
56.51667	164
56.52500	165
56.53333	165
56.54167	164
56.55000	162
56.55833	159
56.56667	156
56.57500	156
56.58333	157
56.59167	157
56.60000	157
56.60833	156
56.61667	152
56.62500	149
56.63333	147
56.64167	148
56.65000	148
56.65833	146
56.66667	143
56.67500	139
56.68333	136
56.69167	134
56.70000	134
56.70833	136
56.71667	137
56.72500	137
56.73333	135
56.74167	130
56.75000	125
56.75833	121
56.76667	118
56.77500	115
56.78333	111
56.79167	106
56.80000	101
56.80833	97
56.81667	95
56.82500	95
56.83333	95
56.84167	95
56.85000	94
56.85833	93
56.86667	93
56.87500	95
56.88333	99
56.89167	102
56.90000	104
56.90833	103
56.91667	101
56.92500	97
56.93333	93
56.94167	89
56.95000	86
56.95833	82
56.96667	77
56.97500	72
56.98333	68
56.99167	65
57.00000	63
57.00833	63
57.01667	64
57.02500	64
57.03333	63
57.04167	61
57.05000	58
57.05833	55
57.06667	53
57.07500	52
57.08333	51
57.09167	51
57.10000	52
57.10833	50
57.11667	47
57.12500	43
57.13333	40
57.14167	39
57.15000	39
57.15833	38
57.16667	36
57.17500	33
57.18333	31
57.19167	31
57.20000	32
57.20833	34
57.21667	35
57.22500	35
57.23333	35
57.24167	36
57.25000	36
57.25833	36
57.26667	35
57.27500	35
57.28333	36
57.29167	39
57.30000	43
57.30833	45
57.31667	46
57.32500	44
57.33333	41
57.34167	36
57.35000	32
57.35833	30
57.36667	29
57.37500	27
57.38333	24
57.39167	21
57.40000	18
57.40833	16
57.41667	16
57.42500	16
57.43333	16
57.44167	13
57.45000	9
57.45833	4
57.46667	1
57.47500	0
57.48333	2
57.49167	7
57.50000	11
57.50833	15
57.51667	16
57.52500	15
57.53333	13
57.54167	11
57.55000	9
57.55833	7
57.56667	7
57.57500	8
57.58333	9
57.59167	10
57.60000	9
57.60833	7
57.61667	5
57.62500	3
57.63333	5
57.64167	7
57.65000	10
57.65833	13
57.66667	14
57.67500	14
57.68333	13
57.69167	13
57.70000	14
57.70833	14
57.71667	12
57.72500	8
57.73333	3
57.74167	-2
57.75000	-6
57.75833	-8
57.76667	-9
57.77500	-11
57.78333	-13
57.79167	-15
57.80000	-15
57.80833	-14
57.81667	-12
57.82500	-9
57.83333	-7
57.84167	-7
57.85000	-8
57.85833	-8
57.86667	-9
57.87500	-13
57.88333	-17
57.89167	-20
57.90000	-21
57.90833	-20
57.91667	-17
57.92500	-13
57.93333	-11
57.94167	-11
57.95000	-10
57.95833	-9
57.96667	-8
57.97500	-7
57.98333	-8
57.99167	-10
58.00000	-13
58.00833	-15
58.01667	-17
58.02500	-18
58.03333	-19
58.04167	-19
58.05000	-17
58.05833	-15
58.06667	-13
58.07500	-12
58.08333	-12
58.09167	-13
58.10000	-13
58.10833	-13
58.11667	-13
58.12500	-11
58.13333	-10
58.14167	-9
58.15000	-10
58.15833	-13
58.16667	-17
58.17500	-21
58.18333	-24
58.19167	-25
58.20000	-24
58.20833	-22
58.21667	-20
58.22500	-17
58.23333	-13
58.24167	-9
58.25000	-8
58.25833	-9
58.26667	-12
58.27500	-16
58.28333	-20
58.29167	-23
58.30000	-25
58.30833	-25
58.31667	-27
58.32500	-28
58.33333	-29
58.34167	-28
58.35000	-26
58.35833	-25
58.36667	-24
58.37500	-25
58.38333	-27
58.39167	-30
58.40000	-33
58.40833	-36
58.41667	-39
58.42500	-42
58.43333	-44
58.44167	-45
58.45000	-46
58.45833	-46
58.46667	-45
58.47500	-44
58.48333	-44
58.49167	-44
58.50000	-44
58.50833	-45
58.51667	-46
58.52500	-46
58.53333	-45
58.54167	-44
58.55000	-44
58.55833	-43
58.56667	-43
58.57500	-43
58.58333	-43
58.59167	-42
58.60000	-39
58.60833	-38
58.61667	-38
58.62500	-40
58.63333	-42
58.64167	-45
58.65000	-45
58.65833	-44
58.66667	-41
58.67500	-38
58.68333	-35
58.69167	-34
58.70000	-34
58.70833	-35
58.71667	-37
58.72500	-39
58.73333	-41
58.74167	-43
58.75000	-44
58.75833	-42
58.76667	-40
58.77500	-37
58.78333	-35
58.79167	-35
58.80000	-37
58.80833	-40
58.81667	-42
58.82500	-45
58.83333	-47
58.84167	-48
58.85000	-49
58.85833	-51
58.86667	-54
58.87500	-57
58.88333	-60
58.89167	-62
58.90000	-64
58.90833	-65
58.91667	-63
58.92500	-62
58.93333	-61
58.94167	-61
58.95000	-61
58.95833	-61
58.96667	-61
58.97500	-61
58.98333	-63
58.99167	-65
59.00000	-68
59.00833	-70
59.01667	-69
59.02500	-65
59.03333	-61
59.04167	-56
59.05000	-52
59.05833	-50
59.06667	-49
59.07500	-50
59.08333	-52
59.09167	-56
59.10000	-60
59.10833	-62
59.11667	-61
59.12500	-60
59.13333	-60
59.14167	-61
59.15000	-64
59.15833	-67
59.16667	-67
59.17500	-63
59.18333	-57
59.19167	-52
59.20000	-48
59.20833	-45
59.21667	-45
59.22500	-46
59.23333	-48
59.24167	-50
59.25000	-52
59.25833	-52
59.26667	-51
59.27500	-49
59.28333	-45
59.29167	-43
59.30000	-41
59.30833	-41
59.31667	-43
59.32500	-47
59.33333	-51
59.34167	-54
59.35000	-56
59.35833	-54
59.36667	-51
59.37500	-49
59.38333	-47
59.39167	-46
59.40000	-47
59.40833	-50
59.41667	-54
59.42500	-59
59.43333	-61
59.44167	-61
59.45000	-58
59.45833	-53
59.46667	-50
59.47500	-48
59.48333	-49
59.49167	-51
59.50000	-54
59.50833	-56
59.51667	-56
59.52500	-54
59.53333	-51
59.54167	-49
59.55000	-50
59.55833	-55
59.56667	-60
59.57500	-64
59.58333	-68
59.59167	-71
59.60000	-73
59.60833	-75
59.61667	-75
59.62500	-74
59.63333	-72
59.64167	-69
59.65000	-69
59.65833	-71
59.66667	-73
59.67500	-74
59.68333	-73
59.69167	-71
59.70000	-68
59.70833	-65
59.71667	-64
59.72500	-64
59.73333	-62
59.74167	-59
59.75000	-58
59.75833	-58
59.76667	-59
59.77500	-62
59.78333	-64
59.79167	-67
59.80000	-69
59.80833	-69
59.81667	-68
59.82500	-64
59.83333	-58
59.84167	-53
59.85000	-51
59.85833	-53
59.86667	-56
59.87500	-58
59.88333	-59
59.89167	-58
59.90000	-56
59.90833	-56
59.91667	-57
59.92500	-60
59.93333	-61
59.94167	-62
59.95000	-62
59.95833	-62
59.96667	-61
59.97500	-61
59.98333	-62
59.99167	-62
60.00000	-61

[LC Chromatogram(Detector A-Ch2)]
Interval(msec)	500
# of Points	7201
Start Time(min)	0.000
End Time(min)	60.000
Intensity Units	mV
Intensity Multiplier	0.001
Wavelength(nm)	230
R.Time (min)	Intensity
0.00000	-3
0.00833	-3
0.01667	-2
0.02500	-2
0.03333	1
0.04167	5
0.05000	10
0.05833	13
0.06667	15
0.07500	15
0.08333	14
0.09167	11
0.10000	10
0.10833	9
0.11667	10
0.12500	9
0.13333	8
0.14167	7
0.15000	8
0.15833	10
0.16667	14
0.17500	16
0.18333	16
0.19167	14
0.20000	12
0.20833	9
0.21667	7
0.22500	7
0.23333	8
0.24167	8
0.25000	8
0.25833	7
0.26667	7
0.27500	9
0.28333	13
0.29167	17
0.30000	20
0.30833	22
0.31667	23
0.32500	21
0.33333	20
0.34167	18
0.35000	18
0.35833	18
0.36667	17
0.37500	15
0.38333	12
0.39167	9
0.40000	8
0.40833	8
0.41667	9
0.42500	11
0.43333	12
0.44167	13
0.45000	12
0.45833	11
0.46667	9
0.47500	8
0.48333	7
0.49167	7
0.50000	8
0.50833	9
0.51667	9
0.52500	7
0.53333	5
0.54167	3
0.55000	2
0.55833	2
0.56667	3
0.57500	4
0.58333	5
0.59167	6
0.60000	7
0.60833	9
0.61667	11
0.62500	12
0.63333	11
0.64167	9
0.65000	6
0.65833	3
0.66667	-1
0.67500	-3
0.68333	-3
0.69167	-3
0.70000	-3
0.70833	-4
0.71667	-6
0.72500	-6
0.73333	-4
0.74167	-2
0.75000	1
0.75833	3
0.76667	4
0.77500	4
0.78333	5
0.79167	5
0.80000	6
0.80833	7
0.81667	7
0.82500	8
0.83333	8
0.84167	7
0.85000	5
0.85833	3
0.86667	3
0.87500	3
0.88333	2
0.89167	-0
0.90000	-3
0.90833	-5
0.91667	-6
0.92500	-4
0.93333	-1
0.94167	1
0.95000	3
0.95833	5
0.96667	6
0.97500	8
0.98333	8
0.99167	8
1.00000	7
1.00833	5
1.01667	3
1.02500	-0
1.03333	-4
1.04167	-7
1.05000	-11
1.05833	-13
1.06667	-12
1.07500	-9
1.08333	-5
1.09167	-2
1.10000	1
1.10833	2
1.11667	2
1.12500	1
1.13333	-0
1.14167	0
1.15000	1
1.15833	3
1.16667	5
1.17500	6
1.18333	6
1.19167	5
1.20000	3
1.20833	2
1.21667	2
1.22500	3
1.23333	4
1.24167	6
1.25000	6
1.25833	6
1.26667	6
1.27500	6
1.28333	6
1.29167	6
1.30000	8
1.30833	9
1.31667	10
1.32500	11
1.33333	11
1.34167	11
1.35000	10
1.35833	8
1.36667	6
1.37500	4
1.38333	1
1.39167	-1
1.40000	-2
1.40833	-3
1.41667	-4
1.42500	-5
1.43333	-5
1.44167	-3
1.45000	1
1.45833	5
1.46667	8
1.47500	11
1.48333	12
1.49167	11
1.50000	9
1.50833	5
1.51667	1
1.52500	1
1.53333	2
1.54167	6
1.55000	11
1.55833	15
1.56667	16
1.57500	15
1.58333	13
1.59167	10
1.60000	8
1.60833	6
1.61667	4
1.62500	2
1.63333	1
1.64167	-0
1.65000	-1
1.65833	-1
1.66667	0
1.67500	2
1.68333	5
1.69167	8
1.70000	12
1.70833	14
1.71667	16
1.72500	15
1.73333	13
1.74167	11
1.75000	10
1.75833	10
1.76667	13
1.77500	17
1.78333	19
1.79167	21
1.80000	21
1.80833	19
1.81667	16
1.82500	13
1.83333	11
1.84167	10
1.85000	11
1.85833	14
1.86667	17
1.87500	21
1.88333	23
1.89167	25
1.90000	26
1.90833	26
1.91667	26
1.92500	27
1.93333	28
1.94167	29
1.95000	31
1.95833	32
1.96667	33
1.97500	32
1.98333	30
1.99167	27
2.00000	25
2.00833	23
2.01667	23
2.02500	23
2.03333	24
2.04167	27
2.05000	30
2.05833	35
2.06667	38
2.07500	41
2.08333	43
2.09167	45
2.10000	45
2.10833	45
2.11667	46
2.12500	48
2.13333	51
2.14167	53
2.15000	53
2.15833	51
2.16667	49
2.17500	47
2.18333	47
2.19167	50
2.20000	52
2.20833	54
2.21667	55
2.22500	55
2.23333	55
2.24167	56
2.25000	59
2.25833	64
2.26667	71
2.27500	78
2.28333	83
2.29167	87
2.30000	88
2.30833	86
2.31667	83
2.32500	81
2.33333	79
2.34167	80
2.35000	84
2.35833	89
2.36667	95
2.37500	100
2.38333	105
2.39167	109
2.40000	112
2.40833	115
2.41667	117
2.42500	118
2.43333	118
2.44167	119
2.45000	120
2.45833	122
2.46667	123
2.47500	124
2.48333	124
2.49167	124
2.50000	125
2.50833	128
2.51667	134
2.52500	140
2.53333	146
2.54167	151
2.55000	155
2.55833	159
2.56667	163
2.57500	168
2.58333	173
2.59167	178
2.60000	181
2.60833	183
2.61667	185
2.62500	186
2.63333	189
2.64167	191
2.65000	193
2.65833	195
2.66667	195
2.67500	195
2.68333	196
2.69167	198
2.70000	202
2.70833	207
2.71667	212
2.72500	216
2.73333	219
2.74167	220
2.75000	221
2.75833	223
2.76667	227
2.77500	231
2.78333	235
2.79167	239
2.80000	242
2.80833	246
2.81667	251
2.82500	257
2.83333	263
2.84167	266
2.85000	267
2.85833	267
2.86667	265
2.87500	264
2.88333	264
2.89167	267
2.90000	271
2.90833	275
2.91667	279
2.92500	284
2.93333	287
2.94167	291
2.95000	294
2.95833	296
2.96667	298
2.97500	300
2.98333	302
2.99167	304
3.00000	306
3.00833	309
3.01667	310
3.02500	310
3.03333	311
3.04167	312
3.05000	316
3.05833	320
3.06667	324
3.07500	328
3.08333	331
3.09167	334
3.10000	335
3.10833	336
3.11667	337
3.12500	335
3.13333	334
3.14167	333
3.15000	334
3.15833	335
3.16667	335
3.17500	335
3.18333	336
3.19167	337
3.20000	339
3.20833	341
3.21667	343
3.22500	345
3.23333	347
3.24167	348
3.25000	348
3.25833	347
3.26667	345
3.27500	343
3.28333	341
3.29167	341
3.30000	343
3.30833	346
3.31667	349
3.32500	353
3.33333	355
3.34167	357
3.35000	358
3.35833	357
3.36667	355
3.37500	353
3.38333	351
3.39167	349
3.40000	347
3.40833	345
3.41667	342
3.42500	339
3.43333	337
3.44167	337
3.45000	339
3.45833	342
3.46667	345
3.47500	347
3.48333	346
3.49167	343
3.50000	339
3.50833	335
3.51667	331
3.52500	328
3.53333	327
3.54167	325
3.55000	324
3.55833	323
3.56667	323
3.57500	322
3.58333	322
3.59167	321
3.60000	320
3.60833	319
3.61667	318
3.62500	319
3.63333	320
3.64167	319
3.65000	317
3.65833	313
3.66667	308
3.67500	302
3.68333	298
3.69167	295
3.70000	293
3.70833	292
3.71667	293
3.72500	295
3.73333	296
3.74167	297
3.75000	297
3.75833	293
3.76667	288
3.77500	282
3.78333	277
3.79167	272
3.80000	269
3.80833	268
3.81667	266
3.82500	264
3.83333	261
3.84167	259
3.85000	257
3.85833	256
3.86667	255
3.87500	255
3.88333	254
3.89167	252
3.90000	251
3.90833	249
3.91667	246
3.92500	242
3.93333	238
3.94167	234
3.95000	231
3.95833	229
3.96667	228
3.97500	226
3.98333	224
3.99167	222
4.00000	220
4.00833	219
4.01667	216
4.02500	212
4.03333	208
4.04167	202
4.05000	198
4.05833	194
4.06667	194
4.07500	194
4.08333	196
4.09167	196
4.10000	195
4.10833	190
4.11667	184
4.12500	177
4.13333	171
4.14167	169
4.15000	169
4.15833	170
4.16667	171
4.17500	169
4.18333	167
4.19167	164
4.20000	162
4.20833	161
4.21667	159
4.22500	155
4.23333	151
4.24167	146
4.25000	141
4.25833	137
4.26667	133
4.27500	131
4.28333	129
4.29167	127
4.30000	128
4.30833	130
4.31667	132
4.32500	133
4.33333	132
4.34167	130
4.35000	127
4.35833	124
4.36667	121
4.37500	119
4.38333	117
4.39167	116
4.40000	115
4.40833	114
4.41667	112
4.42500	108
4.43333	105
4.44167	102
4.45000	99
4.45833	96
4.46667	92
4.47500	89
4.48333	87
4.49167	84
4.50000	83
4.50833	83
4.51667	83
4.52500	82
4.53333	80
4.54167	80
4.55000	81
4.55833	81
4.56667	81
4.57500	80
4.58333	78
4.59167	77
4.60000	78
4.60833	80
4.61667	81
4.62500	80
4.63333	78
4.64167	75
4.65000	71
4.65833	68
4.66667	66
4.67500	63
4.68333	60
4.69167	56
4.70000	54
4.70833	54
4.71667	56
4.72500	59
4.73333	62
4.74167	65
4.75000	65
4.75833	64
4.76667	61
4.77500	57
4.78333	52
4.79167	48
4.80000	45
4.80833	44
4.81667	44
4.82500	45
4.83333	47
4.84167	49
4.85000	51
4.85833	52
4.86667	51
4.87500	50
4.88333	48
4.89167	46
4.90000	45
4.90833	43
4.91667	41
4.92500	40
4.93333	38
4.94167	37
4.95000	38
4.95833	39
4.96667	40
4.97500	41
4.98333	41
4.99167	40
5.00000	40
5.00833	40
5.01667	41
5.02500	41
5.03333	42
5.04167	42
5.05000	42
5.05833	41
5.06667	41
5.07500	40
5.08333	40
5.09167	41
5.10000	42
5.10833	42
5.11667	41
5.12500	38
5.13333	33
5.14167	29
5.15000	27
5.15833	27
5.16667	28
5.17500	30
5.18333	32
5.19167	34
5.20000	35
5.20833	36
5.21667	36
5.22500	35
5.23333	34
5.24167	33
5.25000	33
5.25833	35
5.26667	40
5.27500	44
5.28333	48
5.29167	51
5.30000	52
5.30833	50
5.31667	48
5.32500	46
5.33333	46
5.34167	46
5.35000	46
5.35833	46
5.36667	48
5.37500	50
5.38333	52
5.39167	54
5.40000	55
5.40833	54
5.41667	54
5.42500	55
5.43333	56
5.44167	56
5.45000	55
5.45833	54
5.46667	54
5.47500	55
5.48333	58
5.49167	62
5.50000	65
5.50833	66
5.51667	67
5.52500	65
5.53333	62
5.54167	59
5.55000	56
5.55833	55
5.56667	56
5.57500	59
5.58333	61
5.59167	64
5.60000	66
5.60833	66
5.61667	65
5.62500	66
5.63333	67
5.64167	68
5.65000	69
5.65833	71
5.66667	74
5.67500	76
5.68333	79
5.69167	81
5.70000	83
5.70833	85
5.71667	87
5.72500	89
5.73333	92
5.74167	93
5.75000	93
5.75833	93
5.76667	92
5.77500	91
5.78333	90
5.79167	90
5.80000	90
5.80833	89
5.81667	88
5.82500	88
5.83333	89
5.84167	92
5.85000	95
5.85833	98
5.86667	100
5.87500	100
5.88333	99
5.89167	97
5.90000	97
5.90833	99
5.91667	101
5.92500	104
5.93333	106
5.94167	106
5.95000	105
5.95833	103
5.96667	101
5.97500	99
5.98333	97
5.99167	96
6.00000	97
6.00833	100
6.01667	102
6.02500	105
6.03333	108
6.04167	111
6.05000	114
6.05833	118
6.06667	123
6.07500	125
6.08333	125
6.09167	124
6.10000	122
6.10833	120
6.11667	119
6.12500	118
6.13333	117
6.14167	114
6.15000	111
6.15833	109
6.16667	110
6.17500	113
6.18333	117
6.19167	121
6.20000	125
6.20833	126
6.21667	126
6.22500	125
6.23333	123
6.24167	121
6.25000	119
6.25833	118
6.26667	117
6.27500	116
6.28333	116
6.29167	117
6.30000	117
6.30833	117
6.31667	116
6.32500	115
6.33333	115
6.34167	116
6.35000	119
6.35833	122
6.36667	124
6.37500	124
6.38333	122
6.39167	118
6.40000	114
6.40833	112
6.41667	110
6.42500	109
6.43333	109
6.44167	109
6.45000	111
6.45833	112
6.46667	113
6.47500	114
6.48333	115
6.49167	115
6.50000	115
6.50833	116
6.51667	117
6.52500	116
6.53333	115
6.54167	112
6.55000	110
6.55833	108
6.56667	106
6.57500	105
6.58333	103
6.59167	102
6.60000	101
6.60833	100
6.61667	98
6.62500	96
6.63333	94
6.64167	91
6.65000	89
6.65833	87
6.66667	87
6.67500	88
6.68333	91
6.69167	93
6.70000	94
6.70833	94
6.71667	92
6.72500	89
6.73333	87
6.74167	87
6.75000	88
6.75833	88
6.76667	87
6.77500	83
6.78333	78
6.79167	73
6.80000	68
6.80833	66
6.81667	65
6.82500	67
6.83333	69
6.84167	71
6.85000	71
6.85833	71
6.86667	71
6.87500	70
6.88333	68
6.89167	65
6.90000	63
6.90833	61
6.91667	61
6.92500	62
6.93333	63
6.94167	63
6.95000	62
6.95833	60
6.96667	59
6.97500	57
6.98333	56
6.99167	56
7.00000	56
7.00833	57
7.01667	58
7.02500	58
7.03333	57
7.04167	54
7.05000	50
7.05833	45
7.06667	41
7.07500	39
7.08333	39
7.09167	41
7.10000	44
7.10833	45
7.11667	46
7.12500	45
7.13333	44
7.14167	42
7.15000	39
7.15833	36
7.16667	33
7.17500	30
7.18333	28
7.19167	28
7.20000	28
7.20833	29
7.21667	30
7.22500	30
7.23333	29
7.24167	28
7.25000	28
7.25833	27
7.26667	26
7.27500	24
7.28333	23
7.29167	22
7.30000	22
7.30833	23
7.31667	24
7.32500	24
7.33333	24
7.34167	23
7.35000	22
7.35833	21
7.36667	19
7.37500	17
7.38333	14
7.39167	11
7.40000	10
7.40833	10
7.41667	11
7.42500	12
7.43333	12
7.44167	11
7.45000	7
7.45833	4
7.46667	3
7.47500	3
7.48333	5
7.49167	7
7.50000	10
7.50833	13
7.51667	14
7.52500	14
7.53333	11
7.54167	8
7.55000	4
7.55833	0
7.56667	-3
7.57500	-5
7.58333	-6
7.59167	-7
7.60000	-8
7.60833	-8
7.61667	-7
7.62500	-7
7.63333	-7
7.64167	-6
7.65000	-5
7.65833	-4
7.66667	-4
7.67500	-5
7.68333	-6
7.69167	-6
7.70000	-7
7.70833	-6
7.71667	-6
7.72500	-6
7.73333	-8
7.74167	-11
7.75000	-14
7.75833	-15
7.76667	-15
7.77500	-13
7.78333	-12
7.79167	-12
7.80000	-13
7.80833	-14
7.81667	-14
7.82500	-13
7.83333	-11
7.84167	-9
7.85000	-7
7.85833	-7
7.86667	-8
7.87500	-10
7.88333	-14
7.89167	-18
7.90000	-20
7.90833	-21
7.91667	-21
7.92500	-18
7.93333	-16
7.94167	-13
7.95000	-12
7.95833	-13
7.96667	-14
7.97500	-15
7.98333	-14
7.99167	-13
8.00000	-12
8.00833	-11
8.01667	-11
8.02500	-10
8.03333	-8
8.04167	-7
8.05000	-6
8.05833	-7
8.06667	-9
8.07500	-12
8.08333	-14
8.09167	-17
8.10000	-18
8.10833	-20
8.11667	-21
8.12500	-21
8.13333	-20
8.14167	-17
8.15000	-14
8.15833	-11
8.16667	-9
8.17500	-9
8.18333	-9
8.19167	-10
8.20000	-11
8.20833	-12
8.21667	-13
8.22500	-16
8.23333	-19
8.24167	-20
8.25000	-20
8.25833	-18
8.26667	-16
8.27500	-13
8.28333	-12
8.29167	-12
8.30000	-12
8.30833	-12
8.31667	-11
8.32500	-9
8.33333	-8
8.34167	-9
8.35000	-10
8.35833	-13
8.36667	-17
8.37500	-20
8.38333	-22
8.39167	-22
8.40000	-20
8.40833	-16
8.41667	-13
8.42500	-11
8.43333	-10
8.44167	-10
8.45000	-11
8.45833	-12
8.46667	-11
8.47500	-10
8.48333	-9
8.49167	-8
8.50000	-9
8.50833	-11
8.51667	-12
8.52500	-13
8.53333	-11
8.54167	-9
8.55000	-7
8.55833	-6
8.56667	-7
8.57500	-8
8.58333	-10
8.59167	-12
8.60000	-13
8.60833	-14
8.61667	-15
8.62500	-14
8.63333	-13
8.64167	-11
8.65000	-10
8.65833	-10
8.66667	-9
8.67500	-9
8.68333	-7
8.69167	-3
8.70000	-1
8.70833	1
8.71667	2
8.72500	2
8.73333	2
8.74167	3
8.75000	5
8.75833	6
8.76667	5
8.77500	3
8.78333	-0
8.79167	-4
8.80000	-6
8.80833	-6
8.81667	-4
8.82500	-2
8.83333	-0
8.84167	-1
8.85000	-4
8.85833	-7
8.86667	-10
8.87500	-11
8.88333	-11
8.89167	-8
8.90000	-7
8.90833	-6
8.91667	-6
8.92500	-7
8.93333	-7
8.94167	-6
8.95000	-4
8.95833	-1
8.96667	3
8.97500	5
8.98333	6
8.99167	5
9.00000	1
9.00833	-4
9.01667	-7
9.02500	-10
9.03333	-10
9.04167	-10
9.05000	-9
9.05833	-9
9.06667	-10
9.07500	-11
9.08333	-12
9.09167	-11
9.10000	-9
9.10833	-6
9.11667	-4
9.12500	-3
9.13333	-4
9.14167	-7
9.15000	-10
9.15833	-11
9.16667	-11
9.17500	-8
9.18333	-6
9.19167	-4
9.20000	-3
9.20833	-4
9.21667	-6
9.22500	-7
9.23333	-7
9.24167	-9
9.25000	-10
9.25833	-12
9.26667	-14
9.27500	-14
9.28333	-13
9.29167	-12
9.30000	-11
9.30833	-10
9.31667	-8
9.32500	-8
9.33333	-7
9.34167	-6
9.35000	-6
9.35833	-6
9.36667	-7
9.37500	-8
9.38333	-10
9.39167	-12
9.40000	-14
9.40833	-15
9.41667	-16
9.42500	-16
9.43333	-16
9.44167	-17
9.45000	-18
9.45833	-19
9.46667	-18
9.47500	-15
9.48333	-12
9.49167	-7
9.50000	-3
9.50833	0
9.51667	1
9.52500	-1
9.53333	-6
9.54167	-13
9.55000	-20
9.55833	-25
9.56667	-28
9.57500	-28
9.58333	-27
9.59167	-26
9.60000	-25
9.60833	-24
9.61667	-24
9.62500	-23
9.63333	-22
9.64167	-22
9.65000	-22
9.65833	-24
9.66667	-26
9.67500	-29
9.68333	-31
9.69167	-31
9.70000	-31
9.70833	-31
9.71667	-31
9.72500	-32
9.73333	-32
9.74167	-32
9.75000	-31
9.75833	-30
9.76667	-31
9.77500	-33
9.78333	-36
9.79167	-38
9.80000	-40
9.80833	-40
9.81667	-39
9.82500	-38
9.83333	-38
9.84167	-38
9.85000	-37
9.85833	-37
9.86667	-37
9.87500	-37
9.88333	-38
9.89167	-37
9.90000	-36
9.90833	-34
9.91667	-33
9.92500	-34
9.93333	-35
9.94167	-36
9.95000	-36
9.95833	-37
9.96667	-37
9.97500	-38
9.98333	-39
9.99167	-40
10.00000	-40
10.00833	-39
10.01667	-38
10.02500	-37
10.03333	-36
10.04167	-37
10.05000	-39
10.05833	-41
10.06667	-43
10.07500	-44
10.08333	-42
10.09167	-40
10.10000	-38
10.10833	-37
10.11667	-36
10.12500	-36
10.13333	-37
10.14167	-39
10.15000	-41
10.15833	-43
10.16667	-43
10.17500	-43
10.18333	-44
10.19167	-46
10.20000	-48
10.20833	-49
10.21667	-50
10.22500	-50
10.23333	-49
10.24167	-48
10.25000	-48
10.25833	-49
10.26667	-49
10.27500	-50
10.28333	-51
10.29167	-52
10.30000	-51
10.30833	-48
10.31667	-44
10.32500	-43
10.33333	-43
10.34167	-44
10.35000	-45
10.35833	-46
10.36667	-45
10.37500	-44
10.38333	-43
10.39167	-42
10.40000	-41
10.40833	-41
10.41667	-40
10.42500	-40
10.43333	-40
10.44167	-41
10.45000	-42
10.45833	-44
10.46667	-45
10.47500	-45
10.48333	-44
10.49167	-42
10.50000	-41
10.50833	-41
10.51667	-44
10.52500	-48
10.53333	-51
10.54167	-54
10.55000	-57
10.55833	-58
10.56667	-59
10.57500	-56
10.58333	-53
10.59167	-48
10.60000	-46
10.60833	-45
10.61667	-46
10.62500	-48
10.63333	-51
10.64167	-52
10.65000	-52
10.65833	-51
10.66667	-49
10.67500	-46
10.68333	-42
10.69167	-39
10.70000	-36
10.70833	-36
10.71667	-36
10.72500	-37
10.73333	-39
10.74167	-43
10.75000	-49
10.75833	-54
10.76667	-59
10.77500	-62
10.78333	-61
10.79167	-59
10.80000	-56
10.80833	-53
10.81667	-50
10.82500	-48
10.83333	-48
10.84167	-50
10.85000	-53
10.85833	-56
10.86667	-58
10.87500	-60
10.88333	-60
10.89167	-60
10.90000	-59
10.90833	-56
10.91667	-54
10.92500	-51
10.93333	-50
10.94167	-50
10.95000	-51
10.95833	-53
10.96667	-56
10.97500	-59
10.98333	-61
10.99167	-63
11.00000	-64
11.00833	-63
11.01667	-62
11.02500	-60
11.03333	-59
11.04167	-60
11.05000	-61
11.05833	-62
11.06667	-61
11.07500	-60
11.08333	-57
11.09167	-54
11.10000	-51
11.10833	-49
11.11667	-48
11.12500	-47
11.13333	-45
11.14167	-44
11.15000	-44
11.15833	-45
11.16667	-47
11.17500	-50
11.18333	-54
11.19167	-57
11.20000	-59
11.20833	-58
11.21667	-56
11.22500	-53
11.23333	-50
11.24167	-48
11.25000	-48
11.25833	-50
11.26667	-53
11.27500	-56
11.28333	-59
11.29167	-61
11.30000	-63
11.30833	-64
11.31667	-65
11.32500	-65
11.33333	-65
11.34167	-64
11.35000	-61
11.35833	-58
11.36667	-53
11.37500	-49
11.38333	-47
11.39167	-47
11.40000	-47
11.40833	-49
11.41667	-50
11.42500	-51
11.43333	-51
11.44167	-51
11.45000	-51
11.45833	-52
11.46667	-52
11.47500	-51
11.48333	-52
11.49167	-53
11.50000	-54
11.50833	-55
11.51667	-56
11.52500	-54
11.53333	-51
11.54167	-49
11.55000	-47
11.55833	-46
11.56667	-47
11.57500	-49
11.58333	-52
11.59167	-55
11.60000	-58
11.60833	-60
11.61667	-61
11.62500	-62
11.63333	-63
11.64167	-63
11.65000	-63
11.65833	-61
11.66667	-59
11.67500	-57
11.68333	-55
11.69167	-53
11.70000	-51
11.70833	-51
11.71667	-51
11.72500	-52
11.73333	-52
11.74167	-53
11.75000	-53
11.75833	-53
11.76667	-53
11.77500	-51
11.78333	-48
11.79167	-45
11.80000	-43
11.80833	-43
11.81667	-43
11.82500	-44
11.83333	-45
11.84167	-46
11.85000	-47
11.85833	-48
11.86667	-49
11.87500	-49
11.88333	-48
11.89167	-48
11.90000	-50
11.90833	-53
11.91667	-56
11.92500	-57
11.93333	-56
11.94167	-54
11.95000	-51
11.95833	-49
11.96667	-49
11.97500	-50
11.98333	-51
11.99167	-53
12.00000	-54
12.00833	-56
12.01667	-57
12.02500	-59
12.03333	-60
12.04167	-61
12.05000	-60
12.05833	-58
12.06667	-56
12.07500	-53
12.08333	-52
12.09167	-52
12.10000	-53
12.10833	-55
12.11667	-56
12.12500	-55
12.13333	-54
12.14167	-53
12.15000	-52
12.15833	-51
12.16667	-50
12.17500	-49
12.18333	-48
12.19167	-47
12.20000	-46
12.20833	-47
12.21667	-50
12.22500	-52
12.23333	-55
12.24167	-57
12.25000	-59
12.25833	-61
12.26667	-63
12.27500	-64
12.28333	-64
12.29167	-63
12.30000	-60
12.30833	-56
12.31667	-53
12.32500	-51
12.33333	-51
12.34167	-52
12.35000	-53
12.35833	-55
12.36667	-56
12.37500	-57
12.38333	-58
12.39167	-58
12.40000	-59
12.40833	-59
12.41667	-58
12.42500	-57
12.43333	-56
12.44167	-57
12.45000	-60
12.45833	-63
12.46667	-66
12.47500	-67
12.48333	-64
12.49167	-60
12.50000	-55
12.50833	-52
12.51667	-51
12.52500	-54
12.53333	-59
12.54167	-63
12.55000	-66
12.55833	-68
12.56667	-68
12.57500	-66
12.58333	-62
12.59167	-59
12.60000	-55
12.60833	-52
12.61667	-50
12.62500	-50
12.63333	-51
12.64167	-55
12.65000	-59
12.65833	-63
12.66667	-67
12.67500	-68
12.68333	-68
12.69167	-66
12.70000	-64
12.70833	-63
12.71667	-62
12.72500	-63
12.73333	-64
12.74167	-66
12.75000	-66
12.75833	-65
12.76667	-64
12.77500	-62
12.78333	-61
12.79167	-60
12.80000	-60
12.80833	-61
12.81667	-62
12.82500	-65
12.83333	-67
12.84167	-67
12.85000	-66
12.85833	-63
12.86667	-59
12.87500	-56
12.88333	-56
12.89167	-57
12.90000	-59
12.90833	-61
12.91667	-62
12.92500	-63
12.93333	-64
12.94167	-64
12.95000	-63
12.95833	-62
12.96667	-62
12.97500	-63
12.98333	-64
12.99167	-64
13.00000	-64
13.00833	-62
13.01667	-61
13.02500	-61
13.03333	-62
13.04167	-63
13.05000	-64
13.05833	-65
13.06667	-64
13.07500	-63
13.08333	-63
13.09167	-64
13.10000	-66
13.10833	-69
13.11667	-71
13.12500	-71
13.13333	-69
13.14167	-66
13.15000	-62
13.15833	-59
13.16667	-58
13.17500	-57
13.18333	-58
13.19167	-58
13.20000	-58
13.20833	-57
13.21667	-55
13.22500	-52
13.23333	-50
13.24167	-49
13.25000	-50
13.25833	-50
13.26667	-51
13.27500	-51
13.28333	-53
13.29167	-54
13.30000	-56
13.30833	-57
13.31667	-58
13.32500	-59
13.33333	-60
13.34167	-62
13.35000	-63
13.35833	-64
13.36667	-64
13.37500	-63
13.38333	-62
13.39167	-62
13.40000	-63
13.40833	-65
13.41667	-67
13.42500	-70
13.43333	-73
13.44167	-76
13.45000	-77
13.45833	-77
13.46667	-74
13.47500	-71
13.48333	-66
13.49167	-62
13.50000	-58
13.50833	-55
13.51667	-53
13.52500	-53
13.53333	-53
13.54167	-55
13.55000	-56
13.55833	-56
13.56667	-55
13.57500	-53
13.58333	-50
13.59167	-48
13.60000	-46
13.60833	-45
13.61667	-44
13.62500	-43
13.63333	-41
13.64167	-40
13.65000	-41
13.65833	-44
13.66667	-47
13.67500	-50
13.68333	-51
13.69167	-50
13.70000	-49
13.70833	-48
13.71667	-47
13.72500	-48
13.73333	-51
13.74167	-53
13.75000	-56
13.75833	-58
13.76667	-59
13.77500	-61
13.78333	-61
13.79167	-61
13.80000	-60
13.80833	-58
13.81667	-57
13.82500	-56
13.83333	-57
13.84167	-58
13.85000	-58
13.85833	-56
13.86667	-53
13.87500	-50
13.88333	-48
13.89167	-48
13.90000	-49
13.90833	-50
13.91667	-52
13.92500	-54
13.93333	-56
13.94167	-55
13.95000	-54
13.95833	-52
13.96667	-50
13.97500	-48
13.98333	-47
13.99167	-46
14.00000	-46
14.00833	-45
14.01667	-45
14.02500	-45
14.03333	-45
14.04167	-44
14.05000	-42
14.05833	-41
14.06667	-41
14.07500	-41
14.08333	-43
14.09167	-46
14.10000	-48
14.10833	-51
14.11667	-53
14.12500	-53
14.13333	-52
14.14167	-49
14.15000	-46
14.15833	-42
14.16667	-39
14.17500	-36
14.18333	-35
14.19167	-35
14.20000	-37
14.20833	-38
14.21667	-39
14.22500	-38
14.23333	-37
14.24167	-34
14.25000	-31
14.25833	-29
14.26667	-27
14.27500	-26
14.28333	-27
14.29167	-30
14.30000	-32
14.30833	-33
14.31667	-32
14.32500	-28
14.33333	-25
14.34167	-22
14.35000	-21
14.35833	-20
14.36667	-19
14.37500	-18
14.38333	-16
14.39167	-13
14.40000	-10
14.40833	-7
14.41667	-4
14.42500	-3
14.43333	-4
14.44167	-6
14.45000	-10
14.45833	-13
14.46667	-16
14.47500	-18
14.48333	-19
14.49167	-19
14.50000	-18
14.50833	-19
14.51667	-20
14.52500	-22
14.53333	-23
14.54167	-23
14.55000	-21
14.55833	-17
14.56667	-13
14.57500	-9
14.58333	-6
14.59167	-3
14.60000	-1
14.60833	1
14.61667	1
14.62500	1
14.63333	-0
14.64167	-2
14.65000	-3
14.65833	-5
14.66667	-6
14.67500	-7
14.68333	-9
14.69167	-10
14.70000	-12
14.70833	-14
14.71667	-14
14.72500	-12
14.73333	-10
14.74167	-9
14.75000	-8
14.75833	-8
14.76667	-7
14.77500	-6
14.78333	-5
14.79167	-3
14.80000	-3
14.80833	-3
14.81667	-4
14.82500	-5
14.83333	-7
14.84167	-9
14.85000	-10
14.85833	-10
14.86667	-9
14.87500	-8
14.88333	-7
14.89167	-6
14.90000	-6
14.90833	-4
14.91667	-2
14.92500	1
14.93333	3
14.94167	3
14.95000	1
14.95833	-2
14.96667	-4
14.97500	-6
14.98333	-7
14.99167	-7
15.00000	-8
15.00833	-9
15.01667	-11
15.02500	-11
15.03333	-11
15.04167	-9
15.05000	-6
15.05833	-3
15.06667	-0
15.07500	3
15.08333	6
15.09167	9
15.10000	11
15.10833	10
15.11667	8
15.12500	4
15.13333	1
15.14167	-2
15.15000	-5
15.15833	-8
15.16667	-11
15.17500	-13
15.18333	-13
15.19167	-11
15.20000	-9
15.20833	-6
15.21667	-4
15.22500	-2
15.23333	-1
15.24167	1
15.25000	2
15.25833	3
15.26667	2
15.27500	-0
15.28333	-3
15.29167	-7
15.30000	-10
15.30833	-13
15.31667	-16
15.32500	-17
15.33333	-17
15.34167	-16
15.35000	-16
15.35833	-16
15.36667	-17
15.37500	-18
15.38333	-19
15.39167	-19
15.40000	-19
15.40833	-18
15.41667	-16
15.42500	-14
15.43333	-12
15.44167	-11
15.45000	-11
15.45833	-12
15.46667	-14
15.47500	-15
15.48333	-16
15.49167	-16
15.50000	-13
15.50833	-10
15.51667	-7
15.52500	-6
15.53333	-8
15.54167	-12
15.55000	-18
15.55833	-23
15.56667	-27
15.57500	-29
15.58333	-27
15.59167	-24
15.60000	-21
15.60833	-17
15.61667	-15
15.62500	-14
15.63333	-13
15.64167	-13
15.65000	-11
15.65833	-10
15.66667	-9
15.67500	-9
15.68333	-10
15.69167	-11
15.70000	-12
15.70833	-12
15.71667	-11
15.72500	-10
15.73333	-9
15.74167	-7
15.75000	-7
15.75833	-8
15.76667	-11
15.77500	-15
15.78333	-18
15.79167	-20
15.80000	-20
15.80833	-19
15.81667	-18
15.82500	-17
15.83333	-17
15.84167	-18
15.85000	-18
15.85833	-18
15.86667	-19
15.87500	-20
15.88333	-21
15.89167	-22
15.90000	-22
15.90833	-21
15.91667	-18
15.92500	-16
15.93333	-14
15.94167	-13
15.95000	-13
15.95833	-14
15.96667	-16
15.97500	-17
15.98333	-16
15.99167	-13
16.00000	-10
16.00833	-6
16.01667	-5
16.02500	-8
16.03333	-12
16.04167	-18
16.05000	-24
16.05833	-28
16.06667	-30
16.07500	-29
16.08333	-28
16.09167	-26
16.10000	-24
16.10833	-22
16.11667	-20
16.12500	-20
16.13333	-21
16.14167	-22
16.15000	-22
16.15833	-23
16.16667	-23
16.17500	-22
16.18333	-21
16.19167	-20
16.20000	-19
16.20833	-16
16.21667	-15
16.22500	-15
16.23333	-17
16.24167	-19
16.25000	-21
16.25833	-22
16.26667	-20
16.27500	-18
16.28333	-16
16.29167	-14
16.30000	-12
16.30833	-11
16.31667	-10
16.32500	-9
16.33333	-8
16.34167	-6
16.35000	-3
16.35833	-1
16.36667	2
16.37500	4
16.38333	3
16.39167	2
16.40000	1
16.40833	2
16.41667	4
16.42500	8
16.43333	12
16.44167	14
16.45000	16
16.45833	15
16.46667	13
16.47500	11
16.48333	11
16.49167	12
16.50000	16
16.50833	19
16.51667	22
16.52500	25
16.53333	26
16.54167	27
16.55000	28
16.55833	29
16.56667	30
16.57500	30
16.58333	28
16.59167	25
16.60000	22
16.60833	20
16.61667	19
16.62500	19
16.63333	20
16.64167	21
16.65000	22
16.65833	23
16.66667	25
16.67500	28
16.68333	31
16.69167	34
16.70000	36
16.70833	37
16.71667	36
16.72500	34
16.73333	31
16.74167	28
16.75000	25
16.75833	24
16.76667	25
16.77500	28
16.78333	30
16.79167	31
16.80000	32
16.80833	31
16.81667	30
16.82500	30
16.83333	29
16.84167	30
16.85000	30
16.85833	32
16.86667	33
16.87500	35
16.88333	35
16.89167	34
16.90000	33
16.90833	33
16.91667	33
16.92500	33
16.93333	32
16.94167	32
16.95000	32
16.95833	34
16.96667	36
16.97500	38
16.98333	41
16.99167	43
17.00000	44
17.00833	42
17.01667	39
17.02500	34
17.03333	30
17.04167	27
17.05000	24
17.05833	23
17.06667	24
17.07500	25
17.08333	26
17.09167	25
17.10000	22
17.10833	20
17.11667	19
17.12500	19
17.13333	22
17.14167	24
17.15000	26
17.15833	28
17.16667	29
17.17500	30
17.18333	31
17.19167	31
17.20000	32
17.20833	33
17.21667	34
17.22500	33
17.23333	32
17.24167	32
17.25000	32
17.25833	32
17.26667	32
17.27500	30
17.28333	29
17.29167	27
17.30000	28
17.30833	30
17.31667	33
17.32500	34
17.33333	34
17.34167	32
17.35000	29
17.35833	28
17.36667	27
17.37500	28
17.38333	31
17.39167	35
17.40000	37
17.40833	39
17.41667	40
17.42500	40
17.43333	41
17.44167	43
17.45000	46
17.45833	48
17.46667	49
17.47500	48
17.48333	46
17.49167	43
17.50000	40
17.50833	38
17.51667	37
17.52500	36
17.53333	35
17.54167	37
17.55000	40
17.55833	44
17.56667	47
17.57500	49
17.58333	49
17.59167	47
17.60000	45
17.60833	44
17.61667	43
17.62500	44
17.63333	46
17.64167	47
17.65000	48
17.65833	48
17.66667	47
17.67500	47
17.68333	46
17.69167	45
17.70000	45
17.70833	46
17.71667	48
17.72500	51
17.73333	54
17.74167	56
17.75000	58
17.75833	59
17.76667	58
17.77500	57
17.78333	54
17.79167	53
17.80000	52
17.80833	53
17.81667	55
17.82500	56
17.83333	56
17.84167	55
17.85000	54
17.85833	52
17.86667	52
17.87500	52
17.88333	53
17.89167	54
17.90000	55
17.90833	56
17.91667	58
17.92500	59
17.93333	61
17.94167	62
17.95000	62
17.95833	63
17.96667	62
17.97500	61
17.98333	61
17.99167	64
18.00000	68
18.00833	72
18.01667	75
18.02500	75
18.03333	73
18.04167	69
18.05000	66
18.05833	65
18.06667	68
18.07500	72
18.08333	77
18.09167	81
18.10000	84
18.10833	87
18.11667	89
18.12500	93
18.13333	96
18.14167	98
18.15000	101
18.15833	104
18.16667	107
18.17500	111
18.18333	114
18.19167	116
18.20000	118
18.20833	119
18.21667	120
18.22500	122
18.23333	125
18.24167	127
18.25000	129
18.25833	131
18.26667	131
18.27500	132
18.28333	134
18.29167	138
18.30000	142
18.30833	145
18.31667	148
18.32500	151
18.33333	154
18.34167	158
18.35000	163
18.35833	166
18.36667	167
18.37500	168
18.38333	169
18.39167	171
18.40000	175
18.40833	179
18.41667	184
18.42500	187
18.43333	190
18.44167	194
18.45000	199
18.45833	204
18.46667	209
18.47500	214
18.48333	220
18.49167	225
18.50000	228
18.50833	230
18.51667	232
18.52500	233
18.53333	234
18.54167	236
18.55000	241
18.55833	246
18.56667	250
18.57500	255
18.58333	258
18.59167	263
18.60000	268
18.60833	273
18.61667	278
18.62500	283
18.63333	288
18.64167	291
18.65000	293
18.65833	295
18.66667	298
18.67500	301
18.68333	305
18.69167	308
18.70000	311
18.70833	315
18.71667	319
18.72500	323
18.73333	327
18.74167	332
18.75000	338
18.75833	343
18.76667	348
18.77500	353
18.78333	357
18.79167	361
18.80000	366
18.80833	372
18.81667	377
18.82500	382
18.83333	387
18.84167	392
18.85000	397
18.85833	402
18.86667	409
18.87500	415
18.88333	420
18.89167	423
18.90000	426
18.90833	428
18.91667	430
18.92500	434
18.93333	439
18.94167	445
18.95000	451
18.95833	457
18.96667	462
18.97500	467
18.98333	470
18.99167	474
19.00000	478
19.00833	481
19.01667	485
19.02500	489
19.03333	494
19.04167	498
19.05000	503
19.05833	507
19.06667	510
19.07500	513
19.08333	517
19.09167	522
19.10000	528
19.10833	536
19.11667	544
19.12500	550
19.13333	556
19.14167	560
19.15000	564
19.15833	569
19.16667	574
19.17500	580
19.18333	583
19.19167	585
19.20000	587
19.20833	589
19.21667	593
19.22500	599
19.23333	604
19.24167	610
19.25000	616
19.25833	621
19.26667	627
19.27500	633
19.28333	641
19.29167	649
19.30000	659
19.30833	669
19.31667	679
19.32500	689
19.33333	697
19.34167	702
19.35000	706
19.35833	708
19.36667	708
19.37500	710
19.38333	714
19.39167	720
19.40000	727
19.40833	736
19.41667	744
19.42500	751
19.43333	758
19.44167	763
19.45000	768
19.45833	773
19.46667	778
19.47500	785
19.48333	794
19.49167	804
19.50000	814
19.50833	823
19.51667	831
19.52500	838
19.53333	844
19.54167	849
19.55000	854
19.55833	861
19.56667	869
19.57500	880
19.58333	890
19.59167	902
19.60000	913
19.60833	925
19.61667	937
19.62500	948
19.63333	958
19.64167	968
19.65000	978
19.65833	988
19.66667	1000
19.67500	1012
19.68333	1024
19.69167	1037
19.70000	1048
19.70833	1059
19.71667	1069
19.72500	1077
19.73333	1086
19.74167	1095
19.75000	1104
19.75833	1115
19.76667	1129
19.77500	1144
19.78333	1160
19.79167	1177
19.80000	1194
19.80833	1211
19.81667	1227
19.82500	1243
19.83333	1260
19.84167	1278
19.85000	1297
19.85833	1316
19.86667	1336
19.87500	1355
19.88333	1374
19.89167	1394
19.90000	1414
19.90833	1437
19.91667	1459
19.92500	1479
19.93333	1499
19.94167	1520
19.95000	1542
19.95833	1564
19.96667	1589
19.97500	1613
19.98333	1636
19.99167	1659
20.00000	1682
20.00833	1705
20.01667	1729
20.02500	1754
20.03333	1780
20.04167	1809
20.05000	1840
20.05833	1872
20.06667	1906
20.07500	1939
20.08333	1972
20.09167	2005
20.10000	2037
20.10833	2070
20.11667	2103
20.12500	2139
20.13333	2176
20.14167	2215
20.15000	2255
20.15833	2294
20.16667	2335
20.17500	2375
20.18333	2416
20.19167	2457
20.20000	2498
20.20833	2542
20.21667	2587
20.22500	2635
20.23333	2684
20.24167	2735
20.25000	2788
20.25833	2841
20.26667	2897
20.27500	2953
20.28333	3010
20.29167	3068
20.30000	3127
20.30833	3189
20.31667	3252
20.32500	3319
20.33333	3387
20.34167	3457
20.35000	3528
20.35833	3598
20.36667	3667
20.37500	3737
20.38333	3809
20.39167	3885
20.40000	3964
20.40833	4049
20.41667	4134
20.42500	4222
20.43333	4310
20.44167	4399
20.45000	4488
20.45833	4579
20.46667	4676
20.47500	4773
20.48333	4875
20.49167	4978
20.50000	5081
20.50833	5186
20.51667	5292
20.52500	5403
20.53333	5516
20.54167	5633
20.55000	5755
20.55833	5878
20.56667	6005
20.57500	6132
20.58333	6262
20.59167	6394
20.60000	6528
20.60833	6669
20.61667	6812
20.62500	6963
20.63333	7115
20.64167	7270
20.65000	7428
20.65833	7585
20.66667	7748
20.67500	7911
20.68333	8080
20.69167	8254
20.70000	8430
20.70833	8614
20.71667	8797
20.72500	8989
20.73333	9182
20.74167	9379
20.75000	9582
20.75833	9784
20.76667	9993
20.77500	10201
20.78333	10414
20.79167	10630
20.80000	10847
20.80833	11072
20.81667	11297
20.82500	11533
20.83333	11771
20.84167	12015
20.85000	12265
20.85833	12514
20.86667	12770
20.87500	13024
20.88333	13283
20.89167	13544
20.90000	13804
20.90833	14073
20.91667	14340
20.92500	14617
20.93333	14894
20.94167	15174
20.95000	15458
20.95833	15740
20.96667	16031
20.97500	16317
20.98333	16609
20.99167	16903
21.00000	17196
21.00833	17498
21.01667	17795
21.02500	18101
21.03333	18404
21.04167	18708
21.05000	19016
21.05833	19316
21.06667	19623
21.07500	19923
21.08333	20228
21.09167	20532
21.10000	20836
21.10833	21146
21.11667	21450
21.12500	21759
21.13333	22063
21.14167	22365
21.15000	22668
21.15833	22964
21.16667	23264
21.17500	23559
21.18333	23858
21.19167	24157
21.20000	24452
21.20833	24753
21.21667	25043
21.22500	25335
21.23333	25618
21.24167	25899
21.25000	26180
21.25833	26453
21.26667	26732
21.27500	27002
21.28333	27274
21.29167	27542
21.30000	27806
21.30833	28074
21.31667	28334
21.32500	28597
21.33333	28853
21.34167	29104
21.35000	29353
21.35833	29595
21.36667	29839
21.37500	30076
21.38333	30315
21.39167	30553
21.40000	30787
21.40833	31025
21.41667	31254
21.42500	31485
21.43333	31710
21.44167	31931
21.45000	32152
21.45833	32365
21.46667	32582
21.47500	32792
21.48333	33003
21.49167	33211
21.50000	33416
21.50833	33623
21.51667	33823
21.52500	34023
21.53333	34219
21.54167	34413
21.55000	34606
21.55833	34795
21.56667	34988
21.57500	35176
21.58333	35362
21.59167	35545
21.60000	35724
21.60833	35905
21.61667	36079
21.62500	36256
21.63333	36429
21.64167	36599
21.65000	36767
21.65833	36927
21.66667	37086
21.67500	37239
21.68333	37388
21.69167	37534
21.70000	37675
21.70833	37816
21.71667	37951
21.72500	38084
21.73333	38210
21.74167	38328
21.75000	38441
21.75833	38544
21.76667	38642
21.77500	38731
21.78333	38815
21.79167	38894
21.80000	38966
21.80833	39033
21.81667	39091
21.82500	39142
21.83333	39184
21.84167	39218
21.85000	39246
21.85833	39266
21.86667	39277
21.87500	39279
21.88333	39270
21.89167	39251
21.90000	39224
21.90833	39190
21.91667	39148
21.92500	39097
21.93333	39040
21.94167	38973
21.95000	38896
21.95833	38811
21.96667	38716
21.97500	38615
21.98333	38505
21.99167	38388
22.00000	38265
22.00833	38130
22.01667	37988
22.02500	37832
22.03333	37669
22.04167	37497
22.05000	37318
22.05833	37137
22.06667	36948
22.07500	36757
22.08333	36558
22.09167	36353
22.10000	36143
22.10833	35924
22.11667	35707
22.12500	35482
22.13333	35258
22.14167	35030
22.15000	34796
22.15833	34564
22.16667	34325
22.17500	34089
22.18333	33850
22.19167	33610
22.20000	33370
22.20833	33124
22.21667	32883
22.22500	32638
22.23333	32396
22.24167	32155
22.25000	31911
22.25833	31673
22.26667	31431
22.27500	31196
22.28333	30964
22.29167	30736
22.30000	30512
22.30833	30284
22.31667	30063
22.32500	29840
22.33333	29624
22.34167	29412
22.35000	29201
22.35833	28997
22.36667	28792
22.37500	28593
22.38333	28397
22.39167	28205
22.40000	28019
22.40833	27834
22.41667	27657
22.42500	27478
22.43333	27304
22.44167	27135
22.45000	26968
22.45833	26810
22.46667	26654
22.47500	26506
22.48333	26358
22.49167	26213
22.50000	26072
22.50833	25931
22.51667	25797
22.52500	25665
22.53333	25540
22.54167	25418
22.55000	25301
22.55833	25190
22.56667	25082
22.57500	24977
22.58333	24873
22.59167	24771
22.60000	24671
22.60833	24571
22.61667	24477
22.62500	24384
22.63333	24297
22.64167	24215
22.65000	24136
22.65833	24061
22.66667	23986
22.67500	23914
22.68333	23841
22.69167	23769
22.70000	23702
22.70833	23636
22.71667	23575
22.72500	23516
22.73333	23458
22.74167	23401
22.75000	23345
22.75833	23292
22.76667	23240
22.77500	23190
22.78333	23142
22.79167	23095
22.80000	23049
22.80833	23003
22.81667	22959
22.82500	22916
22.83333	22875
22.84167	22836
22.85000	22797
22.85833	22760
22.86667	22722
22.87500	22685
22.88333	22649
22.89167	22616
22.90000	22583
22.90833	22551
22.91667	22520
22.92500	22488
22.93333	22458
22.94167	22430
22.95000	22404
22.95833	22380
22.96667	22357
22.97500	22334
22.98333	22312
22.99167	22289
23.00000	22267
23.00833	22245
23.01667	22224
23.02500	22204
23.03333	22186
23.04167	22169
23.05000	22153
23.05833	22136
23.06667	22119
23.07500	22104
23.08333	22090
23.09167	22079
23.10000	22069
23.10833	22060
23.11667	22053
23.12500	22046
23.13333	22039
23.14167	22034
23.15000	22028
23.15833	22023
23.16667	22018
23.17500	22014
23.18333	22010
23.19167	22008
23.20000	22008
23.20833	22011
23.21667	22018
23.22500	22028
23.23333	22039
23.24167	22051
23.25000	22063
23.25833	22075
23.26667	22088
23.27500	22102
23.28333	22116
23.29167	22132
23.30000	22149
23.30833	22167
23.31667	22186
23.32500	22208
23.33333	22231
23.34167	22255
23.35000	22281
23.35833	22307
23.36667	22334
23.37500	22363
23.38333	22392
23.39167	22424
23.40000	22457
23.40833	22494
23.41667	22530
23.42500	22568
23.43333	22606
23.44167	22642
23.45000	22679
23.45833	22716
23.46667	22756
23.47500	22796
23.48333	22838
23.49167	22881
23.50000	22922
23.50833	22964
23.51667	23003
23.52500	23043
23.53333	23082
23.54167	23122
23.55000	23164
23.55833	23207
23.56667	23252
23.57500	23296
23.58333	23341
23.59167	23386
23.60000	23430
23.60833	23475
23.61667	23517
23.62500	23558
23.63333	23595
23.64167	23629
23.65000	23662
23.65833	23693
23.66667	23724
23.67500	23754
23.68333	23782
23.69167	23808
23.70000	23832
23.70833	23853
23.71667	23871
23.72500	23887
23.73333	23900
23.74167	23913
23.75000	23924
23.75833	23935
23.76667	23943
23.77500	23950
23.78333	23953
23.79167	23953
23.80000	23949
23.80833	23941
23.81667	23930
23.82500	23913
23.83333	23894
23.84167	23870
23.85000	23842
23.85833	23813
23.86667	23780
23.87500	23745
23.88333	23707
23.89167	23666
23.90000	23619
23.90833	23567
23.91667	23512
23.92500	23452
23.93333	23391
23.94167	23327
23.95000	23259
23.95833	23188
23.96667	23111
23.97500	23032
23.98333	22951
23.99167	22867
24.00000	22781
24.00833	22689
24.01667	22597
24.02500	22499
24.03333	22400
24.04167	22297
24.05000	22189
24.05833	22079
24.06667	21963
24.07500	21847
24.08333	21727
24.09167	21605
24.10000	21481
24.10833	21352
24.11667	21224
24.12500	21091
24.13333	20957
24.14167	20820
24.15000	20680
24.15833	20540
24.16667	20396
24.17500	20255
24.18333	20112
24.19167	19968
24.20000	19825
24.20833	19676
24.21667	19527
24.22500	19371
24.23333	19216
24.24167	19061
24.25000	18905
24.25833	18753
24.26667	18601
24.27500	18451
24.28333	18300
24.29167	18149
24.30000	17999
24.30833	17844
24.31667	17693
24.32500	17537
24.33333	17385
24.34167	17233
24.35000	17082
24.35833	16934
24.36667	16783
24.37500	16635
24.38333	16486
24.39167	16338
24.40000	16194
24.40833	16048
24.41667	15906
24.42500	15760
24.43333	15619
24.44167	15479
24.45000	15341
24.45833	15209
24.46667	15075
24.47500	14944
24.48333	14811
24.49167	14679
24.50000	14548
24.50833	14415
24.51667	14288
24.52500	14161
24.53333	14039
24.54167	13920
24.55000	13803
24.55833	13689
24.56667	13575
24.57500	13463
24.58333	13351
24.59167	13240
24.60000	13131
24.60833	13023
24.61667	12920
24.62500	12817
24.63333	12718
24.64167	12621
24.65000	12525
24.65833	12431
24.66667	12337
24.67500	12245
24.68333	12152
24.69167	12061
24.70000	11971
24.70833	11882
24.71667	11798
24.72500	11714
24.73333	11633
24.74167	11551
24.75000	11470
24.75833	11391
24.76667	11311
24.77500	11235
24.78333	11160
24.79167	11087
24.80000	11016
24.80833	10944
24.81667	10872
24.82500	10800
24.83333	10730
24.84167	10660
24.85000	10591
24.85833	10523
24.86667	10453
24.87500	10384
24.88333	10315
24.89167	10246
24.90000	10179
24.90833	10113
24.91667	10049
24.92500	9985
24.93333	9924
24.94167	9864
24.95000	9805
24.95833	9748
24.96667	9690
24.97500	9634
24.98333	9578
24.99167	9521
25.00000	9467
25.00833	9413
25.01667	9361
25.02500	9309
25.03333	9257
25.04167	9206
25.05000	9153
25.05833	9103
25.06667	9048
25.07500	8989
25.08333	8931
25.09167	8879
25.10000	8830
25.10833	8782
25.11667	8736
25.12500	8688
25.13333	8635
25.14167	8580
25.15000	8530
25.15833	8484
25.16667	8437
25.17500	8389
25.18333	8345
25.19167	8307
25.20000	8271
25.20833	8232
25.21667	8188
25.22500	8145
25.23333	8106
25.24167	8067
25.25000	8028
25.25833	7990
25.26667	7950
25.27500	7913
25.28333	7878
25.29167	7844
25.30000	7811
25.30833	7778
25.31667	7745
25.32500	7712
25.33333	7680
25.34167	7650
25.35000	7620
25.35833	7590
25.36667	7560
25.37500	7530
25.38333	7498
25.39167	7464
25.40000	7433
25.40833	7406
25.41667	7383
25.42500	7360
25.43333	7337
25.44167	7313
25.45000	7288
25.45833	7263
25.46667	7238
25.47500	7215
25.48333	7193
25.49167	7171
25.50000	7151
25.50833	7132
25.51667	7113
25.52500	7094
25.53333	7076
25.54167	7059
25.55000	7043
25.55833	7027
25.56667	7010
25.57500	6992
25.58333	6973
25.59167	6953
25.60000	6936
25.60833	6918
25.61667	6901
25.62500	6884
25.63333	6868
25.64167	6854
25.65000	6839
25.65833	6826
25.66667	6813
25.67500	6799
25.68333	6785
25.69167	6770
25.70000	6757
25.70833	6744
25.71667	6731
25.72500	6717
25.73333	6701
25.74167	6683
25.75000	6663
25.75833	6644
25.76667	6624
25.77500	6604
25.78333	6584
25.79167	6564
25.80000	6544
25.80833	6524
25.81667	6505
25.82500	6485
25.83333	6466
25.84167	6445
25.85000	6423
25.85833	6400
25.86667	6376
25.87500	6353
25.88333	6333
25.89167	6314
25.90000	6295
25.90833	6276
25.91667	6254
25.92500	6228
25.93333	6200
25.94167	6171
25.95000	6142
25.95833	6115
25.96667	6088
25.97500	6061
25.98333	6033
25.99167	6003
26.00000	5972
26.00833	5940
26.01667	5908
26.02500	5875
26.03333	5844
26.04167	5814
26.05000	5785
26.05833	5756
26.06667	5726
26.07500	5694
26.08333	5660
26.09167	5623
26.10000	5587
26.10833	5549
26.11667	5512
26.12500	5474
26.13333	5436
26.14167	5399
26.15000	5362
26.15833	5326
26.16667	5290
26.17500	5255
26.18333	5221
26.19167	5187
26.20000	5154
26.20833	5121
26.21667	5087
26.22500	5053
26.23333	5018
26.24167	4983
26.25000	4948
26.25833	4916
26.26667	4883
26.27500	4852
26.28333	4819
26.29167	4786
26.30000	4754
26.30833	4721
26.31667	4688
26.32500	4653
26.33333	4617
26.34167	4581
26.35000	4544
26.35833	4509
26.36667	4476
26.37500	4443
26.38333	4411
26.39167	4379
26.40000	4348
26.40833	4317
26.41667	4286
26.42500	4255
26.43333	4225
26.44167	4196
26.45000	4169
26.45833	4143
26.46667	4117
26.47500	4092
26.48333	4066
26.49167	4041
26.50000	4018
26.50833	3996
26.51667	3976
26.52500	3957
26.53333	3937
26.54167	3917
26.55000	3897
26.55833	3877
26.56667	3857
26.57500	3837
26.58333	3816
26.59167	3796
26.60000	3777
26.60833	3757
26.61667	3738
26.62500	3719
26.63333	3701
26.64167	3684
26.65000	3669
26.65833	3656
26.66667	3646
26.67500	3635
26.68333	3623
26.69167	3610
26.70000	3597
26.70833	3582
26.71667	3570
26.72500	3559
26.73333	3549
26.74167	3539
26.75000	3528
26.75833	3517
26.76667	3505
26.77500	3493
26.78333	3482
26.79167	3471
26.80000	3463
26.80833	3456
26.81667	3450
26.82500	3446
26.83333	3441
26.84167	3437
26.85000	3432
26.85833	3428
26.86667	3423
26.87500	3418
26.88333	3411
26.89167	3403
26.90000	3395
26.90833	3388
26.91667	3382
26.92500	3378
26.93333	3376
26.94167	3375
26.95000	3375
26.95833	3374
26.96667	3373
26.97500	3371
26.98333	3369
26.99167	3369
27.00000	3369
27.00833	3371
27.01667	3372
27.02500	3374
27.03333	3374
27.04167	3375
27.05000	3377
27.05833	3379
27.06667	3380
27.07500	3381
27.08333	3383
27.09167	3384
27.10000	3386
27.10833	3388
27.11667	3389
27.12500	3389
27.13333	3388
27.14167	3388
27.15000	3388
27.15833	3389
27.16667	3393
27.17500	3397
27.18333	3401
27.19167	3405
27.20000	3408
27.20833	3410
27.21667	3411
27.22500	3412
27.23333	3414
27.24167	3418
27.25000	3424
27.25833	3430
27.26667	3436
27.27500	3442
27.28333	3447
27.29167	3452
27.30000	3459
27.30833	3466
27.31667	3471
27.32500	3474
27.33333	3475
27.34167	3474
27.35000	3474
27.35833	3476
27.36667	3481
27.37500	3488
27.38333	3496
27.39167	3505
27.40000	3513
27.40833	3520
27.41667	3526
27.42500	3531
27.43333	3534
27.44167	3538
27.45000	3543
27.45833	3547
27.46667	3551
27.47500	3556
27.48333	3561
27.49167	3568
27.50000	3575
27.50833	3582
27.51667	3589
27.52500	3594
27.53333	3598
27.54167	3601
27.55000	3603
27.55833	3606
27.56667	3609
27.57500	3614
27.58333	3620
27.59167	3627
27.60000	3633
27.60833	3639
27.61667	3645
27.62500	3650
27.63333	3657
27.64167	3664
27.65000	3672
27.65833	3679
27.66667	3686
27.67500	3693
27.68333	3702
27.69167	3712
27.70000	3721
27.70833	3730
27.71667	3738
27.72500	3746
27.73333	3753
27.74167	3760
27.75000	3767
27.75833	3775
27.76667	3784
27.77500	3792
27.78333	3800
27.79167	3809
27.80000	3819
27.80833	3830
27.81667	3841
27.82500	3852
27.83333	3862
27.84167	3872
27.85000	3882
27.85833	3893
27.86667	3904
27.87500	3915
27.88333	3924
27.89167	3934
27.90000	3944
27.90833	3956
27.91667	3968
27.92500	3980
27.93333	3993
27.94167	4005
27.95000	4017
27.95833	4030
27.96667	4044
27.97500	4058
27.98333	4073
27.99167	4088
28.00000	4102
28.00833	4117
28.01667	4132
28.02500	4148
28.03333	4164
28.04167	4180
28.05000	4196
28.05833	4211
28.06667	4226
28.07500	4241
28.08333	4257
28.09167	4273
28.10000	4290
28.10833	4307
28.11667	4325
28.12500	4344
28.13333	4362
28.14167	4382
28.15000	4402
28.15833	4422
28.16667	4442
28.17500	4460
28.18333	4477
28.19167	4493
28.20000	4508
28.20833	4525
28.21667	4541
28.22500	4559
28.23333	4578
28.24167	4597
28.25000	4617
28.25833	4637
28.26667	4658
28.27500	4679
28.28333	4699
28.29167	4720
28.30000	4739
28.30833	4757
28.31667	4775
28.32500	4793
28.33333	4812
28.34167	4830
28.35000	4848
28.35833	4866
28.36667	4884
28.37500	4901
28.38333	4919
28.39167	4937
28.40000	4954
28.40833	4969
28.41667	4985
28.42500	5003
28.43333	5021
28.44167	5040
28.45000	5058
28.45833	5076
28.46667	5093
28.47500	5109
28.48333	5124
28.49167	5139
28.50000	5153
28.50833	5167
28.51667	5182
28.52500	5198
28.53333	5213
28.54167	5230
28.55000	5246
28.55833	5263
28.56667	5280
28.57500	5297
28.58333	5313
28.59167	5330
28.60000	5345
28.60833	5360
28.61667	5374
28.62500	5388
28.63333	5400
28.64167	5411
28.65000	5422
28.65833	5433
28.66667	5445
28.67500	5458
28.68333	5472
28.69167	5488
28.70000	5504
28.70833	5521
28.71667	5537
28.72500	5551
28.73333	5564
28.74167	5576
28.75000	5587
28.75833	5599
28.76667	5612
28.77500	5625
28.78333	5639
28.79167	5653
28.80000	5667
28.80833	5682
28.81667	5697
28.82500	5712
28.83333	5727
28.84167	5742
28.85000	5758
28.85833	5775
28.86667	5793
28.87500	5811
28.88333	5831
28.89167	5850
28.90000	5869
28.90833	5887
28.91667	5903
28.92500	5919
28.93333	5935
28.94167	5953
28.95000	5972
28.95833	5993
28.96667	6015
28.97500	6037
28.98333	6060
28.99167	6083
29.00000	6104
29.00833	6126
29.01667	6147
29.02500	6168
29.03333	6191
29.04167	6214
29.05000	6239
29.05833	6265
29.06667	6294
29.07500	6323
29.08333	6353
29.09167	6383
29.10000	6410
29.10833	6436
29.11667	6461
29.12500	6487
29.13333	6514
29.14167	6543
29.15000	6575
29.15833	6606
29.16667	6640
29.17500	6673
29.18333	6707
29.19167	6741
29.20000	6774
29.20833	6806
29.21667	6838
29.22500	6873
29.23333	6909
29.24167	6946
29.25000	6983
29.25833	7020
29.26667	7058
29.27500	7096
29.28333	7134
29.29167	7173
29.30000	7210
29.30833	7249
29.31667	7288
29.32500	7329
29.33333	7372
29.34167	7416
29.35000	7462
29.35833	7506
29.36667	7550
29.37500	7593
29.38333	7638
29.39167	7684
29.40000	7731
29.40833	7780
29.41667	7831
29.42500	7883
29.43333	7936
29.44167	7987
29.45000	8038
29.45833	8087
29.46667	8139
29.47500	8192
29.48333	8247
29.49167	8304
29.50000	8362
29.50833	8422
29.51667	8482
29.52500	8545
29.53333	8610
29.54167	8677
29.55000	8745
29.55833	8814
29.56667	8886
29.57500	8959
29.58333	9035
29.59167	9113
29.60000	9193
29.60833	9278
29.61667	9362
29.62500	9449
29.63333	9536
29.64167	9626
29.65000	9719
29.65833	9812
29.66667	9910
29.67500	10010
29.68333	10114
29.69167	10223
29.70000	10335
29.70833	10456
29.71667	10578
29.72500	10706
29.73333	10836
29.74167	10971
29.75000	11112
29.75833	11254
29.76667	11405
29.77500	11556
29.78333	11713
29.79167	11876
29.80000	12044
29.80833	12223
29.81667	12405
29.82500	12599
29.83333	12796
29.84167	12996
29.85000	13204
29.85833	13413
29.86667	13633
29.87500	13857
29.88333	14090
29.89167	14331
29.90000	14574
29.90833	14827
29.91667	15080
29.92500	15343
29.93333	15610
29.94167	15885
29.95000	16171
29.95833	16460
29.96667	16762
29.97500	17066
29.98333	17380
29.99167	17700
30.00000	18021
30.00833	18353
30.01667	18682
30.02500	19020
30.03333	19359
30.04167	19703
30.05000	20057
30.05833	20409
30.06667	20774
30.07500	21137
30.08333	21510
30.09167	21887
30.10000	22263
30.10833	22648
30.11667	23023
30.12500	23405
30.13333	23781
30.14167	24154
30.15000	24530
30.15833	24897
30.16667	25271
30.17500	25636
30.18333	26005
30.19167	26373
30.20000	26734
30.20833	27098
30.21667	27448
30.22500	27798
30.23333	28136
30.24167	28466
30.25000	28794
30.25833	29107
30.26667	29421
30.27500	29719
30.28333	30010
30.29167	30289
30.30000	30551
30.30833	30806
30.31667	31044
30.32500	31274
30.33333	31490
30.34167	31693
30.35000	31884
30.35833	32058
30.36667	32222
30.37500	32369
30.38333	32503
30.39167	32623
30.40000	32727
30.40833	32819
30.41667	32894
30.42500	32952
30.43333	32994
30.44167	33018
30.45000	33026
30.45833	33017
30.46667	32992
30.47500	32951
30.48333	32894
30.49167	32823
30.50000	32740
30.50833	32643
30.51667	32535
30.52500	32410
30.53333	32272
30.54167	32119
30.55000	31951
30.55833	31774
30.56667	31580
30.57500	31378
30.58333	31161
30.59167	30932
30.60000	30695
30.60833	30442
30.61667	30185
30.62500	29913
30.63333	29636
30.64167	29351
30.65000	29054
30.65833	28757
30.66667	28447
30.67500	28138
30.68333	27823
30.69167	27504
30.70000	27185
30.70833	26856
30.71667	26530
30.72500	26193
30.73333	25856
30.74167	25514
30.75000	25164
30.75833	24819
30.76667	24464
30.77500	24117
30.78333	23767
30.79167	23420
30.80000	23081
30.80833	22739
30.81667	22407
30.82500	22071
30.83333	21739
30.84167	21408
30.85000	21073
30.85833	20748
30.86667	20419
30.87500	20102
30.88333	19788
30.89167	19477
30.90000	19172
30.90833	18862
30.91667	18561
30.92500	18256
30.93333	17959
30.94167	17667
30.95000	17377
30.95833	17100
30.96667	16824
30.97500	16561
30.98333	16302
30.99167	16047
31.00000	15799
31.00833	15547
31.01667	15304
31.02500	15060
31.03333	14823
31.04167	14595
31.05000	14370
31.05833	14157
31.06667	13943
31.07500	13737
31.08333	13531
31.09167	13327
31.10000	13131
31.10833	12938
31.11667	12754
31.12500	12572
31.13333	12397
31.14167	12227
31.15000	12058
31.15833	11897
31.16667	11735
31.17500	11580
31.18333	11425
31.19167	11274
31.20000	11129
31.20833	10985
31.21667	10849
31.22500	10714
31.23333	10583
31.24167	10454
31.25000	10325
31.25833	10201
31.26667	10079
31.27500	9961
31.28333	9845
31.29167	9733
31.30000	9625
31.30833	9519
31.31667	9419
31.32500	9322
31.33333	9228
31.34167	9136
31.35000	9043
31.35833	8953
31.36667	8863
31.37500	8777
31.38333	8692
31.39167	8610
31.40000	8532
31.40833	8455
31.41667	8380
31.42500	8305
31.43333	8232
31.44167	8160
31.45000	8089
31.45833	8023
31.46667	7958
31.47500	7896
31.48333	7835
31.49167	7776
31.50000	7717
31.50833	7658
31.51667	7600
31.52500	7542
31.53333	7486
31.54167	7432
31.55000	7379
31.55833	7328
31.56667	7278
31.57500	7231
31.58333	7186
31.59167	7144
31.60000	7105
31.60833	7067
31.61667	7031
31.62500	6995
31.63333	6960
31.64167	6925
31.65000	6891
31.65833	6858
31.66667	6824
31.67500	6792
31.68333	6760
31.69167	6728
31.70000	6698
31.70833	6668
31.71667	6640
31.72500	6611
31.73333	6586
31.74167	6564
31.75000	6545
31.75833	6528
31.76667	6511
31.77500	6493
31.78333	6474
31.79167	6455
31.80000	6439
31.80833	6425
31.81667	6414
31.82500	6406
31.83333	6398
31.84167	6391
31.85000	6383
31.85833	6374
31.86667	6365
31.87500	6358
31.88333	6353
31.89167	6351
31.90000	6352
31.90833	6354
31.91667	6356
31.92500	6359
31.93333	6361
31.94167	6365
31.95000	6371
31.95833	6378
31.96667	6387
31.97500	6398
31.98333	6410
31.99167	6423
32.00000	6438
32.00833	6454
32.01667	6472
32.02500	6490
32.03333	6509
32.04167	6530
32.05000	6555
32.05833	6582
32.06667	6613
32.07500	6646
32.08333	6679
32.09167	6713
32.10000	6747
32.10833	6781
32.11667	6815
32.12500	6849
32.13333	6884
32.14167	6923
32.15000	6965
32.15833	7010
32.16667	7060
32.17500	7110
32.18333	7162
32.19167	7215
32.20000	7269
32.20833	7325
32.21667	7381
32.22500	7441
32.23333	7502
32.24167	7565
32.25000	7630
32.25833	7696
32.26667	7765
32.27500	7835
32.28333	7907
32.29167	7981
32.30000	8055
32.30833	8131
32.31667	8205
32.32500	8279
32.33333	8354
32.34167	8432
32.35000	8515
32.35833	8598
32.36667	8685
32.37500	8771
32.38333	8858
32.39167	8945
32.40000	9033
32.40833	9125
32.41667	9216
32.42500	9312
32.43333	9406
32.44167	9499
32.45000	9593
32.45833	9685
32.46667	9780
32.47500	9874
32.48333	9971
32.49167	10068
32.50000	10165
32.50833	10263
32.51667	10359
32.52500	10457
32.53333	10556
32.54167	10655
32.55000	10758
32.55833	10858
32.56667	10960
32.57500	11059
32.58333	11159
32.59167	11259
32.60000	11358
32.60833	11461
32.61667	11561
32.62500	11663
32.63333	11765
32.64167	11867
32.65000	11970
32.65833	12070
32.66667	12173
32.67500	12271
32.68333	12369
32.69167	12479
32.70000	12592
32.70833	12699
32.71667	12805
32.72500	12911
32.73333	13015
32.74167	13123
32.75000	13241
32.75833	13362
32.76667	13476
32.77500	13582
32.78333	13687
32.79167	13795
32.80000	13904
32.80833	14023
32.81667	14149
32.82500	14273
32.83333	14389
32.84167	14506
32.85000	14628
32.85833	14753
32.86667	14890
32.87500	15036
32.88333	15180
32.89167	15313
32.90000	15442
32.90833	15574
32.91667	15709
32.92500	15852
32.93333	16000
32.94167	16152
32.95000	16310
32.95833	16466
32.96667	16627
32.97500	16787
32.98333	16953
32.99167	17134
33.00000	17320
33.00833	17499
33.01667	17666
33.02500	17835
33.03333	18006
33.04167	18181
33.05000	18364
33.05833	18547
33.06667	18737
33.07500	18925
33.08333	19114
33.09167	19303
33.10000	19490
33.10833	19682
33.11667	19865
33.12500	20055
33.13333	20265
33.14167	20478
33.15000	20678
33.15833	20867
33.16667	21058
33.17500	21248
33.18333	21440
33.19167	21633
33.20000	21825
33.20833	22021
33.21667	22210
33.22500	22397
33.23333	22578
33.24167	22753
33.25000	22925
33.25833	23091
33.26667	23259
33.27500	23422
33.28333	23583
33.29167	23740
33.30000	23889
33.30833	24037
33.31667	24176
33.32500	24311
33.33333	24439
33.34167	24559
33.35000	24675
33.35833	24782
33.36667	24885
33.37500	24980
33.38333	25071
33.39167	25157
33.40000	25236
33.40833	25310
33.41667	25373
33.42500	25427
33.43333	25469
33.44167	25500
33.45000	25521
33.45833	25533
33.46667	25538
33.47500	25536
33.48333	25528
33.49167	25513
33.50000	25490
33.50833	25457
33.51667	25417
33.52500	25369
33.53333	25314
33.54167	25249
33.55000	25175
33.55833	25095
33.56667	25005
33.57500	24910
33.58333	24809
33.59167	24701
33.60000	24586
33.60833	24460
33.61667	24329
33.62500	24190
33.63333	24045
33.64167	23895
33.65000	23736
33.65833	23575
33.66667	23405
33.67500	23233
33.68333	23054
33.69167	22869
33.70000	22680
33.70833	22481
33.71667	22282
33.72500	22074
33.73333	21866
33.74167	21656
33.75000	21440
33.75833	21226
33.76667	21002
33.77500	20778
33.78333	20547
33.79167	20312
33.80000	20080
33.80833	19843
33.81667	19610
33.82500	19372
33.83333	19133
33.84167	18892
33.85000	18646
33.85833	18405
33.86667	18159
33.87500	17917
33.88333	17671
33.89167	17423
33.90000	17179
33.90833	16931
33.91667	16692
33.92500	16451
33.93333	16215
33.94167	15979
33.95000	15738
33.95833	15502
33.96667	15261
33.97500	15024
33.98333	14788
33.99167	14553
34.00000	14324
34.00833	14095
34.01667	13872
34.02500	13648
34.03333	13428
34.04167	13210
34.05000	12989
34.05833	12776
34.06667	12559
34.07500	12348
34.08333	12137
34.09167	11927
34.10000	11723
34.10833	11519
34.11667	11324
34.12500	11131
34.13333	10943
34.14167	10756
34.15000	10567
34.15833	10384
34.16667	10199
34.17500	10021
34.18333	9847
34.19167	9676
34.20000	9510
34.20833	9345
34.21667	9185
34.22500	9025
34.23333	8867
34.24167	8712
34.25000	8556
34.25833	8408
34.26667	8260
34.27500	8118
34.28333	7979
34.29167	7843
34.30000	7711
34.30833	7578
34.31667	7449
34.32500	7320
34.33333	7195
34.34167	7075
34.35000	6957
34.35833	6844
34.36667	6731
34.37500	6622
34.38333	6515
34.39167	6409
34.40000	6308
34.40833	6208
34.41667	6111
34.42500	6012
34.43333	5916
34.44167	5822
34.45000	5730
34.45833	5643
34.46667	5558
34.47500	5477
34.48333	5396
34.49167	5314
34.50000	5234
34.50833	5153
34.51667	5076
34.52500	5000
34.53333	4927
34.54167	4855
34.55000	4784
34.55833	4717
34.56667	4650
34.57500	4587
34.58333	4525
34.59167	4464
34.60000	4405
34.60833	4345
34.61667	4287
34.62500	4230
34.63333	4175
34.64167	4123
34.65000	4072
34.65833	4023
34.66667	3974
34.67500	3927
34.68333	3881
34.69167	3835
34.70000	3791
34.70833	3746
34.71667	3702
34.72500	3658
34.73333	3616
34.74167	3577
34.75000	3540
34.75833	3505
34.76667	3467
34.77500	3429
34.78333	3391
34.79167	3352
34.80000	3316
34.80833	3281
34.81667	3249
34.82500	3216
34.83333	3185
34.84167	3156
34.85000	3126
34.85833	3098
34.86667	3070
34.87500	3043
34.88333	3018
34.89167	2994
34.90000	2972
34.90833	2951
34.91667	2930
34.92500	2909
34.93333	2886
34.94167	2863
34.95000	2839
34.95833	2816
34.96667	2792
34.97500	2768
34.98333	2746
34.99167	2724
35.00000	2703
35.00833	2684
35.01667	2666
35.02500	2648
35.03333	2630
35.04167	2613
35.05000	2596
35.05833	2580
35.06667	2564
35.07500	2549
35.08333	2536
35.09167	2524
35.10000	2512
35.10833	2500
35.11667	2487
35.12500	2473
35.13333	2458
35.14167	2443
35.15000	2430
35.15833	2417
35.16667	2405
35.17500	2393
35.18333	2382
35.19167	2371
35.20000	2360
35.20833	2347
35.21667	2335
35.22500	2322
35.23333	2310
35.24167	2300
35.25000	2289
35.25833	2280
35.26667	2269
35.27500	2259
35.28333	2247
35.29167	2235
35.30000	2222
35.30833	2209
35.31667	2197
35.32500	2187
35.33333	2176
35.34167	2165
35.35000	2154
35.35833	2143
35.36667	2130
35.37500	2118
35.38333	2106
35.39167	2093
35.40000	2080
35.40833	2067
35.41667	2053
35.42500	2040
35.43333	2027
35.44167	2015
35.45000	2004
35.45833	1993
35.46667	1983
35.47500	1972
35.48333	1962
35.49167	1951
35.50000	1942
35.50833	1935
35.51667	1929
35.52500	1923
35.53333	1918
35.54167	1911
35.55000	1902
35.55833	1891
35.56667	1879
35.57500	1866
35.58333	1855
35.59167	1844
35.60000	1833
35.60833	1822
35.61667	1810
35.62500	1798
35.63333	1786
35.64167	1776
35.65000	1767
35.65833	1758
35.66667	1750
35.67500	1742
35.68333	1733
35.69167	1723
35.70000	1710
35.70833	1696
35.71667	1683
35.72500	1670
35.73333	1659
35.74167	1650
35.75000	1644
35.75833	1639
35.76667	1635
35.77500	1629
35.78333	1620
35.79167	1610
35.80000	1599
35.80833	1586
35.81667	1575
35.82500	1566
35.83333	1560
35.84167	1555
35.85000	1550
35.85833	1545
35.86667	1541
35.87500	1537
35.88333	1534
35.89167	1530
35.90000	1525
35.90833	1518
35.91667	1511
35.92500	1504
35.93333	1498
35.94167	1493
35.95000	1489
35.95833	1485
35.96667	1482
35.97500	1477
35.98333	1474
35.99167	1470
36.00000	1467
36.00833	1463
36.01667	1459
36.02500	1454
36.03333	1449
36.04167	1445
36.05000	1442
36.05833	1439
36.06667	1437
36.07500	1437
36.08333	1437
36.09167	1438
36.10000	1437
36.10833	1436
36.11667	1435
36.12500	1432
36.13333	1430
36.14167	1427
36.15000	1423
36.15833	1421
36.16667	1421
36.17500	1422
36.18333	1425
36.19167	1428
36.20000	1431
36.20833	1432
36.21667	1431
36.22500	1430
36.23333	1429
36.24167	1428
36.25000	1427
36.25833	1428
36.26667	1430
36.27500	1432
36.28333	1434
36.29167	1437
36.30000	1439
36.30833	1441
36.31667	1442
36.32500	1442
36.33333	1441
36.34167	1440
36.35000	1440
36.35833	1441
36.36667	1442
36.37500	1444
36.38333	1444
36.39167	1442
36.40000	1441
36.40833	1441
36.41667	1442
36.42500	1441
36.43333	1438
36.44167	1434
36.45000	1428
36.45833	1424
36.46667	1422
36.47500	1423
36.48333	1424
36.49167	1426
36.50000	1426
36.50833	1425
36.51667	1422
36.52500	1418
36.53333	1414
36.54167	1411
36.55000	1409
36.55833	1409
36.56667	1409
36.57500	1408
36.58333	1405
36.59167	1398
36.60000	1390
36.60833	1380
36.61667	1371
36.62500	1363
36.63333	1358
36.64167	1354
36.65000	1353
36.65833	1353
36.66667	1353
36.67500	1353
36.68333	1351
36.69167	1347
36.70000	1342
36.70833	1335
36.71667	1328
36.72500	1322
36.73333	1316
36.74167	1311
36.75000	1308
36.75833	1306
36.76667	1304
36.77500	1302
36.78333	1299
36.79167	1296
36.80000	1292
36.80833	1287
36.81667	1281
36.82500	1273
36.83333	1265
36.84167	1258
36.85000	1252
36.85833	1247
36.86667	1245
36.87500	1243
36.88333	1241
36.89167	1238
36.90000	1233
36.90833	1229
36.91667	1225
36.92500	1224
36.93333	1225
36.94167	1225
36.95000	1223
36.95833	1219
36.96667	1212
36.97500	1203
36.98333	1194
36.99167	1187
37.00000	1182
37.00833	1179
37.01667	1176
37.02500	1173
37.03333	1168
37.04167	1163
37.05000	1156
37.05833	1150
37.06667	1143
37.07500	1138
37.08333	1134
37.09167	1132
37.10000	1131
37.10833	1130
37.11667	1128
37.12500	1125
37.13333	1121
37.14167	1117
37.15000	1111
37.15833	1104
37.16667	1096
37.17500	1090
37.18333	1085
37.19167	1084
37.20000	1084
37.20833	1084
37.21667	1083
37.22500	1081
37.23333	1077
37.24167	1073
37.25000	1069
37.25833	1065
37.26667	1061
37.27500	1058
37.28333	1055
37.29167	1053
37.30000	1051
37.30833	1047
37.31667	1043
37.32500	1039
37.33333	1035
37.34167	1031
37.35000	1027
37.35833	1024
37.36667	1021
37.37500	1018
37.38333	1016
37.39167	1013
37.40000	1009
37.40833	1005
37.41667	1000
37.42500	994
37.43333	988
37.44167	981
37.45000	975
37.45833	969
37.46667	965
37.47500	961
37.48333	959
37.49167	957
37.50000	957
37.50833	956
37.51667	955
37.52500	954
37.53333	953
37.54167	951
37.55000	949
37.55833	946
37.56667	942
37.57500	937
37.58333	931
37.59167	925
37.60000	918
37.60833	911
37.61667	905
37.62500	901
37.63333	899
37.64167	898
37.65000	896
37.65833	894
37.66667	892
37.67500	889
37.68333	888
37.69167	887
37.70000	887
37.70833	887
37.71667	886
37.72500	884
37.73333	881
37.74167	876
37.75000	870
37.75833	864
37.76667	857
37.77500	852
37.78333	848
37.79167	845
37.80000	842
37.80833	840
37.81667	839
37.82500	838
37.83333	839
37.84167	839
37.85000	838
37.85833	837
37.86667	835
37.87500	832
37.88333	831
37.89167	829
37.90000	828
37.90833	828
37.91667	827
37.92500	827
37.93333	826
37.94167	824
37.95000	821
37.95833	818
37.96667	815
37.97500	814
37.98333	815
37.99167	818
38.00000	820
38.00833	820
38.01667	820
38.02500	818
38.03333	816
38.04167	813
38.05000	810
38.05833	807
38.06667	804
38.07500	802
38.08333	803
38.09167	806
38.10000	811
38.10833	815
38.11667	818
38.12500	818
38.13333	816
38.14167	815
38.15000	815
38.15833	817
38.16667	820
38.17500	824
38.18333	826
38.19167	827
38.20000	828
38.20833	828
38.21667	829
38.22500	832
38.23333	834
38.24167	837
38.25000	840
38.25833	843
38.26667	845
38.27500	846
38.28333	847
38.29167	850
38.30000	852
38.30833	855
38.31667	857
38.32500	860
38.33333	863
38.34167	866
38.35000	869
38.35833	871
38.36667	873
38.37500	875
38.38333	878
38.39167	881
38.40000	885
38.40833	890
38.41667	894
38.42500	897
38.43333	900
38.44167	902
38.45000	902
38.45833	903
38.46667	904
38.47500	908
38.48333	912
38.49167	917
38.50000	921
38.50833	925
38.51667	929
38.52500	932
38.53333	934
38.54167	934
38.55000	934
38.55833	934
38.56667	934
38.57500	934
38.58333	936
38.59167	939
38.60000	941
38.60833	943
38.61667	945
38.62500	946
38.63333	945
38.64167	945
38.65000	945
38.65833	944
38.66667	943
38.67500	942
38.68333	942
38.69167	943
38.70000	944
38.70833	946
38.71667	947
38.72500	947
38.73333	945
38.74167	944
38.75000	942
38.75833	939
38.76667	936
38.77500	934
38.78333	931
38.79167	929
38.80000	925
38.80833	919
38.81667	913
38.82500	908
38.83333	904
38.84167	904
38.85000	905
38.85833	907
38.86667	907
38.87500	907
38.88333	906
38.89167	904
38.90000	904
38.90833	906
38.91667	908
38.92500	910
38.93333	911
38.94167	911
38.95000	910
38.95833	909
38.96667	909
38.97500	910
38.98333	910
38.99167	910
39.00000	908
39.00833	906
39.01667	904
39.02500	904
39.03333	905
39.04167	908
39.05000	913
39.05833	916
39.06667	919
39.07500	921
39.08333	923
39.09167	924
39.10000	926
39.10833	929
39.11667	932
39.12500	937
39.13333	942
39.14167	947
39.15000	950
39.15833	951
39.16667	951
39.17500	951
39.18333	953
39.19167	955
39.20000	959
39.20833	963
39.21667	967
39.22500	970
39.23333	973
39.24167	974
39.25000	975
39.25833	975
39.26667	976
39.27500	979
39.28333	984
39.29167	991
39.30000	997
39.30833	1002
39.31667	1005
39.32500	1007
39.33333	1009
39.34167	1012
39.35000	1016
39.35833	1021
39.36667	1026
39.37500	1029
39.38333	1032
39.39167	1034
39.40000	1036
39.40833	1037
39.41667	1038
39.42500	1039
39.43333	1040
39.44167	1043
39.45000	1045
39.45833	1046
39.46667	1045
39.47500	1043
39.48333	1041
39.49167	1038
39.50000	1035
39.50833	1032
39.51667	1030
39.52500	1027
39.53333	1024
39.54167	1021
39.55000	1018
39.55833	1015
39.56667	1012
39.57500	1009
39.58333	1006
39.59167	1003
39.60000	1000
39.60833	997
39.61667	995
39.62500	992
39.63333	988
39.64167	982
39.65000	976
39.65833	969
39.66667	962
39.67500	955
39.68333	949
39.69167	944
39.70000	939
39.70833	934
39.71667	930
39.72500	925
39.73333	921
39.74167	916
39.75000	911
39.75833	905
39.76667	899
39.77500	891
39.78333	885
39.79167	879
39.80000	874
39.80833	869
39.81667	865
39.82500	861
39.83333	856
39.84167	851
39.85000	845
39.85833	840
39.86667	835
39.87500	831
39.88333	826
39.89167	821
39.90000	815
39.90833	809
39.91667	805
39.92500	803
39.93333	803
39.94167	804
39.95000	806
39.95833	807
39.96667	808
39.97500	808
39.98333	808
39.99167	809
40.00000	813
40.00833	820
40.01667	828
40.02500	838
40.03333	848
40.04167	860
40.05000	872
40.05833	886
40.06667	903
40.07500	921
40.08333	941
40.09167	963
40.10000	986
40.10833	1012
40.11667	1040
40.12500	1069
40.13333	1101
40.14167	1136
40.15000	1175
40.15833	1219
40.16667	1268
40.17500	1322
40.18333	1380
40.19167	1443
40.20000	1511
40.20833	1586
40.21667	1664
40.22500	1751
40.23333	1843
40.24167	1941
40.25000	2047
40.25833	2158
40.26667	2279
40.27500	2405
40.28333	2542
40.29167	2689
40.30000	2843
40.30833	3011
40.31667	3184
40.32500	3371
40.33333	3566
40.34167	3773
40.35000	3994
40.35833	4223
40.36667	4471
40.37500	4727
40.38333	5000
40.39167	5287
40.40000	5585
40.40833	5904
40.41667	6230
40.42500	6578
40.43333	6937
40.44167	7312
40.45000	7708
40.45833	8114
40.46667	8547
40.47500	8989
40.48333	9452
40.49167	9932
40.50000	10424
40.50833	10945
40.51667	11471
40.52500	12026
40.53333	12593
40.54167	13176
40.55000	13785
40.55833	14397
40.56667	15040
40.57500	15688
40.58333	16359
40.59167	17047
40.60000	17741
40.60833	18464
40.61667	19183
40.62500	19927
40.63333	20675
40.64167	21436
40.65000	22220
40.65833	22999
40.66667	23806
40.67500	24605
40.68333	25419
40.69167	26232
40.70000	27012
40.70833	27860
40.71667	28772
40.72500	29660
40.73333	30477
40.74167	31276
40.75000	32086
40.75833	32883
40.76667	33727
40.77500	34619
40.78333	35490
40.79167	36285
40.80000	37036
40.80833	37796
40.81667	38532
40.82500	39274
40.83333	40005
40.84167	40724
40.85000	41444
40.85833	42116
40.86667	42804
40.87500	43529
40.88333	44224
40.89167	44839
40.90000	45401
40.90833	45953
40.91667	46466
40.92500	46969
40.93333	47496
40.94167	47998
40.95000	48463
40.95833	48885
40.96667	49269
40.97500	49605
40.98333	49911
40.99167	50194
41.00000	50442
41.00833	50681
41.01667	50904
41.02500	51088
41.03333	51226
41.04167	51324
41.05000	51393
41.05833	51435
41.06667	51452
41.07500	51445
41.08333	51409
41.09167	51339
41.10000	51236
41.10833	51106
41.11667	50961
41.12500	50785
41.13333	50561
41.14167	50307
41.15000	50046
41.15833	49774
41.16667	49462
41.17500	49107
41.18333	48734
41.19167	48366
41.20000	47987
41.20833	47571
41.21667	47140
41.22500	46675
41.23333	46198
41.24167	45721
41.25000	45186
41.25833	44611
41.26667	44044
41.27500	43509
41.28333	42963
41.29167	42397
41.30000	41821
41.30833	41214
41.31667	40607
41.32500	39981
41.33333	39354
41.34167	38728
41.35000	38090
41.35833	37463
41.36667	36817
41.37500	36179
41.38333	35530
41.39167	34873
41.40000	34222
41.40833	33553
41.41667	32897
41.42500	32230
41.43333	31568
41.44167	30914
41.45000	30255
41.45833	29615
41.46667	28966
41.47500	28332
41.48333	27698
41.49167	27064
41.50000	26442
41.50833	25809
41.51667	25194
41.52500	24576
41.53333	23971
41.54167	23380
41.55000	22790
41.55833	22220
41.56667	21646
41.57500	21088
41.58333	20533
41.59167	19982
41.60000	19449
41.60833	18914
41.61667	18402
41.62500	17893
41.63333	17397
41.64167	16915
41.65000	16433
41.65833	15970
41.66667	15504
41.67500	15053
41.68333	14607
41.69167	14167
41.70000	13745
41.70833	13325
41.71667	12924
41.72500	12529
41.73333	12146
41.74167	11775
41.75000	11406
41.75833	11054
41.76667	10704
41.77500	10368
41.78333	10040
41.79167	9720
41.80000	9412
41.80833	9106
41.81667	8816
41.82500	8533
41.83333	8261
41.84167	8002
41.85000	7747
41.85833	7504
41.86667	7261
41.87500	7027
41.88333	6798
41.89167	6575
41.90000	6362
41.90833	6153
41.91667	5956
41.92500	5764
41.93333	5581
41.94167	5404
41.95000	5231
41.95833	5067
41.96667	4904
41.97500	4749
41.98333	4600
41.99167	4457
42.00000	4321
42.00833	4188
42.01667	4062
42.02500	3938
42.03333	3819
42.04167	3703
42.05000	3589
42.05833	3480
42.06667	3372
42.07500	3270
42.08333	3174
42.09167	3082
42.10000	2995
42.10833	2911
42.11667	2831
42.12500	2750
42.13333	2672
42.14167	2597
42.15000	2524
42.15833	2455
42.16667	2387
42.17500	2324
42.18333	2263
42.19167	2205
42.20000	2150
42.20833	2097
42.21667	2047
42.22500	1996
42.23333	1947
42.24167	1899
42.25000	1852
42.25833	1808
42.26667	1768
42.27500	1729
42.28333	1692
42.29167	1654
42.30000	1617
42.30833	1579
42.31667	1542
42.32500	1507
42.33333	1475
42.34167	1446
42.35000	1420
42.35833	1395
42.36667	1370
42.37500	1343
42.38333	1315
42.39167	1287
42.40000	1260
42.40833	1234
42.41667	1211
42.42500	1190
42.43333	1169
42.44167	1148
42.45000	1126
42.45833	1105
42.46667	1086
42.47500	1068
42.48333	1052
42.49167	1037
42.50000	1022
42.50833	1005
42.51667	988
42.52500	973
42.53333	958
42.54167	945
42.55000	932
42.55833	920
42.56667	909
42.57500	898
42.58333	886
42.59167	874
42.60000	862
42.60833	850
42.61667	838
42.62500	827
42.63333	816
42.64167	806
42.65000	797
42.65833	787
42.66667	777
42.67500	767
42.68333	759
42.69167	752
42.70000	745
42.70833	739
42.71667	732
42.72500	724
42.73333	715
42.74167	708
42.75000	701
42.75833	696
42.76667	692
42.77500	690
42.78333	686
42.79167	681
42.80000	676
42.80833	670
42.81667	666
42.82500	661
42.83333	657
42.84167	652
42.85000	646
42.85833	641
42.86667	635
42.87500	628
42.88333	621
42.89167	614
42.90000	609
42.90833	605
42.91667	603
42.92500	603
42.93333	603
42.94167	602
42.95000	599
42.95833	595
42.96667	590
42.97500	585
42.98333	581
42.99167	577
43.00000	572
43.00833	567
43.01667	562
43.02500	557
43.03333	552
43.04167	548
43.05000	545
43.05833	543
43.06667	541
43.07500	539
43.08333	536
43.09167	533
43.10000	529
43.10833	526
43.11667	523
43.12500	520
43.13333	517
43.14167	514
43.15000	510
43.15833	507
43.16667	505
43.17500	503
43.18333	501
43.19167	498
43.20000	494
43.20833	489
43.21667	484
43.22500	479
43.23333	474
43.24167	469
43.25000	464
43.25833	461
43.26667	461
43.27500	461
43.28333	462
43.29167	463
43.30000	462
43.30833	460
43.31667	456
43.32500	453
43.33333	450
43.34167	447
43.35000	444
43.35833	440
43.36667	436
43.37500	432
43.38333	429
43.39167	426
43.40000	423
43.40833	420
43.41667	416
43.42500	411
43.43333	406
43.44167	402
43.45000	399
43.45833	398
43.46667	398
43.47500	399
43.48333	400
43.49167	401
43.50000	400
43.50833	399
43.51667	396
43.52500	392
43.53333	387
43.54167	382
43.55000	378
43.55833	375
43.56667	373
43.57500	372
43.58333	369
43.59167	366
43.60000	363
43.60833	358
43.61667	354
43.62500	351
43.63333	349
43.64167	348
43.65000	347
43.65833	346
43.66667	345
43.67500	345
43.68333	345
43.69167	344
43.70000	343
43.70833	344
43.71667	344
43.72500	344
43.73333	343
43.74167	340
43.75000	337
43.75833	334
43.76667	333
43.77500	333
43.78333	334
43.79167	334
43.80000	334
43.80833	334
43.81667	333
43.82500	332
43.83333	330
43.84167	330
43.85000	330
43.85833	331
43.86667	333
43.87500	335
43.88333	335
43.89167	334
43.90000	332
43.90833	330
43.91667	329
43.92500	328
43.93333	329
43.94167	331
43.95000	333
43.95833	335
43.96667	336
43.97500	336
43.98333	336
43.99167	335
44.00000	333
44.00833	330
44.01667	326
44.02500	324
44.03333	322
44.04167	322
44.05000	322
44.05833	321
44.06667	317
44.07500	312
44.08333	308
44.09167	306
44.10000	305
44.10833	306
44.11667	307
44.12500	307
44.13333	307
44.14167	306
44.15000	306
44.15833	304
44.16667	302
44.17500	300
44.18333	298
44.19167	297
44.20000	297
44.20833	300
44.21667	302
44.22500	303
44.23333	302
44.24167	298
44.25000	294
44.25833	291
44.26667	289
44.27500	289
44.28333	290
44.29167	290
44.30000	290
44.30833	287
44.31667	284
44.32500	280
44.33333	276
44.34167	272
44.35000	268
44.35833	265
44.36667	263
44.37500	262
44.38333	262
44.39167	262
44.40000	261
44.40833	258
44.41667	255
44.42500	251
44.43333	248
44.44167	245
44.45000	243
44.45833	242
44.46667	242
44.47500	241
44.48333	241
44.49167	241
44.50000	241
44.50833	240
44.51667	238
44.52500	236
44.53333	233
44.54167	230
44.55000	228
44.55833	226
44.56667	225
44.57500	223
44.58333	222
44.59167	220
44.60000	219
44.60833	219
44.61667	219
44.62500	220
44.63333	221
44.64167	223
44.65000	225
44.65833	227
44.66667	228
44.67500	227
44.68333	225
44.69167	223
44.70000	222
44.70833	221
44.71667	221
44.72500	221
44.73333	220
44.74167	221
44.75000	223
44.75833	228
44.76667	235
44.77500	241
44.78333	246
44.79167	250
44.80000	251
44.80833	251
44.81667	248
44.82500	246
44.83333	244
44.84167	246
44.85000	250
44.85833	255
44.86667	262
44.87500	267
44.88333	269
44.89167	268
44.90000	268
44.90833	269
44.91667	272
44.92500	276
44.93333	280
44.94167	284
44.95000	288
44.95833	292
44.96667	299
44.97500	307
44.98333	318
44.99167	331
45.00000	341
45.00833	351
45.01667	357
45.02500	361
45.03333	365
45.04167	369
45.05000	377
45.05833	387
45.06667	400
45.07500	413
45.08333	424
45.09167	433
45.10000	440
45.10833	448
45.11667	456
45.12500	466
45.13333	476
45.14167	487
45.15000	499
45.15833	512
45.16667	526
45.17500	539
45.18333	551
45.19167	562
45.20000	572
45.20833	582
45.21667	594
45.22500	608
45.23333	624
45.24167	638
45.25000	652
45.25833	663
45.26667	672
45.27500	681
45.28333	690
45.29167	701
45.30000	714
45.30833	728
45.31667	743
45.32500	759
45.33333	775
45.34167	789
45.35000	804
45.35833	817
45.36667	828
45.37500	838
45.38333	848
45.39167	859
45.40000	871
45.40833	885
45.41667	899
45.42500	913
45.43333	926
45.44167	937
45.45000	948
45.45833	957
45.46667	967
45.47500	977
45.48333	988
45.49167	998
45.50000	1009
45.50833	1020
45.51667	1030
45.52500	1038
45.53333	1046
45.54167	1054
45.55000	1062
45.55833	1070
45.56667	1077
45.57500	1083
45.58333	1089
45.59167	1095
45.60000	1101
45.60833	1108
45.61667	1116
45.62500	1123
45.63333	1129
45.64167	1134
45.65000	1137
45.65833	1138
45.66667	1137
45.67500	1136
45.68333	1137
45.69167	1140
45.70000	1145
45.70833	1152
45.71667	1158
45.72500	1163
45.73333	1165
45.74167	1167
45.75000	1167
45.75833	1165
45.76667	1162
45.77500	1157
45.78333	1152
45.79167	1148
45.80000	1145
45.80833	1144
45.81667	1143
45.82500	1141
45.83333	1138
45.84167	1135
45.85000	1132
45.85833	1130
45.86667	1129
45.87500	1129
45.88333	1128
45.89167	1126
45.90000	1122
45.90833	1114
45.91667	1107
45.92500	1101
45.93333	1097
45.94167	1096
45.95000	1097
45.95833	1098
45.96667	1096
45.97500	1092
45.98333	1085
45.99167	1077
46.00000	1070
46.00833	1063
46.01667	1058
46.02500	1053
46.03333	1048
46.04167	1042
46.05000	1035
46.05833	1028
46.06667	1020
46.07500	1012
46.08333	1004
46.09167	997
46.10000	990
46.10833	984
46.11667	977
46.12500	969
46.13333	961
46.14167	952
46.15000	943
46.15833	934
46.16667	925
46.17500	918
46.18333	911
46.19167	904
46.20000	899
46.20833	893
46.21667	886
46.22500	874
46.23333	860
46.24167	846
46.25000	832
46.25833	821
46.26667	813
46.27500	807
46.28333	801
46.29167	795
46.30000	788
46.30833	781
46.31667	774
46.32500	766
46.33333	757
46.34167	746
46.35000	733
46.35833	719
46.36667	705
46.37500	691
46.38333	679
46.39167	669
46.40000	660
46.40833	651
46.41667	643
46.42500	634
46.43333	626
46.44167	618
46.45000	610
46.45833	602
46.46667	593
46.47500	585
46.48333	577
46.49167	568
46.50000	558
46.50833	547
46.51667	536
46.52500	524
46.53333	515
46.54167	507
46.55000	500
46.55833	493
46.56667	485
46.57500	476
46.58333	466
46.59167	457
46.60000	449
46.60833	442
46.61667	437
46.62500	430
46.63333	424
46.64167	417
46.65000	410
46.65833	403
46.66667	395
46.67500	388
46.68333	379
46.69167	370
46.70000	363
46.70833	358
46.71667	354
46.72500	350
46.73333	347
46.74167	342
46.75000	336
46.75833	329
46.76667	323
46.77500	317
46.78333	313
46.79167	308
46.80000	304
46.80833	298
46.81667	292
46.82500	288
46.83333	284
46.84167	282
46.85000	281
46.85833	280
46.86667	276
46.87500	272
46.88333	266
46.89167	260
46.90000	254
46.90833	248
46.91667	243
46.92500	240
46.93333	237
46.94167	236
46.95000	234
46.95833	231
46.96667	226
46.97500	221
46.98333	217
46.99167	216
47.00000	215
47.00833	216
47.01667	216
47.02500	214
47.03333	212
47.04167	211
47.05000	211
47.05833	211
47.06667	211
47.07500	210
47.08333	206
47.09167	201
47.10000	197
47.10833	195
47.11667	193
47.12500	192
47.13333	191
47.14167	189
47.15000	188
47.15833	187
47.16667	189
47.17500	191
47.18333	194
47.19167	196
47.20000	198
47.20833	199
47.21667	199
47.22500	197
47.23333	194
47.24167	191
47.25000	190
47.25833	191
47.26667	194
47.27500	196
47.28333	198
47.29167	198
47.30000	196
47.30833	194
47.31667	192
47.32500	191
47.33333	192
47.34167	193
47.35000	196
47.35833	198
47.36667	200
47.37500	201
47.38333	202
47.39167	203
47.40000	204
47.40833	205
47.41667	206
47.42500	206
47.43333	206
47.44167	205
47.45000	205
47.45833	207
47.46667	210
47.47500	214
47.48333	218
47.49167	223
47.50000	226
47.50833	227
47.51667	227
47.52500	226
47.53333	226
47.54167	227
47.55000	229
47.55833	232
47.56667	235
47.57500	238
47.58333	240
47.59167	241
47.60000	244
47.60833	248
47.61667	254
47.62500	259
47.63333	263
47.64167	267
47.65000	270
47.65833	273
47.66667	278
47.67500	281
47.68333	282
47.69167	282
47.70000	281
47.70833	281
47.71667	283
47.72500	287
47.73333	292
47.74167	296
47.75000	300
47.75833	301
47.76667	301
47.77500	300
47.78333	298
47.79167	297
47.80000	296
47.80833	297
47.81667	298
47.82500	299
47.83333	299
47.84167	299
47.85000	300
47.85833	302
47.86667	303
47.87500	306
47.88333	308
47.89167	311
47.90000	315
47.90833	319
47.91667	323
47.92500	327
47.93333	329
47.94167	330
47.95000	329
47.95833	326
47.96667	323
47.97500	320
47.98333	318
47.99167	318
48.00000	320
48.00833	322
48.01667	325
48.02500	327
48.03333	329
48.04167	331
48.05000	331
48.05833	331
48.06667	329
48.07500	328
48.08333	327
48.09167	327
48.10000	329
48.10833	331
48.11667	331
48.12500	330
48.13333	326
48.14167	321
48.15000	316
48.15833	312
48.16667	311
48.17500	312
48.18333	314
48.19167	317
48.20000	319
48.20833	319
48.21667	318
48.22500	314
48.23333	310
48.24167	305
48.25000	301
48.25833	297
48.26667	296
48.27500	296
48.28333	296
48.29167	295
48.30000	292
48.30833	288
48.31667	285
48.32500	282
48.33333	279
48.34167	278
48.35000	278
48.35833	278
48.36667	277
48.37500	275
48.38333	272
48.39167	268
48.40000	265
48.40833	262
48.41667	259
48.42500	256
48.43333	253
48.44167	249
48.45000	244
48.45833	241
48.46667	239
48.47500	239
48.48333	238
48.49167	238
48.50000	237
48.50833	235
48.51667	230
48.52500	226
48.53333	223
48.54167	220
48.55000	217
48.55833	214
48.56667	212
48.57500	210
48.58333	209
48.59167	208
48.60000	208
48.60833	206
48.61667	204
48.62500	200
48.63333	195
48.64167	190
48.65000	187
48.65833	184
48.66667	182
48.67500	179
48.68333	178
48.69167	178
48.70000	177
48.70833	176
48.71667	175
48.72500	172
48.73333	170
48.74167	167
48.75000	164
48.75833	161
48.76667	156
48.77500	151
48.78333	146
48.79167	143
48.80000	142
48.80833	144
48.81667	146
48.82500	148
48.83333	149
48.84167	150
48.85000	149
48.85833	147
48.86667	144
48.87500	141
48.88333	137
48.89167	132
48.90000	127
48.90833	123
48.91667	120
48.92500	118
48.93333	116
48.94167	115
48.95000	113
48.95833	112
48.96667	111
48.97500	111
48.98333	111
48.99167	110
49.00000	108
49.00833	106
49.01667	104
49.02500	104
49.03333	105
49.04167	104
49.05000	102
49.05833	99
49.06667	96
49.07500	93
49.08333	91
49.09167	92
49.10000	91
49.10833	90
49.11667	88
49.12500	87
49.13333	87
49.14167	87
49.15000	85
49.15833	81
49.16667	78
49.17500	75
49.18333	74
49.19167	74
49.20000	75
49.20833	75
49.21667	74
49.22500	71
49.23333	67
49.24167	62
49.25000	57
49.25833	54
49.26667	52
49.27500	51
49.28333	52
49.29167	55
49.30000	57
49.30833	60
49.31667	61
49.32500	62
49.33333	62
49.34167	61
49.35000	60
49.35833	59
49.36667	59
49.37500	59
49.38333	59
49.39167	57
49.40000	56
49.40833	57
49.41667	58
49.42500	58
49.43333	57
49.44167	54
49.45000	50
49.45833	46
49.46667	44
49.47500	43
49.48333	43
49.49167	45
49.50000	47
49.50833	49
49.51667	50
49.52500	50
49.53333	49
49.54167	47
49.55000	45
49.55833	44
49.56667	44
49.57500	44
49.58333	44
49.59167	42
49.60000	39
49.60833	37
49.61667	36
49.62500	35
49.63333	36
49.64167	35
49.65000	34
49.65833	33
49.66667	32
49.67500	31
49.68333	32
49.69167	33
49.70000	34
49.70833	35
49.71667	34
49.72500	32
49.73333	30
49.74167	29
49.75000	27
49.75833	26
49.76667	25
49.77500	24
49.78333	24
49.79167	23
49.80000	23
49.80833	22
49.81667	21
49.82500	21
49.83333	21
49.84167	23
49.85000	25
49.85833	26
49.86667	26
49.87500	24
49.88333	23
49.89167	21
49.90000	22
49.90833	24
49.91667	27
49.92500	30
49.93333	32
49.94167	33
49.95000	32
49.95833	31
49.96667	31
49.97500	32
49.98333	35
49.99167	39
50.00000	42
50.00833	44
50.01667	44
50.02500	42
50.03333	38
50.04167	34
50.05000	30
50.05833	27
50.06667	26
50.07500	26
50.08333	29
50.09167	34
50.10000	39
50.10833	45
50.11667	49
50.12500	52
50.13333	55
50.14167	56
50.15000	57
50.15833	58
50.16667	59
50.17500	60
50.18333	61
50.19167	62
50.20000	65
50.20833	70
50.21667	74
50.22500	78
50.23333	82
50.24167	86
50.25000	90
50.25833	96
50.26667	103
50.27500	111
50.28333	117
50.29167	121
50.30000	126
50.30833	130
50.31667	136
50.32500	144
50.33333	152
50.34167	161
50.35000	168
50.35833	176
50.36667	183
50.37500	191
50.38333	199
50.39167	208
50.40000	218
50.40833	227
50.41667	235
50.42500	242
50.43333	249
50.44167	257
50.45000	266
50.45833	277
50.46667	288
50.47500	299
50.48333	309
50.49167	319
50.50000	329
50.50833	340
50.51667	351
50.52500	364
50.53333	378
50.54167	391
50.55000	404
50.55833	417
50.56667	430
50.57500	443
50.58333	457
50.59167	470
50.60000	484
50.60833	497
50.61667	510
50.62500	525
50.63333	541
50.64167	557
50.65000	573
50.65833	589
50.66667	606
50.67500	623
50.68333	641
50.69167	660
50.70000	678
50.70833	696
50.71667	714
50.72500	732
50.73333	749
50.74167	766
50.75000	783
50.75833	801
50.76667	821
50.77500	840
50.78333	857
50.79167	873
50.80000	887
50.80833	901
50.81667	916
50.82500	932
50.83333	950
50.84167	967
50.85000	984
50.85833	1000
50.86667	1014
50.87500	1026
50.88333	1037
50.89167	1049
50.90000	1060
50.90833	1074
50.91667	1088
50.92500	1102
50.93333	1116
50.94167	1130
50.95000	1143
50.95833	1156
50.96667	1169
50.97500	1181
50.98333	1194
50.99167	1206
51.00000	1217
51.00833	1228
51.01667	1237
51.02500	1244
51.03333	1250
51.04167	1254
51.05000	1259
51.05833	1263
51.06667	1269
51.07500	1275
51.08333	1282
51.09167	1289
51.10000	1296
51.10833	1302
51.11667	1307
51.12500	1311
51.13333	1313
51.14167	1314
51.15000	1313
51.15833	1313
51.16667	1314
51.17500	1314
51.18333	1314
51.19167	1312
51.20000	1309
51.20833	1305
51.21667	1300
51.22500	1294
51.23333	1286
51.24167	1279
51.25000	1271
51.25833	1264
51.26667	1257
51.27500	1249
51.28333	1240
51.29167	1231
51.30000	1222
51.30833	1214
51.31667	1206
51.32500	1197
51.33333	1189
51.34167	1180
51.35000	1169
51.35833	1157
51.36667	1143
51.37500	1130
51.38333	1117
51.39167	1104
51.40000	1093
51.40833	1083
51.41667	1073
51.42500	1064
51.43333	1054
51.44167	1043
51.45000	1031
51.45833	1018
51.46667	1002
51.47500	986
51.48333	971
51.49167	957
51.50000	943
51.50833	927
51.51667	911
51.52500	893
51.53333	875
51.54167	858
51.55000	843
51.55833	827
51.56667	811
51.57500	795
51.58333	778
51.59167	762
51.60000	746
51.60833	731
51.61667	716
51.62500	702
51.63333	688
51.64167	675
51.65000	661
51.65833	646
51.66667	632
51.67500	618
51.68333	605
51.69167	592
51.70000	581
51.70833	568
51.71667	556
51.72500	545
51.73333	533
51.74167	522
51.75000	510
51.75833	497
51.76667	483
51.77500	469
51.78333	454
51.79167	440
51.80000	426
51.80833	413
51.81667	401
51.82500	389
51.83333	378
51.84167	367
51.85000	356
51.85833	345
51.86667	336
51.87500	327
51.88333	318
51.89167	309
51.90000	302
51.90833	295
51.91667	290
51.92500	283
51.93333	276
51.94167	266
51.95000	255
51.95833	244
51.96667	235
51.97500	228
51.98333	222
51.99167	216
52.00000	211
52.00833	205
52.01667	199
52.02500	193
52.03333	187
52.04167	180
52.05000	173
52.05833	166
52.06667	159
52.07500	152
52.08333	145
52.09167	139
52.10000	133
52.10833	128
52.11667	123
52.12500	120
52.13333	117
52.14167	115
52.15000	112
52.15833	109
52.16667	104
52.17500	99
52.18333	94
52.19167	89
52.20000	83
52.20833	78
52.21667	73
52.22500	67
52.23333	62
52.24167	57
52.25000	54
52.25833	52
52.26667	51
52.27500	51
52.28333	49
52.29167	47
52.30000	43
52.30833	39
52.31667	37
52.32500	36
52.33333	35
52.34167	34
52.35000	31
52.35833	27
52.36667	23
52.37500	20
52.38333	16
52.39167	14
52.40000	12
52.40833	11
52.41667	12
52.42500	13
52.43333	14
52.44167	14
52.45000	12
52.45833	10
52.46667	9
52.47500	7
52.48333	6
52.49167	4
52.50000	2
52.50833	0
52.51667	-1
52.52500	-2
52.53333	-1
52.54167	-0
52.55000	-1
52.55833	-2
52.56667	-3
52.57500	-4
52.58333	-5
52.59167	-6
52.60000	-6
52.60833	-6
52.61667	-6
52.62500	-7
52.63333	-9
52.64167	-10
52.65000	-11
52.65833	-13
52.66667	-13
52.67500	-13
52.68333	-13
52.69167	-13
52.70000	-12
52.70833	-12
52.71667	-11
52.72500	-13
52.73333	-16
52.74167	-18
52.75000	-19
52.75833	-19
52.76667	-19
52.77500	-18
52.78333	-19
52.79167	-20
52.80000	-22
52.80833	-23
52.81667	-23
52.82500	-24
52.83333	-26
52.84167	-27
52.85000	-27
52.85833	-26
52.86667	-24
52.87500	-22
52.88333	-23
52.89167	-25
52.90000	-26
52.90833	-25
52.91667	-24
52.92500	-22
52.93333	-20
52.94167	-20
52.95000	-21
52.95833	-23
52.96667	-25
52.97500	-27
52.98333	-29
52.99167	-30
53.00000	-31
53.00833	-30
53.01667	-29
53.02500	-28
53.03333	-27
53.04167	-27
53.05000	-28
53.05833	-30
53.06667	-32
53.07500	-34
53.08333	-35
53.09167	-34
53.10000	-32
53.10833	-30
53.11667	-29
53.12500	-30
53.13333	-32
53.14167	-33
53.15000	-33
53.15833	-31
53.16667	-30
53.17500	-30
53.18333	-31
53.19167	-34
53.20000	-37
53.20833	-37
53.21667	-37
53.22500	-37
53.23333	-37
53.24167	-38
53.25000	-40
53.25833	-41
53.26667	-42
53.27500	-42
53.28333	-41
53.29167	-40
53.30000	-38
53.30833	-36
53.31667	-34
53.32500	-32
53.33333	-31
53.34167	-31
53.35000	-31
53.35833	-33
53.36667	-34
53.37500	-35
53.38333	-36
53.39167	-37
53.40000	-37
53.40833	-36
53.41667	-34
53.42500	-31
53.43333	-29
53.44167	-28
53.45000	-29
53.45833	-31
53.46667	-32
53.47500	-32
53.48333	-31
53.49167	-28
53.50000	-26
53.50833	-23
53.51667	-22
53.52500	-22
53.53333	-23
53.54167	-24
53.55000	-26
53.55833	-27
53.56667	-29
53.57500	-30
53.58333	-30
53.59167	-29
53.60000	-27
53.60833	-23
53.61667	-19
53.62500	-16
53.63333	-14
53.64167	-13
53.65000	-13
53.65833	-12
53.66667	-12
53.67500	-10
53.68333	-8
53.69167	-6
53.70000	-5
53.70833	-5
53.71667	-6
53.72500	-7
53.73333	-8
53.74167	-8
53.75000	-6
53.75833	-3
53.76667	-0
53.77500	4
53.78333	9
53.79167	15
53.80000	21
53.80833	27
53.81667	32
53.82500	34
53.83333	35
53.84167	37
53.85000	39
53.85833	43
53.86667	49
53.87500	53
53.88333	58
53.89167	61
53.90000	65
53.90833	70
53.91667	74
53.92500	78
53.93333	81
53.94167	84
53.95000	88
53.95833	93
53.96667	99
53.97500	107
53.98333	116
53.99167	125
54.00000	135
54.00833	145
54.01667	155
54.02500	166
54.03333	177
54.04167	187
54.05000	197
54.05833	204
54.06667	209
54.07500	215
54.08333	224
54.09167	236
54.10000	249
54.10833	264
54.11667	279
54.12500	292
54.13333	305
54.14167	317
54.15000	329
54.15833	340
54.16667	353
54.17500	366
54.18333	381
54.19167	397
54.20000	413
54.20833	428
54.21667	443
54.22500	457
54.23333	472
54.24167	488
54.25000	505
54.25833	524
54.26667	545
54.27500	567
54.28333	590
54.29167	613
54.30000	637
54.30833	661
54.31667	684
54.32500	707
54.33333	731
54.34167	754
54.35000	779
54.35833	804
54.36667	830
54.37500	856
54.38333	883
54.39167	911
54.40000	939
54.40833	967
54.41667	995
54.42500	1024
54.43333	1054
54.44167	1084
54.45000	1116
54.45833	1149
54.46667	1184
54.47500	1220
54.48333	1259
54.49167	1298
54.50000	1336
54.50833	1375
54.51667	1414
54.52500	1453
54.53333	1492
54.54167	1531
54.55000	1572
54.55833	1612
54.56667	1655
54.57500	1697
54.58333	1741
54.59167	1787
54.60000	1833
54.60833	1880
54.61667	1927
54.62500	1975
54.63333	2022
54.64167	2067
54.65000	2113
54.65833	2159
54.66667	2206
54.67500	2254
54.68333	2303
54.69167	2355
54.70000	2407
54.70833	2458
54.71667	2509
54.72500	2561
54.73333	2614
54.74167	2668
54.75000	2726
54.75833	2783
54.76667	2842
54.77500	2899
54.78333	2954
54.79167	3008
54.80000	3062
54.80833	3118
54.81667	3174
54.82500	3232
54.83333	3292
54.84167	3351
54.85000	3410
54.85833	3467
54.86667	3525
54.87500	3582
54.88333	3640
54.89167	3698
54.90000	3756
54.90833	3816
54.91667	3877
54.92500	3940
54.93333	4005
54.94167	4069
54.95000	4133
54.95833	4194
54.96667	4253
54.97500	4311
54.98333	4368
54.99167	4427
55.00000	4485
55.00833	4546
55.01667	4605
55.02500	4666
55.03333	4726
55.04167	4786
55.05000	4847
55.05833	4905
55.06667	4963
55.07500	5019
55.08333	5075
55.09167	5133
55.10000	5192
55.10833	5253
55.11667	5313
55.12500	5372
55.13333	5430
55.14167	5487
55.15000	5542
55.15833	5595
55.16667	5648
55.17500	5700
55.18333	5752
55.19167	5804
55.20000	5855
55.20833	5907
55.21667	5957
55.22500	6008
55.23333	6058
55.24167	6107
55.25000	6155
55.25833	6202
55.26667	6249
55.27500	6296
55.28333	6343
55.29167	6391
55.30000	6435
55.30833	6480
55.31667	6521
55.32500	6563
55.33333	6605
55.34167	6645
55.35000	6684
55.35833	6722
55.36667	6760
55.37500	6796
55.38333	6832
55.39167	6866
55.40000	6899
55.40833	6931
55.41667	6962
55.42500	6992
55.43333	7023
55.44167	7053
55.45000	7084
55.45833	7113
55.46667	7142
55.47500	7169
55.48333	7195
55.49167	7219
55.50000	7243
55.50833	7268
55.51667	7291
55.52500	7314
55.53333	7335
55.54167	7355
55.55000	7373
55.55833	7390
55.56667	7406
55.57500	7419
55.58333	7429
55.59167	7438
55.60000	7447
55.60833	7455
55.61667	7463
55.62500	7472
55.63333	7480
55.64167	7487
55.65000	7493
55.65833	7497
55.66667	7501
55.67500	7503
55.68333	7506
55.69167	7507
55.70000	7508
55.70833	7508
55.71667	7506
55.72500	7502
55.73333	7496
55.74167	7490
55.75000	7485
55.75833	7481
55.76667	7479
55.77500	7478
55.78333	7476
55.79167	7472
55.80000	7465
55.80833	7455
55.81667	7444
55.82500	7431
55.83333	7416
55.84167	7400
55.85000	7385
55.85833	7372
55.86667	7359
55.87500	7346
55.88333	7331
55.89167	7315
55.90000	7298
55.90833	7280
55.91667	7261
55.92500	7241
55.93333	7220
55.94167	7198
55.95000	7176
55.95833	7153
55.96667	7130
55.97500	7107
55.98333	7084
55.99167	7060
56.00000	7037
56.00833	7012
56.01667	6986
56.02500	6957
56.03333	6927
56.04167	6898
56.05000	6868
56.05833	6841
56.06667	6815
56.07500	6790
56.08333	6765
56.09167	6738
56.10000	6710
56.10833	6680
56.11667	6650
56.12500	6617
56.13333	6584
56.14167	6551
56.15000	6518
56.15833	6485
56.16667	6451
56.17500	6417
56.18333	6382
56.19167	6347
56.20000	6313
56.20833	6281
56.21667	6250
56.22500	6220
56.23333	6190
56.24167	6159
56.25000	6126
56.25833	6092
56.26667	6056
56.27500	6020
56.28333	5984
56.29167	5948
56.30000	5913
56.30833	5878
56.31667	5842
56.32500	5805
56.33333	5767
56.34167	5728
56.35000	5689
56.35833	5651
56.36667	5614
56.37500	5578
56.38333	5542
56.39167	5506
56.40000	5473
56.40833	5439
56.41667	5403
56.42500	5367
56.43333	5333
56.44167	5298
56.45000	5263
56.45833	5227
56.46667	5191
56.47500	5152
56.48333	5111
56.49167	5072
56.50000	5034
56.50833	4994
56.51667	4954
56.52500	4917
56.53333	4884
56.54167	4852
56.55000	4820
56.55833	4788
56.56667	4754
56.57500	4717
56.58333	4681
56.59167	4645
56.60000	4610
56.60833	4574
56.61667	4537
56.62500	4501
56.63333	4467
56.64167	4434
56.65000	4400
56.65833	4364
56.66667	4328
56.67500	4296
56.68333	4263
56.69167	4229
56.70000	4197
56.70833	4163
56.71667	4126
56.72500	4089
56.73333	4052
56.74167	4017
56.75000	3986
56.75833	3959
56.76667	3934
56.77500	3906
56.78333	3878
56.79167	3849
56.80000	3821
56.80833	3791
56.81667	3759
56.82500	3727
56.83333	3699
56.84167	3670
56.85000	3640
56.85833	3610
56.86667	3578
56.87500	3546
56.88333	3514
56.89167	3486
56.90000	3459
56.90833	3431
56.91667	3402
56.92500	3373
56.93333	3340
56.94167	3308
56.95000	3278
56.95833	3252
56.96667	3225
56.97500	3200
56.98333	3173
56.99167	3146
57.00000	3120
57.00833	3092
57.01667	3065
57.02500	3037
57.03333	3009
57.04167	2982
57.05000	2957
57.05833	2933
57.06667	2910
57.07500	2887
57.08333	2863
57.09167	2838
57.10000	2812
57.10833	2784
57.11667	2756
57.12500	2730
57.13333	2708
57.14167	2689
57.15000	2670
57.15833	2650
57.16667	2628
57.17500	2605
57.18333	2583
57.19167	2560
57.20000	2540
57.20833	2520
57.21667	2501
57.22500	2481
57.23333	2462
57.24167	2444
57.25000	2426
57.25833	2409
57.26667	2389
57.27500	2369
57.28333	2347
57.29167	2324
57.30000	2302
57.30833	2281
57.31667	2262
57.32500	2244
57.33333	2227
57.34167	2209
57.35000	2190
57.35833	2171
57.36667	2152
57.37500	2134
57.38333	2115
57.39167	2095
57.40000	2076
57.40833	2056
57.41667	2037
57.42500	2018
57.43333	2001
57.44167	1985
57.45000	1971
57.45833	1957
57.46667	1943
57.47500	1927
57.48333	1909
57.49167	1890
57.50000	1871
57.50833	1852
57.51667	1836
57.52500	1821
57.53333	1807
57.54167	1793
57.55000	1779
57.55833	1764
57.56667	1749
57.57500	1733
57.58333	1718
57.59167	1704
57.60000	1691
57.60833	1679
57.61667	1669
57.62500	1658
57.63333	1647
57.64167	1634
57.65000	1619
57.65833	1604
57.66667	1589
57.67500	1575
57.68333	1561
57.69167	1547
57.70000	1533
57.70833	1519
57.71667	1506
57.72500	1494
57.73333	1483
57.74167	1473
57.75000	1463
57.75833	1453
57.76667	1443
57.77500	1432
57.78333	1421
57.79167	1410
57.80000	1400
57.80833	1389
57.81667	1379
57.82500	1369
57.83333	1358
57.84167	1347
57.85000	1337
57.85833	1326
57.86667	1315
57.87500	1303
57.88333	1290
57.89167	1276
57.90000	1264
57.90833	1253
57.91667	1244
57.92500	1235
57.93333	1227
57.94167	1220
57.95000	1213
57.95833	1206
57.96667	1198
57.97500	1188
57.98333	1178
57.99167	1168
58.00000	1157
58.00833	1147
58.01667	1138
58.02500	1130
58.03333	1122
58.04167	1115
58.05000	1108
58.05833	1099
58.06667	1090
58.07500	1080
58.08333	1071
58.09167	1062
58.10000	1055
58.10833	1048
58.11667	1041
58.12500	1034
58.13333	1026
58.14167	1016
58.15000	1005
58.15833	995
58.16667	986
58.17500	978
58.18333	972
58.19167	966
58.20000	961
58.20833	955
58.21667	948
58.22500	940
58.23333	932
58.24167	925
58.25000	918
58.25833	912
58.26667	905
58.27500	898
58.28333	890
58.29167	882
58.30000	876
58.30833	870
58.31667	865
58.32500	860
58.33333	855
58.34167	850
58.35000	845
58.35833	839
58.36667	833
58.37500	827
58.38333	821
58.39167	815
58.40000	808
58.40833	801
58.41667	794
58.42500	787
58.43333	781
58.44167	777
58.45000	774
58.45833	772
58.46667	770
58.47500	767
58.48333	763
58.49167	758
58.50000	754
58.50833	750
58.51667	746
58.52500	740
58.53333	733
58.54167	725
58.55000	716
58.55833	707
58.56667	701
58.57500	695
58.58333	691
58.59167	687
58.60000	682
58.60833	676
58.61667	670
58.62500	665
58.63333	661
58.64167	658
58.65000	657
58.65833	654
58.66667	650
58.67500	644
58.68333	637
58.69167	629
58.70000	622
58.70833	617
58.71667	614
58.72500	611
58.73333	609
58.74167	606
58.75000	601
58.75833	595
58.76667	587
58.77500	580
58.78333	574
58.79167	570
58.80000	568
58.80833	567
58.81667	566
58.82500	564
58.83333	562
58.84167	559
58.85000	556
58.85833	552
58.86667	547
58.87500	542
58.88333	537
58.89167	532
58.90000	529
58.90833	527
58.91667	526
58.92500	526
58.93333	526
58.94167	524
58.95000	521
58.95833	515
58.96667	508
58.97500	501
58.98333	496
58.99167	492
59.00000	490
59.00833	488
59.01667	487
59.02500	487
59.03333	486
59.04167	485
59.05000	483
59.05833	479
59.06667	472
59.07500	466
59.08333	458
59.09167	451
59.10000	445
59.10833	442
59.11667	441
59.12500	442
59.13333	443
59.14167	444
59.15000	444
59.15833	443
59.16667	441
59.17500	439
59.18333	436
59.19167	433
59.20000	430
59.20833	427
59.21667	424
59.22500	420
59.23333	415
59.24167	410
59.25000	404
59.25833	398
59.26667	392
59.27500	388
59.28333	386
59.29167	386
59.30000	387
59.30833	387
59.31667	386
59.32500	385
59.33333	383
59.34167	380
59.35000	376
59.35833	372
59.36667	368
59.37500	364
59.38333	362
59.39167	361
59.40000	361
59.40833	360
59.41667	357
59.42500	355
59.43333	352
59.44167	349
59.45000	347
59.45833	346
59.46667	344
59.47500	342
59.48333	339
59.49167	336
59.50000	333
59.50833	330
59.51667	328
59.52500	329
59.53333	330
59.54167	332
59.55000	334
59.55833	333
59.56667	330
59.57500	325
59.58333	320
59.59167	316
59.60000	313
59.60833	311
59.61667	309
59.62500	307
59.63333	306
59.64167	306
59.65000	306
59.65833	306
59.66667	307
59.67500	306
59.68333	302
59.69167	298
59.70000	293
59.70833	288
59.71667	284
59.72500	281
59.73333	280
59.74167	279
59.75000	277
59.75833	275
59.76667	272
59.77500	270
59.78333	268
59.79167	267
59.80000	266
59.80833	263
59.81667	260
59.82500	257
59.83333	254
59.84167	253
59.85000	255
59.85833	256
59.86667	257
59.87500	256
59.88333	254
59.89167	251
59.90000	249
59.90833	248
59.91667	247
59.92500	245
59.93333	243
59.94167	240
59.95000	237
59.95833	236
59.96667	236
59.97500	237
59.98333	239
59.99167	240
60.00000	240
