# Supplementary material for: How J-chain ensures the assembly of immunoglobulin IgM pentamers
Source: EMBO J. 2024 Dec 4;44(2):505–33. doi: 10.1038/s44318-024-00317-9 (PMC11729874; doi:10.1038/s44318-024-00317-9)
Supplement: Supplementary file 9 — Source data Fig. 7 [file 44318_2024_317_MOESM9_ESM.zip › Figure 7/7D/20231019 Cu4tp_JC_C3S_1.txt]

[Header]
Application Name	LCsolution
Version	1.25
Data File Name	D:\Xenia\JC Oligomerization\20231019 Cu4tp_JC_C3S_1.lcd
Output Date	19.10.2023
Output Time	15:46:20

[Configuration]
# of Detectors	2
Detector ID	Detector A	Detector B
Detector Name	Detector A	Detector B
# of Channels	2	1

[LC Chromatogram(Detector A-Ch1)]
Interval(msec)	500
# of Points	7201
Start Time(min)	0.000
End Time(min)	60.000
Intensity Units	mV
Intensity Multiplier	0.001
Wavelength(nm)	280
R.Time (min)	Intensity
0.00000	-6
0.00833	-6
0.01667	2
0.02500	4
0.03333	4
0.04167	4
0.05000	4
0.05833	4
0.06667	4
0.07500	5
0.08333	6
0.09167	5
0.10000	4
0.10833	2
0.11667	1
0.12500	-1
0.13333	-1
0.14167	-1
0.15000	-1
0.15833	1
0.16667	2
0.17500	2
0.18333	-0
0.19167	-3
0.20000	-6
0.20833	-6
0.21667	-4
0.22500	-1
0.23333	3
0.24167	6
0.25000	9
0.25833	10
0.26667	12
0.27500	12
0.28333	12
0.29167	11
0.30000	10
0.30833	8
0.31667	6
0.32500	5
0.33333	5
0.34167	7
0.35000	10
0.35833	12
0.36667	13
0.37500	12
0.38333	9
0.39167	6
0.40000	3
0.40833	-1
0.41667	-4
0.42500	-5
0.43333	-5
0.44167	-2
0.45000	0
0.45833	2
0.46667	3
0.47500	2
0.48333	-1
0.49167	-4
0.50000	-8
0.50833	-10
0.51667	-10
0.52500	-9
0.53333	-6
0.54167	-4
0.55000	-2
0.55833	-2
0.56667	-1
0.57500	2
0.58333	7
0.59167	12
0.60000	16
0.60833	18
0.61667	18
0.62500	16
0.63333	12
0.64167	8
0.65000	6
0.65833	5
0.66667	5
0.67500	5
0.68333	6
0.69167	6
0.70000	7
0.70833	7
0.71667	7
0.72500	8
0.73333	8
0.74167	7
0.75000	6
0.75833	4
0.76667	3
0.77500	2
0.78333	3
0.79167	3
0.80000	2
0.80833	0
0.81667	-2
0.82500	-4
0.83333	-4
0.84167	-4
0.85000	-5
0.85833	-7
0.86667	-9
0.87500	-9
0.88333	-8
0.89167	-8
0.90000	-7
0.90833	-7
0.91667	-8
0.92500	-8
0.93333	-6
0.94167	-2
0.95000	2
0.95833	6
0.96667	6
0.97500	5
0.98333	3
0.99167	0
1.00000	-0
1.00833	2
1.01667	6
1.02500	9
1.03333	11
1.04167	10
1.05000	8
1.05833	5
1.06667	3
1.07500	2
1.08333	3
1.09167	4
1.10000	4
1.10833	4
1.11667	4
1.12500	4
1.13333	5
1.14167	7
1.15000	8
1.15833	8
1.16667	5
1.17500	1
1.18333	-3
1.19167	-3
1.20000	-2
1.20833	1
1.21667	3
1.22500	3
1.23333	1
1.24167	-2
1.25000	-3
1.25833	-2
1.26667	1
1.27500	5
1.28333	8
1.29167	9
1.30000	8
1.30833	7
1.31667	5
1.32500	3
1.33333	2
1.34167	1
1.35000	0
1.35833	1
1.36667	1
1.37500	2
1.38333	3
1.39167	5
1.40000	7
1.40833	8
1.41667	9
1.42500	9
1.43333	7
1.44167	5
1.45000	3
1.45833	1
1.46667	-1
1.47500	-2
1.48333	-3
1.49167	-3
1.50000	-3
1.50833	-3
1.51667	-3
1.52500	-4
1.53333	-3
1.54167	-2
1.55000	-1
1.55833	1
1.56667	2
1.57500	4
1.58333	6
1.59167	9
1.60000	12
1.60833	14
1.61667	15
1.62500	16
1.63333	14
1.64167	12
1.65000	9
1.65833	6
1.66667	4
1.67500	1
1.68333	-1
1.69167	-5
1.70000	-9
1.70833	-13
1.71667	-16
1.72500	-18
1.73333	-17
1.74167	-16
1.75000	-13
1.75833	-11
1.76667	-9
1.77500	-7
1.78333	-6
1.79167	-5
1.80000	-4
1.80833	-4
1.81667	-5
1.82500	-6
1.83333	-7
1.84167	-7
1.85000	-5
1.85833	-3
1.86667	-2
1.87500	-2
1.88333	-4
1.89167	-6
1.90000	-8
1.90833	-10
1.91667	-11
1.92500	-11
1.93333	-9
1.94167	-7
1.95000	-4
1.95833	-1
1.96667	2
1.97500	3
1.98333	2
1.99167	0
2.00000	-2
2.00833	-3
2.01667	-2
2.02500	-1
2.03333	1
2.04167	2
2.05000	0
2.05833	-3
2.06667	-6
2.07500	-6
2.08333	-4
2.09167	-1
2.10000	2
2.10833	3
2.11667	3
2.12500	1
2.13333	0
2.14167	0
2.15000	1
2.15833	2
2.16667	3
2.17500	3
2.18333	2
2.19167	-1
2.20000	-4
2.20833	-6
2.21667	-6
2.22500	-7
2.23333	-7
2.24167	-8
2.25000	-9
2.25833	-8
2.26667	-6
2.27500	-4
2.28333	-1
2.29167	-0
2.30000	-0
2.30833	-1
2.31667	-1
2.32500	-2
2.33333	-3
2.34167	-4
2.35000	-4
2.35833	-4
2.36667	-4
2.37500	-5
2.38333	-7
2.39167	-8
2.40000	-8
2.40833	-8
2.41667	-7
2.42500	-6
2.43333	-6
2.44167	-7
2.45000	-7
2.45833	-6
2.46667	-4
2.47500	-1
2.48333	2
2.49167	4
2.50000	6
2.50833	9
2.51667	11
2.52500	13
2.53333	12
2.54167	9
2.55000	5
2.55833	-0
2.56667	-2
2.57500	-0
2.58333	3
2.59167	6
2.60000	8
2.60833	9
2.61667	9
2.62500	7
2.63333	3
2.64167	-1
2.65000	-2
2.65833	-1
2.66667	1
2.67500	5
2.68333	6
2.69167	5
2.70000	2
2.70833	-1
2.71667	-3
2.72500	-4
2.73333	-4
2.74167	-3
2.75000	-1
2.75833	1
2.76667	3
2.77500	5
2.78333	6
2.79167	5
2.80000	2
2.80833	-0
2.81667	-1
2.82500	-2
2.83333	-4
2.84167	-6
2.85000	-7
2.85833	-6
2.86667	-4
2.87500	1
2.88333	5
2.89167	6
2.90000	5
2.90833	2
2.91667	-1
2.92500	-3
2.93333	-4
2.94167	-3
2.95000	-2
2.95833	-1
2.96667	-1
2.97500	0
2.98333	1
2.99167	1
3.00000	1
3.00833	-0
3.01667	-3
3.02500	-8
3.03333	-12
3.04167	-16
3.05000	-16
3.05833	-15
3.06667	-12
3.07500	-8
3.08333	-4
3.09167	-1
3.10000	2
3.10833	5
3.11667	7
3.12500	9
3.13333	7
3.14167	5
3.15000	3
3.15833	2
3.16667	3
3.17500	6
3.18333	10
3.19167	14
3.20000	17
3.20833	18
3.21667	16
3.22500	12
3.23333	6
3.24167	2
3.25000	-1
3.25833	-1
3.26667	1
3.27500	2
3.28333	3
3.29167	3
3.30000	1
3.30833	1
3.31667	1
3.32500	1
3.33333	1
3.34167	-1
3.35000	-4
3.35833	-7
3.36667	-9
3.37500	-10
3.38333	-9
3.39167	-6
3.40000	-3
3.40833	-0
3.41667	1
3.42500	2
3.43333	2
3.44167	2
3.45000	4
3.45833	7
3.46667	10
3.47500	12
3.48333	12
3.49167	11
3.50000	7
3.50833	4
3.51667	0
3.52500	-3
3.53333	-4
3.54167	-4
3.55000	-3
3.55833	-2
3.56667	-2
3.57500	-2
3.58333	-2
3.59167	-2
3.60000	-1
3.60833	-0
3.61667	-0
3.62500	-1
3.63333	-4
3.64167	-6
3.65000	-8
3.65833	-8
3.66667	-8
3.67500	-9
3.68333	-10
3.69167	-12
3.70000	-13
3.70833	-12
3.71667	-10
3.72500	-7
3.73333	-5
3.74167	-4
3.75000	-3
3.75833	-2
3.76667	0
3.77500	3
3.78333	6
3.79167	7
3.80000	6
3.80833	4
3.81667	0
3.82500	-5
3.83333	-10
3.84167	-14
3.85000	-17
3.85833	-18
3.86667	-16
3.87500	-13
3.88333	-9
3.89167	-5
3.90000	-3
3.90833	-3
3.91667	-7
3.92500	-11
3.93333	-14
3.94167	-15
3.95000	-13
3.95833	-9
3.96667	-6
3.97500	-4
3.98333	-3
3.99167	-2
4.00000	-1
4.00833	-0
4.01667	-1
4.02500	-2
4.03333	-3
4.04167	-3
4.05000	-1
4.05833	3
4.06667	6
4.07500	8
4.08333	8
4.09167	7
4.10000	4
4.10833	1
4.11667	-2
4.12500	-5
4.13333	-8
4.14167	-10
4.15000	-11
4.15833	-10
4.16667	-8
4.17500	-5
4.18333	-3
4.19167	-2
4.20000	-1
4.20833	-2
4.21667	-3
4.22500	-4
4.23333	-6
4.24167	-7
4.25000	-8
4.25833	-8
4.26667	-8
4.27500	-8
4.28333	-8
4.29167	-8
4.30000	-7
4.30833	-6
4.31667	-6
4.32500	-6
4.33333	-7
4.34167	-7
4.35000	-5
4.35833	-2
4.36667	-0
4.37500	0
4.38333	-1
4.39167	-4
4.40000	-8
4.40833	-11
4.41667	-12
4.42500	-12
4.43333	-10
4.44167	-9
4.45000	-8
4.45833	-9
4.46667	-9
4.47500	-9
4.48333	-9
4.49167	-8
4.50000	-7
4.50833	-7
4.51667	-7
4.52500	-7
4.53333	-5
4.54167	-3
4.55000	-2
4.55833	-2
4.56667	-4
4.57500	-7
4.58333	-10
4.59167	-11
4.60000	-11
4.60833	-9
4.61667	-5
4.62500	-0
4.63333	4
4.64167	5
4.65000	4
4.65833	2
4.66667	-1
4.67500	-2
4.68333	-1
4.69167	2
4.70000	5
4.70833	5
4.71667	3
4.72500	-1
4.73333	-4
4.74167	-7
4.75000	-6
4.75833	-3
4.76667	1
4.77500	3
4.78333	5
4.79167	5
4.80000	4
4.80833	2
4.81667	-0
4.82500	-3
4.83333	-5
4.84167	-7
4.85000	-7
4.85833	-6
4.86667	-6
4.87500	-9
4.88333	-12
4.89167	-14
4.90000	-14
4.90833	-13
4.91667	-10
4.92500	-8
4.93333	-7
4.94167	-6
4.95000	-4
4.95833	-0
4.96667	2
4.97500	3
4.98333	2
4.99167	-1
5.00000	-5
5.00833	-6
5.01667	-6
5.02500	-4
5.03333	-1
5.04167	4
5.05000	8
5.05833	12
5.06667	13
5.07500	12
5.08333	9
5.09167	7
5.10000	5
5.10833	4
5.11667	3
5.12500	2
5.13333	-1
5.14167	-3
5.15000	-5
5.15833	-5
5.16667	-3
5.17500	-0
5.18333	3
5.19167	5
5.20000	7
5.20833	7
5.21667	7
5.22500	5
5.23333	4
5.24167	1
5.25000	-2
5.25833	-6
5.26667	-9
5.27500	-11
5.28333	-10
5.29167	-9
5.30000	-7
5.30833	-5
5.31667	-2
5.32500	1
5.33333	3
5.34167	4
5.35000	3
5.35833	1
5.36667	-2
5.37500	-5
5.38333	-5
5.39167	-4
5.40000	-1
5.40833	1
5.41667	3
5.42500	4
5.43333	2
5.44167	-0
5.45000	-2
5.45833	-2
5.46667	-2
5.47500	-2
5.48333	-3
5.49167	-4
5.50000	-5
5.50833	-6
5.51667	-7
5.52500	-8
5.53333	-6
5.54167	-4
5.55000	-2
5.55833	-1
5.56667	-1
5.57500	-1
5.58333	-3
5.59167	-5
5.60000	-8
5.60833	-11
5.61667	-14
5.62500	-15
5.63333	-15
5.64167	-14
5.65000	-13
5.65833	-12
5.66667	-11
5.67500	-8
5.68333	-7
5.69167	-6
5.70000	-7
5.70833	-7
5.71667	-8
5.72500	-8
5.73333	-7
5.74167	-6
5.75000	-5
5.75833	-4
5.76667	-3
5.77500	-1
5.78333	0
5.79167	1
5.80000	0
5.80833	1
5.81667	3
5.82500	6
5.83333	8
5.84167	11
5.85000	12
5.85833	11
5.86667	10
5.87500	7
5.88333	4
5.89167	2
5.90000	-1
5.90833	-2
5.91667	-2
5.92500	-2
5.93333	-3
5.94167	-4
5.95000	-3
5.95833	-0
5.96667	5
5.97500	10
5.98333	13
5.99167	13
6.00000	10
6.00833	7
6.01667	3
6.02500	1
6.03333	1
6.04167	3
6.05000	5
6.05833	7
6.06667	8
6.07500	8
6.08333	7
6.09167	7
6.10000	8
6.10833	8
6.11667	8
6.12500	8
6.13333	8
6.14167	7
6.15000	6
6.15833	4
6.16667	3
6.17500	3
6.18333	5
6.19167	7
6.20000	8
6.20833	9
6.21667	9
6.22500	7
6.23333	4
6.24167	2
6.25000	1
6.25833	1
6.26667	2
6.27500	3
6.28333	3
6.29167	0
6.30000	-4
6.30833	-6
6.31667	-6
6.32500	-5
6.33333	-4
6.34167	-4
6.35000	-2
6.35833	0
6.36667	3
6.37500	6
6.38333	7
6.39167	6
6.40000	2
6.40833	-1
6.41667	-3
6.42500	-5
6.43333	-6
6.44167	-5
6.45000	-5
6.45833	-4
6.46667	-4
6.47500	-4
6.48333	-5
6.49167	-6
6.50000	-6
6.50833	-5
6.51667	-3
6.52500	1
6.53333	4
6.54167	6
6.55000	6
6.55833	5
6.56667	3
6.57500	1
6.58333	-0
6.59167	-2
6.60000	-3
6.60833	-4
6.61667	-6
6.62500	-8
6.63333	-8
6.64167	-6
6.65000	-5
6.65833	-3
6.66667	-4
6.67500	-8
6.68333	-12
6.69167	-15
6.70000	-16
6.70833	-15
6.71667	-13
6.72500	-11
6.73333	-11
6.74167	-10
6.75000	-7
6.75833	-3
6.76667	1
6.77500	2
6.78333	1
6.79167	-4
6.80000	-9
6.80833	-10
6.81667	-9
6.82500	-6
6.83333	-3
6.84167	-2
6.85000	-5
6.85833	-10
6.86667	-16
6.87500	-19
6.88333	-20
6.89167	-17
6.90000	-14
6.90833	-10
6.91667	-8
6.92500	-7
6.93333	-8
6.94167	-10
6.95000	-11
6.95833	-13
6.96667	-13
6.97500	-11
6.98333	-9
6.99167	-5
7.00000	-2
7.00833	1
7.01667	3
7.02500	4
7.03333	4
7.04167	2
7.05000	1
7.05833	1
7.06667	0
7.07500	-1
7.08333	-3
7.09167	-5
7.10000	-6
7.10833	-7
7.11667	-6
7.12500	-6
7.13333	-6
7.14167	-6
7.15000	-5
7.15833	-4
7.16667	-3
7.17500	-5
7.18333	-7
7.19167	-9
7.20000	-11
7.20833	-12
7.21667	-13
7.22500	-12
7.23333	-13
7.24167	-14
7.25000	-15
7.25833	-15
7.26667	-14
7.27500	-12
7.28333	-10
7.29167	-6
7.30000	-2
7.30833	0
7.31667	1
7.32500	1
7.33333	-1
7.34167	-3
7.35000	-6
7.35833	-8
7.36667	-11
7.37500	-13
7.38333	-14
7.39167	-13
7.40000	-10
7.40833	-6
7.41667	-2
7.42500	-0
7.43333	-1
7.44167	-3
7.45000	-4
7.45833	-6
7.46667	-6
7.47500	-7
7.48333	-7
7.49167	-6
7.50000	-4
7.50833	-3
7.51667	-4
7.52500	-6
7.53333	-11
7.54167	-16
7.55000	-20
7.55833	-21
7.56667	-21
7.57500	-17
7.58333	-11
7.59167	-4
7.60000	3
7.60833	9
7.61667	14
7.62500	15
7.63333	14
7.64167	11
7.65000	6
7.65833	1
7.66667	-2
7.67500	-3
7.68333	-3
7.69167	-4
7.70000	-5
7.70833	-5
7.71667	-5
7.72500	-2
7.73333	1
7.74167	4
7.75000	6
7.75833	6
7.76667	5
7.77500	2
7.78333	-1
7.79167	-3
7.80000	-3
7.80833	-0
7.81667	4
7.82500	7
7.83333	7
7.84167	4
7.85000	-1
7.85833	-5
7.86667	-8
7.87500	-7
7.88333	-5
7.89167	-5
7.90000	-5
7.90833	-4
7.91667	-1
7.92500	2
7.93333	5
7.94167	6
7.95000	4
7.95833	0
7.96667	-3
7.97500	-6
7.98333	-8
7.99167	-9
8.00000	-9
8.00833	-8
8.01667	-7
8.02500	-6
8.03333	-6
8.04167	-8
8.05000	-9
8.05833	-10
8.06667	-10
8.07500	-10
8.08333	-8
8.09167	-7
8.10000	-5
8.10833	-5
8.11667	-5
8.12500	-6
8.13333	-6
8.14167	-6
8.15000	-8
8.15833	-10
8.16667	-12
8.17500	-14
8.18333	-16
8.19167	-16
8.20000	-15
8.20833	-16
8.21667	-18
8.22500	-20
8.23333	-21
8.24167	-21
8.25000	-19
8.25833	-16
8.26667	-14
8.27500	-12
8.28333	-12
8.29167	-12
8.30000	-13
8.30833	-15
8.31667	-16
8.32500	-16
8.33333	-14
8.34167	-11
8.35000	-8
8.35833	-5
8.36667	-4
8.37500	-3
8.38333	-4
8.39167	-5
8.40000	-6
8.40833	-8
8.41667	-9
8.42500	-10
8.43333	-8
8.44167	-7
8.45000	-5
8.45833	-3
8.46667	-1
8.47500	-1
8.48333	-2
8.49167	-3
8.50000	-5
8.50833	-9
8.51667	-14
8.52500	-18
8.53333	-20
8.54167	-20
8.55000	-17
8.55833	-14
8.56667	-9
8.57500	-5
8.58333	-1
8.59167	3
8.60000	6
8.60833	6
8.61667	4
8.62500	2
8.63333	1
8.64167	1
8.65000	3
8.65833	4
8.66667	6
8.67500	8
8.68333	10
8.69167	11
8.70000	11
8.70833	8
8.71667	3
8.72500	-3
8.73333	-7
8.74167	-10
8.75000	-11
8.75833	-11
8.76667	-9
8.77500	-9
8.78333	-10
8.79167	-12
8.80000	-14
8.80833	-16
8.81667	-16
8.82500	-14
8.83333	-10
8.84167	-7
8.85000	-5
8.85833	-5
8.86667	-6
8.87500	-5
8.88333	-4
8.89167	-2
8.90000	-1
8.90833	-2
8.91667	-4
8.92500	-6
8.93333	-7
8.94167	-7
8.95000	-9
8.95833	-12
8.96667	-15
8.97500	-18
8.98333	-19
8.99167	-18
9.00000	-14
9.00833	-10
9.01667	-7
9.02500	-6
9.03333	-6
9.04167	-7
9.05000	-9
9.05833	-10
9.06667	-11
9.07500	-11
9.08333	-10
9.09167	-8
9.10000	-6
9.10833	-3
9.11667	-1
9.12500	1
9.13333	2
9.14167	1
9.15000	1
9.15833	1
9.16667	1
9.17500	-0
9.18333	-1
9.19167	-2
9.20000	-4
9.20833	-4
9.21667	-3
9.22500	-2
9.23333	-2
9.24167	-3
9.25000	-3
9.25833	-3
9.26667	-3
9.27500	-4
9.28333	-6
9.29167	-8
9.30000	-9
9.30833	-9
9.31667	-8
9.32500	-6
9.33333	-2
9.34167	1
9.35000	3
9.35833	4
9.36667	6
9.37500	6
9.38333	6
9.39167	7
9.40000	8
9.40833	10
9.41667	11
9.42500	12
9.43333	10
9.44167	7
9.45000	3
9.45833	-2
9.46667	-7
9.47500	-10
9.48333	-13
9.49167	-13
9.50000	-12
9.50833	-10
9.51667	-8
9.52500	-6
9.53333	-5
9.54167	-5
9.55000	-5
9.55833	-6
9.56667	-9
9.57500	-12
9.58333	-15
9.59167	-17
9.60000	-16
9.60833	-12
9.61667	-9
9.62500	-5
9.63333	-3
9.64167	-1
9.65000	0
9.65833	2
9.66667	4
9.67500	6
9.68333	7
9.69167	7
9.70000	5
9.70833	2
9.71667	-1
9.72500	-3
9.73333	-5
9.74167	-5
9.75000	-7
9.75833	-8
9.76667	-11
9.77500	-14
9.78333	-15
9.79167	-15
9.80000	-12
9.80833	-7
9.81667	-1
9.82500	4
9.83333	7
9.84167	9
9.85000	10
9.85833	9
9.86667	7
9.87500	4
9.88333	3
9.89167	2
9.90000	4
9.90833	7
9.91667	11
9.92500	15
9.93333	17
9.94167	16
9.95000	13
9.95833	9
9.96667	7
9.97500	7
9.98333	10
9.99167	15
10.00000	20
10.00833	22
10.01667	22
10.02500	20
10.03333	18
10.04167	16
10.05000	16
10.05833	17
10.06667	17
10.07500	15
10.08333	13
10.09167	11
10.10000	9
10.10833	8
10.11667	9
10.12500	10
10.13333	11
10.14167	11
10.15000	11
10.15833	10
10.16667	9
10.17500	9
10.18333	9
10.19167	9
10.20000	8
10.20833	8
10.21667	8
10.22500	9
10.23333	12
10.24167	14
10.25000	16
10.25833	16
10.26667	16
10.27500	14
10.28333	12
10.29167	10
10.30000	8
10.30833	8
10.31667	9
10.32500	11
10.33333	14
10.34167	16
10.35000	15
10.35833	14
10.36667	12
10.37500	9
10.38333	8
10.39167	7
10.40000	8
10.40833	9
10.41667	10
10.42500	10
10.43333	10
10.44167	10
10.45000	10
10.45833	11
10.46667	11
10.47500	11
10.48333	11
10.49167	10
10.50000	8
10.50833	7
10.51667	7
10.52500	8
10.53333	7
10.54167	7
10.55000	7
10.55833	9
10.56667	12
10.57500	16
10.58333	18
10.59167	19
10.60000	18
10.60833	16
10.61667	13
10.62500	11
10.63333	11
10.64167	12
10.65000	13
10.65833	14
10.66667	14
10.67500	14
10.68333	14
10.69167	16
10.70000	18
10.70833	20
10.71667	22
10.72500	24
10.73333	26
10.74167	26
10.75000	25
10.75833	23
10.76667	19
10.77500	14
10.78333	11
10.79167	9
10.80000	9
10.80833	9
10.81667	9
10.82500	9
10.83333	10
10.84167	10
10.85000	11
10.85833	11
10.86667	10
10.87500	10
10.88333	9
10.89167	9
10.90000	10
10.90833	8
10.91667	4
10.92500	-0
10.93333	-4
10.94167	-7
10.95000	-5
10.95833	-1
10.96667	2
10.97500	4
10.98333	4
10.99167	3
11.00000	2
11.00833	3
11.01667	8
11.02500	13
11.03333	20
11.04167	26
11.05000	28
11.05833	27
11.06667	23
11.07500	17
11.08333	10
11.09167	5
11.10000	2
11.10833	0
11.11667	0
11.12500	1
11.13333	3
11.14167	6
11.15000	8
11.15833	9
11.16667	9
11.17500	8
11.18333	6
11.19167	5
11.20000	5
11.20833	6
11.21667	7
11.22500	7
11.23333	7
11.24167	6
11.25000	4
11.25833	2
11.26667	1
11.27500	2
11.28333	4
11.29167	9
11.30000	13
11.30833	15
11.31667	16
11.32500	15
11.33333	13
11.34167	9
11.35000	6
11.35833	3
11.36667	0
11.37500	-2
11.38333	-4
11.39167	-5
11.40000	-5
11.40833	-6
11.41667	-6
11.42500	-6
11.43333	-6
11.44167	-5
11.45000	-4
11.45833	-5
11.46667	-5
11.47500	-6
11.48333	-5
11.49167	-4
11.50000	-4
11.50833	-4
11.51667	-6
11.52500	-9
11.53333	-11
11.54167	-13
11.55000	-14
11.55833	-14
11.56667	-14
11.57500	-12
11.58333	-10
11.59167	-8
11.60000	-9
11.60833	-10
11.61667	-12
11.62500	-13
11.63333	-12
11.64167	-11
11.65000	-9
11.65833	-7
11.66667	-4
11.67500	-1
11.68333	1
11.69167	3
11.70000	4
11.70833	3
11.71667	1
11.72500	-2
11.73333	-7
11.74167	-12
11.75000	-15
11.75833	-16
11.76667	-15
11.77500	-10
11.78333	-6
11.79167	-4
11.80000	-5
11.80833	-8
11.81667	-11
11.82500	-14
11.83333	-15
11.84167	-15
11.85000	-15
11.85833	-14
11.86667	-12
11.87500	-9
11.88333	-6
11.89167	-5
11.90000	-5
11.90833	-8
11.91667	-12
11.92500	-16
11.93333	-19
11.94167	-21
11.95000	-19
11.95833	-15
11.96667	-13
11.97500	-13
11.98333	-15
11.99167	-15
12.00000	-13
12.00833	-7
12.01667	1
12.02500	7
12.03333	9
12.04167	9
12.05000	6
12.05833	3
12.06667	-0
12.07500	-2
12.08333	-2
12.09167	-3
12.10000	-2
12.10833	-2
12.11667	-0
12.12500	1
12.13333	0
12.14167	-1
12.15000	-3
12.15833	-5
12.16667	-6
12.17500	-6
12.18333	-6
12.19167	-4
12.20000	-4
12.20833	-3
12.21667	-4
12.22500	-7
12.23333	-11
12.24167	-15
12.25000	-19
12.25833	-20
12.26667	-20
12.27500	-16
12.28333	-11
12.29167	-7
12.30000	-3
12.30833	-2
12.31667	-3
12.32500	-6
12.33333	-11
12.34167	-16
12.35000	-21
12.35833	-26
12.36667	-29
12.37500	-30
12.38333	-31
12.39167	-29
12.40000	-27
12.40833	-24
12.41667	-22
12.42500	-19
12.43333	-17
12.44167	-16
12.45000	-15
12.45833	-16
12.46667	-15
12.47500	-13
12.48333	-10
12.49167	-6
12.50000	-4
12.50833	-6
12.51667	-11
12.52500	-16
12.53333	-19
12.54167	-19
12.55000	-15
12.55833	-10
12.56667	-6
12.57500	-5
12.58333	-7
12.59167	-11
12.60000	-16
12.60833	-19
12.61667	-21
12.62500	-19
12.63333	-16
12.64167	-12
12.65000	-9
12.65833	-7
12.66667	-6
12.67500	-6
12.68333	-7
12.69167	-9
12.70000	-11
12.70833	-13
12.71667	-14
12.72500	-15
12.73333	-15
12.74167	-16
12.75000	-18
12.75833	-21
12.76667	-24
12.77500	-25
12.78333	-24
12.79167	-21
12.80000	-18
12.80833	-16
12.81667	-15
12.82500	-15
12.83333	-14
12.84167	-13
12.85000	-12
12.85833	-13
12.86667	-15
12.87500	-19
12.88333	-23
12.89167	-25
12.90000	-25
12.90833	-25
12.91667	-23
12.92500	-22
12.93333	-22
12.94167	-21
12.95000	-18
12.95833	-13
12.96667	-7
12.97500	0
12.98333	5
12.99167	8
13.00000	9
13.00833	7
13.01667	3
13.02500	-3
13.03333	-9
13.04167	-15
13.05000	-17
13.05833	-16
13.06667	-13
13.07500	-10
13.08333	-8
13.09167	-8
13.10000	-10
13.10833	-12
13.11667	-13
13.12500	-12
13.13333	-10
13.14167	-9
13.15000	-7
13.15833	-6
13.16667	-6
13.17500	-6
13.18333	-8
13.19167	-10
13.20000	-12
13.20833	-14
13.21667	-15
13.22500	-15
13.23333	-14
13.24167	-11
13.25000	-10
13.25833	-8
13.26667	-8
13.27500	-8
13.28333	-8
13.29167	-9
13.30000	-9
13.30833	-9
13.31667	-11
13.32500	-15
13.33333	-18
13.34167	-21
13.35000	-22
13.35833	-21
13.36667	-19
13.37500	-16
13.38333	-14
13.39167	-12
13.40000	-10
13.40833	-9
13.41667	-10
13.42500	-13
13.43333	-17
13.44167	-21
13.45000	-25
13.45833	-28
13.46667	-28
13.47500	-24
13.48333	-19
13.49167	-15
13.50000	-12
13.50833	-11
13.51667	-10
13.52500	-10
13.53333	-9
13.54167	-9
13.55000	-10
13.55833	-13
13.56667	-17
13.57500	-22
13.58333	-27
13.59167	-29
13.60000	-30
13.60833	-28
13.61667	-25
13.62500	-23
13.63333	-20
13.64167	-18
13.65000	-17
13.65833	-17
13.66667	-19
13.67500	-21
13.68333	-24
13.69167	-26
13.70000	-26
13.70833	-24
13.71667	-20
13.72500	-16
13.73333	-14
13.74167	-13
13.75000	-13
13.75833	-14
13.76667	-14
13.77500	-14
13.78333	-12
13.79167	-9
13.80000	-7
13.80833	-4
13.81667	-4
13.82500	-5
13.83333	-9
13.84167	-14
13.85000	-19
13.85833	-22
13.86667	-23
13.87500	-21
13.88333	-17
13.89167	-13
13.90000	-10
13.90833	-8
13.91667	-8
13.92500	-9
13.93333	-9
13.94167	-7
13.95000	-5
13.95833	-2
13.96667	-0
13.97500	0
13.98333	-1
13.99167	-3
14.00000	-5
14.00833	-7
14.01667	-9
14.02500	-11
14.03333	-13
14.04167	-15
14.05000	-16
14.05833	-17
14.06667	-17
14.07500	-18
14.08333	-18
14.09167	-18
14.10000	-15
14.10833	-12
14.11667	-10
14.12500	-9
14.13333	-11
14.14167	-13
14.15000	-15
14.15833	-16
14.16667	-16
14.17500	-15
14.18333	-15
14.19167	-17
14.20000	-19
14.20833	-20
14.21667	-20
14.22500	-20
14.23333	-18
14.24167	-17
14.25000	-15
14.25833	-14
14.26667	-15
14.27500	-18
14.28333	-22
14.29167	-25
14.30000	-27
14.30833	-26
14.31667	-23
14.32500	-19
14.33333	-15
14.34167	-10
14.35000	-7
14.35833	-4
14.36667	-2
14.37500	-2
14.38333	-4
14.39167	-7
14.40000	-11
14.40833	-12
14.41667	-12
14.42500	-9
14.43333	-5
14.44167	-1
14.45000	1
14.45833	2
14.46667	0
14.47500	-3
14.48333	-7
14.49167	-9
14.50000	-9
14.50833	-6
14.51667	-1
14.52500	4
14.53333	5
14.54167	4
14.55000	3
14.55833	1
14.56667	0
14.57500	1
14.58333	1
14.59167	1
14.60000	-2
14.60833	-5
14.61667	-10
14.62500	-14
14.63333	-17
14.64167	-19
14.65000	-19
14.65833	-18
14.66667	-18
14.67500	-19
14.68333	-22
14.69167	-25
14.70000	-27
14.70833	-29
14.71667	-29
14.72500	-28
14.73333	-28
14.74167	-26
14.75000	-23
14.75833	-19
14.76667	-14
14.77500	-8
14.78333	-4
14.79167	-4
14.80000	-7
14.80833	-11
14.81667	-16
14.82500	-18
14.83333	-15
14.84167	-11
14.85000	-6
14.85833	-3
14.86667	-3
14.87500	-5
14.88333	-10
14.89167	-15
14.90000	-19
14.90833	-23
14.91667	-25
14.92500	-26
14.93333	-24
14.94167	-22
14.95000	-21
14.95833	-21
14.96667	-21
14.97500	-19
14.98333	-16
14.99167	-10
15.00000	-5
15.00833	-2
15.01667	-1
15.02500	-1
15.03333	-3
15.04167	-5
15.05000	-6
15.05833	-6
15.06667	-6
15.07500	-6
15.08333	-7
15.09167	-7
15.10000	-7
15.10833	-5
15.11667	-4
15.12500	-2
15.13333	-2
15.14167	-2
15.15000	-3
15.15833	-5
15.16667	-8
15.17500	-11
15.18333	-15
15.19167	-17
15.20000	-19
15.20833	-20
15.21667	-19
15.22500	-17
15.23333	-16
15.24167	-14
15.25000	-13
15.25833	-14
15.26667	-16
15.27500	-17
15.28333	-18
15.29167	-17
15.30000	-14
15.30833	-10
15.31667	-5
15.32500	-0
15.33333	2
15.34167	3
15.35000	1
15.35833	-2
15.36667	-5
15.37500	-8
15.38333	-10
15.39167	-11
15.40000	-10
15.40833	-10
15.41667	-11
15.42500	-12
15.43333	-12
15.44167	-11
15.45000	-10
15.45833	-8
15.46667	-8
15.47500	-8
15.48333	-7
15.49167	-4
15.50000	1
15.50833	3
15.51667	3
15.52500	0
15.53333	-3
15.54167	-5
15.55000	-6
15.55833	-5
15.56667	-4
15.57500	-5
15.58333	-7
15.59167	-9
15.60000	-11
15.60833	-12
15.61667	-13
15.62500	-13
15.63333	-14
15.64167	-14
15.65000	-12
15.65833	-8
15.66667	-4
15.67500	0
15.68333	3
15.69167	5
15.70000	7
15.70833	7
15.71667	8
15.72500	8
15.73333	7
15.74167	4
15.75000	0
15.75833	-4
15.76667	-7
15.77500	-7
15.78333	-4
15.79167	3
15.80000	10
15.80833	13
15.81667	12
15.82500	8
15.83333	1
15.84167	-6
15.85000	-10
15.85833	-11
15.86667	-11
15.87500	-10
15.88333	-8
15.89167	-6
15.90000	-5
15.90833	-3
15.91667	-2
15.92500	0
15.93333	3
15.94167	5
15.95000	7
15.95833	9
15.96667	8
15.97500	6
15.98333	3
15.99167	0
16.00000	-2
16.00833	-2
16.01667	-0
16.02500	2
16.03333	4
16.04167	4
16.05000	1
16.05833	-3
16.06667	-6
16.07500	-7
16.08333	-7
16.09167	-6
16.10000	-5
16.10833	-4
16.11667	-4
16.12500	-5
16.13333	-6
16.14167	-7
16.15000	-6
16.15833	-5
16.16667	-3
16.17500	-1
16.18333	0
16.19167	1
16.20000	2
16.20833	3
16.21667	4
16.22500	5
16.23333	5
16.24167	3
16.25000	-0
16.25833	-4
16.26667	-8
16.27500	-10
16.28333	-12
16.29167	-13
16.30000	-14
16.30833	-13
16.31667	-12
16.32500	-9
16.33333	-6
16.34167	-4
16.35000	-2
16.35833	-1
16.36667	-2
16.37500	-3
16.38333	-5
16.39167	-6
16.40000	-7
16.40833	-7
16.41667	-6
16.42500	-5
16.43333	-5
16.44167	-6
16.45000	-8
16.45833	-11
16.46667	-12
16.47500	-12
16.48333	-10
16.49167	-8
16.50000	-6
16.50833	-6
16.51667	-6
16.52500	-5
16.53333	-3
16.54167	0
16.55000	1
16.55833	0
16.56667	-2
16.57500	-5
16.58333	-7
16.59167	-6
16.60000	-5
16.60833	-3
16.61667	-4
16.62500	-6
16.63333	-11
16.64167	-15
16.65000	-18
16.65833	-18
16.66667	-16
16.67500	-10
16.68333	-4
16.69167	1
16.70000	2
16.70833	1
16.71667	-1
16.72500	-3
16.73333	-4
16.74167	-4
16.75000	-3
16.75833	-2
16.76667	0
16.77500	2
16.78333	5
16.79167	6
16.80000	6
16.80833	5
16.81667	3
16.82500	3
16.83333	4
16.84167	7
16.85000	9
16.85833	10
16.86667	11
16.87500	11
16.88333	11
16.89167	11
16.90000	12
16.90833	12
16.91667	10
16.92500	7
16.93333	4
16.94167	2
16.95000	1
16.95833	-1
16.96667	-5
16.97500	-10
16.98333	-14
16.99167	-15
17.00000	-15
17.00833	-14
17.01667	-13
17.02500	-13
17.03333	-15
17.04167	-16
17.05000	-15
17.05833	-12
17.06667	-8
17.07500	-2
17.08333	2
17.09167	5
17.10000	6
17.10833	6
17.11667	7
17.12500	9
17.13333	12
17.14167	14
17.15000	14
17.15833	13
17.16667	11
17.17500	9
17.18333	8
17.19167	7
17.20000	7
17.20833	7
17.21667	6
17.22500	5
17.23333	2
17.24167	-1
17.25000	-3
17.25833	-5
17.26667	-7
17.27500	-10
17.28333	-13
17.29167	-14
17.30000	-14
17.30833	-12
17.31667	-9
17.32500	-6
17.33333	-4
17.34167	-1
17.35000	1
17.35833	4
17.36667	6
17.37500	6
17.38333	5
17.39167	3
17.40000	2
17.40833	1
17.41667	1
17.42500	1
17.43333	1
17.44167	1
17.45000	0
17.45833	-0
17.46667	0
17.47500	3
17.48333	6
17.49167	10
17.50000	12
17.50833	10
17.51667	6
17.52500	1
17.53333	-3
17.54167	-6
17.55000	-5
17.55833	-3
17.56667	-0
17.57500	2
17.58333	3
17.59167	3
17.60000	1
17.60833	0
17.61667	0
17.62500	1
17.63333	2
17.64167	2
17.65000	-0
17.65833	-3
17.66667	-5
17.67500	-6
17.68333	-5
17.69167	-4
17.70000	-3
17.70833	-2
17.71667	-1
17.72500	0
17.73333	2
17.74167	3
17.75000	4
17.75833	4
17.76667	5
17.77500	5
17.78333	6
17.79167	4
17.80000	1
17.80833	-2
17.81667	-5
17.82500	-7
17.83333	-10
17.84167	-11
17.85000	-11
17.85833	-10
17.86667	-8
17.87500	-6
17.88333	-4
17.89167	-3
17.90000	-3
17.90833	-3
17.91667	-3
17.92500	-3
17.93333	-1
17.94167	2
17.95000	4
17.95833	5
17.96667	5
17.97500	3
17.98333	1
17.99167	-1
18.00000	-1
18.00833	0
18.01667	3
18.02500	4
18.03333	5
18.04167	4
18.05000	4
18.05833	4
18.06667	5
18.07500	7
18.08333	7
18.09167	6
18.10000	3
18.10833	1
18.11667	-0
18.12500	0
18.13333	2
18.14167	4
18.15000	6
18.15833	8
18.16667	9
18.17500	8
18.18333	5
18.19167	0
18.20000	-4
18.20833	-6
18.21667	-5
18.22500	-3
18.23333	-0
18.24167	2
18.25000	3
18.25833	3
18.26667	3
18.27500	2
18.28333	0
18.29167	-2
18.30000	-4
18.30833	-4
18.31667	-1
18.32500	2
18.33333	5
18.34167	7
18.35000	8
18.35833	8
18.36667	8
18.37500	11
18.38333	12
18.39167	12
18.40000	11
18.40833	11
18.41667	13
18.42500	16
18.43333	20
18.44167	24
18.45000	26
18.45833	26
18.46667	23
18.47500	20
18.48333	16
18.49167	11
18.50000	8
18.50833	6
18.51667	7
18.52500	9
18.53333	12
18.54167	13
18.55000	11
18.55833	9
18.56667	6
18.57500	4
18.58333	4
18.59167	7
18.60000	11
18.60833	15
18.61667	17
18.62500	19
18.63333	19
18.64167	18
18.65000	17
18.65833	16
18.66667	17
18.67500	17
18.68333	18
18.69167	19
18.70000	21
18.70833	21
18.71667	22
18.72500	22
18.73333	22
18.74167	23
18.75000	22
18.75833	20
18.76667	19
18.77500	20
18.78333	22
18.79167	25
18.80000	29
18.80833	31
18.81667	33
18.82500	36
18.83333	38
18.84167	41
18.85000	45
18.85833	49
18.86667	52
18.87500	52
18.88333	51
18.89167	48
18.90000	44
18.90833	42
18.91667	44
18.92500	47
18.93333	50
18.94167	53
18.95000	54
18.95833	51
18.96667	47
18.97500	43
18.98333	39
18.99167	37
19.00000	35
19.00833	34
19.01667	33
19.02500	33
19.03333	33
19.04167	35
19.05000	38
19.05833	41
19.06667	44
19.07500	46
19.08333	48
19.09167	48
19.10000	47
19.10833	45
19.11667	44
19.12500	43
19.13333	45
19.14167	48
19.15000	50
19.15833	50
19.16667	50
19.17500	49
19.18333	49
19.19167	51
19.20000	55
19.20833	59
19.21667	63
19.22500	66
19.23333	67
19.24167	68
19.25000	70
19.25833	73
19.26667	75
19.27500	77
19.28333	75
19.29167	72
19.30000	67
19.30833	62
19.31667	58
19.32500	55
19.33333	55
19.34167	57
19.35000	61
19.35833	66
19.36667	71
19.37500	77
19.38333	81
19.39167	85
19.40000	87
19.40833	87
19.41667	85
19.42500	84
19.43333	84
19.44167	85
19.45000	86
19.45833	88
19.46667	90
19.47500	91
19.48333	90
19.49167	89
19.50000	87
19.50833	85
19.51667	82
19.52500	79
19.53333	77
19.54167	78
19.55000	82
19.55833	88
19.56667	94
19.57500	99
19.58333	102
19.59167	103
19.60000	102
19.60833	102
19.61667	103
19.62500	104
19.63333	104
19.64167	103
19.65000	103
19.65833	105
19.66667	107
19.67500	108
19.68333	108
19.69167	109
19.70000	110
19.70833	111
19.71667	112
19.72500	114
19.73333	116
19.74167	120
19.75000	124
19.75833	129
19.76667	133
19.77500	135
19.78333	136
19.79167	136
19.80000	135
19.80833	135
19.81667	136
19.82500	138
19.83333	141
19.84167	143
19.85000	145
19.85833	148
19.86667	150
19.87500	153
19.88333	155
19.89167	157
19.90000	160
19.90833	162
19.91667	166
19.92500	171
19.93333	177
19.94167	183
19.95000	191
19.95833	200
19.96667	207
19.97500	214
19.98333	220
19.99167	225
20.00000	229
20.00833	232
20.01667	234
20.02500	236
20.03333	237
20.04167	240
20.05000	246
20.05833	256
20.06667	265
20.07500	274
20.08333	280
20.09167	285
20.10000	289
20.10833	295
20.11667	304
20.12500	312
20.13333	321
20.14167	329
20.15000	337
20.15833	344
20.16667	350
20.17500	357
20.18333	364
20.19167	372
20.20000	381
20.20833	393
20.21667	407
20.22500	421
20.23333	435
20.24167	448
20.25000	462
20.25833	474
20.26667	485
20.27500	497
20.28333	508
20.29167	521
20.30000	534
20.30833	547
20.31667	560
20.32500	573
20.33333	588
20.34167	605
20.35000	623
20.35833	642
20.36667	659
20.37500	674
20.38333	688
20.39167	702
20.40000	718
20.40833	736
20.41667	755
20.42500	774
20.43333	792
20.44167	809
20.45000	827
20.45833	847
20.46667	868
20.47500	892
20.48333	916
20.49167	940
20.50000	963
20.50833	987
20.51667	1011
20.52500	1035
20.53333	1060
20.54167	1085
20.55000	1108
20.55833	1131
20.56667	1152
20.57500	1173
20.58333	1193
20.59167	1214
20.60000	1236
20.60833	1259
20.61667	1284
20.62500	1310
20.63333	1338
20.64167	1365
20.65000	1391
20.65833	1415
20.66667	1439
20.67500	1463
20.68333	1487
20.69167	1516
20.70000	1545
20.70833	1576
20.71667	1607
20.72500	1637
20.73333	1665
20.74167	1692
20.75000	1719
20.75833	1746
20.76667	1774
20.77500	1803
20.78333	1832
20.79167	1861
20.80000	1891
20.80833	1921
20.81667	1953
20.82500	1983
20.83333	2013
20.84167	2041
20.85000	2066
20.85833	2091
20.86667	2116
20.87500	2141
20.88333	2168
20.89167	2199
20.90000	2230
20.90833	2260
20.91667	2289
20.92500	2314
20.93333	2338
20.94167	2363
20.95000	2391
20.95833	2423
20.96667	2456
20.97500	2492
20.98333	2527
20.99167	2562
21.00000	2597
21.00833	2630
21.01667	2663
21.02500	2694
21.03333	2726
21.04167	2758
21.05000	2791
21.05833	2823
21.06667	2855
21.07500	2887
21.08333	2920
21.09167	2955
21.10000	2991
21.10833	3026
21.11667	3061
21.12500	3096
21.13333	3132
21.14167	3168
21.15000	3205
21.15833	3243
21.16667	3280
21.17500	3319
21.18333	3357
21.19167	3395
21.20000	3432
21.20833	3469
21.21667	3505
21.22500	3543
21.23333	3583
21.24167	3624
21.25000	3667
21.25833	3711
21.26667	3754
21.27500	3797
21.28333	3838
21.29167	3879
21.30000	3919
21.30833	3958
21.31667	3997
21.32500	4036
21.33333	4077
21.34167	4118
21.35000	4159
21.35833	4199
21.36667	4238
21.37500	4276
21.38333	4316
21.39167	4358
21.40000	4402
21.40833	4449
21.41667	4498
21.42500	4547
21.43333	4597
21.44167	4646
21.45000	4692
21.45833	4737
21.46667	4782
21.47500	4827
21.48333	4871
21.49167	4916
21.50000	4960
21.50833	5002
21.51667	5044
21.52500	5086
21.53333	5128
21.54167	5170
21.55000	5209
21.55833	5247
21.56667	5284
21.57500	5322
21.58333	5362
21.59167	5406
21.60000	5451
21.60833	5496
21.61667	5542
21.62500	5585
21.63333	5628
21.64167	5669
21.65000	5709
21.65833	5749
21.66667	5789
21.67500	5830
21.68333	5870
21.69167	5911
21.70000	5951
21.70833	5989
21.71667	6028
21.72500	6065
21.73333	6103
21.74167	6139
21.75000	6175
21.75833	6209
21.76667	6240
21.77500	6270
21.78333	6298
21.79167	6326
21.80000	6355
21.80833	6384
21.81667	6413
21.82500	6440
21.83333	6465
21.84167	6488
21.85000	6508
21.85833	6526
21.86667	6543
21.87500	6558
21.88333	6571
21.89167	6581
21.90000	6589
21.90833	6595
21.91667	6599
21.92500	6602
21.93333	6604
21.94167	6604
21.95000	6603
21.95833	6601
21.96667	6598
21.97500	6594
21.98333	6586
21.99167	6574
22.00000	6557
22.00833	6536
22.01667	6512
22.02500	6489
22.03333	6465
22.04167	6442
22.05000	6420
22.05833	6400
22.06667	6379
22.07500	6353
22.08333	6322
22.09167	6287
22.10000	6248
22.10833	6206
22.11667	6165
22.12500	6124
22.13333	6081
22.14167	6037
22.15000	5989
22.15833	5940
22.16667	5892
22.17500	5843
22.18333	5794
22.19167	5743
22.20000	5687
22.20833	5629
22.21667	5572
22.22500	5520
22.23333	5466
22.24167	5407
22.25000	5348
22.25833	5290
22.26667	5232
22.27500	5177
22.28333	5125
22.29167	5074
22.30000	5021
22.30833	4967
22.31667	4907
22.32500	4845
22.33333	4787
22.34167	4734
22.35000	4683
22.35833	4631
22.36667	4580
22.37500	4526
22.38333	4474
22.39167	4424
22.40000	4370
22.40833	4317
22.41667	4268
22.42500	4222
22.43333	4175
22.44167	4129
22.45000	4083
22.45833	4038
22.46667	3995
22.47500	3950
22.48333	3906
22.49167	3863
22.50000	3825
22.50833	3787
22.51667	3748
22.52500	3709
22.53333	3668
22.54167	3627
22.55000	3593
22.55833	3565
22.56667	3538
22.57500	3510
22.58333	3480
22.59167	3448
22.60000	3417
22.60833	3390
22.61667	3365
22.62500	3340
22.63333	3316
22.64167	3291
22.65000	3266
22.65833	3242
22.66667	3219
22.67500	3197
22.68333	3176
22.69167	3156
22.70000	3137
22.70833	3119
22.71667	3103
22.72500	3088
22.73333	3075
22.74167	3063
22.75000	3052
22.75833	3039
22.76667	3025
22.77500	3010
22.78333	2995
22.79167	2981
22.80000	2968
22.80833	2958
22.81667	2948
22.82500	2940
22.83333	2933
22.84167	2928
22.85000	2926
22.85833	2927
22.86667	2927
22.87500	2927
22.88333	2924
22.89167	2917
22.90000	2908
22.90833	2899
22.91667	2890
22.92500	2883
22.93333	2877
22.94167	2872
22.95000	2867
22.95833	2863
22.96667	2857
22.97500	2852
22.98333	2847
22.99167	2845
23.00000	2845
23.00833	2847
23.01667	2850
23.02500	2851
23.03333	2850
23.04167	2848
23.05000	2844
23.05833	2841
23.06667	2840
23.07500	2840
23.08333	2841
23.09167	2842
23.10000	2842
23.10833	2843
23.11667	2846
23.12500	2849
23.13333	2851
23.14167	2852
23.15000	2852
23.15833	2849
23.16667	2849
23.17500	2850
23.18333	2853
23.19167	2857
23.20000	2860
23.20833	2859
23.21667	2856
23.22500	2852
23.23333	2850
23.24167	2848
23.25000	2849
23.25833	2853
23.26667	2857
23.27500	2861
23.28333	2865
23.29167	2868
23.30000	2873
23.30833	2877
23.31667	2882
23.32500	2886
23.33333	2890
23.34167	2893
23.35000	2896
23.35833	2899
23.36667	2902
23.37500	2905
23.38333	2907
23.39167	2910
23.40000	2913
23.40833	2917
23.41667	2921
23.42500	2926
23.43333	2931
23.44167	2936
23.45000	2942
23.45833	2946
23.46667	2950
23.47500	2952
23.48333	2955
23.49167	2959
23.50000	2963
23.50833	2969
23.51667	2974
23.52500	2980
23.53333	2985
23.54167	2988
23.55000	2991
23.55833	2994
23.56667	2997
23.57500	3002
23.58333	3007
23.59167	3014
23.60000	3021
23.60833	3028
23.61667	3035
23.62500	3041
23.63333	3046
23.64167	3051
23.65000	3056
23.65833	3062
23.66667	3069
23.67500	3078
23.68333	3088
23.69167	3097
23.70000	3105
23.70833	3111
23.71667	3116
23.72500	3119
23.73333	3122
23.74167	3124
23.75000	3127
23.75833	3131
23.76667	3135
23.77500	3139
23.78333	3143
23.79167	3147
23.80000	3151
23.80833	3155
23.81667	3159
23.82500	3162
23.83333	3166
23.84167	3170
23.85000	3174
23.85833	3179
23.86667	3182
23.87500	3185
23.88333	3186
23.89167	3186
23.90000	3183
23.90833	3179
23.91667	3175
23.92500	3171
23.93333	3168
23.94167	3166
23.95000	3163
23.95833	3160
23.96667	3158
23.97500	3155
23.98333	3154
23.99167	3152
24.00000	3150
24.00833	3147
24.01667	3143
24.02500	3137
24.03333	3129
24.04167	3121
24.05000	3113
24.05833	3104
24.06667	3095
24.07500	3086
24.08333	3077
24.09167	3068
24.10000	3060
24.10833	3051
24.11667	3042
24.12500	3033
24.13333	3022
24.14167	3011
24.15000	2997
24.15833	2981
24.16667	2966
24.17500	2949
24.18333	2935
24.19167	2921
24.20000	2909
24.20833	2898
24.21667	2888
24.22500	2876
24.23333	2862
24.24167	2845
24.25000	2825
24.25833	2802
24.26667	2780
24.27500	2758
24.28333	2737
24.29167	2719
24.30000	2703
24.30833	2689
24.31667	2676
24.32500	2662
24.33333	2647
24.34167	2630
24.35000	2612
24.35833	2593
24.36667	2575
24.37500	2556
24.38333	2538
24.39167	2519
24.40000	2501
24.40833	2483
24.41667	2465
24.42500	2446
24.43333	2427
24.44167	2409
24.45000	2391
24.45833	2374
24.46667	2357
24.47500	2338
24.48333	2320
24.49167	2301
24.50000	2282
24.50833	2265
24.51667	2248
24.52500	2232
24.53333	2214
24.54167	2196
24.55000	2176
24.55833	2156
24.56667	2137
24.57500	2119
24.58333	2103
24.59167	2086
24.60000	2070
24.60833	2054
24.61667	2037
24.62500	2022
24.63333	2006
24.64167	1990
24.65000	1974
24.65833	1958
24.66667	1943
24.67500	1928
24.68333	1914
24.69167	1899
24.70000	1884
24.70833	1870
24.71667	1858
24.72500	1845
24.73333	1833
24.74167	1819
24.75000	1804
24.75833	1787
24.76667	1771
24.77500	1756
24.78333	1742
24.79167	1729
24.80000	1717
24.80833	1708
24.81667	1699
24.82500	1691
24.83333	1683
24.84167	1674
24.85000	1664
24.85833	1653
24.86667	1642
24.87500	1630
24.88333	1618
24.89167	1606
24.90000	1595
24.90833	1587
24.91667	1581
24.92500	1574
24.93333	1566
24.94167	1557
24.95000	1547
24.95833	1537
24.96667	1528
24.97500	1520
24.98333	1513
24.99167	1504
25.00000	1495
25.00833	1485
25.01667	1472
25.02500	1460
25.03333	1447
25.04167	1436
25.05000	1429
25.05833	1425
25.06667	1422
25.07500	1419
25.08333	1415
25.09167	1410
25.10000	1403
25.10833	1396
25.11667	1387
25.12500	1379
25.13333	1370
25.14167	1362
25.15000	1355
25.15833	1349
25.16667	1345
25.17500	1343
25.18333	1341
25.19167	1341
25.20000	1339
25.20833	1336
25.21667	1332
25.22500	1327
25.23333	1320
25.24167	1313
25.25000	1304
25.25833	1294
25.26667	1286
25.27500	1280
25.28333	1275
25.29167	1272
25.30000	1269
25.30833	1264
25.31667	1259
25.32500	1254
25.33333	1250
25.34167	1247
25.35000	1246
25.35833	1247
25.36667	1249
25.37500	1250
25.38333	1251
25.39167	1249
25.40000	1246
25.40833	1243
25.41667	1240
25.42500	1236
25.43333	1233
25.44167	1230
25.45000	1228
25.45833	1226
25.46667	1225
25.47500	1226
25.48333	1227
25.49167	1228
25.50000	1227
25.50833	1224
25.51667	1219
25.52500	1215
25.53333	1210
25.54167	1205
25.55000	1201
25.55833	1198
25.56667	1196
25.57500	1194
25.58333	1193
25.59167	1194
25.60000	1195
25.60833	1195
25.61667	1194
25.62500	1191
25.63333	1187
25.64167	1182
25.65000	1176
25.65833	1171
25.66667	1167
25.67500	1164
25.68333	1162
25.69167	1162
25.70000	1163
25.70833	1164
25.71667	1164
25.72500	1164
25.73333	1162
25.74167	1160
25.75000	1159
25.75833	1158
25.76667	1158
25.77500	1158
25.78333	1156
25.79167	1154
25.80000	1151
25.80833	1148
25.81667	1146
25.82500	1144
25.83333	1143
25.84167	1143
25.85000	1141
25.85833	1138
25.86667	1133
25.87500	1127
25.88333	1121
25.89167	1114
25.90000	1106
25.90833	1099
25.91667	1092
25.92500	1088
25.93333	1086
25.94167	1086
25.95000	1088
25.95833	1091
25.96667	1091
25.97500	1089
25.98333	1083
25.99167	1076
26.00000	1067
26.00833	1061
26.01667	1058
26.02500	1056
26.03333	1055
26.04167	1052
26.05000	1050
26.05833	1047
26.06667	1044
26.07500	1041
26.08333	1037
26.09167	1030
26.10000	1022
26.10833	1016
26.11667	1011
26.12500	1007
26.13333	1004
26.14167	1002
26.15000	998
26.15833	994
26.16667	991
26.17500	988
26.18333	985
26.19167	980
26.20000	974
26.20833	968
26.21667	963
26.22500	958
26.23333	953
26.24167	948
26.25000	941
26.25833	935
26.26667	930
26.27500	929
26.28333	931
26.29167	933
26.30000	934
26.30833	932
26.31667	927
26.32500	920
26.33333	915
26.34167	910
26.35000	907
26.35833	903
26.36667	900
26.37500	897
26.38333	894
26.39167	893
26.40000	892
26.40833	891
26.41667	887
26.42500	881
26.43333	875
26.44167	870
26.45000	866
26.45833	863
26.46667	861
26.47500	860
26.48333	860
26.49167	859
26.50000	857
26.50833	854
26.51667	850
26.52500	847
26.53333	844
26.54167	842
26.55000	838
26.55833	833
26.56667	828
26.57500	822
26.58333	817
26.59167	813
26.60000	812
26.60833	810
26.61667	808
26.62500	804
26.63333	799
26.64167	796
26.65000	794
26.65833	794
26.66667	794
26.67500	793
26.68333	790
26.69167	788
26.70000	786
26.70833	785
26.71667	786
26.72500	787
26.73333	786
26.74167	785
26.75000	782
26.75833	779
26.76667	776
26.77500	773
26.78333	772
26.79167	774
26.80000	777
26.80833	780
26.81667	781
26.82500	781
26.83333	779
26.84167	778
26.85000	777
26.85833	778
26.86667	778
26.87500	778
26.88333	778
26.89167	777
26.90000	777
26.90833	776
26.91667	777
26.92500	778
26.93333	779
26.94167	780
26.95000	779
26.95833	776
26.96667	773
26.97500	770
26.98333	768
26.99167	768
27.00000	771
27.00833	773
27.01667	773
27.02500	771
27.03333	768
27.04167	765
27.05000	763
27.05833	764
27.06667	767
27.07500	771
27.08333	775
27.09167	777
27.10000	776
27.10833	775
27.11667	772
27.12500	770
27.13333	769
27.14167	770
27.15000	773
27.15833	777
27.16667	783
27.17500	789
27.18333	795
27.19167	798
27.20000	799
27.20833	797
27.21667	792
27.22500	787
27.23333	782
27.24167	777
27.25000	776
27.25833	776
27.26667	777
27.27500	779
27.28333	781
27.29167	782
27.30000	783
27.30833	784
27.31667	785
27.32500	786
27.33333	786
27.34167	788
27.35000	791
27.35833	794
27.36667	798
27.37500	800
27.38333	800
27.39167	800
27.40000	798
27.40833	796
27.41667	794
27.42500	794
27.43333	795
27.44167	798
27.45000	801
27.45833	803
27.46667	802
27.47500	798
27.48333	793
27.49167	792
27.50000	794
27.50833	798
27.51667	804
27.52500	809
27.53333	812
27.54167	814
27.55000	814
27.55833	816
27.56667	819
27.57500	823
27.58333	827
27.59167	830
27.60000	830
27.60833	829
27.61667	826
27.62500	823
27.63333	820
27.64167	819
27.65000	822
27.65833	827
27.66667	833
27.67500	840
27.68333	845
27.69167	845
27.70000	842
27.70833	839
27.71667	835
27.72500	833
27.73333	832
27.74167	833
27.75000	834
27.75833	834
27.76667	835
27.77500	837
27.78333	840
27.79167	842
27.80000	845
27.80833	848
27.81667	850
27.82500	853
27.83333	857
27.84167	860
27.85000	862
27.85833	863
27.86667	862
27.87500	862
27.88333	863
27.89167	865
27.90000	869
27.90833	874
27.91667	878
27.92500	882
27.93333	884
27.94167	884
27.95000	883
27.95833	882
27.96667	881
27.97500	882
27.98333	885
27.99167	891
28.00000	897
28.00833	903
28.01667	909
28.02500	913
28.03333	916
28.04167	919
28.05000	921
28.05833	924
28.06667	927
28.07500	930
28.08333	933
28.09167	936
28.10000	938
28.10833	940
28.11667	939
28.12500	939
28.13333	939
28.14167	941
28.15000	945
28.15833	950
28.16667	955
28.17500	960
28.18333	965
28.19167	969
28.20000	973
28.20833	977
28.21667	982
28.22500	988
28.23333	997
28.24167	1006
28.25000	1014
28.25833	1022
28.26667	1027
28.27500	1029
28.28333	1029
28.29167	1029
28.30000	1029
28.30833	1029
28.31667	1030
28.32500	1033
28.33333	1037
28.34167	1042
28.35000	1047
28.35833	1053
28.36667	1059
28.37500	1063
28.38333	1067
28.39167	1071
28.40000	1075
28.40833	1077
28.41667	1077
28.42500	1077
28.43333	1078
28.44167	1079
28.45000	1082
28.45833	1085
28.46667	1088
28.47500	1090
28.48333	1090
28.49167	1089
28.50000	1087
28.50833	1084
28.51667	1083
28.52500	1084
28.53333	1088
28.54167	1094
28.55000	1102
28.55833	1111
28.56667	1117
28.57500	1120
28.58333	1121
28.59167	1122
28.60000	1121
28.60833	1122
28.61667	1123
28.62500	1125
28.63333	1127
28.64167	1128
28.65000	1130
28.65833	1132
28.66667	1134
28.67500	1137
28.68333	1140
28.69167	1144
28.70000	1148
28.70833	1150
28.71667	1151
28.72500	1151
28.73333	1149
28.74167	1148
28.75000	1145
28.75833	1143
28.76667	1140
28.77500	1139
28.78333	1139
28.79167	1142
28.80000	1147
28.80833	1152
28.81667	1157
28.82500	1162
28.83333	1164
28.84167	1165
28.85000	1165
28.85833	1166
28.86667	1167
28.87500	1168
28.88333	1168
28.89167	1167
28.90000	1164
28.90833	1160
28.91667	1157
28.92500	1155
28.93333	1156
28.94167	1160
28.95000	1166
28.95833	1173
28.96667	1179
28.97500	1184
28.98333	1187
28.99167	1188
29.00000	1188
29.00833	1188
29.01667	1188
29.02500	1190
29.03333	1192
29.04167	1195
29.05000	1198
29.05833	1200
29.06667	1201
29.07500	1203
29.08333	1205
29.09167	1207
29.10000	1210
29.10833	1213
29.11667	1216
29.12500	1220
29.13333	1223
29.14167	1225
29.15000	1228
29.15833	1231
29.16667	1233
29.17500	1235
29.18333	1236
29.19167	1238
29.20000	1240
29.20833	1242
29.21667	1245
29.22500	1248
29.23333	1252
29.24167	1257
29.25000	1262
29.25833	1268
29.26667	1272
29.27500	1276
29.28333	1278
29.29167	1280
29.30000	1282
29.30833	1284
29.31667	1287
29.32500	1292
29.33333	1297
29.34167	1304
29.35000	1312
29.35833	1321
29.36667	1329
29.37500	1337
29.38333	1345
29.39167	1352
29.40000	1359
29.40833	1364
29.41667	1367
29.42500	1370
29.43333	1372
29.44167	1375
29.45000	1381
29.45833	1391
29.46667	1403
29.47500	1417
29.48333	1429
29.49167	1440
29.50000	1448
29.50833	1454
29.51667	1459
29.52500	1465
29.53333	1472
29.54167	1481
29.55000	1490
29.55833	1500
29.56667	1509
29.57500	1518
29.58333	1530
29.59167	1544
29.60000	1560
29.60833	1576
29.61667	1593
29.62500	1608
29.63333	1621
29.64167	1635
29.65000	1650
29.65833	1666
29.66667	1682
29.67500	1699
29.68333	1715
29.69167	1732
29.70000	1749
29.70833	1768
29.71667	1788
29.72500	1810
29.73333	1834
29.74167	1858
29.75000	1883
29.75833	1907
29.76667	1931
29.77500	1955
29.78333	1979
29.79167	2002
29.80000	2027
29.80833	2055
29.81667	2087
29.82500	2121
29.83333	2157
29.84167	2192
29.85000	2226
29.85833	2259
29.86667	2292
29.87500	2327
29.88333	2364
29.89167	2404
29.90000	2444
29.90833	2485
29.91667	2526
29.92500	2567
29.93333	2610
29.94167	2652
29.95000	2696
29.95833	2741
29.96667	2786
29.97500	2833
29.98333	2881
29.99167	2931
30.00000	2983
30.00833	3037
30.01667	3094
30.02500	3150
30.03333	3208
30.04167	3264
30.05000	3320
30.05833	3376
30.06667	3432
30.07500	3491
30.08333	3548
30.09167	3603
30.10000	3657
30.10833	3708
30.11667	3762
30.12500	3820
30.13333	3878
30.14167	3934
30.15000	3989
30.15833	4046
30.16667	4101
30.17500	4159
30.18333	4215
30.19167	4272
30.20000	4336
30.20833	4398
30.21667	4454
30.22500	4506
30.23333	4555
30.24167	4603
30.25000	4650
30.25833	4696
30.26667	4739
30.27500	4781
30.28333	4824
30.29167	4865
30.30000	4900
30.30833	4932
30.31667	4963
30.32500	4993
30.33333	5025
30.34167	5056
30.35000	5087
30.35833	5119
30.36667	5144
30.37500	5161
30.38333	5172
30.39167	5179
30.40000	5185
30.40833	5191
30.41667	5198
30.42500	5205
30.43333	5209
30.44167	5212
30.45000	5212
30.45833	5207
30.46667	5199
30.47500	5187
30.48333	5174
30.49167	5159
30.50000	5142
30.50833	5124
30.51667	5104
30.52500	5083
30.53333	5059
30.54167	5032
30.55000	5001
30.55833	4967
30.56667	4933
30.57500	4898
30.58333	4863
30.59167	4826
30.60000	4786
30.60833	4744
30.61667	4698
30.62500	4651
30.63333	4602
30.64167	4553
30.65000	4502
30.65833	4451
30.66667	4399
30.67500	4344
30.68333	4291
30.69167	4237
30.70000	4185
30.70833	4134
30.71667	4082
30.72500	4029
30.73333	3972
30.74167	3915
30.75000	3860
30.75833	3807
30.76667	3755
30.77500	3702
30.78333	3648
30.79167	3591
30.80000	3534
30.80833	3477
30.81667	3421
30.82500	3365
30.83333	3305
30.84167	3247
30.85000	3191
30.85833	3138
30.86667	3089
30.87500	3043
30.88333	2996
30.89167	2946
30.90000	2893
30.90833	2842
30.91667	2789
30.92500	2739
30.93333	2688
30.94167	2638
30.95000	2589
30.95833	2541
30.96667	2497
30.97500	2455
30.98333	2417
30.99167	2380
31.00000	2345
31.00833	2310
31.01667	2275
31.02500	2240
31.03333	2204
31.04167	2169
31.05000	2133
31.05833	2098
31.06667	2064
31.07500	2031
31.08333	1998
31.09167	1967
31.10000	1936
31.10833	1906
31.11667	1877
31.12500	1849
31.13333	1822
31.14167	1795
31.15000	1770
31.15833	1744
31.16667	1719
31.17500	1694
31.18333	1669
31.19167	1644
31.20000	1619
31.20833	1595
31.21667	1572
31.22500	1552
31.23333	1532
31.24167	1514
31.25000	1497
31.25833	1480
31.26667	1466
31.27500	1452
31.28333	1437
31.29167	1422
31.30000	1406
31.30833	1391
31.31667	1375
31.32500	1361
31.33333	1347
31.34167	1334
31.35000	1321
31.35833	1308
31.36667	1295
31.37500	1280
31.38333	1266
31.39167	1253
31.40000	1240
31.40833	1231
31.41667	1224
31.42500	1219
31.43333	1213
31.44167	1207
31.45000	1200
31.45833	1191
31.46667	1181
31.47500	1170
31.48333	1159
31.49167	1149
31.50000	1139
31.50833	1130
31.51667	1122
31.52500	1116
31.53333	1112
31.54167	1108
31.55000	1104
31.55833	1099
31.56667	1093
31.57500	1087
31.58333	1080
31.59167	1073
31.60000	1066
31.60833	1060
31.61667	1054
31.62500	1049
31.63333	1045
31.64167	1042
31.65000	1039
31.65833	1036
31.66667	1033
31.67500	1030
31.68333	1027
31.69167	1026
31.70000	1026
31.70833	1026
31.71667	1026
31.72500	1024
31.73333	1022
31.74167	1020
31.75000	1017
31.75833	1015
31.76667	1013
31.77500	1011
31.78333	1010
31.79167	1010
31.80000	1011
31.80833	1011
31.81667	1011
31.82500	1011
31.83333	1011
31.84167	1012
31.85000	1014
31.85833	1017
31.86667	1019
31.87500	1020
31.88333	1021
31.89167	1021
31.90000	1023
31.90833	1024
31.91667	1025
31.92500	1027
31.93333	1027
31.94167	1028
31.95000	1029
31.95833	1031
31.96667	1034
31.97500	1040
31.98333	1046
31.99167	1053
32.00000	1060
32.00833	1065
32.01667	1069
32.02500	1073
32.03333	1078
32.04167	1083
32.05000	1091
32.05833	1100
32.06667	1110
32.07500	1120
32.08333	1130
32.09167	1141
32.10000	1150
32.10833	1160
32.11667	1168
32.12500	1177
32.13333	1185
32.14167	1195
32.15000	1205
32.15833	1216
32.16667	1229
32.17500	1242
32.18333	1257
32.19167	1272
32.20000	1287
32.20833	1301
32.21667	1314
32.22500	1328
32.23333	1343
32.24167	1359
32.25000	1374
32.25833	1387
32.26667	1398
32.27500	1408
32.28333	1418
32.29167	1429
32.30000	1441
32.30833	1456
32.31667	1473
32.32500	1492
32.33333	1514
32.34167	1537
32.35000	1560
32.35833	1584
32.36667	1606
32.37500	1628
32.38333	1650
32.39167	1672
32.40000	1694
32.40833	1715
32.41667	1737
32.42500	1757
32.43333	1778
32.44167	1799
32.45000	1822
32.45833	1846
32.46667	1870
32.47500	1892
32.48333	1912
32.49167	1932
32.50000	1950
32.50833	1969
32.51667	1988
32.52500	2008
32.53333	2030
32.54167	2052
32.55000	2073
32.55833	2092
32.56667	2108
32.57500	2124
32.58333	2140
32.59167	2158
32.60000	2178
32.60833	2200
32.61667	2224
32.62500	2247
32.63333	2269
32.64167	2291
32.65000	2311
32.65833	2331
32.66667	2348
32.67500	2364
32.68333	2379
32.69167	2391
32.70000	2403
32.70833	2418
32.71667	2437
32.72500	2456
32.73333	2475
32.74167	2492
32.75000	2507
32.75833	2519
32.76667	2530
32.77500	2543
32.78333	2557
32.79167	2572
32.80000	2587
32.80833	2604
32.81667	2621
32.82500	2637
32.83333	2653
32.84167	2667
32.85000	2680
32.85833	2692
32.86667	2702
32.87500	2713
32.88333	2724
32.89167	2733
32.90000	2742
32.90833	2752
32.91667	2762
32.92500	2772
32.93333	2782
32.94167	2793
32.95000	2802
32.95833	2812
32.96667	2825
32.97500	2839
32.98333	2853
32.99167	2867
33.00000	2881
33.00833	2893
33.01667	2906
33.02500	2919
33.03333	2934
33.04167	2948
33.05000	2963
33.05833	2976
33.06667	2989
33.07500	3001
33.08333	3014
33.09167	3027
33.10000	3042
33.10833	3059
33.11667	3076
33.12500	3094
33.13333	3110
33.14167	3127
33.15000	3142
33.15833	3159
33.16667	3175
33.17500	3191
33.18333	3208
33.19167	3225
33.20000	3243
33.20833	3260
33.21667	3276
33.22500	3292
33.23333	3308
33.24167	3325
33.25000	3341
33.25833	3357
33.26667	3373
33.27500	3388
33.28333	3403
33.29167	3420
33.30000	3437
33.30833	3453
33.31667	3469
33.32500	3484
33.33333	3498
33.34167	3512
33.35000	3526
33.35833	3539
33.36667	3552
33.37500	3564
33.38333	3577
33.39167	3589
33.40000	3601
33.40833	3609
33.41667	3616
33.42500	3620
33.43333	3621
33.44167	3623
33.45000	3628
33.45833	3635
33.46667	3643
33.47500	3650
33.48333	3653
33.49167	3651
33.50000	3645
33.50833	3640
33.51667	3636
33.52500	3633
33.53333	3629
33.54167	3624
33.55000	3618
33.55833	3611
33.56667	3605
33.57500	3598
33.58333	3592
33.59167	3584
33.60000	3575
33.60833	3564
33.61667	3552
33.62500	3539
33.63333	3524
33.64167	3508
33.65000	3490
33.65833	3472
33.66667	3455
33.67500	3437
33.68333	3418
33.69167	3398
33.70000	3376
33.70833	3354
33.71667	3331
33.72500	3307
33.73333	3283
33.74167	3259
33.75000	3232
33.75833	3203
33.76667	3173
33.77500	3142
33.78333	3113
33.79167	3085
33.80000	3059
33.80833	3034
33.81667	3008
33.82500	2981
33.83333	2953
33.84167	2924
33.85000	2894
33.85833	2862
33.86667	2830
33.87500	2797
33.88333	2763
33.89167	2730
33.90000	2696
33.90833	2663
33.91667	2628
33.92500	2593
33.93333	2556
33.94167	2518
33.95000	2481
33.95833	2445
33.96667	2411
33.97500	2377
33.98333	2344
33.99167	2311
34.00000	2277
34.00833	2243
34.01667	2209
34.02500	2176
34.03333	2144
34.04167	2113
34.05000	2084
34.05833	2056
34.06667	2029
34.07500	2002
34.08333	1974
34.09167	1944
34.10000	1913
34.10833	1881
34.11667	1849
34.12500	1817
34.13333	1784
34.14167	1753
34.15000	1724
34.15833	1695
34.16667	1665
34.17500	1634
34.18333	1605
34.19167	1578
34.20000	1553
34.20833	1532
34.21667	1513
34.22500	1494
34.23333	1473
34.24167	1449
34.25000	1424
34.25833	1396
34.26667	1369
34.27500	1341
34.28333	1315
34.29167	1290
34.30000	1267
34.30833	1244
34.31667	1222
34.32500	1201
34.33333	1181
34.34167	1163
34.35000	1147
34.35833	1131
34.36667	1116
34.37500	1098
34.38333	1080
34.39167	1063
34.40000	1046
34.40833	1029
34.41667	1013
34.42500	996
34.43333	979
34.44167	962
34.45000	944
34.45833	926
34.46667	911
34.47500	898
34.48333	887
34.49167	878
34.50000	869
34.50833	858
34.51667	845
34.52500	832
34.53333	820
34.54167	809
34.55000	799
34.55833	789
34.56667	779
34.57500	769
34.58333	760
34.59167	751
34.60000	742
34.60833	733
34.61667	723
34.62500	713
34.63333	704
34.64167	695
34.65000	688
34.65833	681
34.66667	673
34.67500	665
34.68333	656
34.69167	647
34.70000	638
34.70833	630
34.71667	623
34.72500	617
34.73333	612
34.74167	606
34.75000	598
34.75833	590
34.76667	582
34.77500	575
34.78333	570
34.79167	566
34.80000	564
34.80833	562
34.81667	558
34.82500	555
34.83333	554
34.84167	553
34.85000	552
34.85833	549
34.86667	544
34.87500	536
34.88333	528
34.89167	519
34.90000	512
34.90833	507
34.91667	504
34.92500	504
34.93333	503
34.94167	501
34.95000	497
34.95833	494
34.96667	493
34.97500	495
34.98333	498
34.99167	502
35.00000	504
35.00833	504
35.01667	502
35.02500	497
35.03333	491
35.04167	483
35.05000	475
35.05833	468
35.06667	462
35.07500	459
35.08333	458
35.09167	458
35.10000	458
35.10833	457
35.11667	456
35.12500	454
35.13333	451
35.14167	449
35.15000	447
35.15833	447
35.16667	449
35.17500	451
35.18333	454
35.19167	456
35.20000	458
35.20833	459
35.21667	460
35.22500	461
35.23333	461
35.24167	460
35.25000	458
35.25833	457
35.26667	455
35.27500	452
35.28333	449
35.29167	446
35.30000	444
35.30833	444
35.31667	445
35.32500	446
35.33333	445
35.34167	443
35.35000	440
35.35833	436
35.36667	431
35.37500	428
35.38333	426
35.39167	427
35.40000	429
35.40833	432
35.41667	436
35.42500	437
35.43333	436
35.44167	433
35.45000	428
35.45833	424
35.46667	420
35.47500	417
35.48333	415
35.49167	413
35.50000	411
35.50833	408
35.51667	405
35.52500	403
35.53333	401
35.54167	399
35.55000	397
35.55833	394
35.56667	392
35.57500	390
35.58333	388
35.59167	385
35.60000	382
35.60833	378
35.61667	373
35.62500	368
35.63333	362
35.64167	358
35.65000	356
35.65833	355
35.66667	355
35.67500	354
35.68333	351
35.69167	346
35.70000	340
35.70833	335
35.71667	334
35.72500	334
35.73333	333
35.74167	331
35.75000	326
35.75833	319
35.76667	313
35.77500	309
35.78333	306
35.79167	303
35.80000	299
35.80833	296
35.81667	293
35.82500	291
35.83333	291
35.84167	291
35.85000	292
35.85833	294
35.86667	294
35.87500	292
35.88333	288
35.89167	283
35.90000	279
35.90833	275
35.91667	271
35.92500	267
35.93333	264
35.94167	262
35.95000	261
35.95833	262
35.96667	263
35.97500	264
35.98333	264
35.99167	263
36.00000	260
36.00833	257
36.01667	253
36.02500	251
36.03333	249
36.04167	246
36.05000	242
36.05833	236
36.06667	231
36.07500	227
36.08333	224
36.09167	224
36.10000	225
36.10833	225
36.11667	224
36.12500	223
36.13333	222
36.14167	222
36.15000	222
36.15833	223
36.16667	223
36.17500	222
36.18333	221
36.19167	221
36.20000	221
36.20833	221
36.21667	220
36.22500	217
36.23333	214
36.24167	209
36.25000	204
36.25833	200
36.26667	198
36.27500	200
36.28333	202
36.29167	203
36.30000	202
36.30833	199
36.31667	196
36.32500	194
36.33333	195
36.34167	198
36.35000	200
36.35833	203
36.36667	204
36.37500	206
36.38333	206
36.39167	205
36.40000	203
36.40833	201
36.41667	199
36.42500	198
36.43333	199
36.44167	200
36.45000	200
36.45833	199
36.46667	198
36.47500	197
36.48333	196
36.49167	196
36.50000	197
36.50833	198
36.51667	198
36.52500	198
36.53333	198
36.54167	196
36.55000	195
36.55833	193
36.56667	191
36.57500	189
36.58333	186
36.59167	182
36.60000	178
36.60833	176
36.61667	175
36.62500	175
36.63333	178
36.64167	180
36.65000	180
36.65833	179
36.66667	178
36.67500	177
36.68333	176
36.69167	175
36.70000	174
36.70833	172
36.71667	171
36.72500	170
36.73333	169
36.74167	169
36.75000	171
36.75833	174
36.76667	177
36.77500	180
36.78333	182
36.79167	182
36.80000	181
36.80833	181
36.81667	181
36.82500	181
36.83333	181
36.84167	181
36.85000	181
36.85833	182
36.86667	182
36.87500	180
36.88333	178
36.89167	177
36.90000	179
36.90833	183
36.91667	189
36.92500	195
36.93333	199
36.94167	201
36.95000	202
36.95833	201
36.96667	199
36.97500	197
36.98333	196
36.99167	198
37.00000	201
37.00833	205
37.01667	210
37.02500	211
37.03333	209
37.04167	205
37.05000	201
37.05833	198
37.06667	198
37.07500	202
37.08333	207
37.09167	213
37.10000	219
37.10833	221
37.11667	220
37.12500	218
37.13333	217
37.14167	216
37.15000	219
37.15833	223
37.16667	227
37.17500	229
37.18333	229
37.19167	228
37.20000	227
37.20833	226
37.21667	224
37.22500	224
37.23333	224
37.24167	226
37.25000	226
37.25833	226
37.26667	224
37.27500	221
37.28333	219
37.29167	217
37.30000	215
37.30833	215
37.31667	216
37.32500	218
37.33333	221
37.34167	225
37.35000	227
37.35833	228
37.36667	230
37.37500	231
37.38333	233
37.39167	234
37.40000	233
37.40833	233
37.41667	232
37.42500	231
37.43333	229
37.44167	225
37.45000	221
37.45833	216
37.46667	211
37.47500	208
37.48333	207
37.49167	208
37.50000	210
37.50833	212
37.51667	213
37.52500	212
37.53333	208
37.54167	205
37.55000	202
37.55833	201
37.56667	200
37.57500	198
37.58333	195
37.59167	192
37.60000	190
37.60833	190
37.61667	193
37.62500	196
37.63333	199
37.64167	200
37.65000	198
37.65833	194
37.66667	189
37.67500	184
37.68333	179
37.69167	178
37.70000	179
37.70833	182
37.71667	185
37.72500	188
37.73333	191
37.74167	193
37.75000	195
37.75833	197
37.76667	198
37.77500	197
37.78333	194
37.79167	190
37.80000	185
37.80833	179
37.81667	173
37.82500	169
37.83333	168
37.84167	169
37.85000	171
37.85833	174
37.86667	175
37.87500	175
37.88333	172
37.89167	169
37.90000	167
37.90833	166
37.91667	165
37.92500	166
37.93333	167
37.94167	167
37.95000	167
37.95833	166
37.96667	165
37.97500	164
37.98333	163
37.99167	162
38.00000	163
38.00833	163
38.01667	164
38.02500	164
38.03333	162
38.04167	159
38.05000	157
38.05833	157
38.06667	160
38.07500	162
38.08333	164
38.09167	164
38.10000	164
38.10833	165
38.11667	167
38.12500	169
38.13333	171
38.14167	171
38.15000	170
38.15833	167
38.16667	165
38.17500	165
38.18333	165
38.19167	166
38.20000	166
38.20833	164
38.21667	162
38.22500	160
38.23333	158
38.24167	157
38.25000	157
38.25833	160
38.26667	163
38.27500	166
38.28333	169
38.29167	170
38.30000	170
38.30833	169
38.31667	168
38.32500	167
38.33333	166
38.34167	167
38.35000	170
38.35833	172
38.36667	174
38.37500	174
38.38333	173
38.39167	172
38.40000	172
38.40833	174
38.41667	177
38.42500	177
38.43333	175
38.44167	170
38.45000	166
38.45833	162
38.46667	160
38.47500	160
38.48333	161
38.49167	164
38.50000	167
38.50833	170
38.51667	172
38.52500	174
38.53333	173
38.54167	172
38.55000	171
38.55833	171
38.56667	173
38.57500	176
38.58333	179
38.59167	180
38.60000	181
38.60833	182
38.61667	182
38.62500	183
38.63333	185
38.64167	188
38.65000	190
38.65833	192
38.66667	194
38.67500	198
38.68333	202
38.69167	208
38.70000	212
38.70833	214
38.71667	212
38.72500	209
38.73333	205
38.74167	202
38.75000	201
38.75833	202
38.76667	204
38.77500	207
38.78333	211
38.79167	214
38.80000	217
38.80833	217
38.81667	214
38.82500	210
38.83333	204
38.84167	199
38.85000	195
38.85833	194
38.86667	196
38.87500	201
38.88333	205
38.89167	210
38.90000	213
38.90833	214
38.91667	215
38.92500	216
38.93333	218
38.94167	221
38.95000	224
38.95833	226
38.96667	228
38.97500	231
38.98333	233
38.99167	234
39.00000	233
39.00833	231
39.01667	229
39.02500	227
39.03333	227
39.04167	228
39.05000	231
39.05833	234
39.06667	237
39.07500	242
39.08333	245
39.09167	248
39.10000	248
39.10833	247
39.11667	245
39.12500	244
39.13333	244
39.14167	246
39.15000	249
39.15833	253
39.16667	256
39.17500	258
39.18333	258
39.19167	257
39.20000	255
39.20833	253
39.21667	251
39.22500	249
39.23333	247
39.24167	245
39.25000	246
39.25833	249
39.26667	251
39.27500	251
39.28333	248
39.29167	242
39.30000	238
39.30833	237
39.31667	240
39.32500	244
39.33333	248
39.34167	251
39.35000	253
39.35833	254
39.36667	252
39.37500	250
39.38333	247
39.39167	244
39.40000	242
39.40833	241
39.41667	243
39.42500	246
39.43333	249
39.44167	252
39.45000	255
39.45833	256
39.46667	258
39.47500	259
39.48333	259
39.49167	257
39.50000	252
39.50833	247
39.51667	242
39.52500	239
39.53333	239
39.54167	242
39.55000	245
39.55833	248
39.56667	249
39.57500	248
39.58333	244
39.59167	239
39.60000	234
39.60833	231
39.61667	231
39.62500	232
39.63333	234
39.64167	235
39.65000	233
39.65833	229
39.66667	224
39.67500	221
39.68333	219
39.69167	219
39.70000	221
39.70833	223
39.71667	223
39.72500	223
39.73333	225
39.74167	227
39.75000	228
39.75833	229
39.76667	228
39.77500	226
39.78333	224
39.79167	222
39.80000	221
39.80833	220
39.81667	218
39.82500	216
39.83333	215
39.84167	213
39.85000	213
39.85833	212
39.86667	211
39.87500	209
39.88333	206
39.89167	203
39.90000	201
39.90833	200
39.91667	201
39.92500	201
39.93333	198
39.94167	194
39.95000	190
39.95833	186
39.96667	184
39.97500	183
39.98333	184
39.99167	185
40.00000	187
40.00833	190
40.01667	194
40.02500	196
40.03333	195
40.04167	192
40.05000	188
40.05833	183
40.06667	179
40.07500	178
40.08333	179
40.09167	180
40.10000	180
40.10833	181
40.11667	182
40.12500	183
40.13333	183
40.14167	182
40.15000	181
40.15833	181
40.16667	181
40.17500	182
40.18333	183
40.19167	185
40.20000	187
40.20833	189
40.21667	190
40.22500	192
40.23333	194
40.24167	195
40.25000	196
40.25833	196
40.26667	197
40.27500	198
40.28333	200
40.29167	200
40.30000	201
40.30833	203
40.31667	206
40.32500	209
40.33333	214
40.34167	218
40.35000	222
40.35833	224
40.36667	225
40.37500	227
40.38333	231
40.39167	237
40.40000	245
40.40833	253
40.41667	260
40.42500	267
40.43333	271
40.44167	273
40.45000	274
40.45833	274
40.46667	274
40.47500	276
40.48333	280
40.49167	286
40.50000	295
40.50833	303
40.51667	311
40.52500	319
40.53333	328
40.54167	336
40.55000	344
40.55833	352
40.56667	359
40.57500	365
40.58333	371
40.59167	378
40.60000	386
40.60833	395
40.61667	404
40.62500	414
40.63333	425
40.64167	437
40.65000	450
40.65833	463
40.66667	474
40.67500	484
40.68333	493
40.69167	502
40.70000	510
40.70833	519
40.71667	528
40.72500	539
40.73333	551
40.74167	564
40.75000	579
40.75833	595
40.76667	609
40.77500	623
40.78333	635
40.79167	646
40.80000	656
40.80833	668
40.81667	681
40.82500	694
40.83333	707
40.84167	718
40.85000	728
40.85833	737
40.86667	747
40.87500	756
40.88333	767
40.89167	778
40.90000	791
40.90833	803
40.91667	816
40.92500	827
40.93333	835
40.94167	840
40.95000	845
40.95833	850
40.96667	858
40.97500	869
40.98333	881
40.99167	891
41.00000	899
41.00833	905
41.01667	910
41.02500	914
41.03333	920
41.04167	927
41.05000	933
41.05833	939
41.06667	943
41.07500	945
41.08333	944
41.09167	941
41.10000	937
41.10833	935
41.11667	937
41.12500	941
41.13333	949
41.14167	955
41.15000	959
41.15833	958
41.16667	955
41.17500	950
41.18333	945
41.19167	941
41.20000	938
41.20833	937
41.21667	936
41.22500	936
41.23333	936
41.24167	935
41.25000	931
41.25833	924
41.26667	914
41.27500	902
41.28333	890
41.29167	880
41.30000	871
41.30833	863
41.31667	857
41.32500	851
41.33333	844
41.34167	837
41.35000	830
41.35833	822
41.36667	815
41.37500	808
41.38333	801
41.39167	793
41.40000	784
41.40833	774
41.41667	763
41.42500	751
41.43333	738
41.44167	725
41.45000	713
41.45833	701
41.46667	691
41.47500	680
41.48333	670
41.49167	659
41.50000	649
41.50833	640
41.51667	630
41.52500	620
41.53333	610
41.54167	601
41.55000	591
41.55833	581
41.56667	570
41.57500	559
41.58333	547
41.59167	534
41.60000	519
41.60833	505
41.61667	491
41.62500	479
41.63333	469
41.64167	461
41.65000	452
41.65833	443
41.66667	433
41.67500	422
41.68333	411
41.69167	400
41.70000	390
41.70833	380
41.71667	372
41.72500	364
41.73333	356
41.74167	348
41.75000	340
41.75833	332
41.76667	323
41.77500	312
41.78333	300
41.79167	289
41.80000	279
41.80833	271
41.81667	264
41.82500	257
41.83333	250
41.84167	242
41.85000	235
41.85833	230
41.86667	226
41.87500	224
41.88333	224
41.89167	224
41.90000	224
41.90833	222
41.91667	216
41.92500	209
41.93333	199
41.94167	190
41.95000	183
41.95833	178
41.96667	174
41.97500	171
41.98333	167
41.99167	162
42.00000	157
42.00833	153
42.01667	150
42.02500	148
42.03333	147
42.04167	146
42.05000	147
42.05833	150
42.06667	153
42.07500	156
42.08333	158
42.09167	158
42.10000	157
42.10833	152
42.11667	145
42.12500	140
42.13333	136
42.14167	134
42.15000	134
42.15833	136
42.16667	137
42.17500	136
42.18333	134
42.19167	131
42.20000	129
42.20833	128
42.21667	131
42.22500	134
42.23333	139
42.24167	142
42.25000	141
42.25833	138
42.26667	135
42.27500	132
42.28333	131
42.29167	133
42.30000	137
42.30833	142
42.31667	147
42.32500	151
42.33333	155
42.34167	158
42.35000	160
42.35833	159
42.36667	157
42.37500	155
42.38333	154
42.39167	153
42.40000	154
42.40833	155
42.41667	157
42.42500	159
42.43333	161
42.44167	163
42.45000	165
42.45833	165
42.46667	166
42.47500	167
42.48333	169
42.49167	173
42.50000	178
42.50833	182
42.51667	184
42.52500	185
42.53333	187
42.54167	189
42.55000	193
42.55833	198
42.56667	202
42.57500	204
42.58333	206
42.59167	207
42.60000	210
42.60833	215
42.61667	220
42.62500	224
42.63333	227
42.64167	227
42.65000	227
42.65833	225
42.66667	221
42.67500	217
42.68333	214
42.69167	210
42.70000	209
42.70833	209
42.71667	211
42.72500	214
42.73333	214
42.74167	214
42.75000	212
42.75833	210
42.76667	211
42.77500	215
42.78333	219
42.79167	222
42.80000	224
42.80833	224
42.81667	224
42.82500	223
42.83333	224
42.84167	225
42.85000	226
42.85833	225
42.86667	224
42.87500	222
42.88333	219
42.89167	216
42.90000	213
42.90833	210
42.91667	208
42.92500	207
42.93333	206
42.94167	204
42.95000	203
42.95833	200
42.96667	196
42.97500	191
42.98333	186
42.99167	181
43.00000	177
43.00833	175
43.01667	176
43.02500	177
43.03333	179
43.04167	179
43.05000	177
43.05833	173
43.06667	167
43.07500	162
43.08333	156
43.09167	151
43.10000	147
43.10833	143
43.11667	141
43.12500	140
43.13333	142
43.14167	145
43.15000	147
43.15833	146
43.16667	143
43.17500	137
43.18333	130
43.19167	124
43.20000	120
43.20833	117
43.21667	116
43.22500	116
43.23333	115
43.24167	113
43.25000	109
43.25833	103
43.26667	97
43.27500	92
43.28333	89
43.29167	88
43.30000	90
43.30833	91
43.31667	92
43.32500	92
43.33333	92
43.34167	94
43.35000	97
43.35833	101
43.36667	104
43.37500	106
43.38333	106
43.39167	104
43.40000	100
43.40833	95
43.41667	90
43.42500	87
43.43333	85
43.44167	87
43.45000	89
43.45833	92
43.46667	95
43.47500	95
43.48333	94
43.49167	90
43.50000	85
43.50833	80
43.51667	74
43.52500	68
43.53333	65
43.54167	64
43.55000	64
43.55833	64
43.56667	64
43.57500	63
43.58333	60
43.59167	56
43.60000	52
43.60833	50
43.61667	48
43.62500	48
43.63333	48
43.64167	49
43.65000	49
43.65833	49
43.66667	48
43.67500	49
43.68333	50
43.69167	52
43.70000	54
43.70833	57
43.71667	60
43.72500	63
43.73333	66
43.74167	67
43.75000	66
43.75833	63
43.76667	59
43.77500	55
43.78333	52
43.79167	53
43.80000	56
43.80833	60
43.81667	64
43.82500	67
43.83333	69
43.84167	70
43.85000	70
43.85833	69
43.86667	69
43.87500	69
43.88333	71
43.89167	72
43.90000	73
43.90833	73
43.91667	70
43.92500	67
43.93333	64
43.94167	62
43.95000	60
43.95833	59
43.96667	58
43.97500	59
43.98333	60
43.99167	61
44.00000	62
44.00833	63
44.01667	62
44.02500	61
44.03333	61
44.04167	61
44.05000	62
44.05833	64
44.06667	64
44.07500	63
44.08333	61
44.09167	59
44.10000	56
44.10833	55
44.11667	56
44.12500	58
44.13333	61
44.14167	62
44.15000	62
44.15833	59
44.16667	56
44.17500	51
44.18333	46
44.19167	42
44.20000	38
44.20833	36
44.21667	36
44.22500	37
44.23333	40
44.24167	44
44.25000	46
44.25833	46
44.26667	46
44.27500	47
44.28333	48
44.29167	50
44.30000	51
44.30833	52
44.31667	53
44.32500	54
44.33333	53
44.34167	53
44.35000	52
44.35833	51
44.36667	52
44.37500	54
44.38333	55
44.39167	56
44.40000	56
44.40833	54
44.41667	53
44.42500	52
44.43333	50
44.44167	48
44.45000	44
44.45833	40
44.46667	36
44.47500	32
44.48333	30
44.49167	30
44.50000	31
44.50833	32
44.51667	33
44.52500	34
44.53333	36
44.54167	38
44.55000	40
44.55833	42
44.56667	43
44.57500	42
44.58333	39
44.59167	35
44.60000	32
44.60833	31
44.61667	33
44.62500	36
44.63333	40
44.64167	43
44.65000	45
44.65833	46
44.66667	46
44.67500	46
44.68333	46
44.69167	46
44.70000	47
44.70833	48
44.71667	50
44.72500	51
44.73333	50
44.74167	48
44.75000	43
44.75833	38
44.76667	33
44.77500	28
44.78333	25
44.79167	23
44.80000	23
44.80833	23
44.81667	21
44.82500	20
44.83333	21
44.84167	24
44.85000	30
44.85833	38
44.86667	45
44.87500	50
44.88333	53
44.89167	55
44.90000	55
44.90833	55
44.91667	54
44.92500	51
44.93333	48
44.94167	44
44.95000	40
44.95833	36
44.96667	33
44.97500	31
44.98333	29
44.99167	29
45.00000	29
45.00833	30
45.01667	30
45.02500	29
45.03333	29
45.04167	29
45.05000	29
45.05833	29
45.06667	28
45.07500	27
45.08333	26
45.09167	24
45.10000	22
45.10833	21
45.11667	22
45.12500	23
45.13333	27
45.14167	31
45.15000	36
45.15833	40
45.16667	44
45.17500	46
45.18333	47
45.19167	48
45.20000	49
45.20833	49
45.21667	48
45.22500	46
45.23333	43
45.24167	41
45.25000	39
45.25833	37
45.26667	35
45.27500	34
45.28333	33
45.29167	35
45.30000	37
45.30833	38
45.31667	37
45.32500	34
45.33333	30
45.34167	27
45.35000	26
45.35833	28
45.36667	31
45.37500	35
45.38333	39
45.39167	45
45.40000	50
45.40833	55
45.41667	57
45.42500	55
45.43333	51
45.44167	47
45.45000	45
45.45833	46
45.46667	48
45.47500	51
45.48333	53
45.49167	54
45.50000	53
45.50833	53
45.51667	53
45.52500	54
45.53333	55
45.54167	57
45.55000	59
45.55833	62
45.56667	63
45.57500	63
45.58333	63
45.59167	62
45.60000	61
45.60833	62
45.61667	64
45.62500	66
45.63333	66
45.64167	65
45.65000	63
45.65833	59
45.66667	56
45.67500	55
45.68333	56
45.69167	58
45.70000	61
45.70833	64
45.71667	66
45.72500	67
45.73333	65
45.74167	62
45.75000	58
45.75833	55
45.76667	52
45.77500	51
45.78333	51
45.79167	51
45.80000	51
45.80833	52
45.81667	54
45.82500	57
45.83333	60
45.84167	63
45.85000	63
45.85833	63
45.86667	62
45.87500	64
45.88333	67
45.89167	71
45.90000	75
45.90833	76
45.91667	72
45.92500	66
45.93333	60
45.94167	56
45.95000	56
45.95833	59
45.96667	61
45.97500	62
45.98333	63
45.99167	64
46.00000	66
46.00833	67
46.01667	68
46.02500	67
46.03333	65
46.04167	65
46.05000	65
46.05833	66
46.06667	67
46.07500	67
46.08333	66
46.09167	63
46.10000	60
46.10833	58
46.11667	57
46.12500	56
46.13333	57
46.14167	59
46.15000	60
46.15833	60
46.16667	60
46.17500	59
46.18333	57
46.19167	56
46.20000	54
46.20833	54
46.21667	54
46.22500	56
46.23333	57
46.24167	56
46.25000	55
46.25833	52
46.26667	50
46.27500	49
46.28333	50
46.29167	50
46.30000	51
46.30833	51
46.31667	50
46.32500	49
46.33333	48
46.34167	48
46.35000	48
46.35833	47
46.36667	45
46.37500	43
46.38333	40
46.39167	37
46.40000	34
46.40833	32
46.41667	30
46.42500	28
46.43333	27
46.44167	26
46.45000	23
46.45833	21
46.46667	19
46.47500	20
46.48333	22
46.49167	26
46.50000	30
46.50833	33
46.51667	34
46.52500	34
46.53333	35
46.54167	36
46.55000	37
46.55833	39
46.56667	41
46.57500	43
46.58333	44
46.59167	46
46.60000	46
46.60833	47
46.61667	47
46.62500	46
46.63333	45
46.64167	44
46.65000	44
46.65833	43
46.66667	43
46.67500	44
46.68333	45
46.69167	45
46.70000	44
46.70833	44
46.71667	44
46.72500	44
46.73333	44
46.74167	44
46.75000	43
46.75833	41
46.76667	40
46.77500	38
46.78333	36
46.79167	33
46.80000	30
46.80833	28
46.81667	29
46.82500	31
46.83333	33
46.84167	35
46.85000	37
46.85833	38
46.86667	39
46.87500	41
46.88333	43
46.89167	44
46.90000	44
46.90833	43
46.91667	41
46.92500	39
46.93333	38
46.94167	40
46.95000	43
46.95833	47
46.96667	51
46.97500	55
46.98333	57
46.99167	57
47.00000	56
47.00833	53
47.01667	51
47.02500	47
47.03333	43
47.04167	40
47.05000	37
47.05833	36
47.06667	37
47.07500	39
47.08333	41
47.09167	43
47.10000	44
47.10833	45
47.11667	47
47.12500	47
47.13333	47
47.14167	45
47.15000	43
47.15833	43
47.16667	43
47.17500	45
47.18333	47
47.19167	48
47.20000	47
47.20833	46
47.21667	44
47.22500	42
47.23333	40
47.24167	38
47.25000	36
47.25833	35
47.26667	34
47.27500	34
47.28333	35
47.29167	35
47.30000	35
47.30833	34
47.31667	32
47.32500	30
47.33333	28
47.34167	26
47.35000	24
47.35833	22
47.36667	23
47.37500	26
47.38333	30
47.39167	34
47.40000	37
47.40833	37
47.41667	34
47.42500	31
47.43333	28
47.44167	26
47.45000	26
47.45833	28
47.46667	32
47.47500	36
47.48333	40
47.49167	43
47.50000	44
47.50833	44
47.51667	44
47.52500	42
47.53333	40
47.54167	37
47.55000	34
47.55833	30
47.56667	27
47.57500	23
47.58333	21
47.59167	21
47.60000	23
47.60833	25
47.61667	28
47.62500	29
47.63333	27
47.64167	24
47.65000	21
47.65833	21
47.66667	24
47.67500	29
47.68333	34
47.69167	36
47.70000	36
47.70833	34
47.71667	31
47.72500	28
47.73333	27
47.74167	27
47.75000	27
47.75833	25
47.76667	22
47.77500	19
47.78333	15
47.79167	10
47.80000	6
47.80833	5
47.81667	6
47.82500	10
47.83333	17
47.84167	24
47.85000	30
47.85833	34
47.86667	35
47.87500	33
47.88333	29
47.89167	23
47.90000	17
47.90833	11
47.91667	7
47.92500	4
47.93333	3
47.94167	4
47.95000	7
47.95833	10
47.96667	14
47.97500	18
47.98333	22
47.99167	25
48.00000	27
48.00833	26
48.01667	23
48.02500	18
48.03333	13
48.04167	8
48.05000	6
48.05833	7
48.06667	10
48.07500	12
48.08333	14
48.09167	14
48.10000	12
48.10833	10
48.11667	8
48.12500	8
48.13333	11
48.14167	16
48.15000	20
48.15833	24
48.16667	26
48.17500	25
48.18333	24
48.19167	22
48.20000	19
48.20833	15
48.21667	10
48.22500	5
48.23333	3
48.24167	3
48.25000	6
48.25833	11
48.26667	15
48.27500	18
48.28333	18
48.29167	15
48.30000	9
48.30833	4
48.31667	2
48.32500	2
48.33333	5
48.34167	8
48.35000	9
48.35833	9
48.36667	8
48.37500	8
48.38333	9
48.39167	9
48.40000	8
48.40833	6
48.41667	3
48.42500	1
48.43333	0
48.44167	2
48.45000	3
48.45833	4
48.46667	4
48.47500	3
48.48333	2
48.49167	2
48.50000	3
48.50833	6
48.51667	9
48.52500	11
48.53333	14
48.54167	16
48.55000	18
48.55833	20
48.56667	22
48.57500	22
48.58333	21
48.59167	19
48.60000	15
48.60833	12
48.61667	9
48.62500	9
48.63333	10
48.64167	12
48.65000	15
48.65833	17
48.66667	19
48.67500	18
48.68333	16
48.69167	12
48.70000	7
48.70833	4
48.71667	3
48.72500	4
48.73333	4
48.74167	5
48.75000	5
48.75833	4
48.76667	4
48.77500	4
48.78333	7
48.79167	9
48.80000	12
48.80833	13
48.81667	13
48.82500	11
48.83333	9
48.84167	7
48.85000	6
48.85833	6
48.86667	6
48.87500	3
48.88333	0
48.89167	-3
48.90000	-7
48.90833	-10
48.91667	-13
48.92500	-15
48.93333	-16
48.94167	-17
48.95000	-16
48.95833	-13
48.96667	-10
48.97500	-7
48.98333	-6
48.99167	-5
49.00000	-5
49.00833	-6
49.01667	-6
49.02500	-6
49.03333	-6
49.04167	-7
49.05000	-8
49.05833	-10
49.06667	-12
49.07500	-12
49.08333	-11
49.09167	-10
49.10000	-8
49.10833	-6
49.11667	-3
49.12500	-1
49.13333	-1
49.14167	-2
49.15000	-4
49.15833	-7
49.16667	-7
49.17500	-5
49.18333	-2
49.19167	-0
49.20000	1
49.20833	1
49.21667	0
49.22500	-1
49.23333	-1
49.24167	-1
49.25000	-1
49.25833	-0
49.26667	1
49.27500	3
49.28333	4
49.29167	5
49.30000	6
49.30833	8
49.31667	8
49.32500	9
49.33333	10
49.34167	12
49.35000	14
49.35833	14
49.36667	11
49.37500	6
49.38333	1
49.39167	-3
49.40000	-4
49.40833	-3
49.41667	1
49.42500	5
49.43333	8
49.44167	10
49.45000	9
49.45833	5
49.46667	0
49.47500	-5
49.48333	-8
49.49167	-8
49.50000	-4
49.50833	-1
49.51667	1
49.52500	2
49.53333	1
49.54167	-2
49.55000	-4
49.55833	-5
49.56667	-7
49.57500	-7
49.58333	-6
49.59167	-4
49.60000	-2
49.60833	0
49.61667	3
49.62500	5
49.63333	5
49.64167	3
49.65000	1
49.65833	-1
49.66667	-4
49.67500	-8
49.68333	-11
49.69167	-14
49.70000	-16
49.70833	-16
49.71667	-16
49.72500	-14
49.73333	-10
49.74167	-6
49.75000	-0
49.75833	6
49.76667	9
49.77500	9
49.78333	7
49.79167	5
49.80000	3
49.80833	2
49.81667	2
49.82500	2
49.83333	2
49.84167	2
49.85000	3
49.85833	4
49.86667	5
49.87500	4
49.88333	0
49.89167	-3
49.90000	-7
49.90833	-9
49.91667	-8
49.92500	-5
49.93333	-2
49.94167	1
49.95000	3
49.95833	4
49.96667	4
49.97500	3
49.98333	1
49.99167	-2
50.00000	-5
50.00833	-7
50.01667	-7
50.02500	-5
50.03333	-0
50.04167	5
50.05000	8
50.05833	9
50.06667	9
50.07500	9
50.08333	8
50.09167	8
50.10000	8
50.10833	7
50.11667	5
50.12500	2
50.13333	-1
50.14167	-3
50.15000	-3
50.15833	-1
50.16667	-1
50.17500	-3
50.18333	-6
50.19167	-8
50.20000	-11
50.20833	-11
50.21667	-10
50.22500	-8
50.23333	-7
50.24167	-7
50.25000	-6
50.25833	-4
50.26667	-2
50.27500	-1
50.28333	-1
50.29167	-2
50.30000	-4
50.30833	-7
50.31667	-10
50.32500	-14
50.33333	-16
50.34167	-16
50.35000	-16
50.35833	-14
50.36667	-11
50.37500	-8
50.38333	-6
50.39167	-6
50.40000	-7
50.40833	-8
50.41667	-9
50.42500	-9
50.43333	-9
50.44167	-7
50.45000	-6
50.45833	-6
50.46667	-6
50.47500	-7
50.48333	-7
50.49167	-5
50.50000	-1
50.50833	3
50.51667	4
50.52500	4
50.53333	1
50.54167	-4
50.55000	-6
50.55833	-7
50.56667	-9
50.57500	-11
50.58333	-15
50.59167	-18
50.60000	-21
50.60833	-21
50.61667	-19
50.62500	-14
50.63333	-8
50.64167	-3
50.65000	2
50.65833	4
50.66667	5
50.67500	4
50.68333	1
50.69167	-0
50.70000	-1
50.70833	-2
50.71667	-4
50.72500	-7
50.73333	-10
50.74167	-13
50.75000	-14
50.75833	-15
50.76667	-15
50.77500	-17
50.78333	-19
50.79167	-22
50.80000	-25
50.80833	-25
50.81667	-22
50.82500	-18
50.83333	-13
50.84167	-8
50.85000	-3
50.85833	2
50.86667	5
50.87500	8
50.88333	10
50.89167	10
50.90000	8
50.90833	5
50.91667	0
50.92500	-5
50.93333	-11
50.94167	-16
50.95000	-18
50.95833	-17
50.96667	-14
50.97500	-10
50.98333	-7
50.99167	-6
51.00000	-7
51.00833	-10
51.01667	-15
51.02500	-20
51.03333	-25
51.04167	-29
51.05000	-30
51.05833	-29
51.06667	-26
51.07500	-23
51.08333	-19
51.09167	-15
51.10000	-12
51.10833	-11
51.11667	-11
51.12500	-12
51.13333	-13
51.14167	-13
51.15000	-11
51.15833	-8
51.16667	-6
51.17500	-7
51.18333	-11
51.19167	-16
51.20000	-21
51.20833	-25
51.21667	-28
51.22500	-28
51.23333	-26
51.24167	-23
51.25000	-18
51.25833	-15
51.26667	-12
51.27500	-12
51.28333	-13
51.29167	-13
51.30000	-13
51.30833	-13
51.31667	-13
51.32500	-12
51.33333	-12
51.34167	-11
51.35000	-11
51.35833	-11
51.36667	-12
51.37500	-13
51.38333	-13
51.39167	-13
51.40000	-14
51.40833	-15
51.41667	-16
51.42500	-17
51.43333	-16
51.44167	-14
51.45000	-13
51.45833	-12
51.46667	-11
51.47500	-12
51.48333	-14
51.49167	-16
51.50000	-17
51.50833	-17
51.51667	-15
51.52500	-11
51.53333	-8
51.54167	-6
51.55000	-4
51.55833	-5
51.56667	-8
51.57500	-13
51.58333	-17
51.59167	-20
51.60000	-20
51.60833	-19
51.61667	-18
51.62500	-18
51.63333	-19
51.64167	-23
51.65000	-26
51.65833	-28
51.66667	-29
51.67500	-28
51.68333	-25
51.69167	-20
51.70000	-15
51.70833	-11
51.71667	-10
51.72500	-10
51.73333	-9
51.74167	-9
51.75000	-9
51.75833	-10
51.76667	-12
51.77500	-13
51.78333	-14
51.79167	-15
51.80000	-14
51.80833	-12
51.81667	-8
51.82500	-4
51.83333	-1
51.84167	0
51.85000	-2
51.85833	-8
51.86667	-13
51.87500	-15
51.88333	-15
51.89167	-14
51.90000	-12
51.90833	-10
51.91667	-9
51.92500	-8
51.93333	-9
51.94167	-11
51.95000	-14
51.95833	-17
51.96667	-20
51.97500	-23
51.98333	-25
51.99167	-25
52.00000	-24
52.00833	-22
52.01667	-20
52.02500	-18
52.03333	-17
52.04167	-16
52.05000	-16
52.05833	-15
52.06667	-14
52.07500	-15
52.08333	-17
52.09167	-18
52.10000	-19
52.10833	-18
52.11667	-15
52.12500	-13
52.13333	-10
52.14167	-8
52.15000	-7
52.15833	-8
52.16667	-10
52.17500	-11
52.18333	-10
52.19167	-8
52.20000	-5
52.20833	-2
52.21667	0
52.22500	2
52.23333	3
52.24167	3
52.25000	3
52.25833	2
52.26667	0
52.27500	-2
52.28333	-5
52.29167	-7
52.30000	-7
52.30833	-7
52.31667	-6
52.32500	-5
52.33333	-5
52.34167	-5
52.35000	-7
52.35833	-8
52.36667	-10
52.37500	-12
52.38333	-14
52.39167	-14
52.40000	-12
52.40833	-11
52.41667	-10
52.42500	-10
52.43333	-10
52.44167	-11
52.45000	-13
52.45833	-16
52.46667	-19
52.47500	-20
52.48333	-20
52.49167	-16
52.50000	-10
52.50833	-5
52.51667	-1
52.52500	2
52.53333	3
52.54167	2
52.55000	-0
52.55833	-5
52.56667	-9
52.57500	-13
52.58333	-16
52.59167	-17
52.60000	-17
52.60833	-17
52.61667	-19
52.62500	-22
52.63333	-24
52.64167	-25
52.65000	-26
52.65833	-26
52.66667	-25
52.67500	-22
52.68333	-19
52.69167	-15
52.70000	-12
52.70833	-10
52.71667	-8
52.72500	-8
52.73333	-7
52.74167	-7
52.75000	-7
52.75833	-7
52.76667	-8
52.77500	-8
52.78333	-7
52.79167	-5
52.80000	-2
52.80833	-1
52.81667	-1
52.82500	-3
52.83333	-8
52.84167	-14
52.85000	-20
52.85833	-24
52.86667	-26
52.87500	-26
52.88333	-25
52.89167	-22
52.90000	-19
52.90833	-16
52.91667	-14
52.92500	-13
52.93333	-12
52.94167	-12
52.95000	-12
52.95833	-12
52.96667	-11
52.97500	-12
52.98333	-12
52.99167	-14
53.00000	-16
53.00833	-17
53.01667	-18
53.02500	-17
53.03333	-15
53.04167	-13
53.05000	-13
53.05833	-15
53.06667	-18
53.07500	-22
53.08333	-25
53.09167	-27
53.10000	-26
53.10833	-23
53.11667	-18
53.12500	-11
53.13333	-4
53.14167	3
53.15000	6
53.15833	7
53.16667	5
53.17500	2
53.18333	-2
53.19167	-5
53.20000	-7
53.20833	-8
53.21667	-7
53.22500	-5
53.23333	-3
53.24167	-2
53.25000	-1
53.25833	-3
53.26667	-5
53.27500	-8
53.28333	-11
53.29167	-11
53.30000	-11
53.30833	-11
53.31667	-12
53.32500	-14
53.33333	-17
53.34167	-20
53.35000	-21
53.35833	-21
53.36667	-20
53.37500	-18
53.38333	-17
53.39167	-17
53.40000	-18
53.40833	-18
53.41667	-17
53.42500	-14
53.43333	-11
53.44167	-9
53.45000	-9
53.45833	-10
53.46667	-12
53.47500	-13
53.48333	-14
53.49167	-15
53.50000	-14
53.50833	-13
53.51667	-12
53.52500	-10
53.53333	-11
53.54167	-12
53.55000	-12
53.55833	-12
53.56667	-12
53.57500	-12
53.58333	-12
53.59167	-12
53.60000	-12
53.60833	-12
53.61667	-10
53.62500	-9
53.63333	-8
53.64167	-9
53.65000	-9
53.65833	-9
53.66667	-8
53.67500	-10
53.68333	-13
53.69167	-15
53.70000	-16
53.70833	-15
53.71667	-11
53.72500	-7
53.73333	-3
53.74167	1
53.75000	4
53.75833	6
53.76667	5
53.77500	0
53.78333	-5
53.79167	-10
53.80000	-12
53.80833	-9
53.81667	-3
53.82500	3
53.83333	5
53.84167	4
53.85000	0
53.85833	-4
53.86667	-7
53.87500	-7
53.88333	-4
53.89167	-1
53.90000	1
53.90833	2
53.91667	-0
53.92500	-4
53.93333	-7
53.94167	-8
53.95000	-7
53.95833	-5
53.96667	-2
53.97500	-1
53.98333	-1
53.99167	-0
54.00000	1
54.00833	3
54.01667	6
54.02500	9
54.03333	10
54.04167	9
54.05000	8
54.05833	6
54.06667	5
54.07500	5
54.08333	6
54.09167	7
54.10000	7
54.10833	8
54.11667	10
54.12500	13
54.13333	17
54.14167	20
54.15000	22
54.15833	23
54.16667	24
54.17500	24
54.18333	24
54.19167	24
54.20000	23
54.20833	22
54.21667	19
54.22500	17
54.23333	15
54.24167	13
54.25000	12
54.25833	10
54.26667	8
54.27500	7
54.28333	5
54.29167	4
54.30000	5
54.30833	8
54.31667	12
54.32500	17
54.33333	21
54.34167	25
54.35000	27
54.35833	29
54.36667	29
54.37500	31
54.38333	33
54.39167	35
54.40000	37
54.40833	39
54.41667	40
54.42500	39
54.43333	38
54.44167	37
54.45000	37
54.45833	39
54.46667	42
54.47500	47
54.48333	53
54.49167	59
54.50000	64
54.50833	68
54.51667	71
54.52500	74
54.53333	76
54.54167	77
54.55000	77
54.55833	76
54.56667	74
54.57500	71
54.58333	69
54.59167	68
54.60000	69
54.60833	72
54.61667	79
54.62500	87
54.63333	95
54.64167	101
54.65000	106
54.65833	107
54.66667	109
54.67500	110
54.68333	113
54.69167	117
54.70000	120
54.70833	123
54.71667	126
54.72500	130
54.73333	134
54.74167	137
54.75000	141
54.75833	145
54.76667	148
54.77500	151
54.78333	153
54.79167	157
54.80000	160
54.80833	162
54.81667	163
54.82500	162
54.83333	160
54.84167	158
54.85000	160
54.85833	165
54.86667	171
54.87500	176
54.88333	182
54.89167	188
54.90000	193
54.90833	198
54.91667	203
54.92500	208
54.93333	210
54.94167	212
54.95000	213
54.95833	216
54.96667	220
54.97500	226
54.98333	233
54.99167	239
55.00000	243
55.00833	246
55.01667	248
55.02500	250
55.03333	252
55.04167	253
55.05000	255
55.05833	256
55.06667	258
55.07500	261
55.08333	265
55.09167	268
55.10000	269
55.10833	271
55.11667	272
55.12500	275
55.13333	279
55.14167	283
55.15000	286
55.15833	290
55.16667	293
55.17500	297
55.18333	301
55.19167	305
55.20000	308
55.20833	311
55.21667	313
55.22500	315
55.23333	317
55.24167	319
55.25000	320
55.25833	321
55.26667	321
55.27500	321
55.28333	321
55.29167	322
55.30000	325
55.30833	329
55.31667	333
55.32500	338
55.33333	341
55.34167	343
55.35000	345
55.35833	347
55.36667	349
55.37500	352
55.38333	355
55.39167	359
55.40000	362
55.40833	366
55.41667	369
55.42500	372
55.43333	374
55.44167	374
55.45000	373
55.45833	373
55.46667	372
55.47500	372
55.48333	373
55.49167	375
55.50000	376
55.50833	378
55.51667	380
55.52500	382
55.53333	385
55.54167	388
55.55000	390
55.55833	390
55.56667	389
55.57500	389
55.58333	390
55.59167	392
55.60000	394
55.60833	393
55.61667	388
55.62500	383
55.63333	379
55.64167	378
55.65000	380
55.65833	384
55.66667	388
55.67500	390
55.68333	392
55.69167	393
55.70000	395
55.70833	397
55.71667	397
55.72500	397
55.73333	396
55.74167	396
55.75000	396
55.75833	398
55.76667	400
55.77500	402
55.78333	404
55.79167	404
55.80000	404
55.80833	403
55.81667	400
55.82500	397
55.83333	394
55.84167	390
55.85000	387
55.85833	384
55.86667	383
55.87500	385
55.88333	387
55.89167	389
55.90000	389
55.90833	388
55.91667	387
55.92500	386
55.93333	387
55.94167	390
55.95000	391
55.95833	389
55.96667	387
55.97500	384
55.98333	381
55.99167	378
56.00000	374
56.00833	370
56.01667	366
56.02500	362
56.03333	359
56.04167	358
56.05000	357
56.05833	355
56.06667	353
56.07500	352
56.08333	350
56.09167	349
56.10000	348
56.10833	345
56.11667	340
56.12500	336
56.13333	333
56.14167	331
56.15000	332
56.15833	336
56.16667	338
56.17500	339
56.18333	337
56.19167	334
56.20000	331
56.20833	330
56.21667	331
56.22500	331
56.23333	329
56.24167	324
56.25000	319
56.25833	314
56.26667	311
56.27500	309
56.28333	308
56.29167	307
56.30000	304
56.30833	301
56.31667	297
56.32500	294
56.33333	292
56.34167	290
56.35000	289
56.35833	290
56.36667	291
56.37500	292
56.38333	293
56.39167	293
56.40000	292
56.40833	290
56.41667	287
56.42500	282
56.43333	276
56.44167	268
56.45000	261
56.45833	255
56.46667	251
56.47500	250
56.48333	252
56.49167	256
56.50000	260
56.50833	263
56.51667	264
56.52500	263
56.53333	260
56.54167	257
56.55000	254
56.55833	251
56.56667	250
56.57500	251
56.58333	253
56.59167	255
56.60000	254
56.60833	251
56.61667	246
56.62500	241
56.63333	237
56.64167	233
56.65000	229
56.65833	224
56.66667	220
56.67500	216
56.68333	212
56.69167	208
56.70000	205
56.70833	203
56.71667	203
56.72500	203
56.73333	204
56.74167	204
56.75000	203
56.75833	199
56.76667	195
56.77500	192
56.78333	192
56.79167	194
56.80000	198
56.80833	199
56.81667	198
56.82500	194
56.83333	190
56.84167	186
56.85000	185
56.85833	186
56.86667	190
56.87500	194
56.88333	196
56.89167	194
56.90000	190
56.90833	184
56.91667	177
56.92500	172
56.93333	169
56.94167	168
56.95000	169
56.95833	170
56.96667	171
56.97500	171
56.98333	169
56.99167	166
57.00000	162
57.00833	159
57.01667	155
57.02500	152
57.03333	149
57.04167	146
57.05000	144
57.05833	143
57.06667	142
57.07500	141
57.08333	139
57.09167	136
57.10000	131
57.10833	126
57.11667	120
57.12500	117
57.13333	117
57.14167	119
57.15000	122
57.15833	125
57.16667	127
57.17500	127
57.18333	127
57.19167	128
57.20000	131
57.20833	134
57.21667	136
57.22500	138
57.23333	138
57.24167	137
57.25000	135
57.25833	133
57.26667	131
57.27500	130
57.28333	127
57.29167	125
57.30000	122
57.30833	118
57.31667	113
57.32500	108
57.33333	104
57.34167	101
57.35000	98
57.35833	97
57.36667	97
57.37500	99
57.38333	102
57.39167	105
57.40000	106
57.40833	105
57.41667	102
57.42500	99
57.43333	97
57.44167	95
57.45000	94
57.45833	95
57.46667	96
57.47500	98
57.48333	99
57.49167	99
57.50000	97
57.50833	93
57.51667	88
57.52500	82
57.53333	77
57.54167	73
57.55000	71
57.55833	71
57.56667	72
57.57500	73
57.58333	74
57.59167	75
57.60000	75
57.60833	75
57.61667	77
57.62500	79
57.63333	83
57.64167	88
57.65000	91
57.65833	91
57.66667	88
57.67500	83
57.68333	77
57.69167	71
57.70000	65
57.70833	63
57.71667	63
57.72500	65
57.73333	70
57.74167	75
57.75000	77
57.75833	76
57.76667	73
57.77500	67
57.78333	62
57.79167	59
57.80000	59
57.80833	60
57.81667	62
57.82500	64
57.83333	64
57.84167	62
57.85000	61
57.85833	60
57.86667	59
57.87500	58
57.88333	57
57.89167	55
57.90000	53
57.90833	51
57.91667	48
57.92500	47
57.93333	46
57.94167	46
57.95000	47
57.95833	47
57.96667	49
57.97500	51
57.98333	54
57.99167	55
58.00000	54
58.00833	52
58.01667	48
58.02500	46
58.03333	46
58.04167	48
58.05000	49
58.05833	51
58.06667	52
58.07500	51
58.08333	50
58.09167	48
58.10000	47
58.10833	48
58.11667	51
58.12500	54
58.13333	55
58.14167	55
58.15000	52
58.15833	48
58.16667	44
58.17500	42
58.18333	41
58.19167	40
58.20000	40
58.20833	40
58.21667	37
58.22500	34
58.23333	33
58.24167	33
58.25000	34
58.25833	35
58.26667	36
58.27500	37
58.28333	37
58.29167	36
58.30000	34
58.30833	33
58.31667	32
58.32500	33
58.33333	35
58.34167	37
58.35000	37
58.35833	34
58.36667	31
58.37500	30
58.38333	30
58.39167	32
58.40000	35
58.40833	38
58.41667	40
58.42500	40
58.43333	40
58.44167	38
58.45000	37
58.45833	38
58.46667	39
58.47500	40
58.48333	41
58.49167	39
58.50000	37
58.50833	36
58.51667	35
58.52500	35
58.53333	34
58.54167	32
58.55000	29
58.55833	25
58.56667	22
58.57500	21
58.58333	22
58.59167	24
58.60000	27
58.60833	30
58.61667	30
58.62500	29
58.63333	26
58.64167	24
58.65000	23
58.65833	26
58.66667	29
58.67500	32
58.68333	33
58.69167	32
58.70000	29
58.70833	25
58.71667	22
58.72500	20
58.73333	19
58.74167	20
58.75000	22
58.75833	23
58.76667	24
58.77500	26
58.78333	28
58.79167	29
58.80000	30
58.80833	30
58.81667	30
58.82500	27
58.83333	24
58.84167	20
58.85000	17
58.85833	14
58.86667	12
58.87500	10
58.88333	8
58.89167	6
58.90000	5
58.90833	6
58.91667	10
58.92500	14
58.93333	17
58.94167	17
58.95000	15
58.95833	10
58.96667	6
58.97500	5
58.98333	7
58.99167	12
59.00000	19
59.00833	24
59.01667	27
59.02500	27
59.03333	25
59.04167	22
59.05000	20
59.05833	20
59.06667	19
59.07500	18
59.08333	16
59.09167	13
59.10000	10
59.10833	8
59.11667	7
59.12500	7
59.13333	7
59.14167	8
59.15000	9
59.15833	11
59.16667	12
59.17500	13
59.18333	13
59.19167	12
59.20000	10
59.20833	9
59.21667	9
59.22500	10
59.23333	9
59.24167	7
59.25000	5
59.25833	3
59.26667	1
59.27500	2
59.28333	3
59.29167	5
59.30000	6
59.30833	8
59.31667	8
59.32500	7
59.33333	4
59.34167	2
59.35000	0
59.35833	0
59.36667	1
59.37500	1
59.38333	2
59.39167	3
59.40000	2
59.40833	2
59.41667	4
59.42500	6
59.43333	10
59.44167	12
59.45000	13
59.45833	10
59.46667	6
59.47500	2
59.48333	-2
59.49167	-4
59.50000	-4
59.50833	-2
59.51667	3
59.52500	7
59.53333	9
59.54167	10
59.55000	7
59.55833	3
59.56667	1
59.57500	2
59.58333	5
59.59167	7
59.60000	9
59.60833	8
59.61667	6
59.62500	2
59.63333	-1
59.64167	-3
59.65000	-3
59.65833	-1
59.66667	1
59.67500	3
59.68333	4
59.69167	6
59.70000	7
59.70833	9
59.71667	11
59.72500	13
59.73333	13
59.74167	12
59.75000	9
59.75833	6
59.76667	2
59.77500	-1
59.78333	-4
59.79167	-6
59.80000	-7
59.80833	-8
59.81667	-8
59.82500	-7
59.83333	-6
59.84167	-4
59.85000	-1
59.85833	2
59.86667	5
59.87500	6
59.88333	3
59.89167	-1
59.90000	-7
59.90833	-10
59.91667	-11
59.92500	-10
59.93333	-7
59.94167	-5
59.95000	-2
59.95833	-0
59.96667	1
59.97500	1
59.98333	0
59.99167	-2
60.00000	-4

[LC Chromatogram(Detector A-Ch2)]
Interval(msec)	500
# of Points	7201
Start Time(min)	0.000
End Time(min)	60.000
Intensity Units	mV
Intensity Multiplier	0.001
Wavelength(nm)	230
R.Time (min)	Intensity
0.00000	-18
0.00833	-18
0.01667	-2
0.02500	-4
0.03333	-5
0.04167	-5
0.05000	-3
0.05833	-2
0.06667	-0
0.07500	0
0.08333	-0
0.09167	-1
0.10000	-3
0.10833	-5
0.11667	-6
0.12500	-6
0.13333	-5
0.14167	-5
0.15000	-4
0.15833	-3
0.16667	-3
0.17500	-3
0.18333	-2
0.19167	-0
0.20000	0
0.20833	-0
0.21667	-2
0.22500	-3
0.23333	-5
0.24167	-5
0.25000	-6
0.25833	-6
0.26667	-8
0.27500	-9
0.28333	-11
0.29167	-14
0.30000	-16
0.30833	-19
0.31667	-21
0.32500	-22
0.33333	-21
0.34167	-20
0.35000	-19
0.35833	-19
0.36667	-19
0.37500	-18
0.38333	-17
0.39167	-15
0.40000	-14
0.40833	-14
0.41667	-14
0.42500	-14
0.43333	-14
0.44167	-15
0.45000	-16
0.45833	-17
0.46667	-18
0.47500	-18
0.48333	-17
0.49167	-16
0.50000	-13
0.50833	-10
0.51667	-7
0.52500	-4
0.53333	-2
0.54167	-2
0.55000	-4
0.55833	-7
0.56667	-11
0.57500	-14
0.58333	-15
0.59167	-15
0.60000	-14
0.60833	-13
0.61667	-13
0.62500	-14
0.63333	-16
0.64167	-18
0.65000	-19
0.65833	-20
0.66667	-19
0.67500	-18
0.68333	-17
0.69167	-16
0.70000	-16
0.70833	-17
0.71667	-18
0.72500	-18
0.73333	-19
0.74167	-20
0.75000	-21
0.75833	-23
0.76667	-26
0.77500	-28
0.78333	-31
0.79167	-33
0.80000	-34
0.80833	-34
0.81667	-33
0.82500	-32
0.83333	-32
0.84167	-34
0.85000	-35
0.85833	-35
0.86667	-32
0.87500	-29
0.88333	-25
0.89167	-22
0.90000	-21
0.90833	-22
0.91667	-24
0.92500	-24
0.93333	-24
0.94167	-25
0.95000	-28
0.95833	-31
0.96667	-34
0.97500	-36
0.98333	-38
0.99167	-38
1.00000	-37
1.00833	-36
1.01667	-35
1.02500	-34
1.03333	-33
1.04167	-31
1.05000	-29
1.05833	-26
1.06667	-24
1.07500	-22
1.08333	-22
1.09167	-23
1.10000	-25
1.10833	-27
1.11667	-29
1.12500	-29
1.13333	-28
1.14167	-27
1.15000	-26
1.15833	-26
1.16667	-28
1.17500	-32
1.18333	-35
1.19167	-39
1.20000	-41
1.20833	-43
1.21667	-44
1.22500	-43
1.23333	-41
1.24167	-39
1.25000	-36
1.25833	-35
1.26667	-34
1.27500	-34
1.28333	-33
1.29167	-31
1.30000	-30
1.30833	-30
1.31667	-31
1.32500	-34
1.33333	-37
1.34167	-39
1.35000	-42
1.35833	-43
1.36667	-45
1.37500	-45
1.38333	-44
1.39167	-43
1.40000	-41
1.40833	-38
1.41667	-36
1.42500	-35
1.43333	-35
1.44167	-35
1.45000	-36
1.45833	-36
1.46667	-35
1.47500	-34
1.48333	-34
1.49167	-35
1.50000	-36
1.50833	-38
1.51667	-39
1.52500	-39
1.53333	-39
1.54167	-38
1.55000	-39
1.55833	-40
1.56667	-42
1.57500	-43
1.58333	-44
1.59167	-43
1.60000	-41
1.60833	-39
1.61667	-39
1.62500	-40
1.63333	-41
1.64167	-42
1.65000	-42
1.65833	-42
1.66667	-42
1.67500	-43
1.68333	-44
1.69167	-44
1.70000	-44
1.70833	-42
1.71667	-41
1.72500	-40
1.73333	-41
1.74167	-42
1.75000	-44
1.75833	-46
1.76667	-48
1.77500	-50
1.78333	-52
1.79167	-52
1.80000	-51
1.80833	-49
1.81667	-47
1.82500	-45
1.83333	-44
1.84167	-43
1.85000	-41
1.85833	-39
1.86667	-36
1.87500	-33
1.88333	-34
1.89167	-36
1.90000	-38
1.90833	-41
1.91667	-42
1.92500	-41
1.93333	-40
1.94167	-40
1.95000	-42
1.95833	-44
1.96667	-47
1.97500	-49
1.98333	-50
1.99167	-52
2.00000	-52
2.00833	-51
2.01667	-50
2.02500	-48
2.03333	-47
2.04167	-47
2.05000	-49
2.05833	-51
2.06667	-53
2.07500	-53
2.08333	-52
2.09167	-50
2.10000	-47
2.10833	-44
2.11667	-41
2.12500	-40
2.13333	-40
2.14167	-41
2.15000	-43
2.15833	-44
2.16667	-45
2.17500	-45
2.18333	-43
2.19167	-41
2.20000	-40
2.20833	-41
2.21667	-43
2.22500	-47
2.23333	-51
2.24167	-54
2.25000	-55
2.25833	-54
2.26667	-53
2.27500	-51
2.28333	-50
2.29167	-51
2.30000	-51
2.30833	-51
2.31667	-50
2.32500	-48
2.33333	-47
2.34167	-48
2.35000	-49
2.35833	-51
2.36667	-53
2.37500	-55
2.38333	-57
2.39167	-59
2.40000	-61
2.40833	-63
2.41667	-63
2.42500	-61
2.43333	-59
2.44167	-55
2.45000	-52
2.45833	-50
2.46667	-48
2.47500	-47
2.48333	-48
2.49167	-50
2.50000	-52
2.50833	-54
2.51667	-54
2.52500	-53
2.53333	-51
2.54167	-49
2.55000	-47
2.55833	-47
2.56667	-47
2.57500	-48
2.58333	-48
2.59167	-48
2.60000	-48
2.60833	-50
2.61667	-51
2.62500	-52
2.63333	-53
2.64167	-52
2.65000	-51
2.65833	-50
2.66667	-50
2.67500	-50
2.68333	-51
2.69167	-53
2.70000	-55
2.70833	-58
2.71667	-60
2.72500	-60
2.73333	-58
2.74167	-56
2.75000	-53
2.75833	-51
2.76667	-50
2.77500	-50
2.78333	-50
2.79167	-50
2.80000	-50
2.80833	-49
2.81667	-49
2.82500	-50
2.83333	-52
2.84167	-53
2.85000	-55
2.85833	-56
2.86667	-56
2.87500	-55
2.88333	-54
2.89167	-52
2.90000	-51
2.90833	-52
2.91667	-53
2.92500	-55
2.93333	-57
2.94167	-56
2.95000	-55
2.95833	-54
2.96667	-55
2.97500	-57
2.98333	-59
2.99167	-61
3.00000	-63
3.00833	-65
3.01667	-66
3.02500	-67
3.03333	-66
3.04167	-64
3.05000	-62
3.05833	-59
3.06667	-58
3.07500	-57
3.08333	-56
3.09167	-56
3.10000	-55
3.10833	-54
3.11667	-53
3.12500	-54
3.13333	-56
3.14167	-58
3.15000	-60
3.15833	-61
3.16667	-60
3.17500	-58
3.18333	-57
3.19167	-58
3.20000	-60
3.20833	-63
3.21667	-66
3.22500	-68
3.23333	-70
3.24167	-69
3.25000	-67
3.25833	-65
3.26667	-63
3.27500	-62
3.28333	-62
3.29167	-62
3.30000	-62
3.30833	-61
3.31667	-60
3.32500	-58
3.33333	-56
3.34167	-54
3.35000	-52
3.35833	-51
3.36667	-52
3.37500	-54
3.38333	-57
3.39167	-60
3.40000	-62
3.40833	-62
3.41667	-62
3.42500	-61
3.43333	-61
3.44167	-63
3.45000	-64
3.45833	-66
3.46667	-66
3.47500	-65
3.48333	-64
3.49167	-61
3.50000	-59
3.50833	-58
3.51667	-56
3.52500	-56
3.53333	-57
3.54167	-59
3.55000	-62
3.55833	-64
3.56667	-65
3.57500	-65
3.58333	-65
3.59167	-64
3.60000	-64
3.60833	-65
3.61667	-65
3.62500	-65
3.63333	-65
3.64167	-64
3.65000	-65
3.65833	-66
3.66667	-67
3.67500	-69
3.68333	-70
3.69167	-70
3.70000	-71
3.70833	-72
3.71667	-73
3.72500	-73
3.73333	-72
3.74167	-70
3.75000	-67
3.75833	-65
3.76667	-63
3.77500	-63
3.78333	-64
3.79167	-66
3.80000	-67
3.80833	-67
3.81667	-65
3.82500	-63
3.83333	-61
3.84167	-60
3.85000	-60
3.85833	-60
3.86667	-61
3.87500	-61
3.88333	-61
3.89167	-62
3.90000	-64
3.90833	-66
3.91667	-68
3.92500	-69
3.93333	-69
3.94167	-69
3.95000	-68
3.95833	-69
3.96667	-71
3.97500	-73
3.98333	-74
3.99167	-75
4.00000	-74
4.00833	-72
4.01667	-69
4.02500	-66
4.03333	-64
4.04167	-63
4.05000	-65
4.05833	-67
4.06667	-69
4.07500	-72
4.08333	-74
4.09167	-77
4.10000	-79
4.10833	-81
4.11667	-81
4.12500	-79
4.13333	-77
4.14167	-73
4.15000	-70
4.15833	-67
4.16667	-67
4.17500	-70
4.18333	-73
4.19167	-77
4.20000	-80
4.20833	-80
4.21667	-79
4.22500	-77
4.23333	-76
4.24167	-76
4.25000	-77
4.25833	-77
4.26667	-76
4.27500	-74
4.28333	-72
4.29167	-71
4.30000	-70
4.30833	-69
4.31667	-68
4.32500	-66
4.33333	-63
4.34167	-61
4.35000	-60
4.35833	-62
4.36667	-65
4.37500	-70
4.38333	-74
4.39167	-77
4.40000	-78
4.40833	-78
4.41667	-77
4.42500	-77
4.43333	-77
4.44167	-78
4.45000	-80
4.45833	-83
4.46667	-86
4.47500	-87
4.48333	-86
4.49167	-83
4.50000	-80
4.50833	-76
4.51667	-73
4.52500	-71
4.53333	-70
4.54167	-70
4.55000	-71
4.55833	-71
4.56667	-71
4.57500	-72
4.58333	-74
4.59167	-78
4.60000	-82
4.60833	-85
4.61667	-87
4.62500	-86
4.63333	-82
4.64167	-78
4.65000	-73
4.65833	-70
4.66667	-68
4.67500	-66
4.68333	-67
4.69167	-69
4.70000	-70
4.70833	-71
4.71667	-70
4.72500	-69
4.73333	-68
4.74167	-66
4.75000	-66
4.75833	-65
4.76667	-64
4.77500	-61
4.78333	-60
4.79167	-59
4.80000	-62
4.80833	-68
4.81667	-73
4.82500	-78
4.83333	-81
4.84167	-81
4.85000	-79
4.85833	-76
4.86667	-73
4.87500	-69
4.88333	-66
4.89167	-62
4.90000	-61
4.90833	-61
4.91667	-63
4.92500	-66
4.93333	-69
4.94167	-70
4.95000	-69
4.95833	-68
4.96667	-66
4.97500	-64
4.98333	-63
4.99167	-63
5.00000	-64
5.00833	-65
5.01667	-66
5.02500	-66
5.03333	-66
5.04167	-65
5.05000	-64
5.05833	-63
5.06667	-64
5.07500	-64
5.08333	-65
5.09167	-64
5.10000	-64
5.10833	-64
5.11667	-64
5.12500	-64
5.13333	-61
5.14167	-58
5.15000	-54
5.15833	-51
5.16667	-51
5.17500	-53
5.18333	-56
5.19167	-60
5.20000	-62
5.20833	-64
5.21667	-65
5.22500	-66
5.23333	-68
5.24167	-69
5.25000	-70
5.25833	-70
5.26667	-68
5.27500	-66
5.28333	-64
5.29167	-64
5.30000	-64
5.30833	-63
5.31667	-63
5.32500	-62
5.33333	-63
5.34167	-64
5.35000	-66
5.35833	-69
5.36667	-73
5.37500	-75
5.38333	-77
5.39167	-77
5.40000	-75
5.40833	-72
5.41667	-68
5.42500	-66
5.43333	-66
5.44167	-67
5.45000	-68
5.45833	-67
5.46667	-64
5.47500	-62
5.48333	-62
5.49167	-64
5.50000	-67
5.50833	-70
5.51667	-73
5.52500	-76
5.53333	-77
5.54167	-79
5.55000	-79
5.55833	-78
5.56667	-76
5.57500	-74
5.58333	-72
5.59167	-70
5.60000	-68
5.60833	-67
5.61667	-66
5.62500	-65
5.63333	-63
5.64167	-62
5.65000	-64
5.65833	-67
5.66667	-70
5.67500	-73
5.68333	-74
5.69167	-73
5.70000	-71
5.70833	-70
5.71667	-69
5.72500	-69
5.73333	-70
5.74167	-72
5.75000	-73
5.75833	-74
5.76667	-74
5.77500	-73
5.78333	-70
5.79167	-68
5.80000	-66
5.80833	-65
5.81667	-64
5.82500	-65
5.83333	-68
5.84167	-71
5.85000	-73
5.85833	-74
5.86667	-74
5.87500	-74
5.88333	-72
5.89167	-70
5.90000	-68
5.90833	-65
5.91667	-64
5.92500	-64
5.93333	-64
5.94167	-66
5.95000	-68
5.95833	-70
5.96667	-72
5.97500	-73
5.98333	-72
5.99167	-71
6.00000	-70
6.00833	-71
6.01667	-73
6.02500	-75
6.03333	-76
6.04167	-76
6.05000	-74
6.05833	-72
6.06667	-72
6.07500	-73
6.08333	-75
6.09167	-76
6.10000	-76
6.10833	-75
6.11667	-74
6.12500	-72
6.13333	-71
6.14167	-70
6.15000	-70
6.15833	-71
6.16667	-72
6.17500	-74
6.18333	-77
6.19167	-80
6.20000	-82
6.20833	-82
6.21667	-80
6.22500	-77
6.23333	-75
6.24167	-72
6.25000	-70
6.25833	-69
6.26667	-69
6.27500	-69
6.28333	-70
6.29167	-72
6.30000	-73
6.30833	-75
6.31667	-76
6.32500	-76
6.33333	-75
6.34167	-74
6.35000	-73
6.35833	-74
6.36667	-76
6.37500	-79
6.38333	-83
6.39167	-86
6.40000	-87
6.40833	-86
6.41667	-84
6.42500	-83
6.43333	-84
6.44167	-85
6.45000	-86
6.45833	-85
6.46667	-82
6.47500	-79
6.48333	-77
6.49167	-77
6.50000	-77
6.50833	-76
6.51667	-74
6.52500	-72
6.53333	-72
6.54167	-72
6.55000	-75
6.55833	-78
6.56667	-80
6.57500	-81
6.58333	-80
6.59167	-79
6.60000	-76
6.60833	-75
6.61667	-74
6.62500	-73
6.63333	-73
6.64167	-75
6.65000	-77
6.65833	-80
6.66667	-82
6.67500	-83
6.68333	-81
6.69167	-78
6.70000	-74
6.70833	-72
6.71667	-71
6.72500	-72
6.73333	-75
6.74167	-80
6.75000	-84
6.75833	-86
6.76667	-86
6.77500	-85
6.78333	-82
6.79167	-80
6.80000	-79
6.80833	-79
6.81667	-77
6.82500	-75
6.83333	-72
6.84167	-70
6.85000	-69
6.85833	-69
6.86667	-71
6.87500	-72
6.88333	-71
6.89167	-70
6.90000	-70
6.90833	-70
6.91667	-70
6.92500	-71
6.93333	-71
6.94167	-71
6.95000	-73
6.95833	-74
6.96667	-76
6.97500	-76
6.98333	-75
6.99167	-73
7.00000	-70
7.00833	-68
7.01667	-68
7.02500	-68
7.03333	-70
7.04167	-71
7.05000	-72
7.05833	-72
7.06667	-70
7.07500	-68
7.08333	-66
7.09167	-66
7.10000	-66
7.10833	-66
7.11667	-66
7.12500	-66
7.13333	-65
7.14167	-63
7.15000	-62
7.15833	-61
7.16667	-62
7.17500	-63
7.18333	-64
7.19167	-65
7.20000	-64
7.20833	-62
7.21667	-61
7.22500	-59
7.23333	-58
7.24167	-58
7.25000	-59
7.25833	-60
7.26667	-61
7.27500	-63
7.28333	-66
7.29167	-69
7.30000	-72
7.30833	-74
7.31667	-75
7.32500	-75
7.33333	-74
7.34167	-73
7.35000	-72
7.35833	-72
7.36667	-72
7.37500	-73
7.38333	-75
7.39167	-77
7.40000	-78
7.40833	-78
7.41667	-77
7.42500	-76
7.43333	-74
7.44167	-73
7.45000	-71
7.45833	-69
7.46667	-68
7.47500	-67
7.48333	-66
7.49167	-65
7.50000	-65
7.50833	-65
7.51667	-66
7.52500	-65
7.53333	-65
7.54167	-65
7.55000	-67
7.55833	-69
7.56667	-72
7.57500	-74
7.58333	-73
7.59167	-72
7.60000	-72
7.60833	-73
7.61667	-75
7.62500	-77
7.63333	-79
7.64167	-79
7.65000	-78
7.65833	-77
7.66667	-77
7.67500	-78
7.68333	-79
7.69167	-80
7.70000	-79
7.70833	-76
7.71667	-70
7.72500	-64
7.73333	-60
7.74167	-57
7.75000	-58
7.75833	-60
7.76667	-63
7.77500	-67
7.78333	-69
7.79167	-70
7.80000	-71
7.80833	-71
7.81667	-72
7.82500	-70
7.83333	-68
7.84167	-65
7.85000	-61
7.85833	-58
7.86667	-57
7.87500	-57
7.88333	-58
7.89167	-60
7.90000	-61
7.90833	-63
7.91667	-65
7.92500	-65
7.93333	-65
7.94167	-65
7.95000	-66
7.95833	-69
7.96667	-73
7.97500	-77
7.98333	-78
7.99167	-78
8.00000	-77
8.00833	-75
8.01667	-73
8.02500	-73
8.03333	-74
8.04167	-73
8.05000	-70
8.05833	-68
8.06667	-66
8.07500	-65
8.08333	-67
8.09167	-69
8.10000	-72
8.10833	-73
8.11667	-73
8.12500	-71
8.13333	-70
8.14167	-70
8.15000	-71
8.15833	-71
8.16667	-69
8.17500	-66
8.18333	-63
8.19167	-61
8.20000	-61
8.20833	-64
8.21667	-67
8.22500	-68
8.23333	-68
8.24167	-69
8.25000	-70
8.25833	-71
8.26667	-73
8.27500	-74
8.28333	-75
8.29167	-77
8.30000	-78
8.30833	-80
8.31667	-81
8.32500	-80
8.33333	-79
8.34167	-78
8.35000	-77
8.35833	-77
8.36667	-77
8.37500	-77
8.38333	-76
8.39167	-75
8.40000	-74
8.40833	-73
8.41667	-71
8.42500	-70
8.43333	-69
8.44167	-68
8.45000	-67
8.45833	-66
8.46667	-65
8.47500	-64
8.48333	-64
8.49167	-65
8.50000	-67
8.50833	-68
8.51667	-69
8.52500	-70
8.53333	-71
8.54167	-70
8.55000	-69
8.55833	-68
8.56667	-67
8.57500	-66
8.58333	-65
8.59167	-65
8.60000	-65
8.60833	-66
8.61667	-67
8.62500	-68
8.63333	-68
8.64167	-68
8.65000	-69
8.65833	-72
8.66667	-74
8.67500	-76
8.68333	-75
8.69167	-73
8.70000	-71
8.70833	-70
8.71667	-70
8.72500	-69
8.73333	-68
8.74167	-67
8.75000	-65
8.75833	-64
8.76667	-64
8.77500	-64
8.78333	-63
8.79167	-61
8.80000	-58
8.80833	-56
8.81667	-54
8.82500	-54
8.83333	-54
8.84167	-55
8.85000	-55
8.85833	-56
8.86667	-56
8.87500	-55
8.88333	-52
8.89167	-50
8.90000	-48
8.90833	-47
8.91667	-47
8.92500	-47
8.93333	-47
8.94167	-48
8.95000	-48
8.95833	-48
8.96667	-48
8.97500	-47
8.98333	-47
8.99167	-46
9.00000	-45
9.00833	-43
9.01667	-42
9.02500	-40
9.03333	-37
9.04167	-35
9.05000	-32
9.05833	-28
9.06667	-23
9.07500	-18
9.08333	-14
9.09167	-11
9.10000	-10
9.10833	-11
9.11667	-12
9.12500	-14
9.13333	-15
9.14167	-16
9.15000	-15
9.15833	-15
9.16667	-13
9.17500	-11
9.18333	-8
9.19167	-5
9.20000	-2
9.20833	1
9.21667	2
9.22500	2
9.23333	1
9.24167	2
9.25000	3
9.25833	6
9.26667	9
9.27500	13
9.28333	17
9.29167	21
9.30000	25
9.30833	28
9.31667	30
9.32500	32
9.33333	33
9.34167	35
9.35000	39
9.35833	43
9.36667	47
9.37500	50
9.38333	53
9.39167	56
9.40000	60
9.40833	65
9.41667	69
9.42500	73
9.43333	75
9.44167	76
9.45000	76
9.45833	77
9.46667	79
9.47500	83
9.48333	88
9.49167	94
9.50000	101
9.50833	108
9.51667	114
9.52500	118
9.53333	122
9.54167	125
9.55000	128
9.55833	130
9.56667	131
9.57500	132
9.58333	133
9.59167	134
9.60000	138
9.60833	144
9.61667	152
9.62500	161
9.63333	167
9.64167	172
9.65000	173
9.65833	174
9.66667	175
9.67500	178
9.68333	182
9.69167	189
9.70000	197
9.70833	206
9.71667	215
9.72500	223
9.73333	229
9.74167	234
9.75000	240
9.75833	244
9.76667	249
9.77500	253
9.78333	256
9.79167	259
9.80000	262
9.80833	264
9.81667	265
9.82500	267
9.83333	269
9.84167	274
9.85000	280
9.85833	286
9.86667	292
9.87500	297
9.88333	301
9.89167	306
9.90000	312
9.90833	318
9.91667	323
9.92500	329
9.93333	334
9.94167	339
9.95000	342
9.95833	345
9.96667	348
9.97500	351
9.98333	353
9.99167	357
10.00000	360
10.00833	364
10.01667	369
10.02500	374
10.03333	379
10.04167	383
10.05000	385
10.05833	387
10.06667	391
10.07500	395
10.08333	401
10.09167	408
10.10000	415
10.10833	421
10.11667	428
10.12500	434
10.13333	440
10.14167	445
10.15000	450
10.15833	453
10.16667	455
10.17500	455
10.18333	456
10.19167	458
10.20000	460
10.20833	462
10.21667	464
10.22500	467
10.23333	470
10.24167	475
10.25000	479
10.25833	483
10.26667	486
10.27500	487
10.28333	488
10.29167	489
10.30000	491
10.30833	495
10.31667	500
10.32500	505
10.33333	509
10.34167	512
10.35000	513
10.35833	511
10.36667	509
10.37500	507
10.38333	506
10.39167	506
10.40000	508
10.40833	510
10.41667	512
10.42500	514
10.43333	516
10.44167	517
10.45000	516
10.45833	514
10.46667	512
10.47500	511
10.48333	511
10.49167	513
10.50000	515
10.50833	518
10.51667	520
10.52500	521
10.53333	522
10.54167	522
10.55000	520
10.55833	517
10.56667	514
10.57500	512
10.58333	510
10.59167	509
10.60000	507
10.60833	506
10.61667	506
10.62500	505
10.63333	504
10.64167	502
10.65000	502
10.65833	501
10.66667	502
10.67500	503
10.68333	504
10.69167	503
10.70000	501
10.70833	498
10.71667	495
10.72500	492
10.73333	488
10.74167	484
10.75000	479
10.75833	474
10.76667	469
10.77500	464
10.78333	460
10.79167	457
10.80000	454
10.80833	452
10.81667	450
10.82500	448
10.83333	446
10.84167	444
10.85000	440
10.85833	437
10.86667	435
10.87500	433
10.88333	431
10.89167	430
10.90000	429
10.90833	426
10.91667	422
10.92500	419
10.93333	416
10.94167	411
10.95000	405
10.95833	399
10.96667	394
10.97500	389
10.98333	386
10.99167	382
11.00000	379
11.00833	376
11.01667	372
11.02500	369
11.03333	364
11.04167	360
11.05000	356
11.05833	352
11.06667	348
11.07500	345
11.08333	342
11.09167	338
11.10000	334
11.10833	329
11.11667	325
11.12500	320
11.13333	315
11.14167	309
11.15000	303
11.15833	297
11.16667	290
11.17500	284
11.18333	280
11.19167	276
11.20000	274
11.20833	273
11.21667	272
11.22500	270
11.23333	268
11.24167	263
11.25000	257
11.25833	251
11.26667	245
11.27500	240
11.28333	236
11.29167	233
11.30000	230
11.30833	227
11.31667	224
11.32500	220
11.33333	215
11.34167	211
11.35000	206
11.35833	202
11.36667	198
11.37500	195
11.38333	194
11.39167	194
11.40000	194
11.40833	193
11.41667	191
11.42500	188
11.43333	184
11.44167	180
11.45000	175
11.45833	169
11.46667	163
11.47500	158
11.48333	154
11.49167	152
11.50000	149
11.50833	145
11.51667	141
11.52500	136
11.53333	131
11.54167	128
11.55000	127
11.55833	126
11.56667	124
11.57500	121
11.58333	117
11.59167	112
11.60000	108
11.60833	105
11.61667	103
11.62500	100
11.63333	97
11.64167	93
11.65000	88
11.65833	83
11.66667	79
11.67500	76
11.68333	73
11.69167	72
11.70000	70
11.70833	68
11.71667	66
11.72500	63
11.73333	61
11.74167	59
11.75000	58
11.75833	56
11.76667	53
11.77500	50
11.78333	45
11.79167	40
11.80000	36
11.80833	33
11.81667	32
11.82500	31
11.83333	31
11.84167	30
11.85000	28
11.85833	26
11.86667	23
11.87500	21
11.88333	19
11.89167	17
11.90000	15
11.90833	12
11.91667	10
11.92500	8
11.93333	7
11.94167	7
11.95000	9
11.95833	10
11.96667	10
11.97500	7
11.98333	3
11.99167	-2
12.00000	-6
12.00833	-7
12.01667	-8
12.02500	-8
12.03333	-10
12.04167	-13
12.05000	-17
12.05833	-21
12.06667	-24
12.07500	-25
12.08333	-23
12.09167	-20
12.10000	-17
12.10833	-16
12.11667	-18
12.12500	-22
12.13333	-26
12.14167	-30
12.15000	-32
12.15833	-32
12.16667	-31
12.17500	-32
12.18333	-34
12.19167	-37
12.20000	-42
12.20833	-46
12.21667	-49
12.22500	-50
12.23333	-49
12.24167	-49
12.25000	-49
12.25833	-51
12.26667	-53
12.27500	-54
12.28333	-53
12.29167	-52
12.30000	-50
12.30833	-51
12.31667	-52
12.32500	-54
12.33333	-56
12.34167	-57
12.35000	-57
12.35833	-56
12.36667	-57
12.37500	-58
12.38333	-60
12.39167	-61
12.40000	-61
12.40833	-60
12.41667	-59
12.42500	-59
12.43333	-60
12.44167	-60
12.45000	-61
12.45833	-63
12.46667	-66
12.47500	-68
12.48333	-70
12.49167	-71
12.50000	-71
12.50833	-72
12.51667	-73
12.52500	-76
12.53333	-79
12.54167	-80
12.55000	-79
12.55833	-77
12.56667	-76
12.57500	-77
12.58333	-78
12.59167	-80
12.60000	-82
12.60833	-83
12.61667	-84
12.62500	-85
12.63333	-86
12.64167	-86
12.65000	-85
12.65833	-83
12.66667	-81
12.67500	-79
12.68333	-78
12.69167	-78
12.70000	-79
12.70833	-78
12.71667	-78
12.72500	-79
12.73333	-80
12.74167	-81
12.75000	-81
12.75833	-79
12.76667	-77
12.77500	-76
12.78333	-78
12.79167	-81
12.80000	-85
12.80833	-90
12.81667	-94
12.82500	-94
12.83333	-92
12.84167	-89
12.85000	-84
12.85833	-81
12.86667	-78
12.87500	-77
12.88333	-78
12.89167	-79
12.90000	-80
12.90833	-81
12.91667	-80
12.92500	-81
12.93333	-82
12.94167	-85
12.95000	-88
12.95833	-92
12.96667	-97
12.97500	-102
12.98333	-104
12.99167	-105
13.00000	-104
13.00833	-100
13.01667	-97
13.02500	-93
13.03333	-91
13.04167	-92
13.05000	-95
13.05833	-99
13.06667	-102
13.07500	-103
13.08333	-102
13.09167	-100
13.10000	-99
13.10833	-100
13.11667	-101
13.12500	-101
13.13333	-100
13.14167	-98
13.15000	-96
13.15833	-95
13.16667	-97
13.17500	-101
13.18333	-104
13.19167	-107
13.20000	-108
13.20833	-106
13.21667	-103
13.22500	-99
13.23333	-94
13.24167	-90
13.25000	-86
13.25833	-85
13.26667	-87
13.27500	-91
13.28333	-95
13.29167	-100
13.30000	-103
13.30833	-103
13.31667	-104
13.32500	-104
13.33333	-105
13.34167	-105
13.35000	-105
13.35833	-106
13.36667	-106
13.37500	-106
13.38333	-105
13.39167	-104
13.40000	-103
13.40833	-104
13.41667	-105
13.42500	-106
13.43333	-108
13.44167	-109
13.45000	-110
13.45833	-111
13.46667	-112
13.47500	-113
13.48333	-115
13.49167	-117
13.50000	-118
13.50833	-118
13.51667	-116
13.52500	-113
13.53333	-110
13.54167	-108
13.55000	-109
13.55833	-111
13.56667	-113
13.57500	-113
13.58333	-112
13.59167	-109
13.60000	-104
13.60833	-99
13.61667	-95
13.62500	-93
13.63333	-92
13.64167	-94
13.65000	-97
13.65833	-101
13.66667	-105
13.67500	-110
13.68333	-112
13.69167	-113
13.70000	-112
13.70833	-111
13.71667	-109
13.72500	-108
13.73333	-107
13.74167	-106
13.75000	-106
13.75833	-106
13.76667	-107
13.77500	-108
13.78333	-108
13.79167	-108
13.80000	-108
13.80833	-109
13.81667	-109
13.82500	-108
13.83333	-106
13.84167	-103
13.85000	-101
13.85833	-102
13.86667	-105
13.87500	-108
13.88333	-111
13.89167	-114
13.90000	-115
13.90833	-116
13.91667	-116
13.92500	-116
13.93333	-116
13.94167	-115
13.95000	-114
13.95833	-112
13.96667	-111
13.97500	-111
13.98333	-112
13.99167	-112
14.00000	-113
14.00833	-113
14.01667	-113
14.02500	-111
14.03333	-108
14.04167	-107
14.05000	-107
14.05833	-109
14.06667	-111
14.07500	-114
14.08333	-115
14.09167	-114
14.10000	-113
14.10833	-111
14.11667	-111
14.12500	-111
14.13333	-113
14.14167	-114
14.15000	-114
14.15833	-114
14.16667	-114
14.17500	-114
14.18333	-115
14.19167	-116
14.20000	-116
14.20833	-115
14.21667	-113
14.22500	-109
14.23333	-106
14.24167	-104
14.25000	-103
14.25833	-104
14.26667	-106
14.27500	-108
14.28333	-111
14.29167	-113
14.30000	-115
14.30833	-116
14.31667	-116
14.32500	-114
14.33333	-110
14.34167	-107
14.35000	-103
14.35833	-102
14.36667	-102
14.37500	-103
14.38333	-104
14.39167	-105
14.40000	-106
14.40833	-107
14.41667	-109
14.42500	-110
14.43333	-110
14.44167	-109
14.45000	-108
14.45833	-107
14.46667	-107
14.47500	-108
14.48333	-109
14.49167	-109
14.50000	-109
14.50833	-109
14.51667	-107
14.52500	-105
14.53333	-104
14.54167	-104
14.55000	-107
14.55833	-109
14.56667	-112
14.57500	-115
14.58333	-117
14.59167	-118
14.60000	-119
14.60833	-120
14.61667	-121
14.62500	-120
14.63333	-119
14.64167	-118
14.65000	-119
14.65833	-121
14.66667	-124
14.67500	-126
14.68333	-125
14.69167	-122
14.70000	-116
14.70833	-109
14.71667	-104
14.72500	-102
14.73333	-102
14.74167	-105
14.75000	-107
14.75833	-109
14.76667	-109
14.77500	-109
14.78333	-110
14.79167	-111
14.80000	-113
14.80833	-117
14.81667	-120
14.82500	-123
14.83333	-124
14.84167	-123
14.85000	-120
14.85833	-116
14.86667	-111
14.87500	-107
14.88333	-103
14.89167	-100
14.90000	-100
14.90833	-102
14.91667	-105
14.92500	-108
14.93333	-110
14.94167	-110
14.95000	-107
14.95833	-103
14.96667	-100
14.97500	-99
14.98333	-100
14.99167	-103
15.00000	-106
15.00833	-109
15.01667	-110
15.02500	-111
15.03333	-112
15.04167	-112
15.05000	-111
15.05833	-110
15.06667	-110
15.07500	-110
15.08333	-112
15.09167	-114
15.10000	-115
15.10833	-113
15.11667	-110
15.12500	-107
15.13333	-105
15.14167	-104
15.15000	-105
15.15833	-107
15.16667	-109
15.17500	-110
15.18333	-109
15.19167	-109
15.20000	-110
15.20833	-112
15.21667	-115
15.22500	-118
15.23333	-120
15.24167	-119
15.25000	-117
15.25833	-114
15.26667	-114
15.27500	-114
15.28333	-116
15.29167	-119
15.30000	-119
15.30833	-118
15.31667	-116
15.32500	-113
15.33333	-111
15.34167	-110
15.35000	-111
15.35833	-114
15.36667	-117
15.37500	-119
15.38333	-120
15.39167	-120
15.40000	-118
15.40833	-115
15.41667	-113
15.42500	-113
15.43333	-114
15.44167	-115
15.45000	-116
15.45833	-116
15.46667	-115
15.47500	-114
15.48333	-115
15.49167	-115
15.50000	-115
15.50833	-114
15.51667	-113
15.52500	-111
15.53333	-111
15.54167	-113
15.55000	-116
15.55833	-118
15.56667	-119
15.57500	-118
15.58333	-116
15.59167	-112
15.60000	-108
15.60833	-104
15.61667	-101
15.62500	-100
15.63333	-100
15.64167	-101
15.65000	-101
15.65833	-100
15.66667	-99
15.67500	-98
15.68333	-98
15.69167	-99
15.70000	-100
15.70833	-102
15.71667	-102
15.72500	-102
15.73333	-101
15.74167	-102
15.75000	-103
15.75833	-104
15.76667	-106
15.77500	-107
15.78333	-106
15.79167	-104
15.80000	-102
15.80833	-99
15.81667	-96
15.82500	-95
15.83333	-94
15.84167	-93
15.85000	-94
15.85833	-95
15.86667	-95
15.87500	-93
15.88333	-91
15.89167	-88
15.90000	-88
15.90833	-89
15.91667	-91
15.92500	-94
15.93333	-95
15.94167	-94
15.95000	-92
15.95833	-89
15.96667	-85
15.97500	-83
15.98333	-81
15.99167	-79
16.00000	-75
16.00833	-70
16.01667	-65
16.02500	-61
16.03333	-59
16.04167	-59
16.05000	-61
16.05833	-63
16.06667	-65
16.07500	-68
16.08333	-69
16.09167	-71
16.10000	-72
16.10833	-73
16.11667	-74
16.12500	-74
16.13333	-74
16.14167	-72
16.15000	-69
16.15833	-66
16.16667	-62
16.17500	-59
16.18333	-57
16.19167	-57
16.20000	-60
16.20833	-63
16.21667	-67
16.22500	-70
16.23333	-73
16.24167	-75
16.25000	-76
16.25833	-76
16.26667	-76
16.27500	-79
16.28333	-81
16.29167	-84
16.30000	-84
16.30833	-82
16.31667	-80
16.32500	-78
16.33333	-78
16.34167	-78
16.35000	-78
16.35833	-78
16.36667	-77
16.37500	-75
16.38333	-75
16.39167	-77
16.40000	-79
16.40833	-83
16.41667	-85
16.42500	-85
16.43333	-83
16.44167	-80
16.45000	-76
16.45833	-74
16.46667	-73
16.47500	-73
16.48333	-73
16.49167	-74
16.50000	-73
16.50833	-72
16.51667	-70
16.52500	-69
16.53333	-69
16.54167	-70
16.55000	-73
16.55833	-75
16.56667	-76
16.57500	-76
16.58333	-75
16.59167	-72
16.60000	-70
16.60833	-67
16.61667	-65
16.62500	-64
16.63333	-64
16.64167	-65
16.65000	-66
16.65833	-67
16.66667	-66
16.67500	-65
16.68333	-64
16.69167	-62
16.70000	-61
16.70833	-59
16.71667	-58
16.72500	-57
16.73333	-55
16.74167	-53
16.75000	-52
16.75833	-51
16.76667	-51
16.77500	-53
16.78333	-56
16.79167	-59
16.80000	-60
16.80833	-61
16.81667	-60
16.82500	-60
16.83333	-61
16.84167	-63
16.85000	-67
16.85833	-70
16.86667	-73
16.87500	-76
16.88333	-78
16.89167	-79
16.90000	-80
16.90833	-80
16.91667	-79
16.92500	-77
16.93333	-73
16.94167	-68
16.95000	-62
16.95833	-58
16.96667	-57
16.97500	-58
16.98333	-62
16.99167	-66
17.00000	-69
17.00833	-70
17.01667	-69
17.02500	-67
17.03333	-65
17.04167	-65
17.05000	-67
17.05833	-69
17.06667	-71
17.07500	-72
17.08333	-71
17.09167	-68
17.10000	-66
17.10833	-65
17.11667	-66
17.12500	-68
17.13333	-70
17.14167	-72
17.15000	-72
17.15833	-72
17.16667	-71
17.17500	-69
17.18333	-66
17.19167	-63
17.20000	-60
17.20833	-59
17.21667	-59
17.22500	-59
17.23333	-60
17.24167	-60
17.25000	-59
17.25833	-57
17.26667	-54
17.27500	-51
17.28333	-50
17.29167	-52
17.30000	-54
17.30833	-57
17.31667	-59
17.32500	-59
17.33333	-58
17.34167	-57
17.35000	-55
17.35833	-55
17.36667	-56
17.37500	-57
17.38333	-59
17.39167	-61
17.40000	-62
17.40833	-62
17.41667	-62
17.42500	-61
17.43333	-60
17.44167	-58
17.45000	-57
17.45833	-55
17.46667	-53
17.47500	-52
17.48333	-51
17.49167	-52
17.50000	-52
17.50833	-52
17.51667	-52
17.52500	-53
17.53333	-53
17.54167	-53
17.55000	-52
17.55833	-51
17.56667	-49
17.57500	-48
17.58333	-48
17.59167	-50
17.60000	-51
17.60833	-53
17.61667	-52
17.62500	-49
17.63333	-45
17.64167	-40
17.65000	-35
17.65833	-31
17.66667	-30
17.67500	-31
17.68333	-34
17.69167	-37
17.70000	-40
17.70833	-42
17.71667	-45
17.72500	-47
17.73333	-48
17.74167	-49
17.75000	-48
17.75833	-47
17.76667	-45
17.77500	-42
17.78333	-40
17.79167	-39
17.80000	-38
17.80833	-38
17.81667	-40
17.82500	-42
17.83333	-44
17.84167	-45
17.85000	-44
17.85833	-42
17.86667	-39
17.87500	-36
17.88333	-34
17.89167	-33
17.90000	-33
17.90833	-34
17.91667	-33
17.92500	-30
17.93333	-26
17.94167	-23
17.95000	-19
17.95833	-17
17.96667	-18
17.97500	-19
17.98333	-20
17.99167	-22
18.00000	-25
18.00833	-27
18.01667	-29
18.02500	-29
18.03333	-27
18.04167	-25
18.05000	-22
18.05833	-20
18.06667	-20
18.07500	-21
18.08333	-22
18.09167	-22
18.10000	-23
18.10833	-24
18.11667	-24
18.12500	-23
18.13333	-21
18.14167	-17
18.15000	-12
18.15833	-8
18.16667	-3
18.17500	0
18.18333	2
18.19167	2
18.20000	1
18.20833	1
18.21667	1
18.22500	2
18.23333	3
18.24167	5
18.25000	7
18.25833	8
18.26667	10
18.27500	12
18.28333	15
18.29167	18
18.30000	21
18.30833	25
18.31667	28
18.32500	31
18.33333	34
18.34167	36
18.35000	38
18.35833	39
18.36667	40
18.37500	41
18.38333	43
18.39167	45
18.40000	47
18.40833	49
18.41667	52
18.42500	55
18.43333	59
18.44167	63
18.45000	66
18.45833	69
18.46667	72
18.47500	75
18.48333	79
18.49167	82
18.50000	84
18.50833	85
18.51667	86
18.52500	86
18.53333	86
18.54167	88
18.55000	91
18.55833	96
18.56667	102
18.57500	108
18.58333	112
18.59167	115
18.60000	116
18.60833	117
18.61667	118
18.62500	119
18.63333	121
18.64167	122
18.65000	122
18.65833	122
18.66667	122
18.67500	125
18.68333	130
18.69167	136
18.70000	144
18.70833	151
18.71667	157
18.72500	161
18.73333	164
18.74167	167
18.75000	171
18.75833	174
18.76667	177
18.77500	180
18.78333	183
18.79167	185
18.80000	188
18.80833	190
18.81667	192
18.82500	195
18.83333	196
18.84167	197
18.85000	198
18.85833	200
18.86667	201
18.87500	203
18.88333	207
18.89167	212
18.90000	218
18.90833	224
18.91667	230
18.92500	235
18.93333	239
18.94167	241
18.95000	241
18.95833	242
18.96667	243
18.97500	245
18.98333	250
18.99167	255
19.00000	261
19.00833	266
19.01667	270
19.02500	273
19.03333	276
19.04167	280
19.05000	285
19.05833	291
19.06667	296
19.07500	300
19.08333	304
19.09167	307
19.10000	311
19.10833	316
19.11667	320
19.12500	325
19.13333	330
19.14167	332
19.15000	332
19.15833	331
19.16667	332
19.17500	335
19.18333	341
19.19167	349
19.20000	358
19.20833	367
19.21667	375
19.22500	379
19.23333	381
19.24167	381
19.25000	381
19.25833	382
19.26667	385
19.27500	389
19.28333	394
19.29167	398
19.30000	403
19.30833	406
19.31667	411
19.32500	416
19.33333	422
19.34167	428
19.35000	434
19.35833	440
19.36667	445
19.37500	450
19.38333	455
19.39167	461
19.40000	467
19.40833	472
19.41667	477
19.42500	481
19.43333	486
19.44167	491
19.45000	497
19.45833	503
19.46667	509
19.47500	515
19.48333	522
19.49167	529
19.50000	535
19.50833	542
19.51667	548
19.52500	553
19.53333	560
19.54167	566
19.55000	573
19.55833	580
19.56667	587
19.57500	593
19.58333	600
19.59167	608
19.60000	616
19.60833	624
19.61667	632
19.62500	641
19.63333	651
19.64167	661
19.65000	671
19.65833	679
19.66667	687
19.67500	694
19.68333	702
19.69167	710
19.70000	719
19.70833	730
19.71667	742
19.72500	755
19.73333	768
19.74167	782
19.75000	795
19.75833	808
19.76667	821
19.77500	835
19.78333	847
19.79167	860
19.80000	875
19.80833	891
19.81667	907
19.82500	924
19.83333	941
19.84167	956
19.85000	972
19.85833	989
19.86667	1008
19.87500	1026
19.88333	1044
19.89167	1061
19.90000	1079
19.90833	1097
19.91667	1116
19.92500	1138
19.93333	1161
19.94167	1185
19.95000	1209
19.95833	1234
19.96667	1260
19.97500	1287
19.98333	1315
19.99167	1343
20.00000	1372
20.00833	1403
20.01667	1433
20.02500	1465
20.03333	1497
20.04167	1530
20.05000	1563
20.05833	1599
20.06667	1639
20.07500	1679
20.08333	1722
20.09167	1765
20.10000	1807
20.10833	1849
20.11667	1892
20.12500	1938
20.13333	1985
20.14167	2034
20.15000	2084
20.15833	2135
20.16667	2189
20.17500	2243
20.18333	2301
20.19167	2361
20.20000	2425
20.20833	2493
20.21667	2561
20.22500	2632
20.23333	2702
20.24167	2774
20.25000	2848
20.25833	2921
20.26667	2997
20.27500	3073
20.28333	3152
20.29167	3232
20.30000	3315
20.30833	3403
20.31667	3492
20.32500	3586
20.33333	3680
20.34167	3777
20.35000	3875
20.35833	3975
20.36667	4078
20.37500	4182
20.38333	4288
20.39167	4395
20.40000	4505
20.40833	4619
20.41667	4733
20.42500	4854
20.43333	4975
20.44167	5099
20.45000	5226
20.45833	5354
20.46667	5488
20.47500	5620
20.48333	5756
20.49167	5893
20.50000	6032
20.50833	6175
20.51667	6317
20.52500	6464
20.53333	6609
20.54167	6755
20.55000	6903
20.55833	7050
20.56667	7203
20.57500	7354
20.58333	7512
20.59167	7670
20.60000	7830
20.60833	7995
20.61667	8157
20.62500	8323
20.63333	8485
20.64167	8647
20.65000	8810
20.65833	8972
20.66667	9139
20.67500	9306
20.68333	9479
20.69167	9653
20.70000	9828
20.70833	10005
20.71667	10177
20.72500	10352
20.73333	10525
20.74167	10700
20.75000	10877
20.75833	11053
20.76667	11235
20.77500	11412
20.78333	11592
20.79167	11770
20.80000	11946
20.80833	12125
20.81667	12301
20.82500	12484
20.83333	12665
20.84167	12849
20.85000	13035
20.85833	13217
20.86667	13405
20.87500	13591
20.88333	13783
20.89167	13976
20.90000	14169
20.90833	14366
20.91667	14557
20.92500	14751
20.93333	14941
20.94167	15131
20.95000	15323
20.95833	15515
20.96667	15716
20.97500	15915
20.98333	16120
20.99167	16325
21.00000	16531
21.00833	16741
21.01667	16948
21.02500	17161
21.03333	17371
21.04167	17583
21.05000	17796
21.05833	18008
21.06667	18227
21.07500	18445
21.08333	18670
21.09167	18895
21.10000	19121
21.10833	19351
21.11667	19578
21.12500	19813
21.13333	20045
21.14167	20283
21.15000	20524
21.15833	20764
21.16667	21011
21.17500	21254
21.18333	21503
21.19167	21751
21.20000	21998
21.20833	22251
21.21667	22498
21.22500	22754
21.23333	23006
21.24167	23263
21.25000	23523
21.25833	23781
21.26667	24046
21.27500	24307
21.28333	24573
21.29167	24838
21.30000	25104
21.30833	25374
21.31667	25641
21.32500	25915
21.33333	26187
21.34167	26462
21.35000	26740
21.35833	27014
21.36667	27296
21.37500	27572
21.38333	27851
21.39167	28128
21.40000	28403
21.40833	28682
21.41667	28954
21.42500	29233
21.43333	29508
21.44167	29785
21.45000	30066
21.45833	30345
21.46667	30632
21.47500	30916
21.48333	31205
21.49167	31493
21.50000	31777
21.50833	32064
21.51667	32342
21.52500	32624
21.53333	32900
21.54167	33177
21.55000	33456
21.55833	33730
21.56667	34010
21.57500	34285
21.58333	34564
21.59167	34842
21.60000	35118
21.60833	35399
21.61667	35672
21.62500	35951
21.63333	36223
21.64167	36494
21.65000	36763
21.65833	37023
21.66667	37286
21.67500	37541
21.68333	37799
21.69167	38053
21.70000	38304
21.70833	38556
21.71667	38797
21.72500	39039
21.73333	39271
21.74167	39500
21.75000	39726
21.75833	39942
21.76667	40159
21.77500	40366
21.78333	40571
21.79167	40768
21.80000	40955
21.80833	41136
21.81667	41304
21.82500	41464
21.83333	41614
21.84167	41755
21.85000	41889
21.85833	42012
21.86667	42127
21.87500	42230
21.88333	42326
21.89167	42412
21.90000	42484
21.90833	42544
21.91667	42589
21.92500	42620
21.93333	42639
21.94167	42647
21.95000	42644
21.95833	42628
21.96667	42599
21.97500	42556
21.98333	42499
21.99167	42428
22.00000	42342
22.00833	42240
22.01667	42128
22.02500	42002
22.03333	41871
22.04167	41732
22.05000	41567
22.05833	41384
22.06667	41192
22.07500	40992
22.08333	40781
22.09167	40554
22.10000	40313
22.10833	40068
22.11667	39825
22.12500	39566
22.13333	39305
22.14167	39033
22.15000	38749
22.15833	38460
22.16667	38155
22.17500	37848
22.18333	37529
22.19167	37206
22.20000	36888
22.20833	36535
22.21667	36158
22.22500	35787
22.23333	35429
22.24167	35079
22.25000	34727
22.25833	34373
22.26667	34027
22.27500	33694
22.28333	33346
22.29167	32991
22.30000	32633
22.30833	32267
22.31667	31921
22.32500	31563
22.33333	31179
22.34167	30803
22.35000	30460
22.35833	30136
22.36667	29808
22.37500	29486
22.38333	29152
22.39167	28797
22.40000	28445
22.40833	28120
22.41667	27821
22.42500	27521
22.43333	27229
22.44167	26938
22.45000	26647
22.45833	26365
22.46667	26079
22.47500	25808
22.48333	25538
22.49167	25247
22.50000	24962
22.50833	24704
22.51667	24471
22.52500	24242
22.53333	24022
22.54167	23810
22.55000	23582
22.55833	23351
22.56667	23138
22.57500	22946
22.58333	22758
22.59167	22576
22.60000	22400
22.60833	22218
22.61667	22037
22.62500	21870
22.63333	21721
22.64167	21577
22.65000	21435
22.65833	21299
22.66667	21162
22.67500	21032
22.68333	20903
22.69167	20779
22.70000	20661
22.70833	20547
22.71667	20441
22.72500	20340
22.73333	20244
22.74167	20151
22.75000	20057
22.75833	19966
22.76667	19885
22.77500	19814
22.78333	19747
22.79167	19683
22.80000	19623
22.80833	19563
22.81667	19503
22.82500	19448
22.83333	19399
22.84167	19352
22.85000	19305
22.85833	19262
22.86667	19221
22.87500	19183
22.88333	19147
22.89167	19115
22.90000	19085
22.90833	19058
22.91667	19034
22.92500	19012
22.93333	18991
22.94167	18973
22.95000	18957
22.95833	18943
22.96667	18931
22.97500	18920
22.98333	18909
22.99167	18899
23.00000	18889
23.00833	18880
23.01667	18873
23.02500	18869
23.03333	18868
23.04167	18867
23.05000	18866
23.05833	18864
23.06667	18864
23.07500	18865
23.08333	18868
23.09167	18873
23.10000	18878
23.10833	18882
23.11667	18884
23.12500	18886
23.13333	18886
23.14167	18888
23.15000	18893
23.15833	18900
23.16667	18911
23.17500	18922
23.18333	18936
23.19167	18950
23.20000	18963
23.20833	18976
23.21667	18990
23.22500	19005
23.23333	19020
23.24167	19034
23.25000	19047
23.25833	19060
23.26667	19073
23.27500	19085
23.28333	19098
23.29167	19112
23.30000	19127
23.30833	19144
23.31667	19161
23.32500	19180
23.33333	19201
23.34167	19223
23.35000	19247
23.35833	19271
23.36667	19296
23.37500	19321
23.38333	19345
23.39167	19370
23.40000	19396
23.40833	19423
23.41667	19451
23.42500	19479
23.43333	19505
23.44167	19531
23.45000	19558
23.45833	19586
23.46667	19615
23.47500	19646
23.48333	19678
23.49167	19711
23.50000	19744
23.50833	19778
23.51667	19812
23.52500	19848
23.53333	19883
23.54167	19918
23.55000	19955
23.55833	19993
23.56667	20034
23.57500	20075
23.58333	20116
23.59167	20157
23.60000	20199
23.60833	20241
23.61667	20282
23.62500	20324
23.63333	20365
23.64167	20406
23.65000	20447
23.65833	20487
23.66667	20526
23.67500	20565
23.68333	20604
23.69167	20643
23.70000	20684
23.70833	20726
23.71667	20765
23.72500	20802
23.73333	20837
23.74167	20870
23.75000	20903
23.75833	20935
23.76667	20968
23.77500	21000
23.78333	21031
23.79167	21061
23.80000	21087
23.80833	21112
23.81667	21132
23.82500	21150
23.83333	21166
23.84167	21182
23.85000	21197
23.85833	21211
23.86667	21223
23.87500	21233
23.88333	21239
23.89167	21241
23.90000	21241
23.90833	21239
23.91667	21235
23.92500	21231
23.93333	21224
23.94167	21216
23.95000	21205
23.95833	21191
23.96667	21172
23.97500	21150
23.98333	21124
23.99167	21094
24.00000	21061
24.00833	21024
24.01667	20986
24.02500	20945
24.03333	20904
24.04167	20863
24.05000	20819
24.05833	20773
24.06667	20722
24.07500	20667
24.08333	20606
24.09167	20541
24.10000	20475
24.10833	20406
24.11667	20336
24.12500	20262
24.13333	20186
24.14167	20104
24.15000	20019
24.15833	19933
24.16667	19844
24.17500	19756
24.18333	19665
24.19167	19572
24.20000	19477
24.20833	19377
24.21667	19278
24.22500	19176
24.23333	19075
24.24167	18972
24.25000	18866
24.25833	18759
24.26667	18646
24.27500	18533
24.28333	18417
24.29167	18299
24.30000	18182
24.30833	18062
24.31667	17943
24.32500	17822
24.33333	17701
24.34167	17581
24.35000	17459
24.35833	17339
24.36667	17214
24.37500	17091
24.38333	16966
24.39167	16841
24.40000	16717
24.40833	16592
24.41667	16469
24.42500	16342
24.43333	16217
24.44167	16092
24.45000	15966
24.45833	15841
24.46667	15713
24.47500	15588
24.48333	15462
24.49167	15337
24.50000	15215
24.50833	15092
24.51667	14973
24.52500	14853
24.53333	14735
24.54167	14617
24.55000	14497
24.55833	14378
24.56667	14256
24.57500	14138
24.58333	14021
24.59167	13907
24.60000	13796
24.60833	13686
24.61667	13580
24.62500	13472
24.63333	13367
24.64167	13263
24.65000	13159
24.65833	13057
24.66667	12952
24.67500	12850
24.68333	12748
24.69167	12650
24.70000	12555
24.70833	12461
24.71667	12370
24.72500	12277
24.73333	12185
24.74167	12091
24.75000	11997
24.75833	11907
24.76667	11817
24.77500	11732
24.78333	11647
24.79167	11565
24.80000	11485
24.80833	11405
24.81667	11327
24.82500	11249
24.83333	11171
24.84167	11093
24.85000	11014
24.85833	10938
24.86667	10862
24.87500	10791
24.88333	10720
24.89167	10653
24.90000	10588
24.90833	10523
24.91667	10459
24.92500	10394
24.93333	10329
24.94167	10264
24.95000	10199
24.95833	10138
24.96667	10077
24.97500	10019
24.98333	9962
24.99167	9908
25.00000	9855
25.00833	9801
25.01667	9749
25.02500	9695
25.03333	9641
25.04167	9588
25.05000	9536
25.05833	9486
25.06667	9437
25.07500	9391
25.08333	9347
25.09167	9305
25.10000	9265
25.10833	9224
25.11667	9184
25.12500	9142
25.13333	9101
25.14167	9062
25.15000	9026
25.15833	8993
25.16667	8960
25.17500	8927
25.18333	8892
25.19167	8857
25.20000	8823
25.20833	8789
25.21667	8758
25.22500	8727
25.23333	8699
25.24167	8673
25.25000	8648
25.25833	8624
25.26667	8601
25.27500	8579
25.28333	8555
25.29167	8531
25.30000	8505
25.30833	8478
25.31667	8452
25.32500	8429
25.33333	8408
25.34167	8389
25.35000	8371
25.35833	8354
25.36667	8335
25.37500	8317
25.38333	8300
25.39167	8283
25.40000	8266
25.40833	8249
25.41667	8233
25.42500	8216
25.43333	8200
25.44167	8185
25.45000	8169
25.45833	8154
25.46667	8139
25.47500	8124
25.48333	8111
25.49167	8100
25.50000	8090
25.50833	8080
25.51667	8070
25.52500	8059
25.53333	8047
25.54167	8034
25.55000	8021
25.55833	8009
25.56667	7998
25.57500	7988
25.58333	7980
25.59167	7972
25.60000	7964
25.60833	7955
25.61667	7946
25.62500	7936
25.63333	7926
25.64167	7915
25.65000	7903
25.65833	7891
25.66667	7879
25.67500	7867
25.68333	7854
25.69167	7842
25.70000	7829
25.70833	7815
25.71667	7801
25.72500	7787
25.73333	7773
25.74167	7759
25.75000	7745
25.75833	7733
25.76667	7722
25.77500	7712
25.78333	7700
25.79167	7687
25.80000	7671
25.80833	7652
25.81667	7633
25.82500	7613
25.83333	7594
25.84167	7575
25.85000	7558
25.85833	7541
25.86667	7523
25.87500	7504
25.88333	7482
25.89167	7458
25.90000	7434
25.90833	7409
25.91667	7385
25.92500	7362
25.93333	7340
25.94167	7319
25.95000	7297
25.95833	7276
25.96667	7255
25.97500	7233
25.98333	7209
25.99167	7184
26.00000	7158
26.00833	7130
26.01667	7103
26.02500	7076
26.03333	7051
26.04167	7026
26.05000	7000
26.05833	6975
26.06667	6948
26.07500	6920
26.08333	6891
26.09167	6862
26.10000	6834
26.10833	6807
26.11667	6781
26.12500	6755
26.13333	6728
26.14167	6700
26.15000	6670
26.15833	6641
26.16667	6611
26.17500	6583
26.18333	6555
26.19167	6528
26.20000	6499
26.20833	6469
26.21667	6438
26.22500	6406
26.23333	6376
26.24167	6347
26.25000	6320
26.25833	6295
26.26667	6270
26.27500	6246
26.28333	6219
26.29167	6192
26.30000	6164
26.30833	6136
26.31667	6108
26.32500	6081
26.33333	6055
26.34167	6031
26.35000	6007
26.35833	5983
26.36667	5957
26.37500	5931
26.38333	5907
26.39167	5884
26.40000	5862
26.40833	5840
26.41667	5819
26.42500	5797
26.43333	5774
26.44167	5751
26.45000	5729
26.45833	5706
26.46667	5684
26.47500	5663
26.48333	5643
26.49167	5624
26.50000	5606
26.50833	5588
26.51667	5568
26.52500	5548
26.53333	5529
26.54167	5510
26.55000	5493
26.55833	5477
26.56667	5462
26.57500	5448
26.58333	5434
26.59167	5420
26.60000	5406
26.60833	5391
26.61667	5377
26.62500	5362
26.63333	5348
26.64167	5335
26.65000	5322
26.65833	5309
26.66667	5296
26.67500	5284
26.68333	5272
26.69167	5262
26.70000	5251
26.70833	5240
26.71667	5230
26.72500	5221
26.73333	5214
26.74167	5209
26.75000	5204
26.75833	5200
26.76667	5196
26.77500	5192
26.78333	5186
26.79167	5180
26.80000	5173
26.80833	5165
26.81667	5157
26.82500	5148
26.83333	5141
26.84167	5134
26.85000	5128
26.85833	5123
26.86667	5119
26.87500	5115
26.88333	5112
26.89167	5110
26.90000	5109
26.90833	5110
26.91667	5111
26.92500	5114
26.93333	5117
26.94167	5121
26.95000	5123
26.95833	5124
26.96667	5122
26.97500	5118
26.98333	5114
26.99167	5110
27.00000	5108
27.00833	5109
27.01667	5111
27.02500	5115
27.03333	5118
27.04167	5120
27.05000	5121
27.05833	5123
27.06667	5126
27.07500	5129
27.08333	5130
27.09167	5130
27.10000	5129
27.10833	5128
27.11667	5128
27.12500	5130
27.13333	5134
27.14167	5141
27.15000	5148
27.15833	5156
27.16667	5163
27.17500	5169
27.18333	5173
27.19167	5176
27.20000	5178
27.20833	5180
27.21667	5184
27.22500	5188
27.23333	5194
27.24167	5200
27.25000	5205
27.25833	5211
27.26667	5215
27.27500	5220
27.28333	5225
27.29167	5229
27.30000	5233
27.30833	5237
27.31667	5239
27.32500	5241
27.33333	5243
27.34167	5248
27.35000	5254
27.35833	5261
27.36667	5270
27.37500	5278
27.38333	5283
27.39167	5287
27.40000	5290
27.40833	5293
27.41667	5296
27.42500	5302
27.43333	5308
27.44167	5315
27.45000	5323
27.45833	5330
27.46667	5336
27.47500	5341
27.48333	5346
27.49167	5352
27.50000	5358
27.50833	5366
27.51667	5373
27.52500	5379
27.53333	5384
27.54167	5388
27.55000	5392
27.55833	5396
27.56667	5400
27.57500	5404
27.58333	5410
27.59167	5418
27.60000	5427
27.60833	5437
27.61667	5446
27.62500	5454
27.63333	5461
27.64167	5466
27.65000	5471
27.65833	5476
27.66667	5484
27.67500	5493
27.68333	5503
27.69167	5513
27.70000	5523
27.70833	5533
27.71667	5541
27.72500	5550
27.73333	5559
27.74167	5568
27.75000	5577
27.75833	5586
27.76667	5595
27.77500	5605
27.78333	5614
27.79167	5625
27.80000	5636
27.80833	5649
27.81667	5662
27.82500	5676
27.83333	5690
27.84167	5703
27.85000	5717
27.85833	5733
27.86667	5750
27.87500	5768
27.88333	5786
27.89167	5804
27.90000	5820
27.90833	5836
27.91667	5851
27.92500	5867
27.93333	5884
27.94167	5902
27.95000	5921
27.95833	5940
27.96667	5959
27.97500	5978
27.98333	5998
27.99167	6019
28.00000	6039
28.00833	6060
28.01667	6080
28.02500	6101
28.03333	6122
28.04167	6143
28.05000	6165
28.05833	6187
28.06667	6209
28.07500	6231
28.08333	6256
28.09167	6281
28.10000	6306
28.10833	6330
28.11667	6352
28.12500	6374
28.13333	6394
28.14167	6416
28.15000	6438
28.15833	6461
28.16667	6487
28.17500	6514
28.18333	6541
28.19167	6569
28.20000	6595
28.20833	6620
28.21667	6644
28.22500	6667
28.23333	6690
28.24167	6714
28.25000	6740
28.25833	6767
28.26667	6796
28.27500	6825
28.28333	6853
28.29167	6880
28.30000	6904
28.30833	6925
28.31667	6947
28.32500	6970
28.33333	6993
28.34167	7017
28.35000	7041
28.35833	7064
28.36667	7088
28.37500	7110
28.38333	7133
28.39167	7156
28.40000	7178
28.40833	7199
28.41667	7220
28.42500	7243
28.43333	7265
28.44167	7286
28.45000	7307
28.45833	7326
28.46667	7345
28.47500	7365
28.48333	7384
28.49167	7403
28.50000	7420
28.50833	7436
28.51667	7451
28.52500	7466
28.53333	7482
28.54167	7497
28.55000	7513
28.55833	7527
28.56667	7539
28.57500	7551
28.58333	7563
28.59167	7575
28.60000	7589
28.60833	7604
28.61667	7617
28.62500	7630
28.63333	7640
28.64167	7648
28.65000	7656
28.65833	7665
28.66667	7675
28.67500	7684
28.68333	7695
28.69167	7705
28.70000	7715
28.70833	7724
28.71667	7732
28.72500	7739
28.73333	7743
28.74167	7746
28.75000	7749
28.75833	7753
28.76667	7759
28.77500	7767
28.78333	7776
28.79167	7784
28.80000	7792
28.80833	7798
28.81667	7805
28.82500	7811
28.83333	7818
28.84167	7824
28.85000	7830
28.85833	7835
28.86667	7841
28.87500	7847
28.88333	7855
28.89167	7864
28.90000	7872
28.90833	7880
28.91667	7888
28.92500	7897
28.93333	7905
28.94167	7914
28.95000	7923
28.95833	7932
28.96667	7941
28.97500	7950
28.98333	7961
28.99167	7973
29.00000	7983
29.00833	7993
29.01667	8000
29.02500	8006
29.03333	8013
29.04167	8022
29.05000	8032
29.05833	8044
29.06667	8059
29.07500	8075
29.08333	8090
29.09167	8105
29.10000	8119
29.10833	8134
29.11667	8149
29.12500	8165
29.13333	8182
29.14167	8200
29.15000	8220
29.15833	8239
29.16667	8258
29.17500	8277
29.18333	8295
29.19167	8313
29.20000	8331
29.20833	8350
29.21667	8370
29.22500	8390
29.23333	8412
29.24167	8434
29.25000	8458
29.25833	8483
29.26667	8510
29.27500	8538
29.28333	8568
29.29167	8597
29.30000	8626
29.30833	8656
29.31667	8686
29.32500	8717
29.33333	8748
29.34167	8780
29.35000	8814
29.35833	8848
29.36667	8885
29.37500	8923
29.38333	8963
29.39167	9003
29.40000	9042
29.40833	9083
29.41667	9124
29.42500	9167
29.43333	9213
29.44167	9261
29.45000	9311
29.45833	9361
29.46667	9413
29.47500	9465
29.48333	9519
29.49167	9575
29.50000	9633
29.50833	9692
29.51667	9751
29.52500	9812
29.53333	9873
29.54167	9938
29.55000	10005
29.55833	10075
29.56667	10148
29.57500	10222
29.58333	10301
29.59167	10382
29.60000	10465
29.60833	10552
29.61667	10639
29.62500	10729
29.63333	10819
29.64167	10913
29.65000	11012
29.65833	11115
29.66667	11225
29.67500	11337
29.68333	11454
29.69167	11574
29.70000	11696
29.70833	11823
29.71667	11952
29.72500	12087
29.73333	12225
29.74167	12368
29.75000	12516
29.75833	12668
29.76667	12829
29.77500	12991
29.78333	13161
29.79167	13336
29.80000	13515
29.80833	13702
29.81667	13890
29.82500	14089
29.83333	14291
29.84167	14500
29.85000	14717
29.85833	14937
29.86667	15169
29.87500	15403
29.88333	15647
29.89167	15896
29.90000	16149
29.90833	16414
29.91667	16679
29.92500	16956
29.93333	17235
29.94167	17523
29.95000	17819
29.95833	18118
29.96667	18430
29.97500	18740
29.98333	19060
29.99167	19385
30.00000	19713
30.00833	20052
30.01667	20388
30.02500	20736
30.03333	21083
30.04167	21437
30.05000	21799
30.05833	22161
30.06667	22535
30.07500	22904
30.08333	23279
30.09167	23652
30.10000	24023
30.10833	24400
30.11667	24759
30.12500	25136
30.13333	25550
30.14167	25963
30.15000	26342
30.15833	26698
30.16667	27058
30.17500	27409
30.18333	27770
30.19167	28156
30.20000	28540
30.20833	28894
30.21667	29220
30.22500	29545
30.23333	29861
30.24167	30172
30.25000	30481
30.25833	30777
30.26667	31082
30.27500	31392
30.28333	31684
30.29167	31944
30.30000	32183
30.30833	32418
30.31667	32638
30.32500	32853
30.33333	33054
30.34167	33242
30.35000	33417
30.35833	33572
30.36667	33721
30.37500	33867
30.38333	33994
30.39167	34095
30.40000	34176
30.40833	34243
30.41667	34293
30.42500	34328
30.43333	34348
30.44167	34353
30.45000	34342
30.45833	34316
30.46667	34275
30.47500	34223
30.48333	34154
30.49167	34070
30.50000	33971
30.50833	33854
30.51667	33724
30.52500	33577
30.53333	33420
30.54167	33248
30.55000	33062
30.55833	32866
30.56667	32653
30.57500	32433
30.58333	32201
30.59167	31958
30.60000	31705
30.60833	31435
30.61667	31159
30.62500	30868
30.63333	30573
30.64167	30273
30.65000	29965
30.65833	29658
30.66667	29340
30.67500	29021
30.68333	28692
30.69167	28355
30.70000	28012
30.70833	27656
30.71667	27304
30.72500	26942
30.73333	26586
30.74167	26231
30.75000	25873
30.75833	25521
30.76667	25160
30.77500	24804
30.78333	24440
30.79167	24076
30.80000	23715
30.80833	23350
30.81667	22997
30.82500	22640
30.83333	22291
30.84167	21945
30.85000	21598
30.85833	21261
30.86667	20920
30.87500	20588
30.88333	20253
30.89167	19922
30.90000	19598
30.90833	19274
30.91667	18964
30.92500	18654
30.93333	18354
30.94167	18058
30.95000	17762
30.95833	17477
30.96667	17188
30.97500	16911
30.98333	16635
30.99167	16366
31.00000	16105
31.00833	15846
31.01667	15597
31.02500	15349
31.03333	15109
31.04167	14875
31.05000	14645
31.05833	14425
31.06667	14205
31.07500	13993
31.08333	13783
31.09167	13576
31.10000	13377
31.10833	13180
31.11667	12993
31.12500	12809
31.13333	12632
31.14167	12458
31.15000	12285
31.15833	12118
31.16667	11951
31.17500	11792
31.18333	11637
31.19167	11487
31.20000	11343
31.20833	11201
31.21667	11066
31.22500	10933
31.23333	10806
31.24167	10683
31.25000	10562
31.25833	10446
31.26667	10330
31.27500	10219
31.28333	10110
31.29167	10004
31.30000	9901
31.30833	9799
31.31667	9701
31.32500	9603
31.33333	9509
31.34167	9417
31.35000	9326
31.35833	9240
31.36667	9155
31.37500	9075
31.38333	8996
31.39167	8920
31.40000	8847
31.40833	8775
31.41667	8707
31.42500	8639
31.43333	8574
31.44167	8508
31.45000	8443
31.45833	8381
31.46667	8320
31.47500	8262
31.48333	8206
31.49167	8152
31.50000	8100
31.50833	8047
31.51667	7997
31.52500	7947
31.53333	7899
31.54167	7853
31.55000	7809
31.55833	7768
31.56667	7728
31.57500	7690
31.58333	7654
31.59167	7618
31.60000	7584
31.60833	7549
31.61667	7516
31.62500	7482
31.63333	7449
31.64167	7416
31.65000	7383
31.65833	7354
31.66667	7328
31.67500	7303
31.68333	7280
31.69167	7258
31.70000	7236
31.70833	7214
31.71667	7195
31.72500	7177
31.73333	7161
31.74167	7146
31.75000	7132
31.75833	7118
31.76667	7104
31.77500	7091
31.78333	7079
31.79167	7069
31.80000	7060
31.80833	7052
31.81667	7044
31.82500	7035
31.83333	7027
31.84167	7023
31.85000	7021
31.85833	7023
31.86667	7025
31.87500	7028
31.88333	7032
31.89167	7036
31.90000	7043
31.90833	7051
31.91667	7061
31.92500	7073
31.93333	7088
31.94167	7105
31.95000	7124
31.95833	7145
31.96667	7166
31.97500	7188
31.98333	7210
31.99167	7231
32.00000	7254
32.00833	7278
32.01667	7304
32.02500	7333
32.03333	7365
32.04167	7398
32.05000	7435
32.05833	7473
32.06667	7514
32.07500	7558
32.08333	7603
32.09167	7650
32.10000	7699
32.10833	7751
32.11667	7806
32.12500	7864
32.13333	7925
32.14167	7987
32.15000	8051
32.15833	8116
32.16667	8184
32.17500	8254
32.18333	8329
32.19167	8408
32.20000	8488
32.20833	8571
32.21667	8652
32.22500	8736
32.23333	8819
32.24167	8903
32.25000	8991
32.25833	9080
32.26667	9176
32.27500	9273
32.28333	9374
32.29167	9477
32.30000	9581
32.30833	9689
32.31667	9797
32.32500	9911
32.33333	10027
32.34167	10144
32.35000	10264
32.35833	10382
32.36667	10504
32.37500	10624
32.38333	10748
32.39167	10872
32.40000	10996
32.40833	11124
32.41667	11250
32.42500	11379
32.43333	11509
32.44167	11639
32.45000	11771
32.45833	11900
32.46667	12031
32.47500	12158
32.48333	12287
32.49167	12417
32.50000	12546
32.50833	12681
32.51667	12813
32.52500	12949
32.53333	13084
32.54167	13219
32.55000	13354
32.55833	13485
32.56667	13617
32.57500	13745
32.58333	13871
32.59167	13995
32.60000	14117
32.60833	14240
32.61667	14360
32.62500	14482
32.63333	14602
32.64167	14720
32.65000	14838
32.65833	14950
32.66667	15062
32.67500	15170
32.68333	15277
32.69167	15382
32.70000	15485
32.70833	15588
32.71667	15687
32.72500	15786
32.73333	15882
32.74167	15976
32.75000	16069
32.75833	16158
32.76667	16248
32.77500	16335
32.78333	16421
32.79167	16503
32.80000	16581
32.80833	16658
32.81667	16733
32.82500	16810
32.83333	16885
32.84167	16960
32.85000	17034
32.85833	17103
32.86667	17172
32.87500	17238
32.88333	17304
32.89167	17369
32.90000	17433
32.90833	17496
32.91667	17558
32.92500	17622
32.93333	17686
32.94167	17750
32.95000	17815
32.95833	17879
32.96667	17947
32.97500	18015
32.98333	18083
32.99167	18152
33.00000	18220
33.00833	18290
33.01667	18359
33.02500	18431
33.03333	18503
33.04167	18578
33.05000	18654
33.05833	18731
33.06667	18812
33.07500	18893
33.08333	18975
33.09167	19057
33.10000	19140
33.10833	19224
33.11667	19308
33.12500	19395
33.13333	19485
33.14167	19579
33.15000	19678
33.15833	19777
33.16667	19879
33.17500	19979
33.18333	20080
33.19167	20180
33.20000	20280
33.20833	20382
33.21667	20484
33.22500	20588
33.23333	20693
33.24167	20798
33.25000	20904
33.25833	21010
33.26667	21117
33.27500	21221
33.28333	21325
33.29167	21426
33.30000	21523
33.30833	21620
33.31667	21714
33.32500	21809
33.33333	21903
33.34167	21997
33.35000	22090
33.35833	22179
33.36667	22266
33.37500	22347
33.38333	22425
33.39167	22500
33.40000	22570
33.40833	22639
33.41667	22702
33.42500	22761
33.43333	22814
33.44167	22863
33.45000	22907
33.45833	22946
33.46667	22982
33.47500	23013
33.48333	23039
33.49167	23061
33.50000	23079
33.50833	23092
33.51667	23099
33.52500	23099
33.53333	23090
33.54167	23073
33.55000	23048
33.55833	23017
33.56667	22980
33.57500	22939
33.58333	22892
33.59167	22841
33.60000	22786
33.60833	22725
33.61667	22660
33.62500	22589
33.63333	22512
33.64167	22428
33.65000	22336
33.65833	22239
33.66667	22134
33.67500	22025
33.68333	21910
33.69167	21790
33.70000	21666
33.70833	21535
33.71667	21401
33.72500	21259
33.73333	21116
33.74167	20969
33.75000	20818
33.75833	20665
33.76667	20504
33.77500	20342
33.78333	20172
33.79167	19999
33.80000	19823
33.80833	19641
33.81667	19460
33.82500	19271
33.83333	19083
33.84167	18893
33.85000	18700
33.85833	18508
33.86667	18310
33.87500	18115
33.88333	17914
33.89167	17712
33.90000	17509
33.90833	17301
33.91667	17096
33.92500	16887
33.93333	16681
33.94167	16474
33.95000	16264
33.95833	16057
33.96667	15845
33.97500	15636
33.98333	15427
33.99167	15218
34.00000	15011
34.00833	14799
34.01667	14592
34.02500	14380
34.03333	14172
34.04167	13967
34.05000	13762
34.05833	13564
34.06667	13364
34.07500	13169
34.08333	12974
34.09167	12780
34.10000	12589
34.10833	12395
34.11667	12205
34.12500	12011
34.13333	11820
34.14167	11631
34.15000	11442
34.15833	11261
34.16667	11078
34.17500	10903
34.18333	10728
34.19167	10557
34.20000	10390
34.20833	10222
34.21667	10059
34.22500	9893
34.23333	9731
34.24167	9572
34.25000	9417
34.25833	9268
34.26667	9120
34.27500	8977
34.28333	8833
34.29167	8690
34.30000	8551
34.30833	8411
34.31667	8277
34.32500	8143
34.33333	8012
34.34167	7884
34.35000	7757
34.35833	7634
34.36667	7512
34.37500	7395
34.38333	7277
34.39167	7162
34.40000	7049
34.40833	6937
34.41667	6831
34.42500	6727
34.43333	6626
34.44167	6528
34.45000	6431
34.45833	6338
34.46667	6245
34.47500	6156
34.48333	6067
34.49167	5980
34.50000	5893
34.50833	5805
34.51667	5719
34.52500	5631
34.53333	5548
34.54167	5470
34.55000	5397
34.55833	5328
34.56667	5260
34.57500	5192
34.58333	5122
34.59167	5052
34.60000	4985
34.60833	4919
34.61667	4859
34.62500	4801
34.63333	4746
34.64167	4691
34.65000	4637
34.65833	4585
34.66667	4533
34.67500	4483
34.68333	4434
34.69167	4386
34.70000	4340
34.70833	4294
34.71667	4249
34.72500	4204
34.73333	4159
34.74167	4117
34.75000	4075
34.75833	4036
34.76667	3999
34.77500	3964
34.78333	3930
34.79167	3896
34.80000	3864
34.80833	3832
34.81667	3803
34.82500	3774
34.83333	3746
34.84167	3718
34.85000	3689
34.85833	3659
34.86667	3629
34.87500	3601
34.88333	3575
34.89167	3550
34.90000	3528
34.90833	3507
34.91667	3489
34.92500	3471
34.93333	3453
34.94167	3435
34.95000	3416
34.95833	3399
34.96667	3381
34.97500	3365
34.98333	3348
34.99167	3333
35.00000	3319
35.00833	3306
35.01667	3294
35.02500	3283
35.03333	3273
35.04167	3261
35.05000	3250
35.05833	3238
35.06667	3226
35.07500	3215
35.08333	3204
35.09167	3193
35.10000	3184
35.10833	3176
35.11667	3169
35.12500	3161
35.13333	3153
35.14167	3144
35.15000	3135
35.15833	3125
35.16667	3116
35.17500	3107
35.18333	3098
35.19167	3090
35.20000	3084
35.20833	3079
35.21667	3074
35.22500	3068
35.23333	3062
35.24167	3055
35.25000	3048
35.25833	3040
35.26667	3033
35.27500	3024
35.28333	3014
35.29167	3003
35.30000	2992
35.30833	2983
35.31667	2975
35.32500	2969
35.33333	2962
35.34167	2954
35.35000	2945
35.35833	2936
35.36667	2927
35.37500	2917
35.38333	2906
35.39167	2895
35.40000	2883
35.40833	2871
35.41667	2859
35.42500	2847
35.43333	2836
35.44167	2825
35.45000	2813
35.45833	2800
35.46667	2785
35.47500	2769
35.48333	2752
35.49167	2735
35.50000	2718
35.50833	2699
35.51667	2681
35.52500	2662
35.53333	2643
35.54167	2626
35.55000	2611
35.55833	2597
35.56667	2585
35.57500	2573
35.58333	2561
35.59167	2548
35.60000	2535
35.60833	2520
35.61667	2503
35.62500	2484
35.63333	2465
35.64167	2447
35.65000	2430
35.65833	2414
35.66667	2397
35.67500	2378
35.68333	2355
35.69167	2331
35.70000	2309
35.70833	2288
35.71667	2269
35.72500	2250
35.73333	2232
35.74167	2213
35.75000	2196
35.75833	2179
35.76667	2164
35.77500	2149
35.78333	2132
35.79167	2115
35.80000	2098
35.80833	2079
35.81667	2062
35.82500	2044
35.83333	2028
35.84167	2012
35.85000	1996
35.85833	1980
35.86667	1964
35.87500	1948
35.88333	1934
35.89167	1920
35.90000	1906
35.90833	1893
35.91667	1878
35.92500	1862
35.93333	1845
35.94167	1827
35.95000	1810
35.95833	1794
35.96667	1779
35.97500	1764
35.98333	1750
35.99167	1737
36.00000	1725
36.00833	1714
36.01667	1702
36.02500	1690
36.03333	1676
36.04167	1661
36.05000	1646
36.05833	1632
36.06667	1620
36.07500	1608
36.08333	1596
36.09167	1585
36.10000	1574
36.10833	1564
36.11667	1554
36.12500	1545
36.13333	1536
36.14167	1525
36.15000	1515
36.15833	1504
36.16667	1494
36.17500	1486
36.18333	1477
36.19167	1469
36.20000	1460
36.20833	1452
36.21667	1444
36.22500	1437
36.23333	1430
36.24167	1422
36.25000	1414
36.25833	1405
36.26667	1395
36.27500	1385
36.28333	1375
36.29167	1365
36.30000	1356
36.30833	1346
36.31667	1338
36.32500	1331
36.33333	1323
36.34167	1315
36.35000	1305
36.35833	1296
36.36667	1286
36.37500	1277
36.38333	1269
36.39167	1262
36.40000	1255
36.40833	1248
36.41667	1242
36.42500	1235
36.43333	1228
36.44167	1221
36.45000	1213
36.45833	1207
36.46667	1201
36.47500	1196
36.48333	1190
36.49167	1184
36.50000	1176
36.50833	1169
36.51667	1162
36.52500	1156
36.53333	1151
36.54167	1147
36.55000	1142
36.55833	1136
36.56667	1129
36.57500	1121
36.58333	1113
36.59167	1107
36.60000	1101
36.60833	1096
36.61667	1091
36.62500	1085
36.63333	1080
36.64167	1076
36.65000	1073
36.65833	1070
36.66667	1068
36.67500	1066
36.68333	1064
36.69167	1061
36.70000	1057
36.70833	1052
36.71667	1046
36.72500	1041
36.73333	1035
36.74167	1031
36.75000	1027
36.75833	1024
36.76667	1024
36.77500	1023
36.78333	1021
36.79167	1019
36.80000	1015
36.80833	1012
36.81667	1009
36.82500	1009
36.83333	1008
36.84167	1005
36.85000	1001
36.85833	995
36.86667	989
36.87500	984
36.88333	982
36.89167	982
36.90000	984
36.90833	987
36.91667	990
36.92500	992
36.93333	994
36.94167	994
36.95000	993
36.95833	991
36.96667	988
36.97500	986
36.98333	983
36.99167	981
37.00000	978
37.00833	975
37.01667	972
37.02500	970
37.03333	970
37.04167	970
37.05000	970
37.05833	970
37.06667	969
37.07500	968
37.08333	969
37.09167	970
37.10000	971
37.10833	972
37.11667	971
37.12500	970
37.13333	969
37.14167	969
37.15000	969
37.15833	969
37.16667	968
37.17500	968
37.18333	968
37.19167	967
37.20000	967
37.20833	965
37.21667	962
37.22500	959
37.23333	955
37.24167	952
37.25000	949
37.25833	947
37.26667	945
37.27500	943
37.28333	941
37.29167	939
37.30000	935
37.30833	930
37.31667	924
37.32500	917
37.33333	910
37.34167	905
37.35000	900
37.35833	896
37.36667	893
37.37500	890
37.38333	888
37.39167	887
37.40000	887
37.40833	887
37.41667	887
37.42500	886
37.43333	882
37.44167	878
37.45000	874
37.45833	870
37.46667	866
37.47500	863
37.48333	860
37.49167	856
37.50000	852
37.50833	847
37.51667	841
37.52500	833
37.53333	826
37.54167	821
37.55000	817
37.55833	815
37.56667	815
37.57500	815
37.58333	814
37.59167	812
37.60000	807
37.60833	802
37.61667	797
37.62500	793
37.63333	788
37.64167	784
37.65000	779
37.65833	776
37.66667	773
37.67500	771
37.68333	768
37.69167	762
37.70000	755
37.70833	745
37.71667	736
37.72500	729
37.73333	723
37.74167	721
37.75000	722
37.75833	723
37.76667	723
37.77500	721
37.78333	715
37.79167	709
37.80000	703
37.80833	699
37.81667	697
37.82500	696
37.83333	695
37.84167	693
37.85000	688
37.85833	682
37.86667	677
37.87500	672
37.88333	669
37.89167	666
37.90000	664
37.90833	662
37.91667	661
37.92500	658
37.93333	653
37.94167	647
37.95000	641
37.95833	636
37.96667	633
37.97500	632
37.98333	633
37.99167	635
38.00000	638
38.00833	640
38.01667	641
38.02500	642
38.03333	642
38.04167	640
38.05000	637
38.05833	634
38.06667	632
38.07500	631
38.08333	630
38.09167	628
38.10000	623
38.10833	616
38.11667	609
38.12500	605
38.13333	606
38.14167	608
38.15000	610
38.15833	611
38.16667	609
38.17500	606
38.18333	603
38.19167	600
38.20000	599
38.20833	599
38.21667	601
38.22500	603
38.23333	604
38.24167	606
38.25000	607
38.25833	610
38.26667	612
38.27500	615
38.28333	617
38.29167	618
38.30000	619
38.30833	621
38.31667	623
38.32500	625
38.33333	627
38.34167	628
38.35000	631
38.35833	634
38.36667	637
38.37500	639
38.38333	641
38.39167	643
38.40000	645
38.40833	648
38.41667	650
38.42500	652
38.43333	654
38.44167	656
38.45000	658
38.45833	659
38.46667	660
38.47500	660
38.48333	660
38.49167	661
38.50000	663
38.50833	669
38.51667	675
38.52500	681
38.53333	685
38.54167	689
38.55000	692
38.55833	696
38.56667	702
38.57500	708
38.58333	712
38.59167	717
38.60000	721
38.60833	727
38.61667	733
38.62500	739
38.63333	745
38.64167	749
38.65000	752
38.65833	756
38.66667	761
38.67500	766
38.68333	772
38.69167	778
38.70000	784
38.70833	791
38.71667	798
38.72500	805
38.73333	812
38.74167	821
38.75000	830
38.75833	839
38.76667	847
38.77500	855
38.78333	863
38.79167	871
38.80000	879
38.80833	887
38.81667	894
38.82500	902
38.83333	909
38.84167	917
38.85000	926
38.85833	937
38.86667	948
38.87500	960
38.88333	972
38.89167	983
38.90000	994
38.90833	1004
38.91667	1013
38.92500	1021
38.93333	1029
38.94167	1038
38.95000	1047
38.95833	1057
38.96667	1068
38.97500	1078
38.98333	1088
38.99167	1098
39.00000	1109
39.00833	1122
39.01667	1136
39.02500	1150
39.03333	1163
39.04167	1174
39.05000	1184
39.05833	1193
39.06667	1203
39.07500	1213
39.08333	1226
39.09167	1239
39.10000	1252
39.10833	1263
39.11667	1274
39.12500	1284
39.13333	1294
39.14167	1304
39.15000	1316
39.15833	1326
39.16667	1335
39.17500	1343
39.18333	1349
39.19167	1356
39.20000	1362
39.20833	1369
39.21667	1376
39.22500	1381
39.23333	1386
39.24167	1390
39.25000	1394
39.25833	1397
39.26667	1399
39.27500	1401
39.28333	1403
39.29167	1406
39.30000	1411
39.30833	1416
39.31667	1420
39.32500	1423
39.33333	1424
39.34167	1425
39.35000	1426
39.35833	1428
39.36667	1430
39.37500	1430
39.38333	1429
39.39167	1425
39.40000	1422
39.40833	1419
39.41667	1417
39.42500	1415
39.43333	1415
39.44167	1413
39.45000	1410
39.45833	1405
39.46667	1398
39.47500	1391
39.48333	1384
39.49167	1378
39.50000	1371
39.50833	1365
39.51667	1359
39.52500	1353
39.53333	1347
39.54167	1341
39.55000	1336
39.55833	1329
39.56667	1322
39.57500	1314
39.58333	1306
39.59167	1298
39.60000	1290
39.60833	1280
39.61667	1270
39.62500	1260
39.63333	1252
39.64167	1244
39.65000	1238
39.65833	1232
39.66667	1227
39.67500	1222
39.68333	1216
39.69167	1209
39.70000	1201
39.70833	1191
39.71667	1182
39.72500	1173
39.73333	1164
39.74167	1156
39.75000	1147
39.75833	1139
39.76667	1130
39.77500	1121
39.78333	1114
39.79167	1108
39.80000	1104
39.80833	1100
39.81667	1097
39.82500	1094
39.83333	1090
39.84167	1084
39.85000	1077
39.85833	1070
39.86667	1063
39.87500	1055
39.88333	1049
39.89167	1044
39.90000	1039
39.90833	1035
39.91667	1032
39.92500	1031
39.93333	1032
39.94167	1032
39.95000	1031
39.95833	1029
39.96667	1026
39.97500	1024
39.98333	1022
39.99167	1021
40.00000	1021
40.00833	1021
40.01667	1023
40.02500	1025
40.03333	1027
40.04167	1029
40.05000	1031
40.05833	1033
40.06667	1035
40.07500	1036
40.08333	1037
40.09167	1037
40.10000	1036
40.10833	1036
40.11667	1036
40.12500	1036
40.13333	1036
40.14167	1038
40.15000	1040
40.15833	1043
40.16667	1046
40.17500	1050
40.18333	1057
40.19167	1065
40.20000	1075
40.20833	1086
40.21667	1097
40.22500	1106
40.23333	1114
40.24167	1121
40.25000	1130
40.25833	1139
40.26667	1150
40.27500	1162
40.28333	1176
40.29167	1192
40.30000	1210
40.30833	1231
40.31667	1252
40.32500	1273
40.33333	1295
40.34167	1316
40.35000	1339
40.35833	1364
40.36667	1394
40.37500	1426
40.38333	1461
40.39167	1498
40.40000	1536
40.40833	1575
40.41667	1615
40.42500	1659
40.43333	1704
40.44167	1753
40.45000	1805
40.45833	1860
40.46667	1919
40.47500	1979
40.48333	2043
40.49167	2109
40.50000	2177
40.50833	2251
40.51667	2328
40.52500	2413
40.53333	2502
40.54167	2596
40.55000	2695
40.55833	2795
40.56667	2900
40.57500	3006
40.58333	3116
40.59167	3230
40.60000	3349
40.60833	3478
40.61667	3612
40.62500	3757
40.63333	3906
40.64167	4059
40.65000	4217
40.65833	4376
40.66667	4543
40.67500	4712
40.68333	4890
40.69167	5073
40.70000	5260
40.70833	5455
40.71667	5650
40.72500	5855
40.73333	6064
40.74167	6277
40.75000	6500
40.75833	6723
40.76667	6957
40.77500	7192
40.78333	7434
40.79167	7680
40.80000	7928
40.80833	8186
40.81667	8445
40.82500	8715
40.83333	8988
40.84167	9264
40.85000	9547
40.85833	9827
40.86667	10117
40.87500	10405
40.88333	10699
40.89167	10996
40.90000	11292
40.90833	11597
40.91667	11896
40.92500	12203
40.93333	12507
40.94167	12811
40.95000	13118
40.95833	13418
40.96667	13726
40.97500	14027
40.98333	14330
40.99167	14632
41.00000	14931
41.00833	15235
41.01667	15530
41.02500	15827
41.03333	16116
41.04167	16399
41.05000	16678
41.05833	16947
41.06667	17217
41.07500	17476
41.08333	17731
41.09167	17979
41.10000	18216
41.10833	18450
41.11667	18671
41.12500	18889
41.13333	19098
41.14167	19296
41.15000	19487
41.15833	19664
41.16667	19833
41.17500	19989
41.18333	20135
41.19167	20270
41.20000	20392
41.20833	20504
41.21667	20605
41.22500	20696
41.23333	20776
41.24167	20842
41.25000	20895
41.25833	20933
41.26667	20957
41.27500	20968
41.28333	20967
41.29167	20955
41.30000	20934
41.30833	20902
41.31667	20860
41.32500	20804
41.33333	20735
41.34167	20651
41.35000	20552
41.35833	20444
41.36667	20322
41.37500	20192
41.38333	20050
41.39167	19897
41.40000	19733
41.40833	19553
41.41667	19367
41.42500	19167
41.43333	18962
41.44167	18749
41.45000	18526
41.45833	18300
41.46667	18061
41.47500	17820
41.48333	17570
41.49167	17314
41.50000	17055
41.50833	16784
41.51667	16515
41.52500	16236
41.53333	15957
41.54167	15674
41.55000	15385
41.55833	15097
41.56667	14800
41.57500	14507
41.58333	14210
41.59167	13912
41.60000	13617
41.60833	13317
41.61667	13023
41.62500	12723
41.63333	12426
41.64167	12131
41.65000	11834
41.65833	11546
41.66667	11254
41.67500	10971
41.68333	10690
41.69167	10412
41.70000	10141
41.70833	9867
41.71667	9601
41.72500	9332
41.73333	9069
41.74167	8810
41.75000	8552
41.75833	8304
41.76667	8056
41.77500	7818
41.78333	7583
41.79167	7352
41.80000	7129
41.80833	6905
41.81667	6692
41.82500	6482
41.83333	6280
41.84167	6083
41.85000	5889
41.85833	5702
41.86667	5514
41.87500	5334
41.88333	5158
41.89167	4988
41.90000	4827
41.90833	4667
41.91667	4515
41.92500	4364
41.93333	4219
41.94167	4078
41.95000	3940
41.95833	3810
41.96667	3683
41.97500	3563
41.98333	3446
41.99167	3333
42.00000	3225
42.00833	3118
42.01667	3016
42.02500	2917
42.03333	2823
42.04167	2734
42.05000	2648
42.05833	2568
42.06667	2489
42.07500	2414
42.08333	2342
42.09167	2271
42.10000	2204
42.10833	2138
42.11667	2077
42.12500	2016
42.13333	1958
42.14167	1904
42.15000	1851
42.15833	1801
42.16667	1751
42.17500	1705
42.18333	1661
42.19167	1618
42.20000	1579
42.20833	1541
42.21667	1504
42.22500	1467
42.23333	1430
42.24167	1394
42.25000	1359
42.25833	1325
42.26667	1292
42.27500	1261
42.28333	1233
42.29167	1208
42.30000	1186
42.30833	1166
42.31667	1148
42.32500	1130
42.33333	1112
42.34167	1092
42.35000	1073
42.35833	1053
42.36667	1031
42.37500	1011
42.38333	992
42.39167	976
42.40000	962
42.40833	949
42.41667	938
42.42500	926
42.43333	915
42.44167	904
42.45000	893
42.45833	884
42.46667	874
42.47500	865
42.48333	854
42.49167	843
42.50000	832
42.50833	823
42.51667	814
42.52500	807
42.53333	800
42.54167	792
42.55000	785
42.55833	778
42.56667	771
42.57500	766
42.58333	763
42.59167	760
42.60000	758
42.60833	755
42.61667	752
42.62500	747
42.63333	741
42.64167	734
42.65000	728
42.65833	722
42.66667	714
42.67500	706
42.68333	699
42.69167	691
42.70000	683
42.70833	676
42.71667	669
42.72500	665
42.73333	661
42.74167	659
42.75000	656
42.75833	653
42.76667	649
42.77500	643
42.78333	637
42.79167	631
42.80000	624
42.80833	617
42.81667	611
42.82500	607
42.83333	602
42.84167	598
42.85000	593
42.85833	588
42.86667	582
42.87500	576
42.88333	570
42.89167	565
42.90000	559
42.90833	554
42.91667	547
42.92500	541
42.93333	535
42.94167	529
42.95000	524
42.95833	519
42.96667	515
42.97500	511
42.98333	508
42.99167	504
43.00000	500
43.00833	495
43.01667	489
43.02500	481
43.03333	473
43.04167	467
43.05000	461
43.05833	455
43.06667	449
43.07500	444
43.08333	439
43.09167	435
43.10000	430
43.10833	426
43.11667	422
43.12500	418
43.13333	414
43.14167	410
43.15000	407
43.15833	403
43.16667	399
43.17500	393
43.18333	385
43.19167	376
43.20000	369
43.20833	363
43.21667	359
43.22500	357
43.23333	355
43.24167	352
43.25000	346
43.25833	341
43.26667	335
43.27500	330
43.28333	326
43.29167	323
43.30000	321
43.30833	319
43.31667	315
43.32500	311
43.33333	304
43.34167	297
43.35000	290
43.35833	285
43.36667	282
43.37500	280
43.38333	279
43.39167	276
43.40000	273
43.40833	268
43.41667	264
43.42500	263
43.43333	264
43.44167	266
43.45000	268
43.45833	268
43.46667	265
43.47500	261
43.48333	255
43.49167	250
43.50000	247
43.50833	245
43.51667	245
43.52500	245
43.53333	245
43.54167	245
43.55000	242
43.55833	241
43.56667	240
43.57500	240
43.58333	241
43.59167	241
43.60000	242
43.60833	243
43.61667	245
43.62500	246
43.63333	247
43.64167	248
43.65000	247
43.65833	246
43.66667	245
43.67500	244
43.68333	243
43.69167	242
43.70000	242
43.70833	244
43.71667	248
43.72500	252
43.73333	256
43.74167	257
43.75000	257
43.75833	256
43.76667	255
43.77500	254
43.78333	254
43.79167	255
43.80000	256
43.80833	259
43.81667	261
43.82500	264
43.83333	267
43.84167	269
43.85000	271
43.85833	272
43.86667	273
43.87500	274
43.88333	277
43.89167	283
43.90000	289
43.90833	294
43.91667	297
43.92500	298
43.93333	298
43.94167	299
43.95000	301
43.95833	304
43.96667	308
43.97500	311
43.98333	313
43.99167	312
44.00000	311
44.00833	311
44.01667	312
44.02500	316
44.03333	320
44.04167	324
44.05000	327
44.05833	330
44.06667	331
44.07500	331
44.08333	331
44.09167	332
44.10000	333
44.10833	336
44.11667	339
44.12500	342
44.13333	344
44.14167	346
44.15000	347
44.15833	349
44.16667	351
44.17500	352
44.18333	353
44.19167	354
44.20000	355
44.20833	357
44.21667	359
44.22500	360
44.23333	358
44.24167	355
44.25000	352
44.25833	349
44.26667	348
44.27500	349
44.28333	351
44.29167	354
44.30000	357
44.30833	359
44.31667	360
44.32500	360
44.33333	360
44.34167	359
44.35000	358
44.35833	357
44.36667	357
44.37500	358
44.38333	362
44.39167	367
44.40000	372
44.40833	375
44.41667	376
44.42500	375
44.43333	373
44.44167	371
44.45000	369
44.45833	367
44.46667	366
44.47500	366
44.48333	366
44.49167	367
44.50000	369
44.50833	370
44.51667	371
44.52500	372
44.53333	371
44.54167	371
44.55000	369
44.55833	369
44.56667	369
44.57500	371
44.58333	372
44.59167	372
44.60000	370
44.60833	366
44.61667	362
44.62500	360
44.63333	359
44.64167	361
44.65000	365
44.65833	369
44.66667	372
44.67500	375
44.68333	377
44.69167	378
44.70000	379
44.70833	379
44.71667	379
44.72500	378
44.73333	376
44.74167	374
44.75000	374
44.75833	374
44.76667	374
44.77500	375
44.78333	377
44.79167	378
44.80000	380
44.80833	381
44.81667	382
44.82500	383
44.83333	384
44.84167	383
44.85000	382
44.85833	381
44.86667	383
44.87500	385
44.88333	387
44.89167	389
44.90000	390
44.90833	391
44.91667	391
44.92500	391
44.93333	391
44.94167	392
44.95000	392
44.95833	393
44.96667	392
44.97500	391
44.98333	387
44.99167	383
45.00000	380
45.00833	378
45.01667	377
45.02500	379
45.03333	383
45.04167	388
45.05000	391
45.05833	394
45.06667	394
45.07500	393
45.08333	392
45.09167	390
45.10000	389
45.10833	389
45.11667	389
45.12500	389
45.13333	388
45.14167	388
45.15000	388
45.15833	387
45.16667	385
45.17500	384
45.18333	384
45.19167	384
45.20000	387
45.20833	390
45.21667	394
45.22500	396
45.23333	398
45.24167	398
45.25000	399
45.25833	399
45.26667	400
45.27500	401
45.28333	402
45.29167	401
45.30000	399
45.30833	399
45.31667	399
45.32500	399
45.33333	398
45.34167	398
45.35000	397
45.35833	399
45.36667	402
45.37500	406
45.38333	410
45.39167	414
45.40000	417
45.40833	418
45.41667	420
45.42500	421
45.43333	423
45.44167	423
45.45000	421
45.45833	420
45.46667	419
45.47500	419
45.48333	419
45.49167	419
45.50000	420
45.50833	420
45.51667	422
45.52500	424
45.53333	427
45.54167	429
45.55000	429
45.55833	427
45.56667	424
45.57500	420
45.58333	418
45.59167	416
45.60000	416
45.60833	418
45.61667	422
45.62500	427
45.63333	432
45.64167	435
45.65000	437
45.65833	437
45.66667	437
45.67500	436
45.68333	436
45.69167	435
45.70000	435
45.70833	435
45.71667	436
45.72500	437
45.73333	438
45.74167	439
45.75000	440
45.75833	441
45.76667	442
45.77500	442
45.78333	442
45.79167	440
45.80000	437
45.80833	434
45.81667	430
45.82500	427
45.83333	424
45.84167	423
45.85000	422
45.85833	421
45.86667	421
45.87500	420
45.88333	418
45.89167	417
45.90000	416
45.90833	416
45.91667	417
45.92500	419
45.93333	420
45.94167	419
45.95000	415
45.95833	410
45.96667	406
45.97500	402
45.98333	400
45.99167	398
46.00000	395
46.00833	392
46.01667	388
46.02500	385
46.03333	383
46.04167	381
46.05000	380
46.05833	379
46.06667	377
46.07500	374
46.08333	370
46.09167	364
46.10000	359
46.10833	355
46.11667	351
46.12500	349
46.13333	347
46.14167	344
46.15000	342
46.15833	339
46.16667	336
46.17500	332
46.18333	327
46.19167	323
46.20000	319
46.20833	316
46.21667	312
46.22500	308
46.23333	304
46.24167	298
46.25000	293
46.25833	287
46.26667	281
46.27500	275
46.28333	271
46.29167	269
46.30000	268
46.30833	267
46.31667	266
46.32500	263
46.33333	258
46.34167	253
46.35000	248
46.35833	245
46.36667	242
46.37500	239
46.38333	235
46.39167	230
46.40000	225
46.40833	220
46.41667	216
46.42500	214
46.43333	213
46.44167	211
46.45000	209
46.45833	205
46.46667	199
46.47500	195
46.48333	191
46.49167	190
46.50000	190
46.50833	191
46.51667	192
46.52500	192
46.53333	189
46.54167	185
46.55000	179
46.55833	174
46.56667	170
46.57500	166
46.58333	163
46.59167	160
46.60000	158
46.60833	156
46.61667	153
46.62500	151
46.63333	149
46.64167	147
46.65000	146
46.65833	144
46.66667	144
46.67500	144
46.68333	144
46.69167	142
46.70000	141
46.70833	139
46.71667	137
46.72500	135
46.73333	132
46.74167	130
46.75000	127
46.75833	125
46.76667	124
46.77500	125
46.78333	125
46.79167	125
46.80000	124
46.80833	122
46.81667	122
46.82500	122
46.83333	123
46.84167	123
46.85000	122
46.85833	120
46.86667	119
46.87500	119
46.88333	119
46.89167	121
46.90000	122
46.90833	122
46.91667	122
46.92500	123
46.93333	124
46.94167	125
46.95000	124
46.95833	121
46.96667	116
46.97500	112
46.98333	111
46.99167	111
47.00000	112
47.00833	112
47.01667	111
47.02500	109
47.03333	108
47.04167	108
47.05000	110
47.05833	113
47.06667	115
47.07500	117
47.08333	118
47.09167	119
47.10000	119
47.10833	118
47.11667	116
47.12500	113
47.13333	110
47.14167	108
47.15000	109
47.15833	110
47.16667	112
47.17500	114
47.18333	115
47.19167	119
47.20000	123
47.20833	127
47.21667	131
47.22500	134
47.23333	136
47.24167	136
47.25000	133
47.25833	130
47.26667	127
47.27500	124
47.28333	123
47.29167	124
47.30000	126
47.30833	129
47.31667	133
47.32500	136
47.33333	139
47.34167	140
47.35000	141
47.35833	142
47.36667	143
47.37500	146
47.38333	149
47.39167	153
47.40000	156
47.40833	157
47.41667	158
47.42500	159
47.43333	162
47.44167	166
47.45000	171
47.45833	175
47.46667	178
47.47500	180
47.48333	180
47.49167	179
47.50000	177
47.50833	175
47.51667	174
47.52500	174
47.53333	177
47.54167	181
47.55000	185
47.55833	190
47.56667	194
47.57500	197
47.58333	200
47.59167	202
47.60000	204
47.60833	208
47.61667	212
47.62500	218
47.63333	223
47.64167	229
47.65000	235
47.65833	240
47.66667	245
47.67500	248
47.68333	250
47.69167	249
47.70000	247
47.70833	245
47.71667	243
47.72500	243
47.73333	244
47.74167	249
47.75000	255
47.75833	262
47.76667	269
47.77500	274
47.78333	275
47.79167	275
47.80000	275
47.80833	277
47.81667	280
47.82500	285
47.83333	290
47.84167	293
47.85000	295
47.85833	295
47.86667	295
47.87500	296
47.88333	297
47.89167	297
47.90000	298
47.90833	300
47.91667	302
47.92500	305
47.93333	306
47.94167	307
47.95000	306
47.95833	305
47.96667	305
47.97500	305
47.98333	305
47.99167	305
48.00000	304
48.00833	302
48.01667	300
48.02500	297
48.03333	295
48.04167	294
48.05000	294
48.05833	296
48.06667	298
48.07500	300
48.08333	301
48.09167	300
48.10000	298
48.10833	296
48.11667	293
48.12500	291
48.13333	289
48.14167	286
48.15000	283
48.15833	281
48.16667	281
48.17500	280
48.18333	280
48.19167	280
48.20000	278
48.20833	275
48.21667	273
48.22500	271
48.23333	269
48.24167	266
48.25000	264
48.25833	261
48.26667	259
48.27500	257
48.28333	256
48.29167	254
48.30000	252
48.30833	250
48.31667	248
48.32500	246
48.33333	244
48.34167	241
48.35000	238
48.35833	235
48.36667	233
48.37500	232
48.38333	230
48.39167	225
48.40000	221
48.40833	217
48.41667	214
48.42500	212
48.43333	209
48.44167	206
48.45000	202
48.45833	200
48.46667	199
48.47500	199
48.48333	198
48.49167	197
48.50000	193
48.50833	187
48.51667	180
48.52500	174
48.53333	167
48.54167	161
48.55000	156
48.55833	152
48.56667	149
48.57500	147
48.58333	145
48.59167	143
48.60000	140
48.60833	138
48.61667	136
48.62500	136
48.63333	136
48.64167	136
48.65000	134
48.65833	133
48.66667	132
48.67500	132
48.68333	132
48.69167	130
48.70000	128
48.70833	124
48.71667	119
48.72500	114
48.73333	109
48.74167	105
48.75000	102
48.75833	99
48.76667	97
48.77500	95
48.78333	91
48.79167	88
48.80000	85
48.80833	83
48.81667	82
48.82500	80
48.83333	79
48.84167	77
48.85000	75
48.85833	73
48.86667	71
48.87500	70
48.88333	70
48.89167	71
48.90000	71
48.90833	71
48.91667	70
48.92500	68
48.93333	66
48.94167	64
48.95000	63
48.95833	63
48.96667	62
48.97500	61
48.98333	58
48.99167	55
49.00000	53
49.00833	50
49.01667	48
49.02500	46
49.03333	45
49.04167	44
49.05000	44
49.05833	45
49.06667	46
49.07500	47
49.08333	47
49.09167	46
49.10000	44
49.10833	40
49.11667	37
49.12500	35
49.13333	34
49.14167	34
49.15000	33
49.15833	31
49.16667	28
49.17500	24
49.18333	20
49.19167	16
49.20000	13
49.20833	12
49.21667	13
49.22500	16
49.23333	20
49.24167	23
49.25000	24
49.25833	23
49.26667	22
49.27500	21
49.28333	21
49.29167	21
49.30000	21
49.30833	20
49.31667	17
49.32500	13
49.33333	8
49.34167	4
49.35000	1
49.35833	-1
49.36667	-3
49.37500	-3
49.38333	-1
49.39167	2
49.40000	6
49.40833	8
49.41667	10
49.42500	11
49.43333	11
49.44167	11
49.45000	11
49.45833	11
49.46667	11
49.47500	10
49.48333	9
49.49167	7
49.50000	5
49.50833	3
49.51667	1
49.52500	0
49.53333	-1
49.54167	-1
49.55000	-0
49.55833	-0
49.56667	-2
49.57500	-5
49.58333	-8
49.59167	-12
49.60000	-13
49.60833	-11
49.61667	-8
49.62500	-5
49.63333	-3
49.64167	-1
49.65000	-1
49.65833	-2
49.66667	-2
49.67500	-2
49.68333	-3
49.69167	-4
49.70000	-6
49.70833	-9
49.71667	-11
49.72500	-14
49.73333	-17
49.74167	-19
49.75000	-21
49.75833	-22
49.76667	-22
49.77500	-22
49.78333	-22
49.79167	-23
49.80000	-24
49.80833	-24
49.81667	-23
49.82500	-23
49.83333	-24
49.84167	-26
49.85000	-28
49.85833	-30
49.86667	-31
49.87500	-32
49.88333	-32
49.89167	-30
49.90000	-26
49.90833	-22
49.91667	-20
49.92500	-20
49.93333	-23
49.94167	-26
49.95000	-30
49.95833	-31
49.96667	-31
49.97500	-30
49.98333	-29
49.99167	-28
50.00000	-28
50.00833	-29
50.01667	-31
50.02500	-32
50.03333	-33
50.04167	-34
50.05000	-32
50.05833	-31
50.06667	-31
50.07500	-32
50.08333	-35
50.09167	-37
50.10000	-39
50.10833	-39
50.11667	-38
50.12500	-38
50.13333	-38
50.14167	-39
50.15000	-40
50.15833	-41
50.16667	-42
50.17500	-44
50.18333	-46
50.19167	-47
50.20000	-49
50.20833	-50
50.21667	-51
50.22500	-52
50.23333	-51
50.24167	-50
50.25000	-48
50.25833	-47
50.26667	-47
50.27500	-48
50.28333	-49
50.29167	-50
50.30000	-51
50.30833	-52
50.31667	-53
50.32500	-55
50.33333	-57
50.34167	-59
50.35000	-59
50.35833	-59
50.36667	-57
50.37500	-56
50.38333	-55
50.39167	-55
50.40000	-57
50.40833	-59
50.41667	-62
50.42500	-65
50.43333	-66
50.44167	-66
50.45000	-65
50.45833	-63
50.46667	-62
50.47500	-62
50.48333	-63
50.49167	-64
50.50000	-65
50.50833	-65
50.51667	-65
50.52500	-65
50.53333	-64
50.54167	-63
50.55000	-61
50.55833	-59
50.56667	-59
50.57500	-60
50.58333	-62
50.59167	-64
50.60000	-64
50.60833	-62
50.61667	-60
50.62500	-57
50.63333	-55
50.64167	-54
50.65000	-53
50.65833	-53
50.66667	-54
50.67500	-57
50.68333	-58
50.69167	-59
50.70000	-58
50.70833	-55
50.71667	-53
50.72500	-53
50.73333	-54
50.74167	-57
50.75000	-61
50.75833	-64
50.76667	-67
50.77500	-69
50.78333	-71
50.79167	-73
50.80000	-76
50.80833	-79
50.81667	-80
50.82500	-78
50.83333	-76
50.84167	-74
50.85000	-73
50.85833	-74
50.86667	-75
50.87500	-75
50.88333	-76
50.89167	-76
50.90000	-76
50.90833	-77
50.91667	-78
50.92500	-78
50.93333	-77
50.94167	-77
50.95000	-76
50.95833	-76
50.96667	-76
50.97500	-77
50.98333	-79
50.99167	-81
51.00000	-84
51.00833	-86
51.01667	-88
51.02500	-87
51.03333	-85
51.04167	-83
51.05000	-81
51.05833	-79
51.06667	-77
51.07500	-74
51.08333	-71
51.09167	-68
51.10000	-66
51.10833	-65
51.11667	-66
51.12500	-68
51.13333	-70
51.14167	-73
51.15000	-75
51.15833	-77
51.16667	-78
51.17500	-79
51.18333	-79
51.19167	-79
51.20000	-79
51.20833	-79
51.21667	-80
51.22500	-79
51.23333	-79
51.24167	-79
51.25000	-79
51.25833	-79
51.26667	-81
51.27500	-82
51.28333	-82
51.29167	-82
51.30000	-82
51.30833	-81
51.31667	-80
51.32500	-79
51.33333	-80
51.34167	-81
51.35000	-82
51.35833	-83
51.36667	-84
51.37500	-86
51.38333	-86
51.39167	-86
51.40000	-85
51.40833	-83
51.41667	-80
51.42500	-79
51.43333	-78
51.44167	-80
51.45000	-82
51.45833	-84
51.46667	-85
51.47500	-85
51.48333	-84
51.49167	-83
51.50000	-83
51.50833	-84
51.51667	-86
51.52500	-86
51.53333	-85
51.54167	-83
51.55000	-80
51.55833	-76
51.56667	-74
51.57500	-74
51.58333	-75
51.59167	-78
51.60000	-81
51.60833	-83
51.61667	-85
51.62500	-86
51.63333	-88
51.64167	-90
51.65000	-92
51.65833	-93
51.66667	-93
51.67500	-92
51.68333	-91
51.69167	-89
51.70000	-88
51.70833	-87
51.71667	-86
51.72500	-86
51.73333	-87
51.74167	-88
51.75000	-90
51.75833	-90
51.76667	-90
51.77500	-89
51.78333	-89
51.79167	-89
51.80000	-90
51.80833	-91
51.81667	-92
51.82500	-92
51.83333	-92
51.84167	-90
51.85000	-90
51.85833	-88
51.86667	-87
51.87500	-86
51.88333	-84
51.89167	-83
51.90000	-83
51.90833	-84
51.91667	-85
51.92500	-87
51.93333	-88
51.94167	-90
51.95000	-91
51.95833	-92
51.96667	-93
51.97500	-92
51.98333	-92
51.99167	-91
52.00000	-90
52.00833	-90
52.01667	-89
52.02500	-87
52.03333	-86
52.04167	-84
52.05000	-84
52.05833	-85
52.06667	-86
52.07500	-87
52.08333	-89
52.09167	-91
52.10000	-92
52.10833	-93
52.11667	-93
52.12500	-91
52.13333	-90
52.14167	-89
52.15000	-89
52.15833	-91
52.16667	-95
52.17500	-99
52.18333	-102
52.19167	-103
52.20000	-102
52.20833	-99
52.21667	-96
52.22500	-93
52.23333	-91
52.24167	-88
52.25000	-85
52.25833	-82
52.26667	-80
52.27500	-78
52.28333	-77
52.29167	-77
52.30000	-78
52.30833	-80
52.31667	-82
52.32500	-83
52.33333	-83
52.34167	-83
52.35000	-82
52.35833	-82
52.36667	-83
52.37500	-85
52.38333	-87
52.39167	-89
52.40000	-91
52.40833	-92
52.41667	-92
52.42500	-92
52.43333	-94
52.44167	-97
52.45000	-100
52.45833	-102
52.46667	-103
52.47500	-103
52.48333	-103
52.49167	-102
52.50000	-100
52.50833	-97
52.51667	-95
52.52500	-92
52.53333	-89
52.54167	-87
52.55000	-85
52.55833	-84
52.56667	-83
52.57500	-82
52.58333	-83
52.59167	-84
52.60000	-85
52.60833	-86
52.61667	-87
52.62500	-88
52.63333	-90
52.64167	-91
52.65000	-90
52.65833	-89
52.66667	-88
52.67500	-87
52.68333	-87
52.69167	-88
52.70000	-88
52.70833	-88
52.71667	-86
52.72500	-86
52.73333	-85
52.74167	-86
52.75000	-87
52.75833	-88
52.76667	-87
52.77500	-86
52.78333	-84
52.79167	-84
52.80000	-86
52.80833	-90
52.81667	-94
52.82500	-96
52.83333	-96
52.84167	-94
52.85000	-92
52.85833	-89
52.86667	-88
52.87500	-87
52.88333	-87
52.89167	-86
52.90000	-86
52.90833	-86
52.91667	-87
52.92500	-90
52.93333	-93
52.94167	-95
52.95000	-97
52.95833	-98
52.96667	-98
52.97500	-97
52.98333	-96
52.99167	-95
53.00000	-96
53.00833	-98
53.01667	-99
53.02500	-101
53.03333	-102
53.04167	-101
53.05000	-98
53.05833	-94
53.06667	-90
53.07500	-87
53.08333	-85
53.09167	-83
53.10000	-82
53.10833	-82
53.11667	-83
53.12500	-83
53.13333	-82
53.14167	-82
53.15000	-83
53.15833	-84
53.16667	-85
53.17500	-86
53.18333	-86
53.19167	-85
53.20000	-85
53.20833	-86
53.21667	-87
53.22500	-87
53.23333	-86
53.24167	-84
53.25000	-82
53.25833	-82
53.26667	-83
53.27500	-85
53.28333	-86
53.29167	-86
53.30000	-85
53.30833	-85
53.31667	-85
53.32500	-87
53.33333	-90
53.34167	-93
53.35000	-95
53.35833	-96
53.36667	-96
53.37500	-94
53.38333	-93
53.39167	-93
53.40000	-93
53.40833	-92
53.41667	-91
53.42500	-89
53.43333	-88
53.44167	-86
53.45000	-83
53.45833	-81
53.46667	-79
53.47500	-79
53.48333	-81
53.49167	-85
53.50000	-89
53.50833	-92
53.51667	-94
53.52500	-94
53.53333	-91
53.54167	-89
53.55000	-87
53.55833	-85
53.56667	-83
53.57500	-81
53.58333	-78
53.59167	-74
53.60000	-70
53.60833	-67
53.61667	-65
53.62500	-63
53.63333	-64
53.64167	-65
53.65000	-67
53.65833	-69
53.66667	-72
53.67500	-74
53.68333	-72
53.69167	-68
53.70000	-63
53.70833	-58
53.71667	-52
53.72500	-48
53.73333	-46
53.74167	-46
53.75000	-46
53.75833	-46
53.76667	-46
53.77500	-45
53.78333	-42
53.79167	-37
53.80000	-32
53.80833	-27
53.81667	-23
53.82500	-18
53.83333	-14
53.84167	-10
53.85000	-6
53.85833	-2
53.86667	2
53.87500	6
53.88333	11
53.89167	16
53.90000	22
53.90833	28
53.91667	34
53.92500	39
53.93333	44
53.94167	49
53.95000	55
53.95833	62
53.96667	70
53.97500	76
53.98333	82
53.99167	87
54.00000	93
54.00833	99
54.01667	105
54.02500	113
54.03333	123
54.04167	135
54.05000	149
54.05833	163
54.06667	178
54.07500	192
54.08333	205
54.09167	217
54.10000	228
54.10833	238
54.11667	248
54.12500	259
54.13333	272
54.14167	286
54.15000	301
54.15833	316
54.16667	331
54.17500	345
54.18333	360
54.19167	377
54.20000	395
54.20833	414
54.21667	433
54.22500	452
54.23333	470
54.24167	488
54.25000	507
54.25833	526
54.26667	548
54.27500	571
54.28333	595
54.29167	621
54.30000	647
54.30833	672
54.31667	696
54.32500	721
54.33333	748
54.34167	777
54.35000	804
54.35833	832
54.36667	862
54.37500	894
54.38333	927
54.39167	961
54.40000	993
54.40833	1026
54.41667	1057
54.42500	1089
54.43333	1121
54.44167	1154
54.45000	1189
54.45833	1225
54.46667	1265
54.47500	1306
54.48333	1347
54.49167	1388
54.50000	1429
54.50833	1470
54.51667	1511
54.52500	1553
54.53333	1595
54.54167	1637
54.55000	1682
54.55833	1728
54.56667	1776
54.57500	1824
54.58333	1871
54.59167	1918
54.60000	1966
54.60833	2015
54.61667	2065
54.62500	2117
54.63333	2169
54.64167	2220
54.65000	2272
54.65833	2325
54.66667	2381
54.67500	2437
54.68333	2495
54.69167	2553
54.70000	2611
54.70833	2671
54.71667	2732
54.72500	2795
54.73333	2858
54.74167	2921
54.75000	2984
54.75833	3046
54.76667	3110
54.77500	3172
54.78333	3236
54.79167	3299
54.80000	3361
54.80833	3422
54.81667	3482
54.82500	3544
54.83333	3608
54.84167	3674
54.85000	3742
54.85833	3809
54.86667	3877
54.87500	3944
54.88333	4011
54.89167	4078
54.90000	4145
54.90833	4214
54.91667	4282
54.92500	4351
54.93333	4420
54.94167	4489
54.95000	4560
54.95833	4630
54.96667	4701
54.97500	4770
54.98333	4841
54.99167	4911
55.00000	4978
55.00833	5046
55.01667	5112
55.02500	5178
55.03333	5245
55.04167	5315
55.05000	5388
55.05833	5459
55.06667	5533
55.07500	5604
55.08333	5674
55.09167	5742
55.10000	5806
55.10833	5871
55.11667	5932
55.12500	5994
55.13333	6054
55.14167	6115
55.15000	6178
55.15833	6239
55.16667	6302
55.17500	6364
55.18333	6425
55.19167	6486
55.20000	6546
55.20833	6608
55.21667	6667
55.22500	6727
55.23333	6784
55.24167	6839
55.25000	6894
55.25833	6947
55.26667	7003
55.27500	7058
55.28333	7113
55.29167	7169
55.30000	7221
55.30833	7274
55.31667	7324
55.32500	7375
55.33333	7424
55.34167	7472
55.35000	7520
55.35833	7566
55.36667	7611
55.37500	7655
55.38333	7696
55.39167	7737
55.40000	7776
55.40833	7815
55.41667	7852
55.42500	7892
55.43333	7930
55.44167	7966
55.45000	8001
55.45833	8033
55.46667	8064
55.47500	8093
55.48333	8122
55.49167	8152
55.50000	8180
55.50833	8207
55.51667	8233
55.52500	8257
55.53333	8280
55.54167	8302
55.55000	8324
55.55833	8345
55.56667	8366
55.57500	8387
55.58333	8407
55.59167	8425
55.60000	8440
55.60833	8453
55.61667	8464
55.62500	8475
55.63333	8485
55.64167	8495
55.65000	8506
55.65833	8515
55.66667	8522
55.67500	8529
55.68333	8534
55.69167	8538
55.70000	8542
55.70833	8545
55.71667	8548
55.72500	8548
55.73333	8547
55.74167	8544
55.75000	8539
55.75833	8534
55.76667	8529
55.77500	8523
55.78333	8515
55.79167	8506
55.80000	8496
55.80833	8484
55.81667	8472
55.82500	8460
55.83333	8448
55.84167	8436
55.85000	8424
55.85833	8411
55.86667	8395
55.87500	8377
55.88333	8358
55.89167	8337
55.90000	8315
55.90833	8293
55.91667	8271
55.92500	8248
55.93333	8225
55.94167	8202
55.95000	8179
55.95833	8155
55.96667	8131
55.97500	8106
55.98333	8080
55.99167	8052
56.00000	8024
56.00833	7995
56.01667	7965
56.02500	7935
56.03333	7906
56.04167	7877
56.05000	7847
56.05833	7817
56.06667	7786
56.07500	7755
56.08333	7723
56.09167	7691
56.10000	7659
56.10833	7625
56.11667	7592
56.12500	7558
56.13333	7524
56.14167	7489
56.15000	7453
56.15833	7418
56.16667	7380
56.17500	7342
56.18333	7304
56.19167	7265
56.20000	7226
56.20833	7186
56.21667	7147
56.22500	7108
56.23333	7069
56.24167	7031
56.25000	6992
56.25833	6953
56.26667	6912
56.27500	6872
56.28333	6832
56.29167	6792
56.30000	6753
56.30833	6712
56.31667	6671
56.32500	6627
56.33333	6583
56.34167	6541
56.35000	6500
56.35833	6461
56.36667	6421
56.37500	6381
56.38333	6340
56.39167	6298
56.40000	6256
56.40833	6213
56.41667	6171
56.42500	6128
56.43333	6085
56.44167	6042
56.45000	6000
56.45833	5959
56.46667	5917
56.47500	5875
56.48333	5832
56.49167	5787
56.50000	5745
56.50833	5702
56.51667	5662
56.52500	5623
56.53333	5585
56.54167	5545
56.55000	5503
56.55833	5461
56.56667	5417
56.57500	5372
56.58333	5328
56.59167	5284
56.60000	5240
56.60833	5197
56.61667	5155
56.62500	5113
56.63333	5071
56.64167	5029
56.65000	4988
56.65833	4950
56.66667	4912
56.67500	4876
56.68333	4839
56.69167	4802
56.70000	4766
56.70833	4729
56.71667	4694
56.72500	4658
56.73333	4623
56.74167	4587
56.75000	4549
56.75833	4513
56.76667	4476
56.77500	4439
56.78333	4402
56.79167	4364
56.80000	4328
56.80833	4291
56.81667	4254
56.82500	4217
56.83333	4180
56.84167	4142
56.85000	4104
56.85833	4067
56.86667	4030
56.87500	3995
56.88333	3960
56.89167	3925
56.90000	3892
56.90833	3857
56.91667	3825
56.92500	3792
56.93333	3760
56.94167	3729
56.95000	3698
56.95833	3668
56.96667	3638
56.97500	3608
56.98333	3577
56.99167	3546
57.00000	3515
57.00833	3483
57.01667	3452
57.02500	3421
57.03333	3391
57.04167	3361
57.05000	3332
57.05833	3304
57.06667	3276
57.07500	3249
57.08333	3221
57.09167	3194
57.10000	3168
57.10833	3143
57.11667	3118
57.12500	3092
57.13333	3065
57.14167	3037
57.15000	3008
57.15833	2981
57.16667	2955
57.17500	2930
57.18333	2904
57.19167	2878
57.20000	2852
57.20833	2827
57.21667	2803
57.22500	2779
57.23333	2756
57.24167	2732
57.25000	2707
57.25833	2683
57.26667	2661
57.27500	2639
57.28333	2615
57.29167	2591
57.30000	2567
57.30833	2542
57.31667	2519
57.32500	2497
57.33333	2476
57.34167	2458
57.35000	2440
57.35833	2423
57.36667	2404
57.37500	2384
57.38333	2363
57.39167	2341
57.40000	2321
57.40833	2301
57.41667	2281
57.42500	2261
57.43333	2241
57.44167	2221
57.45000	2200
57.45833	2181
57.46667	2163
57.47500	2145
57.48333	2126
57.49167	2106
57.50000	2086
57.50833	2066
57.51667	2046
57.52500	2028
57.53333	2010
57.54167	1993
57.55000	1977
57.55833	1961
57.56667	1946
57.57500	1931
57.58333	1916
57.59167	1901
57.60000	1886
57.60833	1870
57.61667	1854
57.62500	1838
57.63333	1822
57.64167	1807
57.65000	1791
57.65833	1777
57.66667	1762
57.67500	1747
57.68333	1732
57.69167	1717
57.70000	1703
57.70833	1690
57.71667	1678
57.72500	1666
57.73333	1655
57.74167	1643
57.75000	1629
57.75833	1615
57.76667	1599
57.77500	1584
57.78333	1569
57.79167	1555
57.80000	1543
57.80833	1532
57.81667	1522
57.82500	1511
57.83333	1501
57.84167	1490
57.85000	1478
57.85833	1466
57.86667	1453
57.87500	1440
57.88333	1426
57.89167	1411
57.90000	1397
57.90833	1384
57.91667	1373
57.92500	1363
57.93333	1355
57.94167	1346
57.95000	1337
57.95833	1326
57.96667	1315
57.97500	1303
57.98333	1291
57.99167	1281
58.00000	1271
58.00833	1262
58.01667	1253
58.02500	1245
58.03333	1236
58.04167	1227
58.05000	1217
58.05833	1208
58.06667	1199
58.07500	1191
58.08333	1184
58.09167	1176
58.10000	1168
58.10833	1158
58.11667	1148
58.12500	1137
58.13333	1127
58.14167	1117
58.15000	1107
58.15833	1098
58.16667	1087
58.17500	1076
58.18333	1066
58.19167	1057
58.20000	1049
58.20833	1044
58.21667	1038
58.22500	1033
58.23333	1026
58.24167	1020
58.25000	1012
58.25833	1004
58.26667	996
58.27500	988
58.28333	980
58.29167	973
58.30000	966
58.30833	959
58.31667	952
58.32500	944
58.33333	936
58.34167	928
58.35000	921
58.35833	914
58.36667	907
58.37500	900
58.38333	893
58.39167	885
58.40000	877
58.40833	869
58.41667	863
58.42500	859
58.43333	856
58.44167	854
58.45000	852
58.45833	847
58.46667	840
58.47500	831
58.48333	822
58.49167	813
58.50000	804
58.50833	796
58.51667	788
58.52500	781
58.53333	777
58.54167	775
58.55000	775
58.55833	775
58.56667	772
58.57500	767
58.58333	760
58.59167	752
58.60000	744
58.60833	736
58.61667	728
58.62500	720
58.63333	712
58.64167	704
58.65000	696
58.65833	689
58.66667	683
58.67500	679
58.68333	675
58.69167	673
58.70000	670
58.70833	666
58.71667	661
58.72500	657
58.73333	654
58.74167	651
58.75000	647
58.75833	643
58.76667	638
58.77500	632
58.78333	626
58.79167	621
58.80000	616
58.80833	612
58.81667	608
58.82500	604
58.83333	599
58.84167	593
58.85000	588
58.85833	583
58.86667	580
58.87500	578
58.88333	576
58.89167	573
58.90000	569
58.90833	563
58.91667	556
58.92500	551
58.93333	547
58.94167	545
58.95000	544
58.95833	542
58.96667	540
58.97500	537
58.98333	534
58.99167	530
59.00000	525
59.00833	521
59.01667	516
59.02500	510
59.03333	505
59.04167	499
59.05000	494
59.05833	489
59.06667	487
59.07500	485
59.08333	484
59.09167	484
59.10000	483
59.10833	481
59.11667	478
59.12500	474
59.13333	469
59.14167	465
59.15000	462
59.15833	459
59.16667	456
59.17500	452
59.18333	448
59.19167	445
59.20000	442
59.20833	440
59.21667	438
59.22500	436
59.23333	433
59.24167	430
59.25000	428
59.25833	425
59.26667	421
59.27500	418
59.28333	415
59.29167	413
59.30000	410
59.30833	407
59.31667	403
59.32500	400
59.33333	396
59.34167	393
59.35000	390
59.35833	387
59.36667	384
59.37500	381
59.38333	379
59.39167	377
59.40000	376
59.40833	375
59.41667	374
59.42500	373
59.43333	372
59.44167	370
59.45000	368
59.45833	365
59.46667	362
59.47500	359
59.48333	354
59.49167	349
59.50000	343
59.50833	338
59.51667	334
59.52500	332
59.53333	332
59.54167	332
59.55000	331
59.55833	329
59.56667	326
59.57500	323
59.58333	320
59.59167	318
59.60000	317
59.60833	316
59.61667	315
59.62500	314
59.63333	312
59.64167	310
59.65000	307
59.65833	303
59.66667	301
59.67500	299
59.68333	297
59.69167	296
59.70000	294
59.70833	292
59.71667	290
59.72500	286
59.73333	284
59.74167	282
59.75000	281
59.75833	281
59.76667	280
59.77500	279
59.78333	278
59.79167	278
59.80000	279
59.80833	278
59.81667	275
59.82500	270
59.83333	265
59.84167	261
59.85000	259
59.85833	258
59.86667	257
59.87500	256
59.88333	254
59.89167	253
59.90000	251
59.90833	250
59.91667	249
59.92500	249
59.93333	248
59.94167	247
59.95000	247
59.95833	247
59.96667	246
59.97500	244
59.98333	242
59.99167	239
60.00000	235
