# Supplementary material for: How J-chain ensures the assembly of immunoglobulin IgM pentamers
Source: EMBO J. 2024 Dec 4;44(2):505–33. doi: 10.1038/s44318-024-00317-9 (PMC11729874; doi:10.1038/s44318-024-00317-9)
Supplement: Supplementary file 9 — Source data Fig. 7 [file 44318_2024_317_MOESM9_ESM.zip › Figure 7/7D/20231020 Cu4tp_JC_C2S_C3S_1.txt]

[Header]
Application Name	LCsolution
Version	1.25
Data File Name	D:\Xenia\JC Oligomerization\20231020 Cu4tp_JC_C2S_C3S_1.lcd
Output Date	21.10.2023
Output Time	15:47:02

[Configuration]
# of Detectors	2
Detector ID	Detector A	Detector B
Detector Name	Detector A	Detector B
# of Channels	2	1

[LC Chromatogram(Detector A-Ch1)]
Interval(msec)	500
# of Points	7201
Start Time(min)	0.000
End Time(min)	60.000
Intensity Units	mV
Intensity Multiplier	0.001
Wavelength(nm)	280
R.Time (min)	Intensity
0.00000	0
0.00833	0
0.01667	2
0.02500	4
0.03333	6
0.04167	7
0.05000	7
0.05833	5
0.06667	3
0.07500	0
0.08333	-2
0.09167	-4
0.10000	-6
0.10833	-7
0.11667	-9
0.12500	-10
0.13333	-10
0.14167	-8
0.15000	-5
0.15833	-1
0.16667	3
0.17500	6
0.18333	6
0.19167	5
0.20000	1
0.20833	-3
0.21667	-6
0.22500	-9
0.23333	-9
0.24167	-10
0.25000	-10
0.25833	-10
0.26667	-10
0.27500	-10
0.28333	-10
0.29167	-9
0.30000	-8
0.30833	-6
0.31667	-3
0.32500	-1
0.33333	1
0.34167	3
0.35000	6
0.35833	8
0.36667	9
0.37500	10
0.38333	10
0.39167	10
0.40000	9
0.40833	7
0.41667	3
0.42500	-3
0.43333	-8
0.44167	-10
0.45000	-9
0.45833	-6
0.46667	-4
0.47500	-3
0.48333	-4
0.49167	-6
0.50000	-7
0.50833	-7
0.51667	-6
0.52500	-5
0.53333	-7
0.54167	-9
0.55000	-9
0.55833	-8
0.56667	-6
0.57500	-3
0.58333	1
0.59167	4
0.60000	7
0.60833	9
0.61667	11
0.62500	12
0.63333	13
0.64167	13
0.65000	13
0.65833	14
0.66667	13
0.67500	12
0.68333	9
0.69167	6
0.70000	3
0.70833	-0
0.71667	-3
0.72500	-5
0.73333	-8
0.74167	-9
0.75000	-11
0.75833	-11
0.76667	-12
0.77500	-13
0.78333	-15
0.79167	-17
0.80000	-20
0.80833	-22
0.81667	-24
0.82500	-23
0.83333	-19
0.84167	-16
0.85000	-13
0.85833	-12
0.86667	-13
0.87500	-15
0.88333	-17
0.89167	-17
0.90000	-15
0.90833	-13
0.91667	-11
0.92500	-8
0.93333	-6
0.94167	-3
0.95000	-0
0.95833	3
0.96667	7
0.97500	9
0.98333	9
0.99167	6
1.00000	1
1.00833	-4
1.01667	-7
1.02500	-8
1.03333	-6
1.04167	-3
1.05000	-2
1.05833	-1
1.06667	-1
1.07500	-0
1.08333	-1
1.09167	-1
1.10000	-3
1.10833	-4
1.11667	-6
1.12500	-8
1.13333	-9
1.14167	-10
1.15000	-12
1.15833	-13
1.16667	-14
1.17500	-13
1.18333	-11
1.19167	-9
1.20000	-6
1.20833	-5
1.21667	-4
1.22500	-5
1.23333	-7
1.24167	-9
1.25000	-9
1.25833	-8
1.26667	-7
1.27500	-8
1.28333	-9
1.29167	-11
1.30000	-12
1.30833	-11
1.31667	-9
1.32500	-7
1.33333	-5
1.34167	-5
1.35000	-6
1.35833	-7
1.36667	-7
1.37500	-5
1.38333	-3
1.39167	-0
1.40000	1
1.40833	1
1.41667	-0
1.42500	-5
1.43333	-10
1.44167	-15
1.45000	-18
1.45833	-18
1.46667	-14
1.47500	-9
1.48333	-5
1.49167	-3
1.50000	-3
1.50833	-6
1.51667	-9
1.52500	-12
1.53333	-14
1.54167	-13
1.55000	-10
1.55833	-6
1.56667	-4
1.57500	-4
1.58333	-4
1.59167	-5
1.60000	-6
1.60833	-6
1.61667	-5
1.62500	-4
1.63333	-2
1.64167	-0
1.65000	2
1.65833	3
1.66667	1
1.67500	-3
1.68333	-6
1.69167	-10
1.70000	-11
1.70833	-11
1.71667	-8
1.72500	-4
1.73333	0
1.74167	3
1.75000	5
1.75833	4
1.76667	1
1.77500	-3
1.78333	-8
1.79167	-11
1.80000	-14
1.80833	-14
1.81667	-12
1.82500	-12
1.83333	-15
1.84167	-18
1.85000	-22
1.85833	-24
1.86667	-23
1.87500	-20
1.88333	-15
1.89167	-11
1.90000	-8
1.90833	-6
1.91667	-6
1.92500	-8
1.93333	-11
1.94167	-16
1.95000	-20
1.95833	-22
1.96667	-21
1.97500	-19
1.98333	-16
1.99167	-16
2.00000	-18
2.00833	-21
2.01667	-23
2.02500	-23
2.03333	-19
2.04167	-16
2.05000	-13
2.05833	-12
2.06667	-13
2.07500	-16
2.08333	-19
2.09167	-22
2.10000	-24
2.10833	-26
2.11667	-27
2.12500	-25
2.13333	-21
2.14167	-18
2.15000	-16
2.15833	-17
2.16667	-19
2.17500	-22
2.18333	-23
2.19167	-22
2.20000	-20
2.20833	-22
2.21667	-24
2.22500	-26
2.23333	-27
2.24167	-26
2.25000	-23
2.25833	-20
2.26667	-18
2.27500	-17
2.28333	-16
2.29167	-14
2.30000	-11
2.30833	-9
2.31667	-7
2.32500	-8
2.33333	-11
2.34167	-13
2.35000	-13
2.35833	-12
2.36667	-10
2.37500	-8
2.38333	-7
2.39167	-6
2.40000	-6
2.40833	-6
2.41667	-5
2.42500	-4
2.43333	-5
2.44167	-7
2.45000	-9
2.45833	-12
2.46667	-15
2.47500	-17
2.48333	-18
2.49167	-16
2.50000	-14
2.50833	-12
2.51667	-11
2.52500	-11
2.53333	-14
2.54167	-16
2.55000	-17
2.55833	-16
2.56667	-15
2.57500	-14
2.58333	-13
2.59167	-13
2.60000	-14
2.60833	-16
2.61667	-19
2.62500	-23
2.63333	-26
2.64167	-28
2.65000	-27
2.65833	-24
2.66667	-22
2.67500	-20
2.68333	-20
2.69167	-22
2.70000	-26
2.70833	-28
2.71667	-29
2.72500	-29
2.73333	-27
2.74167	-25
2.75000	-23
2.75833	-20
2.76667	-17
2.77500	-14
2.78333	-12
2.79167	-12
2.80000	-14
2.80833	-16
2.81667	-20
2.82500	-23
2.83333	-25
2.84167	-26
2.85000	-24
2.85833	-20
2.86667	-14
2.87500	-7
2.88333	-3
2.89167	-2
2.90000	-3
2.90833	-8
2.91667	-13
2.92500	-18
2.93333	-22
2.94167	-22
2.95000	-19
2.95833	-15
2.96667	-10
2.97500	-7
2.98333	-7
2.99167	-9
3.00000	-12
3.00833	-14
3.01667	-16
3.02500	-17
3.03333	-18
3.04167	-19
3.05000	-19
3.05833	-18
3.06667	-18
3.07500	-18
3.08333	-19
3.09167	-19
3.10000	-19
3.10833	-19
3.11667	-20
3.12500	-22
3.13333	-25
3.14167	-28
3.15000	-29
3.15833	-29
3.16667	-26
3.17500	-23
3.18333	-20
3.19167	-17
3.20000	-15
3.20833	-14
3.21667	-14
3.22500	-14
3.23333	-15
3.24167	-16
3.25000	-18
3.25833	-19
3.26667	-20
3.27500	-21
3.28333	-21
3.29167	-22
3.30000	-22
3.30833	-21
3.31667	-20
3.32500	-18
3.33333	-18
3.34167	-18
3.35000	-18
3.35833	-17
3.36667	-16
3.37500	-13
3.38333	-10
3.39167	-9
3.40000	-8
3.40833	-7
3.41667	-5
3.42500	-3
3.43333	-2
3.44167	-1
3.45000	-1
3.45833	-2
3.46667	-5
3.47500	-10
3.48333	-17
3.49167	-26
3.50000	-32
3.50833	-34
3.51667	-33
3.52500	-31
3.53333	-29
3.54167	-29
3.55000	-30
3.55833	-31
3.56667	-32
3.57500	-31
3.58333	-30
3.59167	-27
3.60000	-25
3.60833	-22
3.61667	-19
3.62500	-17
3.63333	-15
3.64167	-14
3.65000	-13
3.65833	-14
3.66667	-16
3.67500	-19
3.68333	-21
3.69167	-23
3.70000	-22
3.70833	-22
3.71667	-21
3.72500	-21
3.73333	-22
3.74167	-22
3.75000	-20
3.75833	-17
3.76667	-13
3.77500	-10
3.78333	-7
3.79167	-7
3.80000	-8
3.80833	-10
3.81667	-12
3.82500	-13
3.83333	-13
3.84167	-12
3.85000	-12
3.85833	-11
3.86667	-10
3.87500	-10
3.88333	-12
3.89167	-13
3.90000	-15
3.90833	-15
3.91667	-13
3.92500	-10
3.93333	-7
3.94167	-5
3.95000	-7
3.95833	-11
3.96667	-15
3.97500	-19
3.98333	-22
3.99167	-23
4.00000	-24
4.00833	-24
4.01667	-23
4.02500	-22
4.03333	-21
4.04167	-19
4.05000	-17
4.05833	-15
4.06667	-13
4.07500	-12
4.08333	-10
4.09167	-9
4.10000	-9
4.10833	-9
4.11667	-10
4.12500	-11
4.13333	-12
4.14167	-13
4.15000	-15
4.15833	-18
4.16667	-20
4.17500	-21
4.18333	-20
4.19167	-18
4.20000	-14
4.20833	-11
4.21667	-8
4.22500	-8
4.23333	-10
4.24167	-12
4.25000	-15
4.25833	-17
4.26667	-17
4.27500	-17
4.28333	-18
4.29167	-20
4.30000	-21
4.30833	-20
4.31667	-17
4.32500	-13
4.33333	-8
4.34167	-5
4.35000	-5
4.35833	-8
4.36667	-11
4.37500	-14
4.38333	-17
4.39167	-17
4.40000	-18
4.40833	-19
4.41667	-20
4.42500	-21
4.43333	-19
4.44167	-16
4.45000	-12
4.45833	-10
4.46667	-11
4.47500	-16
4.48333	-21
4.49167	-25
4.50000	-28
4.50833	-28
4.51667	-27
4.52500	-27
4.53333	-29
4.54167	-29
4.55000	-26
4.55833	-22
4.56667	-19
4.57500	-16
4.58333	-15
4.59167	-16
4.60000	-17
4.60833	-18
4.61667	-18
4.62500	-18
4.63333	-19
4.64167	-20
4.65000	-20
4.65833	-20
4.66667	-20
4.67500	-19
4.68333	-19
4.69167	-18
4.70000	-18
4.70833	-19
4.71667	-21
4.72500	-21
4.73333	-19
4.74167	-16
4.75000	-13
4.75833	-10
4.76667	-7
4.77500	-5
4.78333	-5
4.79167	-6
4.80000	-9
4.80833	-12
4.81667	-14
4.82500	-15
4.83333	-15
4.84167	-15
4.85000	-16
4.85833	-18
4.86667	-21
4.87500	-22
4.88333	-24
4.89167	-26
4.90000	-28
4.90833	-31
4.91667	-34
4.92500	-36
4.93333	-36
4.94167	-33
4.95000	-30
4.95833	-26
4.96667	-23
4.97500	-22
4.98333	-21
4.99167	-21
5.00000	-21
5.00833	-20
5.01667	-18
5.02500	-16
5.03333	-15
5.04167	-14
5.05000	-14
5.05833	-14
5.06667	-15
5.07500	-17
5.08333	-19
5.09167	-21
5.10000	-22
5.10833	-22
5.11667	-22
5.12500	-21
5.13333	-20
5.14167	-19
5.15000	-19
5.15833	-19
5.16667	-20
5.17500	-22
5.18333	-26
5.19167	-29
5.20000	-31
5.20833	-32
5.21667	-32
5.22500	-31
5.23333	-31
5.24167	-30
5.25000	-30
5.25833	-28
5.26667	-27
5.27500	-25
5.28333	-23
5.29167	-20
5.30000	-18
5.30833	-14
5.31667	-11
5.32500	-9
5.33333	-8
5.34167	-8
5.35000	-8
5.35833	-9
5.36667	-10
5.37500	-14
5.38333	-18
5.39167	-22
5.40000	-26
5.40833	-27
5.41667	-26
5.42500	-25
5.43333	-23
5.44167	-21
5.45000	-18
5.45833	-16
5.46667	-14
5.47500	-14
5.48333	-16
5.49167	-19
5.50000	-24
5.50833	-28
5.51667	-32
5.52500	-36
5.53333	-38
5.54167	-40
5.55000	-43
5.55833	-44
5.56667	-42
5.57500	-38
5.58333	-31
5.59167	-24
5.60000	-17
5.60833	-12
5.61667	-9
5.62500	-7
5.63333	-7
5.64167	-10
5.65000	-13
5.65833	-17
5.66667	-19
5.67500	-20
5.68333	-20
5.69167	-22
5.70000	-24
5.70833	-25
5.71667	-26
5.72500	-26
5.73333	-24
5.74167	-23
5.75000	-23
5.75833	-24
5.76667	-22
5.77500	-19
5.78333	-15
5.79167	-12
5.80000	-9
5.80833	-8
5.81667	-8
5.82500	-11
5.83333	-14
5.84167	-18
5.85000	-22
5.85833	-23
5.86667	-23
5.87500	-21
5.88333	-21
5.89167	-23
5.90000	-26
5.90833	-30
5.91667	-33
5.92500	-34
5.93333	-31
5.94167	-28
5.95000	-23
5.95833	-20
5.96667	-20
5.97500	-22
5.98333	-26
5.99167	-30
6.00000	-32
6.00833	-32
6.01667	-29
6.02500	-26
6.03333	-23
6.04167	-19
6.05000	-16
6.05833	-14
6.06667	-14
6.07500	-16
6.08333	-19
6.09167	-22
6.10000	-25
6.10833	-25
6.11667	-24
6.12500	-21
6.13333	-17
6.14167	-15
6.15000	-15
6.15833	-16
6.16667	-18
6.17500	-20
6.18333	-21
6.19167	-21
6.20000	-20
6.20833	-20
6.21667	-20
6.22500	-20
6.23333	-19
6.24167	-17
6.25000	-16
6.25833	-17
6.26667	-18
6.27500	-21
6.28333	-23
6.29167	-23
6.30000	-21
6.30833	-17
6.31667	-14
6.32500	-13
6.33333	-15
6.34167	-17
6.35000	-20
6.35833	-22
6.36667	-22
6.37500	-21
6.38333	-20
6.39167	-19
6.40000	-20
6.40833	-21
6.41667	-23
6.42500	-25
6.43333	-25
6.44167	-24
6.45000	-22
6.45833	-20
6.46667	-20
6.47500	-21
6.48333	-22
6.49167	-24
6.50000	-26
6.50833	-26
6.51667	-25
6.52500	-22
6.53333	-19
6.54167	-16
6.55000	-14
6.55833	-13
6.56667	-13
6.57500	-14
6.58333	-15
6.59167	-16
6.60000	-17
6.60833	-17
6.61667	-16
6.62500	-15
6.63333	-13
6.64167	-11
6.65000	-8
6.65833	-6
6.66667	-5
6.67500	-5
6.68333	-5
6.69167	-5
6.70000	-6
6.70833	-8
6.71667	-11
6.72500	-14
6.73333	-17
6.74167	-18
6.75000	-17
6.75833	-15
6.76667	-15
6.77500	-15
6.78333	-16
6.79167	-17
6.80000	-18
6.80833	-19
6.81667	-19
6.82500	-17
6.83333	-14
6.84167	-13
6.85000	-13
6.85833	-16
6.86667	-20
6.87500	-24
6.88333	-26
6.89167	-23
6.90000	-19
6.90833	-15
6.91667	-11
6.92500	-9
6.93333	-8
6.94167	-9
6.95000	-10
6.95833	-12
6.96667	-15
6.97500	-17
6.98333	-19
6.99167	-22
7.00000	-24
7.00833	-25
7.01667	-26
7.02500	-26
7.03333	-26
7.04167	-25
7.05000	-25
7.05833	-26
7.06667	-28
7.07500	-30
7.08333	-32
7.09167	-32
7.10000	-31
7.10833	-28
7.11667	-26
7.12500	-24
7.13333	-24
7.14167	-24
7.15000	-26
7.15833	-27
7.16667	-27
7.17500	-27
7.18333	-27
7.19167	-26
7.20000	-25
7.20833	-22
7.21667	-19
7.22500	-16
7.23333	-13
7.24167	-12
7.25000	-11
7.25833	-12
7.26667	-13
7.27500	-13
7.28333	-14
7.29167	-15
7.30000	-17
7.30833	-19
7.31667	-21
7.32500	-23
7.33333	-23
7.34167	-21
7.35000	-19
7.35833	-18
7.36667	-18
7.37500	-21
7.38333	-26
7.39167	-32
7.40000	-38
7.40833	-41
7.41667	-43
7.42500	-43
7.43333	-42
7.44167	-41
7.45000	-43
7.45833	-45
7.46667	-47
7.47500	-48
7.48333	-48
7.49167	-48
7.50000	-46
7.50833	-42
7.51667	-38
7.52500	-33
7.53333	-27
7.54167	-23
7.55000	-22
7.55833	-23
7.56667	-24
7.57500	-25
7.58333	-26
7.59167	-26
7.60000	-25
7.60833	-25
7.61667	-26
7.62500	-26
7.63333	-24
7.64167	-22
7.65000	-20
7.65833	-18
7.66667	-18
7.67500	-18
7.68333	-19
7.69167	-22
7.70000	-25
7.70833	-29
7.71667	-32
7.72500	-34
7.73333	-33
7.74167	-31
7.75000	-27
7.75833	-24
7.76667	-21
7.77500	-19
7.78333	-19
7.79167	-19
7.80000	-21
7.80833	-24
7.81667	-27
7.82500	-29
7.83333	-31
7.84167	-34
7.85000	-36
7.85833	-38
7.86667	-39
7.87500	-40
7.88333	-40
7.89167	-41
7.90000	-43
7.90833	-45
7.91667	-47
7.92500	-47
7.93333	-45
7.94167	-41
7.95000	-38
7.95833	-35
7.96667	-33
7.97500	-32
7.98333	-32
7.99167	-31
8.00000	-31
8.00833	-32
8.01667	-33
8.02500	-33
8.03333	-33
8.04167	-32
8.05000	-29
8.05833	-25
8.06667	-22
8.07500	-19
8.08333	-18
8.09167	-19
8.10000	-20
8.10833	-22
8.11667	-23
8.12500	-25
8.13333	-27
8.14167	-29
8.15000	-32
8.15833	-35
8.16667	-38
8.17500	-39
8.18333	-42
8.19167	-45
8.20000	-47
8.20833	-48
8.21667	-47
8.22500	-47
8.23333	-46
8.24167	-47
8.25000	-47
8.25833	-47
8.26667	-47
8.27500	-47
8.28333	-46
8.29167	-46
8.30000	-45
8.30833	-44
8.31667	-41
8.32500	-37
8.33333	-34
8.34167	-30
8.35000	-28
8.35833	-26
8.36667	-25
8.37500	-25
8.38333	-26
8.39167	-28
8.40000	-29
8.40833	-31
8.41667	-33
8.42500	-34
8.43333	-33
8.44167	-32
8.45000	-31
8.45833	-32
8.46667	-32
8.47500	-31
8.48333	-30
8.49167	-27
8.50000	-23
8.50833	-20
8.51667	-17
8.52500	-15
8.53333	-14
8.54167	-15
8.55000	-18
8.55833	-22
8.56667	-25
8.57500	-25
8.58333	-24
8.59167	-22
8.60000	-21
8.60833	-21
8.61667	-21
8.62500	-20
8.63333	-18
8.64167	-16
8.65000	-13
8.65833	-11
8.66667	-10
8.67500	-9
8.68333	-9
8.69167	-11
8.70000	-14
8.70833	-19
8.71667	-25
8.72500	-29
8.73333	-31
8.74167	-33
8.75000	-32
8.75833	-31
8.76667	-29
8.77500	-28
8.78333	-28
8.79167	-29
8.80000	-30
8.80833	-32
8.81667	-33
8.82500	-34
8.83333	-34
8.84167	-34
8.85000	-33
8.85833	-32
8.86667	-31
8.87500	-30
8.88333	-29
8.89167	-28
8.90000	-28
8.90833	-28
8.91667	-30
8.92500	-31
8.93333	-33
8.94167	-34
8.95000	-35
8.95833	-35
8.96667	-33
8.97500	-30
8.98333	-26
8.99167	-22
9.00000	-18
9.00833	-16
9.01667	-16
9.02500	-15
9.03333	-14
9.04167	-13
9.05000	-15
9.05833	-18
9.06667	-21
9.07500	-25
9.08333	-27
9.09167	-28
9.10000	-26
9.10833	-23
9.11667	-19
9.12500	-15
9.13333	-13
9.14167	-12
9.15000	-13
9.15833	-15
9.16667	-16
9.17500	-16
9.18333	-16
9.19167	-15
9.20000	-14
9.20833	-16
9.21667	-18
9.22500	-22
9.23333	-26
9.24167	-30
9.25000	-33
9.25833	-35
9.26667	-38
9.27500	-42
9.28333	-45
9.29167	-46
9.30000	-45
9.30833	-42
9.31667	-38
9.32500	-35
9.33333	-33
9.34167	-31
9.35000	-30
9.35833	-27
9.36667	-24
9.37500	-21
9.38333	-17
9.39167	-16
9.40000	-15
9.40833	-15
9.41667	-17
9.42500	-19
9.43333	-22
9.44167	-24
9.45000	-26
9.45833	-27
9.46667	-28
9.47500	-28
9.48333	-28
9.49167	-29
9.50000	-30
9.50833	-30
9.51667	-30
9.52500	-32
9.53333	-34
9.54167	-37
9.55000	-40
9.55833	-41
9.56667	-40
9.57500	-37
9.58333	-34
9.59167	-31
9.60000	-30
9.60833	-29
9.61667	-31
9.62500	-33
9.63333	-36
9.64167	-38
9.65000	-36
9.65833	-32
9.66667	-26
9.67500	-19
9.68333	-16
9.69167	-15
9.70000	-16
9.70833	-18
9.71667	-21
9.72500	-23
9.73333	-22
9.74167	-21
9.75000	-19
9.75833	-18
9.76667	-19
9.77500	-23
9.78333	-27
9.79167	-30
9.80000	-32
9.80833	-33
9.81667	-33
9.82500	-32
9.83333	-31
9.84167	-29
9.85000	-27
9.85833	-25
9.86667	-22
9.87500	-19
9.88333	-16
9.89167	-15
9.90000	-14
9.90833	-13
9.91667	-11
9.92500	-11
9.93333	-13
9.94167	-15
9.95000	-19
9.95833	-22
9.96667	-20
9.97500	-15
9.98333	-10
9.99167	-4
10.00000	-1
10.00833	-3
10.01667	-8
10.02500	-13
10.03333	-18
10.04167	-21
10.05000	-24
10.05833	-27
10.06667	-30
10.07500	-33
10.08333	-34
10.09167	-33
10.10000	-32
10.10833	-31
10.11667	-31
10.12500	-31
10.13333	-30
10.14167	-29
10.15000	-27
10.15833	-26
10.16667	-25
10.17500	-26
10.18333	-28
10.19167	-29
10.20000	-31
10.20833	-33
10.21667	-34
10.22500	-34
10.23333	-35
10.24167	-37
10.25000	-41
10.25833	-45
10.26667	-47
10.27500	-47
10.28333	-45
10.29167	-40
10.30000	-36
10.30833	-32
10.31667	-30
10.32500	-28
10.33333	-26
10.34167	-24
10.35000	-23
10.35833	-23
10.36667	-24
10.37500	-25
10.38333	-26
10.39167	-25
10.40000	-24
10.40833	-22
10.41667	-21
10.42500	-21
10.43333	-23
10.44167	-26
10.45000	-27
10.45833	-27
10.46667	-25
10.47500	-23
10.48333	-23
10.49167	-26
10.50000	-31
10.50833	-36
10.51667	-41
10.52500	-42
10.53333	-41
10.54167	-38
10.55000	-34
10.55833	-30
10.56667	-28
10.57500	-28
10.58333	-29
10.59167	-31
10.60000	-33
10.60833	-34
10.61667	-35
10.62500	-35
10.63333	-33
10.64167	-31
10.65000	-29
10.65833	-26
10.66667	-24
10.67500	-24
10.68333	-25
10.69167	-29
10.70000	-33
10.70833	-36
10.71667	-37
10.72500	-37
10.73333	-36
10.74167	-33
10.75000	-30
10.75833	-27
10.76667	-26
10.77500	-25
10.78333	-27
10.79167	-31
10.80000	-34
10.80833	-35
10.81667	-35
10.82500	-35
10.83333	-35
10.84167	-35
10.85000	-34
10.85833	-32
10.86667	-30
10.87500	-28
10.88333	-26
10.89167	-24
10.90000	-23
10.90833	-23
10.91667	-24
10.92500	-26
10.93333	-29
10.94167	-32
10.95000	-35
10.95833	-38
10.96667	-40
10.97500	-41
10.98333	-42
10.99167	-41
11.00000	-39
11.00833	-38
11.01667	-36
11.02500	-34
11.03333	-33
11.04167	-32
11.05000	-32
11.05833	-31
11.06667	-30
11.07500	-29
11.08333	-27
11.09167	-26
11.10000	-24
11.10833	-24
11.11667	-24
11.12500	-26
11.13333	-30
11.14167	-33
11.15000	-37
11.15833	-41
11.16667	-43
11.17500	-45
11.18333	-46
11.19167	-44
11.20000	-41
11.20833	-37
11.21667	-32
11.22500	-28
11.23333	-23
11.24167	-21
11.25000	-21
11.25833	-24
11.26667	-29
11.27500	-35
11.28333	-40
11.29167	-43
11.30000	-42
11.30833	-38
11.31667	-33
11.32500	-28
11.33333	-25
11.34167	-24
11.35000	-27
11.35833	-30
11.36667	-32
11.37500	-32
11.38333	-32
11.39167	-32
11.40000	-32
11.40833	-32
11.41667	-30
11.42500	-28
11.43333	-25
11.44167	-24
11.45000	-25
11.45833	-27
11.46667	-30
11.47500	-32
11.48333	-35
11.49167	-38
11.50000	-40
11.50833	-42
11.51667	-43
11.52500	-44
11.53333	-43
11.54167	-42
11.55000	-42
11.55833	-42
11.56667	-43
11.57500	-43
11.58333	-44
11.59167	-46
11.60000	-47
11.60833	-47
11.61667	-45
11.62500	-42
11.63333	-39
11.64167	-35
11.65000	-32
11.65833	-30
11.66667	-31
11.67500	-33
11.68333	-36
11.69167	-38
11.70000	-39
11.70833	-37
11.71667	-33
11.72500	-29
11.73333	-26
11.74167	-24
11.75000	-23
11.75833	-24
11.76667	-25
11.77500	-27
11.78333	-28
11.79167	-28
11.80000	-28
11.80833	-27
11.81667	-28
11.82500	-28
11.83333	-31
11.84167	-33
11.85000	-34
11.85833	-35
11.86667	-36
11.87500	-39
11.88333	-42
11.89167	-43
11.90000	-43
11.90833	-40
11.91667	-35
11.92500	-31
11.93333	-27
11.94167	-25
11.95000	-23
11.95833	-21
11.96667	-20
11.97500	-18
11.98333	-17
11.99167	-18
12.00000	-20
12.00833	-22
12.01667	-24
12.02500	-26
12.03333	-28
12.04167	-29
12.05000	-32
12.05833	-34
12.06667	-35
12.07500	-35
12.08333	-34
12.09167	-32
12.10000	-31
12.10833	-31
12.11667	-32
12.12500	-34
12.13333	-36
12.14167	-37
12.15000	-38
12.15833	-39
12.16667	-40
12.17500	-39
12.18333	-37
12.19167	-33
12.20000	-30
12.20833	-26
12.21667	-23
12.22500	-22
12.23333	-22
12.24167	-22
12.25000	-23
12.25833	-24
12.26667	-25
12.27500	-27
12.28333	-30
12.29167	-33
12.30000	-36
12.30833	-37
12.31667	-36
12.32500	-34
12.33333	-31
12.34167	-28
12.35000	-24
12.35833	-21
12.36667	-18
12.37500	-16
12.38333	-16
12.39167	-19
12.40000	-22
12.40833	-26
12.41667	-29
12.42500	-30
12.43333	-30
12.44167	-27
12.45000	-24
12.45833	-22
12.46667	-21
12.47500	-23
12.48333	-26
12.49167	-30
12.50000	-32
12.50833	-31
12.51667	-29
12.52500	-26
12.53333	-24
12.54167	-23
12.55000	-22
12.55833	-23
12.56667	-24
12.57500	-26
12.58333	-30
12.59167	-33
12.60000	-37
12.60833	-39
12.61667	-40
12.62500	-39
12.63333	-39
12.64167	-38
12.65000	-37
12.65833	-36
12.66667	-35
12.67500	-36
12.68333	-37
12.69167	-41
12.70000	-44
12.70833	-46
12.71667	-46
12.72500	-45
12.73333	-43
12.74167	-40
12.75000	-37
12.75833	-35
12.76667	-34
12.77500	-33
12.78333	-33
12.79167	-34
12.80000	-36
12.80833	-36
12.81667	-34
12.82500	-31
12.83333	-29
12.84167	-29
12.85000	-31
12.85833	-35
12.86667	-40
12.87500	-43
12.88333	-46
12.89167	-47
12.90000	-46
12.90833	-46
12.91667	-45
12.92500	-43
12.93333	-39
12.94167	-34
12.95000	-29
12.95833	-25
12.96667	-23
12.97500	-22
12.98333	-22
12.99167	-23
13.00000	-24
13.00833	-26
13.01667	-29
13.02500	-31
13.03333	-33
13.04167	-35
13.05000	-35
13.05833	-35
13.06667	-35
13.07500	-35
13.08333	-35
13.09167	-37
13.10000	-40
13.10833	-42
13.11667	-42
13.12500	-42
13.13333	-41
13.14167	-40
13.15000	-41
13.15833	-41
13.16667	-40
13.17500	-36
13.18333	-32
13.19167	-27
13.20000	-22
13.20833	-18
13.21667	-16
13.22500	-15
13.23333	-17
13.24167	-22
13.25000	-28
13.25833	-34
13.26667	-40
13.27500	-47
13.28333	-51
13.29167	-52
13.30000	-51
13.30833	-48
13.31667	-45
13.32500	-44
13.33333	-44
13.34167	-46
13.35000	-47
13.35833	-48
13.36667	-48
13.37500	-45
13.38333	-42
13.39167	-39
13.40000	-37
13.40833	-37
13.41667	-39
13.42500	-41
13.43333	-41
13.44167	-39
13.45000	-35
13.45833	-30
13.46667	-26
13.47500	-22
13.48333	-20
13.49167	-20
13.50000	-21
13.50833	-22
13.51667	-22
13.52500	-20
13.53333	-17
13.54167	-16
13.55000	-17
13.55833	-21
13.56667	-27
13.57500	-33
13.58333	-37
13.59167	-39
13.60000	-39
13.60833	-38
13.61667	-37
13.62500	-36
13.63333	-36
13.64167	-38
13.65000	-40
13.65833	-43
13.66667	-46
13.67500	-48
13.68333	-47
13.69167	-42
13.70000	-35
13.70833	-28
13.71667	-24
13.72500	-23
13.73333	-26
13.74167	-29
13.75000	-30
13.75833	-30
13.76667	-30
13.77500	-30
13.78333	-32
13.79167	-33
13.80000	-34
13.80833	-34
13.81667	-33
13.82500	-32
13.83333	-31
13.84167	-30
13.85000	-30
13.85833	-30
13.86667	-31
13.87500	-32
13.88333	-33
13.89167	-33
13.90000	-33
13.90833	-34
13.91667	-35
13.92500	-36
13.93333	-35
13.94167	-33
13.95000	-27
13.95833	-22
13.96667	-17
13.97500	-13
13.98333	-11
13.99167	-11
14.00000	-13
14.00833	-16
14.01667	-19
14.02500	-21
14.03333	-21
14.04167	-19
14.05000	-16
14.05833	-14
14.06667	-13
14.07500	-15
14.08333	-17
14.09167	-19
14.10000	-20
14.10833	-21
14.11667	-22
14.12500	-24
14.13333	-27
14.14167	-32
14.15000	-34
14.15833	-35
14.16667	-32
14.17500	-27
14.18333	-23
14.19167	-21
14.20000	-22
14.20833	-24
14.21667	-26
14.22500	-27
14.23333	-26
14.24167	-26
14.25000	-26
14.25833	-28
14.26667	-30
14.27500	-33
14.28333	-35
14.29167	-36
14.30000	-37
14.30833	-37
14.31667	-37
14.32500	-38
14.33333	-37
14.34167	-35
14.35000	-31
14.35833	-26
14.36667	-21
14.37500	-17
14.38333	-15
14.39167	-15
14.40000	-17
14.40833	-18
14.41667	-19
14.42500	-19
14.43333	-20
14.44167	-21
14.45000	-22
14.45833	-24
14.46667	-26
14.47500	-28
14.48333	-30
14.49167	-31
14.50000	-31
14.50833	-31
14.51667	-31
14.52500	-31
14.53333	-31
14.54167	-31
14.55000	-29
14.55833	-27
14.56667	-23
14.57500	-20
14.58333	-18
14.59167	-17
14.60000	-17
14.60833	-17
14.61667	-17
14.62500	-18
14.63333	-19
14.64167	-21
14.65000	-23
14.65833	-24
14.66667	-26
14.67500	-28
14.68333	-30
14.69167	-32
14.70000	-32
14.70833	-31
14.71667	-27
14.72500	-24
14.73333	-21
14.74167	-21
14.75000	-24
14.75833	-29
14.76667	-33
14.77500	-36
14.78333	-36
14.79167	-32
14.80000	-27
14.80833	-24
14.81667	-23
14.82500	-22
14.83333	-22
14.84167	-22
14.85000	-20
14.85833	-18
14.86667	-16
14.87500	-14
14.88333	-13
14.89167	-14
14.90000	-17
14.90833	-20
14.91667	-24
14.92500	-27
14.93333	-29
14.94167	-29
14.95000	-27
14.95833	-24
14.96667	-21
14.97500	-19
14.98333	-19
14.99167	-22
15.00000	-28
15.00833	-35
15.01667	-42
15.02500	-47
15.03333	-49
15.04167	-48
15.05000	-42
15.05833	-36
15.06667	-30
15.07500	-26
15.08333	-22
15.09167	-20
15.10000	-19
15.10833	-19
15.11667	-20
15.12500	-24
15.13333	-29
15.14167	-34
15.15000	-39
15.15833	-43
15.16667	-43
15.17500	-40
15.18333	-37
15.19167	-35
15.20000	-35
15.20833	-36
15.21667	-37
15.22500	-37
15.23333	-35
15.24167	-32
15.25000	-30
15.25833	-28
15.26667	-29
15.27500	-30
15.28333	-30
15.29167	-28
15.30000	-24
15.30833	-20
15.31667	-16
15.32500	-13
15.33333	-11
15.34167	-10
15.35000	-10
15.35833	-12
15.36667	-15
15.37500	-20
15.38333	-25
15.39167	-29
15.40000	-32
15.40833	-32
15.41667	-32
15.42500	-31
15.43333	-30
15.44167	-29
15.45000	-29
15.45833	-29
15.46667	-31
15.47500	-33
15.48333	-35
15.49167	-35
15.50000	-35
15.50833	-33
15.51667	-32
15.52500	-32
15.53333	-34
15.54167	-37
15.55000	-40
15.55833	-44
15.56667	-45
15.57500	-43
15.58333	-40
15.59167	-35
15.60000	-31
15.60833	-28
15.61667	-28
15.62500	-28
15.63333	-28
15.64167	-30
15.65000	-31
15.65833	-32
15.66667	-34
15.67500	-36
15.68333	-36
15.69167	-36
15.70000	-34
15.70833	-33
15.71667	-31
15.72500	-31
15.73333	-31
15.74167	-32
15.75000	-33
15.75833	-31
15.76667	-28
15.77500	-23
15.78333	-20
15.79167	-17
15.80000	-16
15.80833	-16
15.81667	-19
15.82500	-23
15.83333	-30
15.84167	-36
15.85000	-42
15.85833	-47
15.86667	-50
15.87500	-51
15.88333	-50
15.89167	-47
15.90000	-44
15.90833	-41
15.91667	-38
15.92500	-36
15.93333	-37
15.94167	-39
15.95000	-40
15.95833	-38
15.96667	-33
15.97500	-26
15.98333	-19
15.99167	-13
16.00000	-10
16.00833	-11
16.01667	-15
16.02500	-19
16.03333	-24
16.04167	-28
16.05000	-30
16.05833	-31
16.06667	-31
16.07500	-32
16.08333	-33
16.09167	-33
16.10000	-34
16.10833	-37
16.11667	-40
16.12500	-42
16.13333	-42
16.14167	-41
16.15000	-36
16.15833	-32
16.16667	-28
16.17500	-27
16.18333	-26
16.19167	-27
16.20000	-29
16.20833	-31
16.21667	-33
16.22500	-35
16.23333	-36
16.24167	-36
16.25000	-32
16.25833	-28
16.26667	-24
16.27500	-20
16.28333	-18
16.29167	-19
16.30000	-20
16.30833	-22
16.31667	-24
16.32500	-24
16.33333	-25
16.34167	-26
16.35000	-29
16.35833	-33
16.36667	-37
16.37500	-39
16.38333	-38
16.39167	-35
16.40000	-32
16.40833	-30
16.41667	-29
16.42500	-29
16.43333	-29
16.44167	-30
16.45000	-30
16.45833	-29
16.46667	-27
16.47500	-24
16.48333	-21
16.49167	-20
16.50000	-21
16.50833	-24
16.51667	-27
16.52500	-29
16.53333	-30
16.54167	-28
16.55000	-25
16.55833	-23
16.56667	-23
16.57500	-26
16.58333	-30
16.59167	-33
16.60000	-35
16.60833	-35
16.61667	-33
16.62500	-31
16.63333	-28
16.64167	-26
16.65000	-25
16.65833	-25
16.66667	-26
16.67500	-27
16.68333	-27
16.69167	-25
16.70000	-21
16.70833	-17
16.71667	-14
16.72500	-14
16.73333	-16
16.74167	-18
16.75000	-21
16.75833	-24
16.76667	-27
16.77500	-31
16.78333	-35
16.79167	-38
16.80000	-40
16.80833	-37
16.81667	-33
16.82500	-27
16.83333	-22
16.84167	-18
16.85000	-18
16.85833	-20
16.86667	-24
16.87500	-28
16.88333	-31
16.89167	-32
16.90000	-30
16.90833	-28
16.91667	-25
16.92500	-23
16.93333	-24
16.94167	-27
16.95000	-31
16.95833	-35
16.96667	-38
16.97500	-39
16.98333	-38
16.99167	-35
17.00000	-31
17.00833	-27
17.01667	-23
17.02500	-21
17.03333	-21
17.04167	-22
17.05000	-25
17.05833	-29
17.06667	-30
17.07500	-30
17.08333	-29
17.09167	-28
17.10000	-27
17.10833	-27
17.11667	-28
17.12500	-28
17.13333	-26
17.14167	-24
17.15000	-23
17.15833	-23
17.16667	-23
17.17500	-24
17.18333	-24
17.19167	-23
17.20000	-22
17.20833	-21
17.21667	-20
17.22500	-20
17.23333	-22
17.24167	-23
17.25000	-23
17.25833	-20
17.26667	-18
17.27500	-15
17.28333	-14
17.29167	-16
17.30000	-20
17.30833	-25
17.31667	-30
17.32500	-34
17.33333	-35
17.34167	-33
17.35000	-28
17.35833	-24
17.36667	-21
17.37500	-21
17.38333	-23
17.39167	-26
17.40000	-28
17.40833	-30
17.41667	-31
17.42500	-33
17.43333	-34
17.44167	-37
17.45000	-40
17.45833	-42
17.46667	-42
17.47500	-40
17.48333	-36
17.49167	-31
17.50000	-26
17.50833	-23
17.51667	-22
17.52500	-21
17.53333	-21
17.54167	-21
17.55000	-22
17.55833	-24
17.56667	-25
17.57500	-25
17.58333	-24
17.59167	-21
17.60000	-19
17.60833	-20
17.61667	-23
17.62500	-27
17.63333	-29
17.64167	-30
17.65000	-29
17.65833	-25
17.66667	-22
17.67500	-20
17.68333	-18
17.69167	-16
17.70000	-15
17.70833	-13
17.71667	-12
17.72500	-11
17.73333	-10
17.74167	-8
17.75000	-7
17.75833	-7
17.76667	-7
17.77500	-9
17.78333	-12
17.79167	-15
17.80000	-18
17.80833	-20
17.81667	-20
17.82500	-20
17.83333	-21
17.84167	-23
17.85000	-26
17.85833	-28
17.86667	-28
17.87500	-26
17.88333	-23
17.89167	-20
17.90000	-18
17.90833	-17
17.91667	-18
17.92500	-19
17.93333	-21
17.94167	-23
17.95000	-25
17.95833	-27
17.96667	-26
17.97500	-23
17.98333	-20
17.99167	-16
18.00000	-15
18.00833	-17
18.01667	-20
18.02500	-21
18.03333	-20
18.04167	-18
18.05000	-15
18.05833	-12
18.06667	-12
18.07500	-14
18.08333	-17
18.09167	-21
18.10000	-23
18.10833	-22
18.11667	-20
18.12500	-17
18.13333	-14
18.14167	-12
18.15000	-10
18.15833	-10
18.16667	-11
18.17500	-12
18.18333	-11
18.19167	-9
18.20000	-5
18.20833	-1
18.21667	2
18.22500	2
18.23333	-2
18.24167	-6
18.25000	-9
18.25833	-11
18.26667	-12
18.27500	-12
18.28333	-12
18.29167	-13
18.30000	-13
18.30833	-12
18.31667	-9
18.32500	-7
18.33333	-4
18.34167	-3
18.35000	-4
18.35833	-6
18.36667	-9
18.37500	-12
18.38333	-13
18.39167	-12
18.40000	-11
18.40833	-10
18.41667	-9
18.42500	-7
18.43333	-5
18.44167	-1
18.45000	4
18.45833	9
18.46667	12
18.47500	12
18.48333	11
18.49167	9
18.50000	7
18.50833	7
18.51667	7
18.52500	7
18.53333	4
18.54167	0
18.55000	-4
18.55833	-9
18.56667	-12
18.57500	-14
18.58333	-13
18.59167	-10
18.60000	-5
18.60833	1
18.61667	6
18.62500	9
18.63333	11
18.64167	11
18.65000	8
18.65833	4
18.66667	1
18.67500	-2
18.68333	-2
18.69167	1
18.70000	5
18.70833	9
18.71667	11
18.72500	13
18.73333	12
18.74167	11
18.75000	9
18.75833	8
18.76667	7
18.77500	6
18.78333	5
18.79167	6
18.80000	8
18.80833	9
18.81667	10
18.82500	12
18.83333	14
18.84167	17
18.85000	20
18.85833	22
18.86667	22
18.87500	19
18.88333	16
18.89167	16
18.90000	17
18.90833	21
18.91667	25
18.92500	25
18.93333	23
18.94167	19
18.95000	14
18.95833	11
18.96667	11
18.97500	14
18.98333	17
18.99167	21
19.00000	24
19.00833	24
19.01667	23
19.02500	23
19.03333	22
19.04167	23
19.05000	24
19.05833	26
19.06667	29
19.07500	31
19.08333	33
19.09167	34
19.10000	33
19.10833	32
19.11667	31
19.12500	32
19.13333	35
19.14167	38
19.15000	41
19.15833	42
19.16667	42
19.17500	40
19.18333	40
19.19167	42
19.20000	45
19.20833	47
19.21667	48
19.22500	48
19.23333	47
19.24167	47
19.25000	48
19.25833	50
19.26667	50
19.27500	49
19.28333	48
19.29167	47
19.30000	47
19.30833	47
19.31667	49
19.32500	51
19.33333	52
19.34167	52
19.35000	54
19.35833	55
19.36667	57
19.37500	58
19.38333	59
19.39167	60
19.40000	59
19.40833	58
19.41667	56
19.42500	55
19.43333	54
19.44167	53
19.45000	53
19.45833	54
19.46667	56
19.47500	57
19.48333	58
19.49167	57
19.50000	56
19.50833	57
19.51667	60
19.52500	66
19.53333	73
19.54167	81
19.55000	89
19.55833	95
19.56667	98
19.57500	98
19.58333	98
19.59167	97
19.60000	98
19.60833	97
19.61667	96
19.62500	94
19.63333	92
19.64167	90
19.65000	91
19.65833	93
19.66667	96
19.67500	100
19.68333	104
19.69167	108
19.70000	111
19.70833	115
19.71667	119
19.72500	122
19.73333	124
19.74167	125
19.75000	124
19.75833	124
19.76667	126
19.77500	130
19.78333	135
19.79167	138
19.80000	142
19.80833	144
19.81667	146
19.82500	149
19.83333	155
19.84167	161
19.85000	169
19.85833	176
19.86667	183
19.87500	189
19.88333	192
19.89167	195
19.90000	199
19.90833	203
19.91667	208
19.92500	213
19.93333	218
19.94167	223
19.95000	227
19.95833	232
19.96667	236
19.97500	241
19.98333	246
19.99167	252
20.00000	258
20.00833	264
20.01667	271
20.02500	278
20.03333	284
20.04167	291
20.05000	298
20.05833	307
20.06667	315
20.07500	323
20.08333	330
20.09167	337
20.10000	344
20.10833	351
20.11667	359
20.12500	368
20.13333	378
20.14167	388
20.15000	399
20.15833	411
20.16667	425
20.17500	441
20.18333	455
20.19167	470
20.20000	482
20.20833	494
20.21667	505
20.22500	517
20.23333	529
20.24167	542
20.25000	554
20.25833	566
20.26667	579
20.27500	591
20.28333	604
20.29167	617
20.30000	632
20.30833	649
20.31667	667
20.32500	684
20.33333	700
20.34167	714
20.35000	727
20.35833	740
20.36667	755
20.37500	771
20.38333	787
20.39167	802
20.40000	819
20.40833	836
20.41667	855
20.42500	875
20.43333	896
20.44167	918
20.45000	941
20.45833	964
20.46667	988
20.47500	1012
20.48333	1035
20.49167	1058
20.50000	1080
20.50833	1105
20.51667	1130
20.52500	1157
20.53333	1186
20.54167	1214
20.55000	1241
20.55833	1268
20.56667	1293
20.57500	1319
20.58333	1347
20.59167	1377
20.60000	1409
20.60833	1443
20.61667	1476
20.62500	1507
20.63333	1536
20.64167	1564
20.65000	1593
20.65833	1624
20.66667	1655
20.67500	1688
20.68333	1720
20.69167	1754
20.70000	1788
20.70833	1825
20.71667	1863
20.72500	1902
20.73333	1944
20.74167	1985
20.75000	2026
20.75833	2064
20.76667	2101
20.77500	2141
20.78333	2183
20.79167	2226
20.80000	2269
20.80833	2312
20.81667	2352
20.82500	2391
20.83333	2430
20.84167	2468
20.85000	2510
20.85833	2557
20.86667	2604
20.87500	2648
20.88333	2689
20.89167	2730
20.90000	2771
20.90833	2813
20.91667	2856
20.92500	2901
20.93333	2950
20.94167	3001
20.95000	3050
20.95833	3094
20.96667	3137
20.97500	3181
20.98333	3224
20.99167	3270
21.00000	3317
21.00833	3362
21.01667	3402
21.02500	3440
21.03333	3480
21.04167	3520
21.05000	3561
21.05833	3602
21.06667	3645
21.07500	3691
21.08333	3737
21.09167	3780
21.10000	3817
21.10833	3852
21.11667	3885
21.12500	3918
21.13333	3953
21.14167	3987
21.15000	4019
21.15833	4047
21.16667	4076
21.17500	4106
21.18333	4135
21.19167	4168
21.20000	4201
21.20833	4232
21.21667	4259
21.22500	4285
21.23333	4312
21.24167	4338
21.25000	4365
21.25833	4392
21.26667	4419
21.27500	4447
21.28333	4474
21.29167	4503
21.30000	4530
21.30833	4557
21.31667	4582
21.32500	4603
21.33333	4623
21.34167	4641
21.35000	4659
21.35833	4678
21.36667	4696
21.37500	4715
21.38333	4736
21.39167	4758
21.40000	4780
21.40833	4803
21.41667	4826
21.42500	4847
21.43333	4868
21.44167	4889
21.45000	4910
21.45833	4932
21.46667	4954
21.47500	4976
21.48333	4997
21.49167	5019
21.50000	5041
21.50833	5063
21.51667	5084
21.52500	5105
21.53333	5124
21.54167	5141
21.55000	5156
21.55833	5171
21.56667	5187
21.57500	5203
21.58333	5220
21.59167	5238
21.60000	5255
21.60833	5271
21.61667	5287
21.62500	5302
21.63333	5317
21.64167	5331
21.65000	5344
21.65833	5355
21.66667	5364
21.67500	5372
21.68333	5379
21.69167	5386
21.70000	5391
21.70833	5396
21.71667	5398
21.72500	5399
21.73333	5397
21.74167	5395
21.75000	5391
21.75833	5388
21.76667	5385
21.77500	5382
21.78333	5376
21.79167	5367
21.80000	5356
21.80833	5342
21.81667	5325
21.82500	5308
21.83333	5291
21.84167	5273
21.85000	5254
21.85833	5234
21.86667	5212
21.87500	5189
21.88333	5163
21.89167	5135
21.90000	5105
21.90833	5073
21.91667	5040
21.92500	5005
21.93333	4967
21.94167	4931
21.95000	4895
21.95833	4859
21.96667	4823
21.97500	4787
21.98333	4749
21.99167	4710
22.00000	4669
22.00833	4624
22.01667	4578
22.02500	4531
22.03333	4484
22.04167	4438
22.05000	4393
22.05833	4346
22.06667	4297
22.07500	4246
22.08333	4196
22.09167	4146
22.10000	4098
22.10833	4051
22.11667	4004
22.12500	3958
22.13333	3909
22.14167	3861
22.15000	3812
22.15833	3762
22.16667	3712
22.17500	3661
22.18333	3611
22.19167	3562
22.20000	3514
22.20833	3469
22.21667	3425
22.22500	3381
22.23333	3335
22.24167	3289
22.25000	3242
22.25833	3196
22.26667	3152
22.27500	3112
22.28333	3073
22.29167	3034
22.30000	2996
22.30833	2957
22.31667	2917
22.32500	2878
22.33333	2839
22.34167	2800
22.35000	2762
22.35833	2725
22.36667	2690
22.37500	2657
22.38333	2627
22.39167	2599
22.40000	2572
22.40833	2545
22.41667	2517
22.42500	2489
22.43333	2461
22.44167	2435
22.45000	2410
22.45833	2385
22.46667	2359
22.47500	2331
22.48333	2304
22.49167	2276
22.50000	2249
22.50833	2224
22.51667	2201
22.52500	2181
22.53333	2163
22.54167	2146
22.55000	2130
22.55833	2115
22.56667	2098
22.57500	2080
22.58333	2061
22.59167	2041
22.60000	2021
22.60833	2003
22.61667	1987
22.62500	1972
22.63333	1958
22.64167	1945
22.65000	1930
22.65833	1916
22.66667	1905
22.67500	1894
22.68333	1885
22.69167	1876
22.70000	1866
22.70833	1853
22.71667	1838
22.72500	1823
22.73333	1809
22.74167	1797
22.75000	1787
22.75833	1777
22.76667	1766
22.77500	1756
22.78333	1746
22.79167	1736
22.80000	1726
22.80833	1717
22.81667	1708
22.82500	1698
22.83333	1688
22.84167	1678
22.85000	1670
22.85833	1663
22.86667	1658
22.87500	1654
22.88333	1651
22.89167	1649
22.90000	1646
22.90833	1643
22.91667	1639
22.92500	1634
22.93333	1627
22.94167	1619
22.95000	1611
22.95833	1605
22.96667	1601
22.97500	1599
22.98333	1597
22.99167	1593
23.00000	1586
23.00833	1577
23.01667	1568
23.02500	1562
23.03333	1559
23.04167	1560
23.05000	1562
23.05833	1563
23.06667	1562
23.07500	1558
23.08333	1554
23.09167	1551
23.10000	1549
23.10833	1547
23.11667	1547
23.12500	1546
23.13333	1548
23.14167	1550
23.15000	1554
23.15833	1557
23.16667	1559
23.17500	1558
23.18333	1556
23.19167	1552
23.20000	1548
23.20833	1546
23.21667	1545
23.22500	1545
23.23333	1545
23.24167	1546
23.25000	1546
23.25833	1547
23.26667	1550
23.27500	1552
23.28333	1554
23.29167	1555
23.30000	1555
23.30833	1555
23.31667	1555
23.32500	1555
23.33333	1556
23.34167	1557
23.35000	1558
23.35833	1560
23.36667	1564
23.37500	1569
23.38333	1574
23.39167	1578
23.40000	1582
23.40833	1585
23.41667	1587
23.42500	1590
23.43333	1597
23.44167	1604
23.45000	1611
23.45833	1617
23.46667	1620
23.47500	1621
23.48333	1621
23.49167	1621
23.50000	1622
23.50833	1623
23.51667	1624
23.52500	1626
23.53333	1629
23.54167	1633
23.55000	1640
23.55833	1646
23.56667	1650
23.57500	1653
23.58333	1653
23.59167	1653
23.60000	1653
23.60833	1653
23.61667	1654
23.62500	1656
23.63333	1657
23.64167	1659
23.65000	1663
23.65833	1668
23.66667	1673
23.67500	1679
23.68333	1682
23.69167	1684
23.70000	1684
23.70833	1682
23.71667	1679
23.72500	1677
23.73333	1676
23.74167	1675
23.75000	1676
23.75833	1677
23.76667	1676
23.77500	1672
23.78333	1668
23.79167	1665
23.80000	1663
23.80833	1662
23.81667	1661
23.82500	1658
23.83333	1651
23.84167	1644
23.85000	1636
23.85833	1630
23.86667	1626
23.87500	1623
23.88333	1622
23.89167	1621
23.90000	1619
23.90833	1618
23.91667	1616
23.92500	1614
23.93333	1611
23.94167	1607
23.95000	1601
23.95833	1595
23.96667	1587
23.97500	1579
23.98333	1571
23.99167	1563
24.00000	1555
24.00833	1546
24.01667	1539
24.02500	1531
24.03333	1524
24.04167	1517
24.05000	1509
24.05833	1501
24.06667	1493
24.07500	1484
24.08333	1475
24.09167	1466
24.10000	1459
24.10833	1451
24.11667	1443
24.12500	1438
24.13333	1434
24.14167	1429
24.15000	1424
24.15833	1418
24.16667	1410
24.17500	1400
24.18333	1391
24.19167	1384
24.20000	1376
24.20833	1368
24.21667	1358
24.22500	1348
24.23333	1338
24.24167	1328
24.25000	1320
24.25833	1314
24.26667	1311
24.27500	1309
24.28333	1309
24.29167	1307
24.30000	1303
24.30833	1295
24.31667	1286
24.32500	1276
24.33333	1267
24.34167	1258
24.35000	1251
24.35833	1245
24.36667	1238
24.37500	1231
24.38333	1226
24.39167	1222
24.40000	1218
24.40833	1215
24.41667	1212
24.42500	1209
24.43333	1205
24.44167	1203
24.45000	1201
24.45833	1200
24.46667	1200
24.47500	1197
24.48333	1193
24.49167	1186
24.50000	1179
24.50833	1173
24.51667	1167
24.52500	1162
24.53333	1159
24.54167	1157
24.55000	1157
24.55833	1160
24.56667	1162
24.57500	1164
24.58333	1165
24.59167	1162
24.60000	1159
24.60833	1157
24.61667	1156
24.62500	1158
24.63333	1160
24.64167	1162
24.65000	1162
24.65833	1161
24.66667	1159
24.67500	1155
24.68333	1151
24.69167	1148
24.70000	1147
24.70833	1147
24.71667	1149
24.72500	1151
24.73333	1152
24.74167	1152
24.75000	1152
24.75833	1152
24.76667	1154
24.77500	1156
24.78333	1159
24.79167	1161
24.80000	1162
24.80833	1162
24.81667	1162
24.82500	1162
24.83333	1163
24.84167	1164
24.85000	1165
24.85833	1164
24.86667	1160
24.87500	1155
24.88333	1150
24.89167	1145
24.90000	1143
24.90833	1142
24.91667	1142
24.92500	1141
24.93333	1138
24.94167	1135
24.95000	1132
24.95833	1128
24.96667	1125
24.97500	1121
24.98333	1117
24.99167	1112
25.00000	1106
25.00833	1100
25.01667	1094
25.02500	1088
25.03333	1082
25.04167	1078
25.05000	1075
25.05833	1072
25.06667	1066
25.07500	1058
25.08333	1051
25.09167	1044
25.10000	1039
25.10833	1036
25.11667	1032
25.12500	1027
25.13333	1021
25.14167	1015
25.15000	1008
25.15833	1002
25.16667	996
25.17500	990
25.18333	985
25.19167	980
25.20000	976
25.20833	972
25.21667	968
25.22500	964
25.23333	960
25.24167	954
25.25000	947
25.25833	939
25.26667	932
25.27500	925
25.28333	919
25.29167	916
25.30000	915
25.30833	914
25.31667	914
25.32500	912
25.33333	911
25.34167	909
25.35000	908
25.35833	906
25.36667	902
25.37500	896
25.38333	890
25.39167	882
25.40000	876
25.40833	871
25.41667	868
25.42500	866
25.43333	865
25.44167	862
25.45000	860
25.45833	856
25.46667	851
25.47500	846
25.48333	841
25.49167	837
25.50000	834
25.50833	834
25.51667	835
25.52500	837
25.53333	837
25.54167	836
25.55000	833
25.55833	831
25.56667	831
25.57500	833
25.58333	835
25.59167	835
25.60000	835
25.60833	833
25.61667	831
25.62500	829
25.63333	829
25.64167	828
25.65000	826
25.65833	823
25.66667	820
25.67500	818
25.68333	818
25.69167	820
25.70000	823
25.70833	824
25.71667	823
25.72500	820
25.73333	816
25.74167	812
25.75000	810
25.75833	809
25.76667	807
25.77500	804
25.78333	801
25.79167	798
25.80000	796
25.80833	796
25.81667	797
25.82500	800
25.83333	803
25.84167	805
25.85000	807
25.85833	809
25.86667	812
25.87500	816
25.88333	819
25.89167	821
25.90000	823
25.90833	824
25.91667	823
25.92500	821
25.93333	819
25.94167	816
25.95000	812
25.95833	808
25.96667	806
25.97500	806
25.98333	807
25.99167	809
26.00000	811
26.00833	813
26.01667	815
26.02500	817
26.03333	819
26.04167	821
26.05000	823
26.05833	824
26.06667	824
26.07500	822
26.08333	819
26.09167	815
26.10000	811
26.10833	809
26.11667	809
26.12500	810
26.13333	809
26.14167	810
26.15000	813
26.15833	818
26.16667	824
26.17500	831
26.18333	835
26.19167	838
26.20000	838
26.20833	839
26.21667	840
26.22500	841
26.23333	841
26.24167	841
26.25000	840
26.25833	840
26.26667	842
26.27500	844
26.28333	847
26.29167	850
26.30000	854
26.30833	858
26.31667	862
26.32500	868
26.33333	875
26.34167	882
26.35000	889
26.35833	897
26.36667	903
26.37500	909
26.38333	913
26.39167	917
26.40000	920
26.40833	922
26.41667	925
26.42500	927
26.43333	929
26.44167	930
26.45000	931
26.45833	931
26.46667	931
26.47500	933
26.48333	936
26.49167	940
26.50000	945
26.50833	949
26.51667	954
26.52500	959
26.53333	966
26.54167	974
26.55000	983
26.55833	992
26.56667	1000
26.57500	1006
26.58333	1010
26.59167	1013
26.60000	1016
26.60833	1018
26.61667	1021
26.62500	1025
26.63333	1031
26.64167	1038
26.65000	1045
26.65833	1052
26.66667	1058
26.67500	1064
26.68333	1069
26.69167	1074
26.70000	1079
26.70833	1083
26.71667	1087
26.72500	1090
26.73333	1093
26.74167	1096
26.75000	1100
26.75833	1102
26.76667	1105
26.77500	1106
26.78333	1106
26.79167	1107
26.80000	1109
26.80833	1110
26.81667	1110
26.82500	1110
26.83333	1108
26.84167	1108
26.85000	1108
26.85833	1110
26.86667	1114
26.87500	1120
26.88333	1126
26.89167	1131
26.90000	1135
26.90833	1137
26.91667	1137
26.92500	1137
26.93333	1139
26.94167	1141
26.95000	1142
26.95833	1142
26.96667	1142
26.97500	1143
26.98333	1145
26.99167	1147
27.00000	1150
27.00833	1150
27.01667	1149
27.02500	1146
27.03333	1144
27.04167	1143
27.05000	1143
27.05833	1143
27.06667	1144
27.07500	1145
27.08333	1144
27.09167	1142
27.10000	1140
27.10833	1138
27.11667	1138
27.12500	1138
27.13333	1138
27.14167	1137
27.15000	1135
27.15833	1132
27.16667	1129
27.17500	1127
27.18333	1125
27.19167	1124
27.20000	1122
27.20833	1118
27.21667	1114
27.22500	1110
27.23333	1106
27.24167	1104
27.25000	1104
27.25833	1104
27.26667	1103
27.27500	1102
27.28333	1102
27.29167	1103
27.30000	1104
27.30833	1105
27.31667	1104
27.32500	1101
27.33333	1097
27.34167	1097
27.35000	1100
27.35833	1104
27.36667	1108
27.37500	1110
27.38333	1108
27.39167	1101
27.40000	1093
27.40833	1086
27.41667	1081
27.42500	1078
27.43333	1077
27.44167	1077
27.45000	1077
27.45833	1078
27.46667	1081
27.47500	1083
27.48333	1085
27.49167	1085
27.50000	1084
27.50833	1081
27.51667	1079
27.52500	1079
27.53333	1081
27.54167	1083
27.55000	1085
27.55833	1085
27.56667	1084
27.57500	1082
27.58333	1079
27.59167	1076
27.60000	1073
27.60833	1070
27.61667	1068
27.62500	1066
27.63333	1065
27.64167	1065
27.65000	1066
27.65833	1068
27.66667	1070
27.67500	1073
27.68333	1076
27.69167	1078
27.70000	1079
27.70833	1080
27.71667	1081
27.72500	1081
27.73333	1081
27.74167	1081
27.75000	1083
27.75833	1087
27.76667	1090
27.77500	1092
27.78333	1092
27.79167	1090
27.80000	1088
27.80833	1086
27.81667	1087
27.82500	1088
27.83333	1089
27.84167	1090
27.85000	1089
27.85833	1088
27.86667	1088
27.87500	1087
27.88333	1088
27.89167	1091
27.90000	1093
27.90833	1094
27.91667	1096
27.92500	1098
27.93333	1100
27.94167	1103
27.95000	1104
27.95833	1104
27.96667	1103
27.97500	1103
27.98333	1103
27.99167	1106
28.00000	1110
28.00833	1114
28.01667	1119
28.02500	1122
28.03333	1123
28.04167	1122
28.05000	1121
28.05833	1119
28.06667	1117
28.07500	1116
28.08333	1115
28.09167	1115
28.10000	1117
28.10833	1120
28.11667	1124
28.12500	1125
28.13333	1124
28.14167	1123
28.15000	1122
28.15833	1122
28.16667	1122
28.17500	1122
28.18333	1122
28.19167	1123
28.20000	1125
28.20833	1127
28.21667	1129
28.22500	1130
28.23333	1129
28.24167	1127
28.25000	1125
28.25833	1123
28.26667	1121
28.27500	1118
28.28333	1116
28.29167	1114
28.30000	1112
28.30833	1112
28.31667	1112
28.32500	1113
28.33333	1113
28.34167	1112
28.35000	1111
28.35833	1110
28.36667	1108
28.37500	1106
28.38333	1105
28.39167	1107
28.40000	1110
28.40833	1112
28.41667	1113
28.42500	1111
28.43333	1108
28.44167	1105
28.45000	1104
28.45833	1105
28.46667	1108
28.47500	1110
28.48333	1109
28.49167	1105
28.50000	1099
28.50833	1091
28.51667	1085
28.52500	1082
28.53333	1082
28.54167	1083
28.55000	1083
28.55833	1083
28.56667	1082
28.57500	1082
28.58333	1083
28.59167	1084
28.60000	1085
28.60833	1085
28.61667	1084
28.62500	1083
28.63333	1081
28.64167	1080
28.65000	1080
28.65833	1079
28.66667	1078
28.67500	1076
28.68333	1072
28.69167	1068
28.70000	1064
28.70833	1063
28.71667	1064
28.72500	1066
28.73333	1068
28.74167	1069
28.75000	1068
28.75833	1066
28.76667	1066
28.77500	1069
28.78333	1074
28.79167	1079
28.80000	1082
28.80833	1083
28.81667	1083
28.82500	1084
28.83333	1087
28.84167	1093
28.85000	1100
28.85833	1107
28.86667	1111
28.87500	1113
28.88333	1115
28.89167	1115
28.90000	1116
28.90833	1116
28.91667	1114
28.92500	1113
28.93333	1114
28.94167	1116
28.95000	1118
28.95833	1120
28.96667	1119
28.97500	1118
28.98333	1117
28.99167	1119
29.00000	1124
29.00833	1131
29.01667	1140
29.02500	1148
29.03333	1155
29.04167	1160
29.05000	1164
29.05833	1167
29.06667	1171
29.07500	1177
29.08333	1185
29.09167	1195
29.10000	1206
29.10833	1214
29.11667	1222
29.12500	1228
29.13333	1232
29.14167	1236
29.15000	1241
29.15833	1247
29.16667	1255
29.17500	1265
29.18333	1276
29.19167	1287
29.20000	1296
29.20833	1306
29.21667	1315
29.22500	1323
29.23333	1330
29.24167	1335
29.25000	1339
29.25833	1342
29.26667	1347
29.27500	1354
29.28333	1364
29.29167	1377
29.30000	1391
29.30833	1405
29.31667	1418
29.32500	1429
29.33333	1440
29.34167	1451
29.35000	1464
29.35833	1478
29.36667	1491
29.37500	1506
29.38333	1521
29.39167	1538
29.40000	1555
29.40833	1572
29.41667	1588
29.42500	1602
29.43333	1617
29.44167	1633
29.45000	1652
29.45833	1673
29.46667	1695
29.47500	1718
29.48333	1740
29.49167	1762
29.50000	1783
29.50833	1803
29.51667	1823
29.52500	1843
29.53333	1867
29.54167	1893
29.55000	1923
29.55833	1954
29.56667	1984
29.57500	2012
29.58333	2037
29.59167	2061
29.60000	2086
29.60833	2116
29.61667	2149
29.62500	2185
29.63333	2224
29.64167	2264
29.65000	2304
29.65833	2342
29.66667	2381
29.67500	2420
29.68333	2461
29.69167	2508
29.70000	2558
29.70833	2612
29.71667	2669
29.72500	2727
29.73333	2786
29.74167	2843
29.75000	2900
29.75833	2956
29.76667	3013
29.77500	3072
29.78333	3134
29.79167	3204
29.80000	3275
29.80833	3351
29.81667	3427
29.82500	3503
29.83333	3580
29.84167	3657
29.85000	3739
29.85833	3822
29.86667	3910
29.87500	4002
29.88333	4095
29.89167	4193
29.90000	4291
29.90833	4392
29.91667	4495
29.92500	4599
29.93333	4708
29.94167	4817
29.95000	4929
29.95833	5041
29.96667	5153
29.97500	5266
29.98333	5380
29.99167	5501
30.00000	5623
30.00833	5749
30.01667	5876
30.02500	6003
30.03333	6132
30.04167	6260
30.05000	6391
30.05833	6523
30.06667	6657
30.07500	6796
30.08333	6933
30.09167	7074
30.10000	7212
30.10833	7350
30.11667	7486
30.12500	7618
30.13333	7752
30.14167	7881
30.15000	8011
30.15833	8138
30.16667	8262
30.17500	8386
30.18333	8507
30.19167	8630
30.20000	8750
30.20833	8870
30.21667	8988
30.22500	9101
30.23333	9212
30.24167	9316
30.25000	9418
30.25833	9515
30.26667	9606
30.27500	9694
30.28333	9777
30.29167	9857
30.30000	9933
30.30833	10004
30.31667	10071
30.32500	10133
30.33333	10192
30.34167	10246
30.35000	10296
30.35833	10341
30.36667	10379
30.37500	10410
30.38333	10435
30.39167	10456
30.40000	10470
30.40833	10477
30.41667	10477
30.42500	10471
30.43333	10459
30.44167	10443
30.45000	10425
30.45833	10403
30.46667	10376
30.47500	10343
30.48333	10305
30.49167	10262
30.50000	10214
30.50833	10159
30.51667	10099
30.52500	10035
30.53333	9964
30.54167	9889
30.55000	9808
30.55833	9723
30.56667	9632
30.57500	9536
30.58333	9438
30.59167	9335
30.60000	9232
30.60833	9127
30.61667	9021
30.62500	8916
30.63333	8807
30.64167	8697
30.65000	8580
30.65833	8461
30.66667	8340
30.67500	8216
30.68333	8093
30.69167	7968
30.70000	7845
30.70833	7719
30.71667	7591
30.72500	7465
30.73333	7337
30.74167	7210
30.75000	7078
30.75833	6947
30.76667	6815
30.77500	6682
30.78333	6552
30.79167	6420
30.80000	6291
30.80833	6162
30.81667	6034
30.82500	5911
30.83333	5789
30.84167	5673
30.85000	5556
30.85833	5443
30.86667	5331
30.87500	5219
30.88333	5110
30.89167	4997
30.90000	4887
30.90833	4776
30.91667	4666
30.92500	4558
30.93333	4451
30.94167	4349
30.95000	4250
30.95833	4157
30.96667	4065
30.97500	3975
30.98333	3887
30.99167	3797
31.00000	3712
31.00833	3628
31.01667	3547
31.02500	3468
31.03333	3388
31.04167	3311
31.05000	3235
31.05833	3162
31.06667	3090
31.07500	3020
31.08333	2952
31.09167	2885
31.10000	2821
31.10833	2760
31.11667	2702
31.12500	2644
31.13333	2585
31.14167	2529
31.15000	2473
31.15833	2421
31.16667	2372
31.17500	2327
31.18333	2285
31.19167	2243
31.20000	2203
31.20833	2161
31.21667	2119
31.22500	2076
31.23333	2033
31.24167	1993
31.25000	1955
31.25833	1919
31.26667	1884
31.27500	1850
31.28333	1816
31.29167	1783
31.30000	1751
31.30833	1721
31.31667	1693
31.32500	1666
31.33333	1640
31.34167	1615
31.35000	1591
31.35833	1567
31.36667	1542
31.37500	1518
31.38333	1494
31.39167	1469
31.40000	1446
31.40833	1426
31.41667	1407
31.42500	1388
31.43333	1367
31.44167	1347
31.45000	1327
31.45833	1308
31.46667	1293
31.47500	1280
31.48333	1268
31.49167	1256
31.50000	1243
31.50833	1228
31.51667	1213
31.52500	1198
31.53333	1184
31.54167	1170
31.55000	1157
31.55833	1145
31.56667	1132
31.57500	1119
31.58333	1105
31.59167	1092
31.60000	1079
31.60833	1065
31.61667	1052
31.62500	1041
31.63333	1034
31.64167	1029
31.65000	1027
31.65833	1025
31.66667	1022
31.67500	1016
31.68333	1008
31.69167	998
31.70000	987
31.70833	979
31.71667	972
31.72500	966
31.73333	962
31.74167	958
31.75000	953
31.75833	947
31.76667	940
31.77500	932
31.78333	925
31.79167	919
31.80000	913
31.80833	909
31.81667	904
31.82500	897
31.83333	890
31.84167	883
31.85000	878
31.85833	875
31.86667	874
31.87500	875
31.88333	875
31.89167	872
31.90000	865
31.90833	857
31.91667	848
31.92500	840
31.93333	834
31.94167	830
31.95000	828
31.95833	828
31.96667	827
31.97500	826
31.98333	825
31.99167	824
32.00000	822
32.00833	820
32.01667	818
32.02500	815
32.03333	810
32.04167	807
32.05000	804
32.05833	801
32.06667	798
32.07500	795
32.08333	794
32.09167	795
32.10000	796
32.10833	799
32.11667	803
32.12500	804
32.13333	803
32.14167	800
32.15000	795
32.15833	789
32.16667	783
32.17500	779
32.18333	777
32.19167	778
32.20000	781
32.20833	787
32.21667	794
32.22500	802
32.23333	810
32.24167	816
32.25000	820
32.25833	821
32.26667	820
32.27500	818
32.28333	818
32.29167	819
32.30000	824
32.30833	832
32.31667	840
32.32500	848
32.33333	854
32.34167	859
32.35000	863
32.35833	867
32.36667	874
32.37500	882
32.38333	891
32.39167	900
32.40000	908
32.40833	916
32.41667	924
32.42500	931
32.43333	939
32.44167	947
32.45000	955
32.45833	963
32.46667	973
32.47500	984
32.48333	996
32.49167	1008
32.50000	1021
32.50833	1034
32.51667	1048
32.52500	1063
32.53333	1079
32.54167	1096
32.55000	1113
32.55833	1131
32.56667	1149
32.57500	1169
32.58333	1188
32.59167	1205
32.60000	1223
32.60833	1244
32.61667	1265
32.62500	1287
32.63333	1310
32.64167	1332
32.65000	1355
32.65833	1379
32.66667	1406
32.67500	1437
32.68333	1467
32.69167	1497
32.70000	1524
32.70833	1551
32.71667	1578
32.72500	1607
32.73333	1637
32.74167	1668
32.75000	1700
32.75833	1733
32.76667	1767
32.77500	1802
32.78333	1838
32.79167	1877
32.80000	1916
32.80833	1957
32.81667	1997
32.82500	2035
32.83333	2074
32.84167	2113
32.85000	2154
32.85833	2196
32.86667	2241
32.87500	2287
32.88333	2331
32.89167	2374
32.90000	2417
32.90833	2460
32.91667	2504
32.92500	2548
32.93333	2591
32.94167	2634
32.95000	2678
32.95833	2722
32.96667	2769
32.97500	2817
32.98333	2864
32.99167	2910
33.00000	2954
33.00833	2999
33.01667	3042
33.02500	3086
33.03333	3130
33.04167	3173
33.05000	3214
33.05833	3254
33.06667	3291
33.07500	3329
33.08333	3367
33.09167	3409
33.10000	3452
33.10833	3496
33.11667	3541
33.12500	3582
33.13333	3620
33.14167	3654
33.15000	3685
33.15833	3713
33.16667	3740
33.17500	3766
33.18333	3792
33.19167	3816
33.20000	3839
33.20833	3861
33.21667	3880
33.22500	3899
33.23333	3917
33.24167	3933
33.25000	3947
33.25833	3960
33.26667	3970
33.27500	3980
33.28333	3989
33.29167	3998
33.30000	4005
33.30833	4011
33.31667	4014
33.32500	4014
33.33333	4012
33.34167	4009
33.35000	4004
33.35833	3999
33.36667	3994
33.37500	3988
33.38333	3980
33.39167	3968
33.40000	3954
33.40833	3938
33.41667	3920
33.42500	3903
33.43333	3885
33.44167	3866
33.45000	3845
33.45833	3822
33.46667	3796
33.47500	3768
33.48333	3741
33.49167	3713
33.50000	3684
33.50833	3655
33.51667	3623
33.52500	3590
33.53333	3554
33.54167	3520
33.55000	3484
33.55833	3449
33.56667	3413
33.57500	3377
33.58333	3342
33.59167	3307
33.60000	3272
33.60833	3236
33.61667	3199
33.62500	3160
33.63333	3119
33.64167	3079
33.65000	3037
33.65833	2995
33.66667	2953
33.67500	2910
33.68333	2869
33.69167	2830
33.70000	2791
33.70833	2753
33.71667	2715
33.72500	2676
33.73333	2635
33.74167	2593
33.75000	2548
33.75833	2502
33.76667	2458
33.77500	2416
33.78333	2377
33.79167	2340
33.80000	2305
33.80833	2269
33.81667	2233
33.82500	2197
33.83333	2160
33.84167	2123
33.85000	2084
33.85833	2045
33.86667	2005
33.87500	1966
33.88333	1929
33.89167	1894
33.90000	1861
33.90833	1827
33.91667	1793
33.92500	1759
33.93333	1726
33.94167	1694
33.95000	1663
33.95833	1633
33.96667	1602
33.97500	1570
33.98333	1539
33.99167	1509
34.00000	1479
34.00833	1450
34.01667	1420
34.02500	1391
34.03333	1362
34.04167	1333
34.05000	1304
34.05833	1276
34.06667	1250
34.07500	1226
34.08333	1204
34.09167	1182
34.10000	1159
34.10833	1134
34.11667	1109
34.12500	1087
34.13333	1068
34.14167	1050
34.15000	1031
34.15833	1011
34.16667	991
34.17500	971
34.18333	953
34.19167	934
34.20000	916
34.20833	899
34.21667	882
34.22500	868
34.23333	856
34.24167	844
34.25000	830
34.25833	816
34.26667	800
34.27500	783
34.28333	768
34.29167	753
34.30000	741
34.30833	729
34.31667	717
34.32500	704
34.33333	690
34.34167	675
34.35000	659
34.35833	643
34.36667	631
34.37500	620
34.38333	609
34.39167	597
34.40000	585
34.40833	573
34.41667	562
34.42500	555
34.43333	550
34.44167	545
34.45000	538
34.45833	530
34.46667	523
34.47500	515
34.48333	506
34.49167	495
34.50000	485
34.50833	474
34.51667	465
34.52500	459
34.53333	454
34.54167	450
34.55000	443
34.55833	434
34.56667	426
34.57500	419
34.58333	412
34.59167	405
34.60000	400
34.60833	395
34.61667	390
34.62500	386
34.63333	383
34.64167	380
34.65000	376
34.65833	371
34.66667	366
34.67500	359
34.68333	352
34.69167	342
34.70000	333
34.70833	326
34.71667	320
34.72500	318
34.73333	319
34.74167	321
34.75000	322
34.75833	321
34.76667	317
34.77500	310
34.78333	302
34.79167	293
34.80000	285
34.80833	276
34.81667	269
34.82500	263
34.83333	258
34.84167	256
34.85000	256
34.85833	258
34.86667	260
34.87500	261
34.88333	258
34.89167	254
34.90000	248
34.90833	244
34.91667	240
34.92500	239
34.93333	241
34.94167	243
34.95000	245
34.95833	245
34.96667	242
34.97500	235
34.98333	229
34.99167	223
35.00000	219
35.00833	215
35.01667	210
35.02500	204
35.03333	197
35.04167	191
35.05000	188
35.05833	187
35.06667	188
35.07500	189
35.08333	190
35.09167	190
35.10000	189
35.10833	187
35.11667	185
35.12500	182
35.13333	179
35.14167	176
35.15000	174
35.15833	173
35.16667	172
35.17500	171
35.18333	170
35.19167	168
35.20000	167
35.20833	166
35.21667	165
35.22500	163
35.23333	161
35.24167	157
35.25000	151
35.25833	146
35.26667	141
35.27500	137
35.28333	136
35.29167	137
35.30000	138
35.30833	140
35.31667	143
35.32500	146
35.33333	150
35.34167	153
35.35000	156
35.35833	156
35.36667	153
35.37500	147
35.38333	141
35.39167	135
35.40000	131
35.40833	130
35.41667	132
35.42500	136
35.43333	142
35.44167	145
35.45000	146
35.45833	143
35.46667	139
35.47500	134
35.48333	129
35.49167	126
35.50000	125
35.50833	125
35.51667	125
35.52500	124
35.53333	122
35.54167	119
35.55000	119
35.55833	119
35.56667	121
35.57500	123
35.58333	126
35.59167	127
35.60000	129
35.60833	129
35.61667	129
35.62500	129
35.63333	126
35.64167	124
35.65000	120
35.65833	117
35.66667	114
35.67500	112
35.68333	110
35.69167	109
35.70000	108
35.70833	107
35.71667	106
35.72500	104
35.73333	103
35.74167	101
35.75000	101
35.75833	101
35.76667	102
35.77500	102
35.78333	104
35.79167	106
35.80000	108
35.80833	106
35.81667	102
35.82500	97
35.83333	94
35.84167	92
35.85000	93
35.85833	95
35.86667	94
35.87500	91
35.88333	87
35.89167	84
35.90000	83
35.90833	83
35.91667	85
35.92500	86
35.93333	88
35.94167	91
35.95000	93
35.95833	95
35.96667	95
35.97500	95
35.98333	93
35.99167	91
36.00000	89
36.00833	89
36.01667	89
36.02500	89
36.03333	89
36.04167	87
36.05000	85
36.05833	84
36.06667	85
36.07500	86
36.08333	87
36.09167	87
36.10000	85
36.10833	83
36.11667	81
36.12500	81
36.13333	84
36.14167	87
36.15000	88
36.15833	88
36.16667	89
36.17500	89
36.18333	90
36.19167	91
36.20000	92
36.20833	91
36.21667	88
36.22500	84
36.23333	79
36.24167	75
36.25000	73
36.25833	72
36.26667	72
36.27500	73
36.28333	73
36.29167	72
36.30000	70
36.30833	69
36.31667	70
36.32500	71
36.33333	73
36.34167	75
36.35000	76
36.35833	76
36.36667	77
36.37500	78
36.38333	78
36.39167	78
36.40000	77
36.40833	76
36.41667	74
36.42500	72
36.43333	70
36.44167	66
36.45000	62
36.45833	58
36.46667	57
36.47500	59
36.48333	62
36.49167	66
36.50000	70
36.50833	73
36.51667	75
36.52500	75
36.53333	74
36.54167	72
36.55000	70
36.55833	69
36.56667	70
36.57500	71
36.58333	72
36.59167	72
36.60000	70
36.60833	68
36.61667	65
36.62500	63
36.63333	62
36.64167	61
36.65000	62
36.65833	64
36.66667	65
36.67500	67
36.68333	68
36.69167	70
36.70000	72
36.70833	73
36.71667	72
36.72500	70
36.73333	69
36.74167	69
36.75000	71
36.75833	73
36.76667	75
36.77500	75
36.78333	73
36.79167	72
36.80000	71
36.80833	71
36.81667	71
36.82500	72
36.83333	75
36.84167	76
36.85000	77
36.85833	75
36.86667	71
36.87500	67
36.88333	63
36.89167	61
36.90000	61
36.90833	61
36.91667	61
36.92500	61
36.93333	60
36.94167	61
36.95000	65
36.95833	71
36.96667	75
36.97500	78
36.98333	79
36.99167	79
37.00000	77
37.00833	75
37.01667	73
37.02500	72
37.03333	70
37.04167	69
37.05000	68
37.05833	67
37.06667	66
37.07500	65
37.08333	66
37.09167	68
37.10000	71
37.10833	72
37.11667	72
37.12500	71
37.13333	71
37.14167	71
37.15000	72
37.15833	74
37.16667	76
37.17500	77
37.18333	78
37.19167	78
37.20000	77
37.20833	74
37.21667	71
37.22500	67
37.23333	66
37.24167	65
37.25000	67
37.25833	69
37.26667	71
37.27500	70
37.28333	69
37.29167	67
37.30000	65
37.30833	65
37.31667	66
37.32500	68
37.33333	70
37.34167	72
37.35000	73
37.35833	74
37.36667	74
37.37500	74
37.38333	73
37.39167	70
37.40000	67
37.40833	65
37.41667	65
37.42500	66
37.43333	68
37.44167	69
37.45000	70
37.45833	70
37.46667	70
37.47500	71
37.48333	70
37.49167	68
37.50000	66
37.50833	65
37.51667	66
37.52500	68
37.53333	70
37.54167	72
37.55000	71
37.55833	69
37.56667	65
37.57500	60
37.58333	55
37.59167	48
37.60000	43
37.60833	40
37.61667	40
37.62500	43
37.63333	47
37.64167	51
37.65000	54
37.65833	56
37.66667	56
37.67500	56
37.68333	56
37.69167	56
37.70000	56
37.70833	57
37.71667	57
37.72500	57
37.73333	55
37.74167	54
37.75000	54
37.75833	55
37.76667	57
37.77500	60
37.78333	61
37.79167	61
37.80000	59
37.80833	57
37.81667	55
37.82500	51
37.83333	45
37.84167	41
37.85000	38
37.85833	40
37.86667	44
37.87500	50
37.88333	55
37.89167	56
37.90000	56
37.90833	54
37.91667	51
37.92500	50
37.93333	51
37.94167	54
37.95000	56
37.95833	58
37.96667	58
37.97500	56
37.98333	54
37.99167	52
38.00000	52
38.00833	53
38.01667	56
38.02500	59
38.03333	60
38.04167	60
38.05000	59
38.05833	59
38.06667	58
38.07500	58
38.08333	56
38.09167	50
38.10000	45
38.10833	41
38.11667	40
38.12500	42
38.13333	46
38.14167	49
38.15000	52
38.15833	54
38.16667	56
38.17500	60
38.18333	63
38.19167	66
38.20000	68
38.20833	68
38.21667	68
38.22500	69
38.23333	72
38.24167	76
38.25000	81
38.25833	85
38.26667	88
38.27500	90
38.28333	90
38.29167	89
38.30000	85
38.30833	80
38.31667	75
38.32500	72
38.33333	73
38.34167	78
38.35000	84
38.35833	92
38.36667	98
38.37500	102
38.38333	104
38.39167	105
38.40000	105
38.40833	106
38.41667	107
38.42500	108
38.43333	109
38.44167	110
38.45000	109
38.45833	107
38.46667	107
38.47500	107
38.48333	108
38.49167	107
38.50000	105
38.50833	101
38.51667	97
38.52500	96
38.53333	99
38.54167	104
38.55000	109
38.55833	113
38.56667	114
38.57500	111
38.58333	106
38.59167	101
38.60000	96
38.60833	93
38.61667	90
38.62500	88
38.63333	86
38.64167	85
38.65000	86
38.65833	89
38.66667	93
38.67500	97
38.68333	100
38.69167	103
38.70000	104
38.70833	105
38.71667	104
38.72500	104
38.73333	104
38.74167	104
38.75000	104
38.75833	103
38.76667	103
38.77500	104
38.78333	105
38.79167	106
38.80000	107
38.80833	106
38.81667	104
38.82500	102
38.83333	101
38.84167	100
38.85000	99
38.85833	100
38.86667	100
38.87500	100
38.88333	99
38.89167	97
38.90000	95
38.90833	94
38.91667	94
38.92500	95
38.93333	96
38.94167	97
38.95000	97
38.95833	98
38.96667	100
38.97500	101
38.98333	102
38.99167	101
39.00000	100
39.00833	98
39.01667	97
39.02500	95
39.03333	92
39.04167	89
39.05000	85
39.05833	83
39.06667	82
39.07500	82
39.08333	83
39.09167	82
39.10000	81
39.10833	80
39.11667	80
39.12500	82
39.13333	84
39.14167	86
39.15000	88
39.15833	88
39.16667	87
39.17500	86
39.18333	85
39.19167	85
39.20000	84
39.20833	86
39.21667	89
39.22500	90
39.23333	89
39.24167	86
39.25000	82
39.25833	78
39.26667	75
39.27500	75
39.28333	76
39.29167	77
39.30000	78
39.30833	80
39.31667	82
39.32500	83
39.33333	85
39.34167	86
39.35000	85
39.35833	82
39.36667	77
39.37500	72
39.38333	67
39.39167	63
39.40000	60
39.40833	58
39.41667	59
39.42500	61
39.43333	63
39.44167	64
39.45000	65
39.45833	64
39.46667	63
39.47500	61
39.48333	60
39.49167	60
39.50000	61
39.50833	63
39.51667	66
39.52500	68
39.53333	69
39.54167	70
39.55000	71
39.55833	72
39.56667	72
39.57500	69
39.58333	65
39.59167	62
39.60000	60
39.60833	61
39.61667	64
39.62500	66
39.63333	66
39.64167	64
39.65000	61
39.65833	57
39.66667	54
39.67500	52
39.68333	51
39.69167	52
39.70000	55
39.70833	59
39.71667	62
39.72500	66
39.73333	69
39.74167	71
39.75000	71
39.75833	70
39.76667	67
39.77500	62
39.78333	59
39.79167	55
39.80000	53
39.80833	53
39.81667	53
39.82500	55
39.83333	57
39.84167	59
39.85000	60
39.85833	61
39.86667	61
39.87500	62
39.88333	63
39.89167	64
39.90000	64
39.90833	62
39.91667	60
39.92500	57
39.93333	55
39.94167	54
39.95000	55
39.95833	57
39.96667	60
39.97500	63
39.98333	65
39.99167	66
40.00000	66
40.00833	66
40.01667	66
40.02500	67
40.03333	66
40.04167	67
40.05000	69
40.05833	73
40.06667	78
40.07500	84
40.08333	89
40.09167	93
40.10000	95
40.10833	96
40.11667	97
40.12500	99
40.13333	101
40.14167	105
40.15000	113
40.15833	123
40.16667	133
40.17500	143
40.18333	154
40.19167	164
40.20000	176
40.20833	188
40.21667	201
40.22500	213
40.23333	224
40.24167	235
40.25000	248
40.25833	263
40.26667	280
40.27500	300
40.28333	321
40.29167	343
40.30000	364
40.30833	385
40.31667	405
40.32500	426
40.33333	449
40.34167	474
40.35000	503
40.35833	533
40.36667	566
40.37500	600
40.38333	633
40.39167	666
40.40000	700
40.40833	738
40.41667	780
40.42500	825
40.43333	874
40.44167	923
40.45000	973
40.45833	1023
40.46667	1075
40.47500	1127
40.48333	1180
40.49167	1235
40.50000	1291
40.50833	1352
40.51667	1416
40.52500	1481
40.53333	1548
40.54167	1615
40.55000	1686
40.55833	1760
40.56667	1836
40.57500	1916
40.58333	1995
40.59167	2076
40.60000	2154
40.60833	2233
40.61667	2312
40.62500	2390
40.63333	2471
40.64167	2552
40.65000	2635
40.65833	2719
40.66667	2804
40.67500	2892
40.68333	2979
40.69167	3069
40.70000	3156
40.70833	3243
40.71667	3329
40.72500	3412
40.73333	3497
40.74167	3579
40.75000	3662
40.75833	3745
40.76667	3826
40.77500	3908
40.78333	3987
40.79167	4065
40.80000	4139
40.80833	4210
40.81667	4278
40.82500	4343
40.83333	4407
40.84167	4470
40.85000	4532
40.85833	4591
40.86667	4645
40.87500	4695
40.88333	4740
40.89167	4782
40.90000	4823
40.90833	4865
40.91667	4906
40.92500	4943
40.93333	4974
40.94167	5000
40.95000	5021
40.95833	5037
40.96667	5049
40.97500	5058
40.98333	5064
40.99167	5068
41.00000	5070
41.00833	5068
41.01667	5061
41.02500	5049
41.03333	5030
41.04167	5009
41.05000	4986
41.05833	4961
41.06667	4935
41.07500	4906
41.08333	4874
41.09167	4839
41.10000	4801
41.10833	4761
41.11667	4717
41.12500	4670
41.13333	4620
41.14167	4568
41.15000	4514
41.15833	4458
41.16667	4401
41.17500	4341
41.18333	4279
41.19167	4212
41.20000	4144
41.20833	4074
41.21667	4003
41.22500	3933
41.23333	3864
41.24167	3795
41.25000	3723
41.25833	3650
41.26667	3575
41.27500	3499
41.28333	3425
41.29167	3352
41.30000	3281
41.30833	3211
41.31667	3141
41.32500	3071
41.33333	2998
41.34167	2927
41.35000	2854
41.35833	2783
41.36667	2712
41.37500	2641
41.38333	2571
41.39167	2500
41.40000	2431
41.40833	2362
41.41667	2295
41.42500	2230
41.43333	2166
41.44167	2105
41.45000	2042
41.45833	1982
41.46667	1924
41.47500	1867
41.48333	1815
41.49167	1763
41.50000	1713
41.50833	1661
41.51667	1608
41.52500	1556
41.53333	1503
41.54167	1452
41.55000	1404
41.55833	1358
41.56667	1314
41.57500	1270
41.58333	1228
41.59167	1187
41.60000	1149
41.60833	1112
41.61667	1077
41.62500	1043
41.63333	1009
41.64167	976
41.65000	942
41.65833	908
41.66667	875
41.67500	843
41.68333	813
41.69167	782
41.70000	753
41.70833	724
41.71667	696
41.72500	671
41.73333	649
41.74167	629
41.75000	611
41.75833	593
41.76667	573
41.77500	552
41.78333	530
41.79167	507
41.80000	487
41.80833	468
41.81667	452
41.82500	438
41.83333	426
41.84167	416
41.85000	406
41.85833	395
41.86667	382
41.87500	366
41.88333	351
41.89167	337
41.90000	326
41.90833	317
41.91667	309
41.92500	302
41.93333	294
41.94167	285
41.95000	275
41.95833	265
41.96667	255
41.97500	245
41.98333	235
41.99167	226
42.00000	218
42.00833	210
42.01667	203
42.02500	197
42.03333	191
42.04167	187
42.05000	186
42.05833	185
42.06667	184
42.07500	181
42.08333	177
42.09167	171
42.10000	165
42.10833	160
42.11667	155
42.12500	151
42.13333	148
42.14167	144
42.15000	141
42.15833	137
42.16667	133
42.17500	129
42.18333	126
42.19167	123
42.20000	120
42.20833	119
42.21667	119
42.22500	119
42.23333	117
42.24167	114
42.25000	109
42.25833	103
42.26667	98
42.27500	95
42.28333	95
42.29167	96
42.30000	98
42.30833	98
42.31667	95
42.32500	91
42.33333	85
42.34167	80
42.35000	75
42.35833	71
42.36667	69
42.37500	67
42.38333	66
42.39167	65
42.40000	67
42.40833	69
42.41667	71
42.42500	71
42.43333	70
42.44167	68
42.45000	65
42.45833	64
42.46667	62
42.47500	62
42.48333	62
42.49167	61
42.50000	59
42.50833	57
42.51667	54
42.52500	51
42.53333	48
42.54167	45
42.55000	42
42.55833	39
42.56667	37
42.57500	36
42.58333	36
42.59167	39
42.60000	42
42.60833	44
42.61667	43
42.62500	41
42.63333	37
42.64167	33
42.65000	31
42.65833	31
42.66667	34
42.67500	39
42.68333	44
42.69167	48
42.70000	51
42.70833	51
42.71667	50
42.72500	47
42.73333	45
42.74167	43
42.75000	41
42.75833	40
42.76667	40
42.77500	40
42.78333	41
42.79167	40
42.80000	38
42.80833	34
42.81667	30
42.82500	27
42.83333	26
42.84167	26
42.85000	29
42.85833	32
42.86667	36
42.87500	41
42.88333	47
42.89167	54
42.90000	60
42.90833	64
42.91667	68
42.92500	69
42.93333	69
42.94167	69
42.95000	67
42.95833	66
42.96667	66
42.97500	68
42.98333	70
42.99167	72
43.00000	74
43.00833	75
43.01667	74
43.02500	73
43.03333	73
43.04167	73
43.05000	72
43.05833	69
43.06667	67
43.07500	67
43.08333	67
43.09167	69
43.10000	73
43.10833	78
43.11667	85
43.12500	91
43.13333	96
43.14167	98
43.15000	96
43.15833	91
43.16667	85
43.17500	80
43.18333	76
43.19167	75
43.20000	75
43.20833	75
43.21667	76
43.22500	77
43.23333	78
43.24167	80
43.25000	83
43.25833	86
43.26667	89
43.27500	89
43.28333	88
43.29167	85
43.30000	83
43.30833	81
43.31667	80
43.32500	80
43.33333	79
43.34167	77
43.35000	75
43.35833	72
43.36667	68
43.37500	64
43.38333	60
43.39167	57
43.40000	56
43.40833	56
43.41667	57
43.42500	58
43.43333	58
43.44167	57
43.45000	55
43.45833	55
43.46667	56
43.47500	60
43.48333	64
43.49167	67
43.50000	69
43.50833	69
43.51667	68
43.52500	67
43.53333	64
43.54167	60
43.55000	54
43.55833	49
43.56667	46
43.57500	45
43.58333	45
43.59167	44
43.60000	42
43.60833	39
43.61667	36
43.62500	35
43.63333	36
43.64167	37
43.65000	37
43.65833	36
43.66667	34
43.67500	33
43.68333	30
43.69167	27
43.70000	23
43.70833	19
43.71667	16
43.72500	14
43.73333	14
43.74167	16
43.75000	17
43.75833	18
43.76667	20
43.77500	21
43.78333	22
43.79167	22
43.80000	22
43.80833	23
43.81667	25
43.82500	27
43.83333	30
43.84167	30
43.85000	28
43.85833	23
43.86667	18
43.87500	13
43.88333	11
43.89167	14
43.90000	20
43.90833	25
43.91667	29
43.92500	30
43.93333	27
43.94167	23
43.95000	21
43.95833	20
43.96667	22
43.97500	23
43.98333	23
43.99167	21
44.00000	17
44.00833	14
44.01667	13
44.02500	12
44.03333	11
44.04167	10
44.05000	8
44.05833	4
44.06667	3
44.07500	4
44.08333	6
44.09167	9
44.10000	12
44.10833	15
44.11667	16
44.12500	16
44.13333	14
44.14167	10
44.15000	4
44.15833	-1
44.16667	-5
44.17500	-6
44.18333	-6
44.19167	-4
44.20000	-1
44.20833	2
44.21667	5
44.22500	7
44.23333	7
44.24167	5
44.25000	3
44.25833	1
44.26667	1
44.27500	1
44.28333	3
44.29167	4
44.30000	4
44.30833	3
44.31667	2
44.32500	2
44.33333	1
44.34167	1
44.35000	-1
44.35833	-4
44.36667	-6
44.37500	-6
44.38333	-4
44.39167	1
44.40000	6
44.40833	9
44.41667	9
44.42500	6
44.43333	0
44.44167	-5
44.45000	-8
44.45833	-9
44.46667	-8
44.47500	-6
44.48333	-3
44.49167	-3
44.50000	-4
44.50833	-4
44.51667	-5
44.52500	-5
44.53333	-5
44.54167	-3
44.55000	-1
44.55833	1
44.56667	3
44.57500	4
44.58333	4
44.59167	1
44.60000	-3
44.60833	-7
44.61667	-12
44.62500	-15
44.63333	-17
44.64167	-18
44.65000	-18
44.65833	-18
44.66667	-18
44.67500	-16
44.68333	-13
44.69167	-11
44.70000	-9
44.70833	-9
44.71667	-10
44.72500	-11
44.73333	-11
44.74167	-9
44.75000	-8
44.75833	-7
44.76667	-7
44.77500	-7
44.78333	-7
44.79167	-6
44.80000	-3
44.80833	1
44.81667	5
44.82500	7
44.83333	7
44.84167	6
44.85000	3
44.85833	-1
44.86667	-6
44.87500	-10
44.88333	-13
44.89167	-15
44.90000	-17
44.90833	-18
44.91667	-18
44.92500	-19
44.93333	-17
44.94167	-15
44.95000	-11
44.95833	-7
44.96667	-5
44.97500	-5
44.98333	-7
44.99167	-10
45.00000	-14
45.00833	-16
45.01667	-15
45.02500	-13
45.03333	-10
45.04167	-7
45.05000	-5
45.05833	-4
45.06667	-2
45.07500	-1
45.08333	0
45.09167	1
45.10000	-1
45.10833	-4
45.11667	-8
45.12500	-9
45.13333	-8
45.14167	-5
45.15000	-2
45.15833	1
45.16667	2
45.17500	2
45.18333	1
45.19167	-1
45.20000	-3
45.20833	-4
45.21667	-5
45.22500	-5
45.23333	-6
45.24167	-6
45.25000	-5
45.25833	-4
45.26667	-1
45.27500	2
45.28333	4
45.29167	3
45.30000	1
45.30833	0
45.31667	1
45.32500	3
45.33333	5
45.34167	8
45.35000	9
45.35833	9
45.36667	11
45.37500	14
45.38333	17
45.39167	19
45.40000	19
45.40833	19
45.41667	18
45.42500	20
45.43333	24
45.44167	27
45.45000	29
45.45833	29
45.46667	29
45.47500	28
45.48333	27
45.49167	28
45.50000	29
45.50833	29
45.51667	28
45.52500	27
45.53333	26
45.54167	24
45.55000	24
45.55833	23
45.56667	24
45.57500	26
45.58333	29
45.59167	34
45.60000	37
45.60833	39
45.61667	38
45.62500	35
45.63333	31
45.64167	26
45.65000	21
45.65833	17
45.66667	16
45.67500	17
45.68333	19
45.69167	22
45.70000	24
45.70833	24
45.71667	22
45.72500	21
45.73333	21
45.74167	24
45.75000	29
45.75833	36
45.76667	41
45.77500	43
45.78333	41
45.79167	37
45.80000	31
45.80833	27
45.81667	25
45.82500	25
45.83333	25
45.84167	25
45.85000	22
45.85833	17
45.86667	13
45.87500	9
45.88333	8
45.89167	9
45.90000	13
45.90833	17
45.91667	20
45.92500	21
45.93333	19
45.94167	16
45.95000	12
45.95833	8
45.96667	7
45.97500	7
45.98333	8
45.99167	8
46.00000	7
46.00833	5
46.01667	2
46.02500	0
46.03333	0
46.04167	2
46.05000	4
46.05833	7
46.06667	9
46.07500	12
46.08333	14
46.09167	14
46.10000	14
46.10833	13
46.11667	11
46.12500	8
46.13333	5
46.14167	2
46.15000	-1
46.15833	-3
46.16667	-3
46.17500	-1
46.18333	2
46.19167	4
46.20000	5
46.20833	5
46.21667	4
46.22500	2
46.23333	1
46.24167	0
46.25000	-1
46.25833	-2
46.26667	-3
46.27500	-3
46.28333	-2
46.29167	-2
46.30000	-1
46.30833	1
46.31667	5
46.32500	9
46.33333	14
46.34167	17
46.35000	17
46.35833	13
46.36667	8
46.37500	1
46.38333	-5
46.39167	-10
46.40000	-13
46.40833	-14
46.41667	-13
46.42500	-12
46.43333	-10
46.44167	-8
46.45000	-6
46.45833	-6
46.46667	-7
46.47500	-9
46.48333	-12
46.49167	-14
46.50000	-14
46.50833	-11
46.51667	-6
46.52500	-3
46.53333	-3
46.54167	-4
46.55000	-6
46.55833	-7
46.56667	-8
46.57500	-9
46.58333	-10
46.59167	-11
46.60000	-11
46.60833	-11
46.61667	-10
46.62500	-11
46.63333	-12
46.64167	-14
46.65000	-14
46.65833	-12
46.66667	-8
46.67500	-2
46.68333	1
46.69167	1
46.70000	-2
46.70833	-6
46.71667	-12
46.72500	-16
46.73333	-19
46.74167	-21
46.75000	-23
46.75833	-25
46.76667	-28
46.77500	-31
46.78333	-32
46.79167	-31
46.80000	-30
46.80833	-28
46.81667	-26
46.82500	-23
46.83333	-20
46.84167	-15
46.85000	-10
46.85833	-6
46.86667	-5
46.87500	-8
46.88333	-13
46.89167	-18
46.90000	-22
46.90833	-22
46.91667	-19
46.92500	-16
46.93333	-13
46.94167	-12
46.95000	-14
46.95833	-18
46.96667	-21
46.97500	-23
46.98333	-24
46.99167	-26
47.00000	-28
47.00833	-32
47.01667	-36
47.02500	-37
47.03333	-37
47.04167	-34
47.05000	-31
47.05833	-28
47.06667	-26
47.07500	-25
47.08333	-24
47.09167	-24
47.10000	-23
47.10833	-23
47.11667	-25
47.12500	-26
47.13333	-26
47.14167	-25
47.15000	-24
47.15833	-23
47.16667	-24
47.17500	-26
47.18333	-28
47.19167	-30
47.20000	-31
47.20833	-30
47.21667	-28
47.22500	-28
47.23333	-30
47.24167	-32
47.25000	-33
47.25833	-33
47.26667	-32
47.27500	-29
47.28333	-28
47.29167	-29
47.30000	-31
47.30833	-34
47.31667	-35
47.32500	-34
47.33333	-30
47.34167	-24
47.35000	-17
47.35833	-10
47.36667	-6
47.37500	-3
47.38333	-4
47.39167	-6
47.40000	-9
47.40833	-12
47.41667	-15
47.42500	-18
47.43333	-22
47.44167	-26
47.45000	-29
47.45833	-31
47.46667	-31
47.47500	-29
47.48333	-27
47.49167	-28
47.50000	-30
47.50833	-35
47.51667	-40
47.52500	-44
47.53333	-45
47.54167	-45
47.55000	-44
47.55833	-44
47.56667	-44
47.57500	-44
47.58333	-43
47.59167	-41
47.60000	-38
47.60833	-36
47.61667	-36
47.62500	-35
47.63333	-35
47.64167	-35
47.65000	-34
47.65833	-33
47.66667	-32
47.67500	-30
47.68333	-27
47.69167	-24
47.70000	-22
47.70833	-21
47.71667	-22
47.72500	-24
47.73333	-27
47.74167	-31
47.75000	-34
47.75833	-37
47.76667	-39
47.77500	-40
47.78333	-41
47.79167	-43
47.80000	-43
47.80833	-42
47.81667	-38
47.82500	-36
47.83333	-36
47.84167	-37
47.85000	-39
47.85833	-40
47.86667	-39
47.87500	-37
47.88333	-35
47.89167	-35
47.90000	-35
47.90833	-35
47.91667	-35
47.92500	-34
47.93333	-30
47.94167	-26
47.95000	-21
47.95833	-18
47.96667	-16
47.97500	-17
47.98333	-19
47.99167	-21
48.00000	-24
48.00833	-25
48.01667	-25
48.02500	-24
48.03333	-23
48.04167	-21
48.05000	-20
48.05833	-19
48.06667	-19
48.07500	-19
48.08333	-20
48.09167	-22
48.10000	-25
48.10833	-27
48.11667	-30
48.12500	-32
48.13333	-33
48.14167	-34
48.15000	-34
48.15833	-34
48.16667	-34
48.17500	-32
48.18333	-30
48.19167	-28
48.20000	-26
48.20833	-24
48.21667	-25
48.22500	-25
48.23333	-26
48.24167	-25
48.25000	-26
48.25833	-27
48.26667	-30
48.27500	-33
48.28333	-36
48.29167	-37
48.30000	-37
48.30833	-35
48.31667	-33
48.32500	-31
48.33333	-29
48.34167	-25
48.35000	-21
48.35833	-17
48.36667	-14
48.37500	-12
48.38333	-13
48.39167	-13
48.40000	-15
48.40833	-15
48.41667	-15
48.42500	-15
48.43333	-16
48.44167	-17
48.45000	-18
48.45833	-18
48.46667	-18
48.47500	-18
48.48333	-19
48.49167	-21
48.50000	-24
48.50833	-28
48.51667	-33
48.52500	-37
48.53333	-41
48.54167	-45
48.55000	-48
48.55833	-51
48.56667	-51
48.57500	-50
48.58333	-46
48.59167	-40
48.60000	-35
48.60833	-32
48.61667	-31
48.62500	-33
48.63333	-36
48.64167	-39
48.65000	-42
48.65833	-42
48.66667	-39
48.67500	-35
48.68333	-30
48.69167	-27
48.70000	-26
48.70833	-26
48.71667	-28
48.72500	-30
48.73333	-31
48.74167	-32
48.75000	-32
48.75833	-31
48.76667	-31
48.77500	-31
48.78333	-32
48.79167	-33
48.80000	-33
48.80833	-34
48.81667	-37
48.82500	-38
48.83333	-39
48.84167	-38
48.85000	-34
48.85833	-30
48.86667	-27
48.87500	-26
48.88333	-26
48.89167	-28
48.90000	-30
48.90833	-32
48.91667	-32
48.92500	-31
48.93333	-30
48.94167	-28
48.95000	-26
48.95833	-24
48.96667	-23
48.97500	-23
48.98333	-25
48.99167	-27
49.00000	-28
49.00833	-28
49.01667	-25
49.02500	-22
49.03333	-20
49.04167	-18
49.05000	-18
49.05833	-19
49.06667	-22
49.07500	-24
49.08333	-26
49.09167	-27
49.10000	-28
49.10833	-29
49.11667	-33
49.12500	-36
49.13333	-39
49.14167	-42
49.15000	-44
49.15833	-45
49.16667	-45
49.17500	-44
49.18333	-42
49.19167	-39
49.20000	-35
49.20833	-30
49.21667	-27
49.22500	-24
49.23333	-24
49.24167	-25
49.25000	-27
49.25833	-29
49.26667	-31
49.27500	-31
49.28333	-31
49.29167	-31
49.30000	-33
49.30833	-34
49.31667	-35
49.32500	-35
49.33333	-33
49.34167	-30
49.35000	-26
49.35833	-24
49.36667	-25
49.37500	-28
49.38333	-32
49.39167	-36
49.40000	-38
49.40833	-39
49.41667	-37
49.42500	-36
49.43333	-36
49.44167	-37
49.45000	-38
49.45833	-40
49.46667	-40
49.47500	-40
49.48333	-38
49.49167	-36
49.50000	-34
49.50833	-32
49.51667	-30
49.52500	-29
49.53333	-29
49.54167	-30
49.55000	-31
49.55833	-32
49.56667	-33
49.57500	-35
49.58333	-37
49.59167	-37
49.60000	-37
49.60833	-34
49.61667	-31
49.62500	-29
49.63333	-29
49.64167	-30
49.65000	-31
49.65833	-33
49.66667	-33
49.67500	-32
49.68333	-31
49.69167	-30
49.70000	-31
49.70833	-32
49.71667	-31
49.72500	-30
49.73333	-27
49.74167	-24
49.75000	-23
49.75833	-23
49.76667	-26
49.77500	-31
49.78333	-36
49.79167	-39
49.80000	-41
49.80833	-39
49.81667	-35
49.82500	-31
49.83333	-26
49.84167	-24
49.85000	-23
49.85833	-24
49.86667	-25
49.87500	-28
49.88333	-31
49.89167	-35
49.90000	-39
49.90833	-42
49.91667	-44
49.92500	-44
49.93333	-42
49.94167	-40
49.95000	-38
49.95833	-37
49.96667	-37
49.97500	-35
49.98333	-33
49.99167	-30
50.00000	-28
50.00833	-25
50.01667	-22
50.02500	-20
50.03333	-16
50.04167	-12
50.05000	-9
50.05833	-5
50.06667	-3
50.07500	-1
50.08333	-1
50.09167	-2
50.10000	-4
50.10833	-6
50.11667	-7
50.12500	-6
50.13333	-4
50.14167	-1
50.15000	3
50.15833	7
50.16667	10
50.17500	12
50.18333	15
50.19167	17
50.20000	19
50.20833	22
50.21667	25
50.22500	28
50.23333	30
50.24167	33
50.25000	39
50.25833	48
50.26667	57
50.27500	66
50.28333	74
50.29167	80
50.30000	86
50.30833	93
50.31667	99
50.32500	105
50.33333	109
50.34167	115
50.35000	122
50.35833	130
50.36667	139
50.37500	148
50.38333	155
50.39167	161
50.40000	167
50.40833	173
50.41667	181
50.42500	190
50.43333	200
50.44167	210
50.45000	218
50.45833	225
50.46667	232
50.47500	240
50.48333	249
50.49167	260
50.50000	274
50.50833	289
50.51667	305
50.52500	320
50.53333	335
50.54167	348
50.55000	360
50.55833	371
50.56667	382
50.57500	393
50.58333	404
50.59167	416
50.60000	429
50.60833	442
50.61667	456
50.62500	470
50.63333	485
50.64167	500
50.65000	517
50.65833	534
50.66667	552
50.67500	569
50.68333	586
50.69167	602
50.70000	617
50.70833	632
50.71667	646
50.72500	661
50.73333	676
50.74167	691
50.75000	707
50.75833	723
50.76667	738
50.77500	753
50.78333	768
50.79167	784
50.80000	800
50.80833	816
50.81667	833
50.82500	848
50.83333	862
50.84167	874
50.85000	886
50.85833	896
50.86667	905
50.87500	914
50.88333	925
50.89167	939
50.90000	955
50.90833	972
50.91667	990
50.92500	1005
50.93333	1019
50.94167	1031
50.95000	1041
50.95833	1050
50.96667	1058
50.97500	1064
50.98333	1069
50.99167	1075
51.00000	1082
51.00833	1091
51.01667	1101
51.02500	1112
51.03333	1124
51.04167	1134
51.05000	1141
51.05833	1145
51.06667	1146
51.07500	1148
51.08333	1151
51.09167	1157
51.10000	1163
51.10833	1168
51.11667	1171
51.12500	1174
51.13333	1174
51.14167	1173
51.15000	1171
51.15833	1168
51.16667	1166
51.17500	1165
51.18333	1164
51.19167	1165
51.20000	1165
51.20833	1165
51.21667	1164
51.22500	1162
51.23333	1159
51.24167	1155
51.25000	1150
51.25833	1145
51.26667	1137
51.27500	1127
51.28333	1116
51.29167	1106
51.30000	1096
51.30833	1088
51.31667	1081
51.32500	1075
51.33333	1068
51.34167	1060
51.35000	1050
51.35833	1039
51.36667	1029
51.37500	1018
51.38333	1007
51.39167	997
51.40000	986
51.40833	975
51.41667	964
51.42500	954
51.43333	945
51.44167	934
51.45000	922
51.45833	907
51.46667	890
51.47500	872
51.48333	854
51.49167	837
51.50000	823
51.50833	812
51.51667	802
51.52500	791
51.53333	779
51.54167	766
51.55000	753
51.55833	740
51.56667	727
51.57500	714
51.58333	701
51.59167	687
51.60000	673
51.60833	660
51.61667	648
51.62500	637
51.63333	627
51.64167	616
51.65000	604
51.65833	591
51.66667	576
51.67500	561
51.68333	547
51.69167	533
51.70000	521
51.70833	510
51.71667	500
51.72500	490
51.73333	478
51.74167	464
51.75000	449
51.75833	434
51.76667	420
51.77500	407
51.78333	396
51.79167	385
51.80000	375
51.80833	365
51.81667	356
51.82500	348
51.83333	339
51.84167	331
51.85000	321
51.85833	312
51.86667	303
51.87500	294
51.88333	285
51.89167	275
51.90000	264
51.90833	254
51.91667	246
51.92500	239
51.93333	234
51.94167	230
51.95000	225
51.95833	219
51.96667	211
51.97500	201
51.98333	191
51.99167	182
52.00000	173
52.00833	167
52.01667	163
52.02500	160
52.03333	157
52.04167	153
52.05000	147
52.05833	139
52.06667	129
52.07500	118
52.08333	108
52.09167	101
52.10000	96
52.10833	95
52.11667	95
52.12500	95
52.13333	95
52.14167	93
52.15000	90
52.15833	88
52.16667	87
52.17500	88
52.18333	89
52.19167	89
52.20000	87
52.20833	81
52.21667	74
52.22500	67
52.23333	61
52.24167	55
52.25000	52
52.25833	51
52.26667	50
52.27500	49
52.28333	47
52.29167	45
52.30000	42
52.30833	38
52.31667	34
52.32500	30
52.33333	25
52.34167	21
52.35000	17
52.35833	15
52.36667	14
52.37500	16
52.38333	18
52.39167	19
52.40000	19
52.40833	17
52.41667	15
52.42500	12
52.43333	10
52.44167	7
52.45000	4
52.45833	2
52.46667	0
52.47500	-0
52.48333	-1
52.49167	-1
52.50000	-1
52.50833	-0
52.51667	-1
52.52500	-1
52.53333	-0
52.54167	1
52.55000	1
52.55833	0
52.56667	-3
52.57500	-8
52.58333	-14
52.59167	-17
52.60000	-17
52.60833	-13
52.61667	-7
52.62500	-1
52.63333	2
52.64167	2
52.65000	-1
52.65833	-6
52.66667	-10
52.67500	-13
52.68333	-15
52.69167	-16
52.70000	-17
52.70833	-17
52.71667	-18
52.72500	-19
52.73333	-19
52.74167	-17
52.75000	-16
52.75833	-15
52.76667	-16
52.77500	-18
52.78333	-20
52.79167	-23
52.80000	-27
52.80833	-30
52.81667	-33
52.82500	-35
52.83333	-36
52.84167	-36
52.85000	-35
52.85833	-32
52.86667	-28
52.87500	-25
52.88333	-22
52.89167	-20
52.90000	-19
52.90833	-20
52.91667	-23
52.92500	-24
52.93333	-25
52.94167	-25
52.95000	-24
52.95833	-24
52.96667	-24
52.97500	-26
52.98333	-27
52.99167	-25
53.00000	-21
53.00833	-16
53.01667	-13
53.02500	-14
53.03333	-19
53.04167	-25
53.05000	-31
53.05833	-36
53.06667	-37
53.07500	-34
53.08333	-30
53.09167	-27
53.10000	-24
53.10833	-24
53.11667	-25
53.12500	-27
53.13333	-30
53.14167	-31
53.15000	-32
53.15833	-31
53.16667	-30
53.17500	-30
53.18333	-33
53.19167	-38
53.20000	-43
53.20833	-47
53.21667	-48
53.22500	-47
53.23333	-44
53.24167	-42
53.25000	-41
53.25833	-42
53.26667	-43
53.27500	-44
53.28333	-43
53.29167	-41
53.30000	-39
53.30833	-37
53.31667	-34
53.32500	-31
53.33333	-28
53.34167	-25
53.35000	-23
53.35833	-21
53.36667	-21
53.37500	-21
53.38333	-23
53.39167	-25
53.40000	-28
53.40833	-31
53.41667	-33
53.42500	-34
53.43333	-33
53.44167	-31
53.45000	-27
53.45833	-23
53.46667	-20
53.47500	-19
53.48333	-19
53.49167	-20
53.50000	-22
53.50833	-22
53.51667	-20
53.52500	-18
53.53333	-16
53.54167	-14
53.55000	-13
53.55833	-14
53.56667	-17
53.57500	-21
53.58333	-25
53.59167	-28
53.60000	-31
53.60833	-31
53.61667	-31
53.62500	-32
53.63333	-35
53.64167	-38
53.65000	-40
53.65833	-41
53.66667	-41
53.67500	-41
53.68333	-42
53.69167	-42
53.70000	-40
53.70833	-37
53.71667	-32
53.72500	-27
53.73333	-24
53.74167	-24
53.75000	-27
53.75833	-33
53.76667	-40
53.77500	-44
53.78333	-46
53.79167	-44
53.80000	-40
53.80833	-36
53.81667	-33
53.82500	-30
53.83333	-28
53.84167	-26
53.85000	-25
53.85833	-25
53.86667	-28
53.87500	-33
53.88333	-36
53.89167	-37
53.90000	-35
53.90833	-30
53.91667	-23
53.92500	-17
53.93333	-12
53.94167	-11
53.95000	-13
53.95833	-18
53.96667	-22
53.97500	-26
53.98333	-28
53.99167	-28
54.00000	-25
54.00833	-22
54.01667	-18
54.02500	-16
54.03333	-17
54.04167	-21
54.05000	-27
54.05833	-32
54.06667	-35
54.07500	-34
54.08333	-32
54.09167	-30
54.10000	-29
54.10833	-28
54.11667	-28
54.12500	-26
54.13333	-24
54.14167	-21
54.15000	-20
54.15833	-21
54.16667	-23
54.17500	-24
54.18333	-23
54.19167	-18
54.20000	-11
54.20833	-4
54.21667	2
54.22500	5
54.23333	4
54.24167	2
54.25000	-1
54.25833	-3
54.26667	-6
54.27500	-8
54.28333	-9
54.29167	-10
54.30000	-9
54.30833	-5
54.31667	0
54.32500	5
54.33333	7
54.34167	7
54.35000	5
54.35833	4
54.36667	3
54.37500	4
54.38333	4
54.39167	4
54.40000	4
54.40833	5
54.41667	7
54.42500	12
54.43333	18
54.44167	25
54.45000	32
54.45833	39
54.46667	44
54.47500	47
54.48333	48
54.49167	45
54.50000	42
54.50833	39
54.51667	39
54.52500	41
54.53333	45
54.54167	50
54.55000	57
54.55833	64
54.56667	68
54.57500	68
54.58333	66
54.59167	63
54.60000	61
54.60833	61
54.61667	63
54.62500	67
54.63333	72
54.64167	76
54.65000	80
54.65833	83
54.66667	87
54.67500	90
54.68333	93
54.69167	96
54.70000	99
54.70833	104
54.71667	108
54.72500	113
54.73333	117
54.74167	119
54.75000	120
54.75833	118
54.76667	116
54.77500	115
54.78333	116
54.79167	118
54.80000	120
54.80833	122
54.81667	124
54.82500	126
54.83333	128
54.84167	130
54.85000	131
54.85833	133
54.86667	133
54.87500	132
54.88333	129
54.89167	126
54.90000	123
54.90833	121
54.91667	121
54.92500	123
54.93333	127
54.94167	131
54.95000	134
54.95833	135
54.96667	137
54.97500	141
54.98333	145
54.99167	150
55.00000	154
55.00833	158
55.01667	161
55.02500	163
55.03333	163
55.04167	162
55.05000	161
55.05833	161
55.06667	163
55.07500	165
55.08333	167
55.09167	168
55.10000	170
55.10833	173
55.11667	178
55.12500	182
55.13333	184
55.14167	184
55.15000	184
55.15833	184
55.16667	185
55.17500	187
55.18333	189
55.19167	190
55.20000	188
55.20833	186
55.21667	183
55.22500	181
55.23333	181
55.24167	183
55.25000	188
55.25833	193
55.26667	200
55.27500	205
55.28333	210
55.29167	212
55.30000	213
55.30833	214
55.31667	216
55.32500	217
55.33333	217
55.34167	215
55.35000	211
55.35833	206
55.36667	202
55.37500	198
55.38333	196
55.39167	195
55.40000	195
55.40833	195
55.41667	194
55.42500	193
55.43333	192
55.44167	192
55.45000	194
55.45833	195
55.46667	196
55.47500	195
55.48333	194
55.49167	194
55.50000	196
55.50833	197
55.51667	197
55.52500	196
55.53333	195
55.54167	195
55.55000	198
55.55833	203
55.56667	206
55.57500	207
55.58333	206
55.59167	203
55.60000	199
55.60833	198
55.61667	199
55.62500	200
55.63333	200
55.64167	199
55.65000	196
55.65833	193
55.66667	191
55.67500	192
55.68333	194
55.69167	196
55.70000	197
55.70833	196
55.71667	193
55.72500	190
55.73333	188
55.74167	186
55.75000	185
55.75833	184
55.76667	184
55.77500	184
55.78333	183
55.79167	181
55.80000	178
55.80833	175
55.81667	173
55.82500	172
55.83333	172
55.84167	173
55.85000	172
55.85833	170
55.86667	168
55.87500	165
55.88333	165
55.89167	166
55.90000	170
55.90833	175
55.91667	180
55.92500	182
55.93333	181
55.94167	178
55.95000	174
55.95833	170
55.96667	166
55.97500	164
55.98333	163
55.99167	163
56.00000	163
56.00833	162
56.01667	158
56.02500	154
56.03333	151
56.04167	149
56.05000	150
56.05833	153
56.06667	156
56.07500	159
56.08333	159
56.09167	156
56.10000	151
56.10833	144
56.11667	138
56.12500	133
56.13333	130
56.14167	128
56.15000	128
56.15833	128
56.16667	128
56.17500	128
56.18333	125
56.19167	121
56.20000	118
56.20833	116
56.21667	117
56.22500	118
56.23333	119
56.24167	120
56.25000	121
56.25833	119
56.26667	117
56.27500	113
56.28333	109
56.29167	104
56.30000	100
56.30833	97
56.31667	94
56.32500	92
56.33333	91
56.34167	92
56.35000	95
56.35833	98
56.36667	102
56.37500	105
56.38333	107
56.39167	109
56.40000	110
56.40833	110
56.41667	109
56.42500	107
56.43333	104
56.44167	100
56.45000	96
56.45833	91
56.46667	87
56.47500	85
56.48333	84
56.49167	86
56.50000	88
56.50833	90
56.51667	90
56.52500	89
56.53333	86
56.54167	83
56.55000	80
56.55833	78
56.56667	75
56.57500	72
56.58333	70
56.59167	70
56.60000	71
56.60833	73
56.61667	74
56.62500	74
56.63333	72
56.64167	70
56.65000	69
56.65833	67
56.66667	64
56.67500	60
56.68333	57
56.69167	56
56.70000	57
56.70833	59
56.71667	60
56.72500	62
56.73333	61
56.74167	60
56.75000	59
56.75833	58
56.76667	58
56.77500	57
56.78333	56
56.79167	53
56.80000	50
56.80833	47
56.81667	43
56.82500	41
56.83333	40
56.84167	40
56.85000	41
56.85833	41
56.86667	42
56.87500	43
56.88333	43
56.89167	41
56.90000	38
56.90833	36
56.91667	35
56.92500	35
56.93333	37
56.94167	37
56.95000	37
56.95833	34
56.96667	30
56.97500	26
56.98333	22
56.99167	19
57.00000	16
57.00833	15
57.01667	15
57.02500	16
57.03333	16
57.04167	17
57.05000	16
57.05833	15
57.06667	15
57.07500	15
57.08333	15
57.09167	14
57.10000	13
57.10833	12
57.11667	12
57.12500	12
57.13333	14
57.14167	17
57.15000	20
57.15833	22
57.16667	23
57.17500	23
57.18333	22
57.19167	19
57.20000	16
57.20833	13
57.21667	10
57.22500	9
57.23333	10
57.24167	12
57.25000	13
57.25833	12
57.26667	11
57.27500	9
57.28333	8
57.29167	9
57.30000	10
57.30833	11
57.31667	11
57.32500	9
57.33333	7
57.34167	4
57.35000	2
57.35833	1
57.36667	0
57.37500	1
57.38333	3
57.39167	6
57.40000	7
57.40833	7
57.41667	5
57.42500	2
57.43333	-1
57.44167	-3
57.45000	-5
57.45833	-7
57.46667	-9
57.47500	-11
57.48333	-13
57.49167	-13
57.50000	-11
57.50833	-8
57.51667	-5
57.52500	-2
57.53333	0
57.54167	1
57.55000	0
57.55833	-1
57.56667	-2
57.57500	-2
57.58333	-1
57.59167	-1
57.60000	-0
57.60833	-0
57.61667	-1
57.62500	-2
57.63333	-3
57.64167	-6
57.65000	-9
57.65833	-13
57.66667	-15
57.67500	-16
57.68333	-16
57.69167	-15
57.70000	-14
57.70833	-13
57.71667	-14
57.72500	-16
57.73333	-19
57.74167	-22
57.75000	-25
57.75833	-28
57.76667	-30
57.77500	-31
57.78333	-31
57.79167	-29
57.80000	-25
57.80833	-21
57.81667	-17
57.82500	-14
57.83333	-13
57.84167	-13
57.85000	-13
57.85833	-13
57.86667	-14
57.87500	-16
57.88333	-18
57.89167	-20
57.90000	-21
57.90833	-21
57.91667	-19
57.92500	-16
57.93333	-11
57.94167	-7
57.95000	-4
57.95833	-1
57.96667	-1
57.97500	-1
57.98333	-3
57.99167	-4
58.00000	-6
58.00833	-9
58.01667	-13
58.02500	-16
58.03333	-19
58.04167	-20
58.05000	-21
58.05833	-20
58.06667	-19
58.07500	-19
58.08333	-20
58.09167	-22
58.10000	-23
58.10833	-22
58.11667	-19
58.12500	-15
58.13333	-12
58.14167	-10
58.15000	-10
58.15833	-11
58.16667	-10
58.17500	-8
58.18333	-6
58.19167	-6
58.20000	-7
58.20833	-9
58.21667	-11
58.22500	-12
58.23333	-12
58.24167	-11
58.25000	-11
58.25833	-13
58.26667	-17
58.27500	-22
58.28333	-26
58.29167	-29
58.30000	-30
58.30833	-29
58.31667	-28
58.32500	-26
58.33333	-25
58.34167	-24
58.35000	-23
58.35833	-22
58.36667	-20
58.37500	-19
58.38333	-16
58.39167	-14
58.40000	-13
58.40833	-12
58.41667	-14
58.42500	-17
58.43333	-21
58.44167	-25
58.45000	-28
58.45833	-30
58.46667	-31
58.47500	-31
58.48333	-31
58.49167	-31
58.50000	-30
58.50833	-30
58.51667	-30
58.52500	-31
58.53333	-31
58.54167	-31
58.55000	-33
58.55833	-35
58.56667	-36
58.57500	-36
58.58333	-34
58.59167	-32
58.60000	-30
58.60833	-29
58.61667	-29
58.62500	-30
58.63333	-31
58.64167	-30
58.65000	-29
58.65833	-26
58.66667	-23
58.67500	-20
58.68333	-19
58.69167	-21
58.70000	-24
58.70833	-28
58.71667	-31
58.72500	-33
58.73333	-32
58.74167	-31
58.75000	-29
58.75833	-29
58.76667	-31
58.77500	-36
58.78333	-40
58.79167	-42
58.80000	-44
58.80833	-45
58.81667	-47
58.82500	-48
58.83333	-50
58.84167	-51
58.85000	-51
58.85833	-50
58.86667	-49
58.87500	-47
58.88333	-45
58.89167	-43
58.90000	-40
58.90833	-39
58.91667	-38
58.92500	-37
58.93333	-35
58.94167	-33
58.95000	-31
58.95833	-28
58.96667	-27
58.97500	-29
58.98333	-31
58.99167	-35
59.00000	-38
59.00833	-38
59.01667	-36
59.02500	-33
59.03333	-29
59.04167	-26
59.05000	-25
59.05833	-25
59.06667	-26
59.07500	-28
59.08333	-31
59.09167	-35
59.10000	-39
59.10833	-44
59.11667	-48
59.12500	-50
59.13333	-50
59.14167	-49
59.15000	-48
59.15833	-48
59.16667	-48
59.17500	-47
59.18333	-45
59.19167	-43
59.20000	-40
59.20833	-38
59.21667	-36
59.22500	-33
59.23333	-29
59.24167	-26
59.25000	-23
59.25833	-23
59.26667	-25
59.27500	-29
59.28333	-33
59.29167	-35
59.30000	-35
59.30833	-36
59.31667	-38
59.32500	-40
59.33333	-42
59.34167	-45
59.35000	-48
59.35833	-50
59.36667	-52
59.37500	-51
59.38333	-48
59.39167	-44
59.40000	-40
59.40833	-39
59.41667	-39
59.42500	-41
59.43333	-43
59.44167	-44
59.45000	-43
59.45833	-43
59.46667	-45
59.47500	-49
59.48333	-53
59.49167	-56
59.50000	-58
59.50833	-55
59.51667	-49
59.52500	-42
59.53333	-36
59.54167	-33
59.55000	-33
59.55833	-36
59.56667	-39
59.57500	-42
59.58333	-44
59.59167	-45
59.60000	-43
59.60833	-42
59.61667	-40
59.62500	-38
59.63333	-35
59.64167	-33
59.65000	-32
59.65833	-32
59.66667	-35
59.67500	-39
59.68333	-44
59.69167	-46
59.70000	-47
59.70833	-46
59.71667	-45
59.72500	-45
59.73333	-45
59.74167	-46
59.75000	-45
59.75833	-43
59.76667	-42
59.77500	-44
59.78333	-47
59.79167	-49
59.80000	-51
59.80833	-50
59.81667	-48
59.82500	-46
59.83333	-44
59.84167	-42
59.85000	-41
59.85833	-41
59.86667	-41
59.87500	-40
59.88333	-40
59.89167	-40
59.90000	-42
59.90833	-43
59.91667	-44
59.92500	-44
59.93333	-43
59.94167	-41
59.95000	-41
59.95833	-42
59.96667	-44
59.97500	-46
59.98333	-47
59.99167	-48
60.00000	-48

[LC Chromatogram(Detector A-Ch2)]
Interval(msec)	500
# of Points	7201
Start Time(min)	0.000
End Time(min)	60.000
Intensity Units	mV
Intensity Multiplier	0.001
Wavelength(nm)	230
R.Time (min)	Intensity
0.00000	-10
0.00833	-10
0.01667	-1
0.02500	-4
0.03333	-6
0.04167	-8
0.05000	-9
0.05833	-8
0.06667	-5
0.07500	-3
0.08333	-2
0.09167	-2
0.10000	-3
0.10833	-4
0.11667	-4
0.12500	-2
0.13333	0
0.14167	1
0.15000	-1
0.15833	-3
0.16667	-7
0.17500	-10
0.18333	-12
0.19167	-14
0.20000	-15
0.20833	-16
0.21667	-15
0.22500	-12
0.23333	-10
0.24167	-6
0.25000	-3
0.25833	1
0.26667	4
0.27500	6
0.28333	7
0.29167	9
0.30000	10
0.30833	10
0.31667	11
0.32500	11
0.33333	10
0.34167	8
0.35000	4
0.35833	0
0.36667	-3
0.37500	-4
0.38333	-3
0.39167	-2
0.40000	-2
0.40833	-3
0.41667	-4
0.42500	-4
0.43333	-4
0.44167	-2
0.45000	0
0.45833	2
0.46667	2
0.47500	1
0.48333	-1
0.49167	-4
0.50000	-8
0.50833	-11
0.51667	-14
0.52500	-16
0.53333	-18
0.54167	-18
0.55000	-17
0.55833	-15
0.56667	-13
0.57500	-12
0.58333	-10
0.59167	-9
0.60000	-8
0.60833	-7
0.61667	-7
0.62500	-10
0.63333	-12
0.64167	-14
0.65000	-14
0.65833	-13
0.66667	-11
0.67500	-9
0.68333	-8
0.69167	-7
0.70000	-7
0.70833	-6
0.71667	-5
0.72500	-4
0.73333	-2
0.74167	-2
0.75000	-2
0.75833	-2
0.76667	-3
0.77500	-4
0.78333	-4
0.79167	-3
0.80000	-4
0.80833	-6
0.81667	-9
0.82500	-12
0.83333	-16
0.84167	-19
0.85000	-20
0.85833	-20
0.86667	-18
0.87500	-15
0.88333	-14
0.89167	-13
0.90000	-13
0.90833	-14
0.91667	-14
0.92500	-13
0.93333	-10
0.94167	-6
0.95000	-4
0.95833	-3
0.96667	-4
0.97500	-6
0.98333	-8
0.99167	-10
1.00000	-11
1.00833	-11
1.01667	-9
1.02500	-7
1.03333	-6
1.04167	-7
1.05000	-8
1.05833	-10
1.06667	-12
1.07500	-12
1.08333	-10
1.09167	-8
1.10000	-8
1.10833	-8
1.11667	-10
1.12500	-11
1.13333	-12
1.14167	-12
1.15000	-10
1.15833	-9
1.16667	-9
1.17500	-8
1.18333	-6
1.19167	-3
1.20000	-2
1.20833	-2
1.21667	-4
1.22500	-8
1.23333	-11
1.24167	-13
1.25000	-13
1.25833	-12
1.26667	-11
1.27500	-11
1.28333	-13
1.29167	-16
1.30000	-18
1.30833	-21
1.31667	-24
1.32500	-27
1.33333	-29
1.34167	-28
1.35000	-26
1.35833	-23
1.36667	-20
1.37500	-18
1.38333	-18
1.39167	-18
1.40000	-19
1.40833	-19
1.41667	-19
1.42500	-20
1.43333	-21
1.44167	-23
1.45000	-27
1.45833	-30
1.46667	-32
1.47500	-32
1.48333	-30
1.49167	-27
1.50000	-24
1.50833	-21
1.51667	-18
1.52500	-16
1.53333	-15
1.54167	-15
1.55000	-17
1.55833	-18
1.56667	-18
1.57500	-18
1.58333	-16
1.59167	-15
1.60000	-14
1.60833	-14
1.61667	-15
1.62500	-18
1.63333	-21
1.64167	-24
1.65000	-26
1.65833	-26
1.66667	-25
1.67500	-23
1.68333	-20
1.69167	-18
1.70000	-18
1.70833	-19
1.71667	-20
1.72500	-20
1.73333	-21
1.74167	-22
1.75000	-24
1.75833	-27
1.76667	-29
1.77500	-29
1.78333	-26
1.79167	-23
1.80000	-22
1.80833	-23
1.81667	-27
1.82500	-32
1.83333	-36
1.84167	-36
1.85000	-33
1.85833	-27
1.86667	-21
1.87500	-16
1.88333	-13
1.89167	-14
1.90000	-17
1.90833	-21
1.91667	-25
1.92500	-29
1.93333	-32
1.94167	-34
1.95000	-36
1.95833	-38
1.96667	-38
1.97500	-38
1.98333	-38
1.99167	-37
2.00000	-37
2.00833	-38
2.01667	-38
2.02500	-39
2.03333	-39
2.04167	-38
2.05000	-35
2.05833	-32
2.06667	-28
2.07500	-26
2.08333	-26
2.09167	-27
2.10000	-28
2.10833	-29
2.11667	-30
2.12500	-33
2.13333	-35
2.14167	-39
2.15000	-41
2.15833	-42
2.16667	-42
2.17500	-41
2.18333	-41
2.19167	-40
2.20000	-37
2.20833	-33
2.21667	-29
2.22500	-26
2.23333	-25
2.24167	-28
2.25000	-32
2.25833	-36
2.26667	-37
2.27500	-35
2.28333	-31
2.29167	-28
2.30000	-26
2.30833	-26
2.31667	-27
2.32500	-30
2.33333	-33
2.34167	-35
2.35000	-38
2.35833	-40
2.36667	-42
2.37500	-43
2.38333	-43
2.39167	-41
2.40000	-38
2.40833	-35
2.41667	-31
2.42500	-28
2.43333	-25
2.44167	-23
2.45000	-21
2.45833	-21
2.46667	-22
2.47500	-23
2.48333	-23
2.49167	-24
2.50000	-27
2.50833	-31
2.51667	-34
2.52500	-37
2.53333	-39
2.54167	-41
2.55000	-42
2.55833	-43
2.56667	-43
2.57500	-42
2.58333	-40
2.59167	-38
2.60000	-38
2.60833	-39
2.61667	-41
2.62500	-44
2.63333	-46
2.64167	-47
2.65000	-46
2.65833	-46
2.66667	-47
2.67500	-48
2.68333	-49
2.69167	-49
2.70000	-47
2.70833	-44
2.71667	-41
2.72500	-39
2.73333	-37
2.74167	-38
2.75000	-39
2.75833	-39
2.76667	-39
2.77500	-37
2.78333	-35
2.79167	-34
2.80000	-34
2.80833	-35
2.81667	-36
2.82500	-36
2.83333	-36
2.84167	-37
2.85000	-39
2.85833	-40
2.86667	-40
2.87500	-39
2.88333	-37
2.89167	-36
2.90000	-34
2.90833	-34
2.91667	-35
2.92500	-36
2.93333	-37
2.94167	-37
2.95000	-36
2.95833	-33
2.96667	-31
2.97500	-30
2.98333	-32
2.99167	-35
3.00000	-39
3.00833	-42
3.01667	-44
3.02500	-44
3.03333	-44
3.04167	-43
3.05000	-42
3.05833	-43
3.06667	-44
3.07500	-45
3.08333	-45
3.09167	-45
3.10000	-45
3.10833	-47
3.11667	-48
3.12500	-49
3.13333	-50
3.14167	-51
3.15000	-50
3.15833	-50
3.16667	-49
3.17500	-47
3.18333	-46
3.19167	-46
3.20000	-47
3.20833	-48
3.21667	-49
3.22500	-47
3.23333	-45
3.24167	-42
3.25000	-39
3.25833	-38
3.26667	-39
3.27500	-42
3.28333	-45
3.29167	-48
3.30000	-50
3.30833	-52
3.31667	-54
3.32500	-56
3.33333	-58
3.34167	-58
3.35000	-57
3.35833	-55
3.36667	-52
3.37500	-50
3.38333	-47
3.39167	-46
3.40000	-45
3.40833	-45
3.41667	-46
3.42500	-46
3.43333	-45
3.44167	-45
3.45000	-45
3.45833	-45
3.46667	-44
3.47500	-43
3.48333	-43
3.49167	-45
3.50000	-48
3.50833	-52
3.51667	-55
3.52500	-57
3.53333	-58
3.54167	-57
3.55000	-55
3.55833	-54
3.56667	-54
3.57500	-55
3.58333	-57
3.59167	-58
3.60000	-57
3.60833	-53
3.61667	-50
3.62500	-47
3.63333	-47
3.64167	-49
3.65000	-53
3.65833	-56
3.66667	-57
3.67500	-57
3.68333	-57
3.69167	-56
3.70000	-56
3.70833	-56
3.71667	-57
3.72500	-59
3.73333	-60
3.74167	-62
3.75000	-62
3.75833	-62
3.76667	-59
3.77500	-56
3.78333	-52
3.79167	-49
3.80000	-47
3.80833	-46
3.81667	-45
3.82500	-44
3.83333	-43
3.84167	-42
3.85000	-41
3.85833	-43
3.86667	-46
3.87500	-50
3.88333	-53
3.89167	-56
3.90000	-58
3.90833	-60
3.91667	-62
3.92500	-62
3.93333	-61
3.94167	-59
3.95000	-58
3.95833	-58
3.96667	-60
3.97500	-61
3.98333	-61
3.99167	-60
4.00000	-59
4.00833	-58
4.01667	-58
4.02500	-59
4.03333	-60
4.04167	-61
4.05000	-60
4.05833	-56
4.06667	-52
4.07500	-47
4.08333	-44
4.09167	-42
4.10000	-40
4.10833	-40
4.11667	-41
4.12500	-43
4.13333	-46
4.14167	-50
4.15000	-52
4.15833	-53
4.16667	-52
4.17500	-51
4.18333	-52
4.19167	-53
4.20000	-52
4.20833	-50
4.21667	-48
4.22500	-48
4.23333	-49
4.24167	-53
4.25000	-57
4.25833	-59
4.26667	-58
4.27500	-57
4.28333	-57
4.29167	-58
4.30000	-61
4.30833	-64
4.31667	-66
4.32500	-65
4.33333	-63
4.34167	-61
4.35000	-59
4.35833	-58
4.36667	-58
4.37500	-57
4.38333	-56
4.39167	-54
4.40000	-53
4.40833	-53
4.41667	-53
4.42500	-55
4.43333	-56
4.44167	-57
4.45000	-56
4.45833	-54
4.46667	-52
4.47500	-51
4.48333	-52
4.49167	-54
4.50000	-57
4.50833	-60
4.51667	-63
4.52500	-65
4.53333	-66
4.54167	-65
4.55000	-63
4.55833	-61
4.56667	-58
4.57500	-55
4.58333	-54
4.59167	-54
4.60000	-55
4.60833	-56
4.61667	-57
4.62500	-58
4.63333	-59
4.64167	-60
4.65000	-60
4.65833	-59
4.66667	-57
4.67500	-55
4.68333	-54
4.69167	-53
4.70000	-55
4.70833	-57
4.71667	-59
4.72500	-60
4.73333	-60
4.74167	-60
4.75000	-59
4.75833	-58
4.76667	-57
4.77500	-56
4.78333	-56
4.79167	-57
4.80000	-58
4.80833	-60
4.81667	-60
4.82500	-58
4.83333	-56
4.84167	-54
4.85000	-52
4.85833	-53
4.86667	-55
4.87500	-58
4.88333	-61
4.89167	-64
4.90000	-66
4.90833	-67
4.91667	-68
4.92500	-69
4.93333	-69
4.94167	-69
4.95000	-68
4.95833	-66
4.96667	-63
4.97500	-60
4.98333	-59
4.99167	-59
5.00000	-61
5.00833	-63
5.01667	-65
5.02500	-66
5.03333	-67
5.04167	-66
5.05000	-65
5.05833	-63
5.06667	-62
5.07500	-61
5.08333	-62
5.09167	-63
5.10000	-64
5.10833	-62
5.11667	-60
5.12500	-58
5.13333	-57
5.14167	-57
5.15000	-59
5.15833	-61
5.16667	-63
5.17500	-64
5.18333	-63
5.19167	-61
5.20000	-59
5.20833	-58
5.21667	-59
5.22500	-61
5.23333	-64
5.24167	-66
5.25000	-67
5.25833	-69
5.26667	-71
5.27500	-72
5.28333	-73
5.29167	-74
5.30000	-73
5.30833	-71
5.31667	-69
5.32500	-68
5.33333	-67
5.34167	-66
5.35000	-66
5.35833	-65
5.36667	-64
5.37500	-63
5.38333	-63
5.39167	-62
5.40000	-61
5.40833	-61
5.41667	-61
5.42500	-63
5.43333	-65
5.44167	-67
5.45000	-70
5.45833	-71
5.46667	-72
5.47500	-73
5.48333	-74
5.49167	-75
5.50000	-76
5.50833	-76
5.51667	-76
5.52500	-74
5.53333	-72
5.54167	-68
5.55000	-65
5.55833	-64
5.56667	-64
5.57500	-66
5.58333	-67
5.59167	-69
5.60000	-72
5.60833	-75
5.61667	-80
5.62500	-85
5.63333	-88
5.64167	-88
5.65000	-85
5.65833	-83
5.66667	-79
5.67500	-77
5.68333	-75
5.69167	-74
5.70000	-74
5.70833	-74
5.71667	-74
5.72500	-73
5.73333	-71
5.74167	-69
5.75000	-66
5.75833	-66
5.76667	-67
5.77500	-69
5.78333	-70
5.79167	-71
5.80000	-72
5.80833	-74
5.81667	-76
5.82500	-78
5.83333	-81
5.84167	-83
5.85000	-84
5.85833	-86
5.86667	-86
5.87500	-85
5.88333	-85
5.89167	-84
5.90000	-84
5.90833	-84
5.91667	-84
5.92500	-82
5.93333	-81
5.94167	-79
5.95000	-77
5.95833	-76
5.96667	-75
5.97500	-76
5.98333	-78
5.99167	-80
6.00000	-81
6.00833	-81
6.01667	-79
6.02500	-77
6.03333	-76
6.04167	-74
6.05000	-73
6.05833	-73
6.06667	-74
6.07500	-75
6.08333	-75
6.09167	-74
6.10000	-72
6.10833	-69
6.11667	-68
6.12500	-67
6.13333	-68
6.14167	-70
6.15000	-73
6.15833	-78
6.16667	-82
6.17500	-85
6.18333	-86
6.19167	-86
6.20000	-85
6.20833	-83
6.21667	-80
6.22500	-78
6.23333	-75
6.24167	-74
6.25000	-73
6.25833	-73
6.26667	-74
6.27500	-77
6.28333	-81
6.29167	-84
6.30000	-85
6.30833	-83
6.31667	-80
6.32500	-76
6.33333	-73
6.34167	-72
6.35000	-73
6.35833	-74
6.36667	-75
6.37500	-75
6.38333	-75
6.39167	-75
6.40000	-76
6.40833	-79
6.41667	-80
6.42500	-81
6.43333	-80
6.44167	-79
6.45000	-78
6.45833	-78
6.46667	-79
6.47500	-80
6.48333	-81
6.49167	-82
6.50000	-83
6.50833	-83
6.51667	-83
6.52500	-83
6.53333	-83
6.54167	-83
6.55000	-83
6.55833	-84
6.56667	-85
6.57500	-85
6.58333	-85
6.59167	-84
6.60000	-84
6.60833	-85
6.61667	-87
6.62500	-88
6.63333	-89
6.64167	-90
6.65000	-90
6.65833	-91
6.66667	-93
6.67500	-95
6.68333	-95
6.69167	-95
6.70000	-92
6.70833	-90
6.71667	-87
6.72500	-84
6.73333	-82
6.74167	-82
6.75000	-81
6.75833	-80
6.76667	-77
6.77500	-75
6.78333	-74
6.79167	-74
6.80000	-77
6.80833	-80
6.81667	-82
6.82500	-83
6.83333	-83
6.84167	-82
6.85000	-81
6.85833	-81
6.86667	-80
6.87500	-79
6.88333	-78
6.89167	-78
6.90000	-79
6.90833	-81
6.91667	-83
6.92500	-85
6.93333	-87
6.94167	-87
6.95000	-86
6.95833	-84
6.96667	-83
6.97500	-82
6.98333	-82
6.99167	-81
7.00000	-80
7.00833	-80
7.01667	-80
7.02500	-81
7.03333	-83
7.04167	-84
7.05000	-85
7.05833	-85
7.06667	-86
7.07500	-86
7.08333	-88
7.09167	-89
7.10000	-92
7.10833	-94
7.11667	-96
7.12500	-98
7.13333	-99
7.14167	-99
7.15000	-99
7.15833	-99
7.16667	-100
7.17500	-101
7.18333	-100
7.19167	-97
7.20000	-94
7.20833	-92
7.21667	-91
7.22500	-91
7.23333	-91
7.24167	-91
7.25000	-90
7.25833	-89
7.26667	-87
7.27500	-85
7.28333	-83
7.29167	-83
7.30000	-84
7.30833	-88
7.31667	-91
7.32500	-95
7.33333	-96
7.34167	-93
7.35000	-90
7.35833	-86
7.36667	-83
7.37500	-81
7.38333	-82
7.39167	-85
7.40000	-88
7.40833	-92
7.41667	-95
7.42500	-96
7.43333	-94
7.44167	-91
7.45000	-88
7.45833	-86
7.46667	-86
7.47500	-87
7.48333	-90
7.49167	-93
7.50000	-96
7.50833	-98
7.51667	-98
7.52500	-97
7.53333	-95
7.54167	-94
7.55000	-93
7.55833	-92
7.56667	-92
7.57500	-90
7.58333	-88
7.59167	-87
7.60000	-88
7.60833	-90
7.61667	-92
7.62500	-94
7.63333	-95
7.64167	-95
7.65000	-95
7.65833	-93
7.66667	-91
7.67500	-88
7.68333	-86
7.69167	-85
7.70000	-87
7.70833	-90
7.71667	-94
7.72500	-96
7.73333	-98
7.74167	-98
7.75000	-96
7.75833	-95
7.76667	-93
7.77500	-93
7.78333	-92
7.79167	-93
7.80000	-95
7.80833	-97
7.81667	-99
7.82500	-102
7.83333	-103
7.84167	-102
7.85000	-98
7.85833	-95
7.86667	-94
7.87500	-94
7.88333	-97
7.89167	-101
7.90000	-102
7.90833	-102
7.91667	-101
7.92500	-100
7.93333	-100
7.94167	-100
7.95000	-100
7.95833	-101
7.96667	-103
7.97500	-105
7.98333	-106
7.99167	-107
8.00000	-106
8.00833	-104
8.01667	-102
8.02500	-101
8.03333	-101
8.04167	-101
8.05000	-103
8.05833	-103
8.06667	-103
8.07500	-102
8.08333	-101
8.09167	-100
8.10000	-102
8.10833	-104
8.11667	-106
8.12500	-105
8.13333	-103
8.14167	-99
8.15000	-95
8.15833	-91
8.16667	-90
8.17500	-92
8.18333	-95
8.19167	-99
8.20000	-104
8.20833	-109
8.21667	-111
8.22500	-111
8.23333	-109
8.24167	-105
8.25000	-100
8.25833	-96
8.26667	-95
8.27500	-96
8.28333	-101
8.29167	-106
8.30000	-111
8.30833	-113
8.31667	-113
8.32500	-110
8.33333	-106
8.34167	-102
8.35000	-99
8.35833	-97
8.36667	-97
8.37500	-99
8.38333	-100
8.39167	-101
8.40000	-101
8.40833	-101
8.41667	-101
8.42500	-100
8.43333	-100
8.44167	-100
8.45000	-101
8.45833	-102
8.46667	-104
8.47500	-107
8.48333	-109
8.49167	-111
8.50000	-112
8.50833	-113
8.51667	-114
8.52500	-115
8.53333	-117
8.54167	-117
8.55000	-117
8.55833	-115
8.56667	-112
8.57500	-109
8.58333	-107
8.59167	-106
8.60000	-106
8.60833	-107
8.61667	-109
8.62500	-112
8.63333	-113
8.64167	-113
8.65000	-111
8.65833	-110
8.66667	-108
8.67500	-105
8.68333	-102
8.69167	-98
8.70000	-95
8.70833	-93
8.71667	-95
8.72500	-100
8.73333	-105
8.74167	-110
8.75000	-113
8.75833	-114
8.76667	-113
8.77500	-112
8.78333	-110
8.79167	-108
8.80000	-107
8.80833	-107
8.81667	-109
8.82500	-112
8.83333	-116
8.84167	-119
8.85000	-121
8.85833	-122
8.86667	-122
8.87500	-122
8.88333	-120
8.89167	-118
8.90000	-116
8.90833	-114
8.91667	-113
8.92500	-114
8.93333	-115
8.94167	-117
8.95000	-118
8.95833	-117
8.96667	-115
8.97500	-114
8.98333	-113
8.99167	-113
9.00000	-114
9.00833	-116
9.01667	-117
9.02500	-115
9.03333	-113
9.04167	-112
9.05000	-111
9.05833	-111
9.06667	-113
9.07500	-114
9.08333	-114
9.09167	-113
9.10000	-112
9.10833	-113
9.11667	-113
9.12500	-114
9.13333	-115
9.14167	-114
9.15000	-113
9.15833	-113
9.16667	-112
9.17500	-112
9.18333	-112
9.19167	-113
9.20000	-112
9.20833	-111
9.21667	-108
9.22500	-105
9.23333	-103
9.24167	-103
9.25000	-105
9.25833	-107
9.26667	-108
9.27500	-109
9.28333	-109
9.29167	-107
9.30000	-106
9.30833	-106
9.31667	-106
9.32500	-104
9.33333	-103
9.34167	-102
9.35000	-103
9.35833	-106
9.36667	-110
9.37500	-113
9.38333	-115
9.39167	-116
9.40000	-115
9.40833	-115
9.41667	-115
9.42500	-117
9.43333	-119
9.44167	-120
9.45000	-121
9.45833	-119
9.46667	-116
9.47500	-114
9.48333	-113
9.49167	-114
9.50000	-115
9.50833	-116
9.51667	-116
9.52500	-117
9.53333	-117
9.54167	-117
9.55000	-118
9.55833	-118
9.56667	-118
9.57500	-118
9.58333	-118
9.59167	-118
9.60000	-117
9.60833	-116
9.61667	-115
9.62500	-117
9.63333	-118
9.64167	-119
9.65000	-120
9.65833	-121
9.66667	-122
9.67500	-123
9.68333	-123
9.69167	-122
9.70000	-122
9.70833	-120
9.71667	-119
9.72500	-117
9.73333	-116
9.74167	-115
9.75000	-114
9.75833	-113
9.76667	-114
9.77500	-115
9.78333	-114
9.79167	-113
9.80000	-112
9.80833	-111
9.81667	-110
9.82500	-110
9.83333	-110
9.84167	-110
9.85000	-110
9.85833	-109
9.86667	-107
9.87500	-106
9.88333	-107
9.89167	-108
9.90000	-111
9.90833	-114
9.91667	-117
9.92500	-120
9.93333	-123
9.94167	-126
9.95000	-128
9.95833	-127
9.96667	-125
9.97500	-122
9.98333	-121
9.99167	-121
10.00000	-120
10.00833	-119
10.01667	-118
10.02500	-116
10.03333	-115
10.04167	-116
10.05000	-119
10.05833	-123
10.06667	-127
10.07500	-129
10.08333	-128
10.09167	-126
10.10000	-124
10.10833	-122
10.11667	-121
10.12500	-122
10.13333	-123
10.14167	-124
10.15000	-124
10.15833	-124
10.16667	-123
10.17500	-122
10.18333	-122
10.19167	-121
10.20000	-121
10.20833	-120
10.21667	-119
10.22500	-116
10.23333	-113
10.24167	-109
10.25000	-107
10.25833	-107
10.26667	-109
10.27500	-113
10.28333	-117
10.29167	-121
10.30000	-123
10.30833	-122
10.31667	-121
10.32500	-119
10.33333	-118
10.34167	-118
10.35000	-119
10.35833	-119
10.36667	-118
10.37500	-115
10.38333	-113
10.39167	-111
10.40000	-111
10.40833	-113
10.41667	-116
10.42500	-119
10.43333	-122
10.44167	-124
10.45000	-125
10.45833	-125
10.46667	-123
10.47500	-123
10.48333	-124
10.49167	-125
10.50000	-125
10.50833	-123
10.51667	-120
10.52500	-117
10.53333	-116
10.54167	-117
10.55000	-120
10.55833	-123
10.56667	-126
10.57500	-128
10.58333	-127
10.59167	-126
10.60000	-126
10.60833	-126
10.61667	-128
10.62500	-130
10.63333	-132
10.64167	-132
10.65000	-132
10.65833	-130
10.66667	-127
10.67500	-125
10.68333	-124
10.69167	-122
10.70000	-123
10.70833	-124
10.71667	-126
10.72500	-127
10.73333	-127
10.74167	-126
10.75000	-124
10.75833	-122
10.76667	-121
10.77500	-121
10.78333	-123
10.79167	-126
10.80000	-128
10.80833	-130
10.81667	-132
10.82500	-134
10.83333	-136
10.84167	-138
10.85000	-140
10.85833	-140
10.86667	-138
10.87500	-137
10.88333	-135
10.89167	-133
10.90000	-130
10.90833	-128
10.91667	-126
10.92500	-124
10.93333	-121
10.94167	-121
10.95000	-121
10.95833	-122
10.96667	-122
10.97500	-123
10.98333	-124
10.99167	-124
11.00000	-125
11.00833	-125
11.01667	-126
11.02500	-128
11.03333	-131
11.04167	-135
11.05000	-139
11.05833	-142
11.06667	-144
11.07500	-145
11.08333	-143
11.09167	-141
11.10000	-138
11.10833	-136
11.11667	-136
11.12500	-136
11.13333	-137
11.14167	-137
11.15000	-136
11.15833	-135
11.16667	-132
11.17500	-128
11.18333	-125
11.19167	-122
11.20000	-121
11.20833	-122
11.21667	-124
11.22500	-127
11.23333	-129
11.24167	-132
11.25000	-134
11.25833	-135
11.26667	-136
11.27500	-135
11.28333	-135
11.29167	-135
11.30000	-135
11.30833	-136
11.31667	-137
11.32500	-137
11.33333	-138
11.34167	-140
11.35000	-143
11.35833	-146
11.36667	-148
11.37500	-149
11.38333	-148
11.39167	-147
11.40000	-147
11.40833	-146
11.41667	-145
11.42500	-143
11.43333	-141
11.44167	-139
11.45000	-138
11.45833	-139
11.46667	-140
11.47500	-142
11.48333	-142
11.49167	-142
11.50000	-142
11.50833	-143
11.51667	-144
11.52500	-144
11.53333	-143
11.54167	-140
11.55000	-136
11.55833	-133
11.56667	-129
11.57500	-126
11.58333	-123
11.59167	-121
11.60000	-120
11.60833	-121
11.61667	-124
11.62500	-130
11.63333	-136
11.64167	-141
11.65000	-144
11.65833	-143
11.66667	-141
11.67500	-138
11.68333	-137
11.69167	-136
11.70000	-137
11.70833	-137
11.71667	-137
11.72500	-136
11.73333	-136
11.74167	-138
11.75000	-141
11.75833	-146
11.76667	-151
11.77500	-153
11.78333	-152
11.79167	-149
11.80000	-146
11.80833	-143
11.81667	-141
11.82500	-139
11.83333	-139
11.84167	-139
11.85000	-140
11.85833	-141
11.86667	-143
11.87500	-144
11.88333	-144
11.89167	-144
11.90000	-144
11.90833	-143
11.91667	-142
11.92500	-141
11.93333	-141
11.94167	-141
11.95000	-142
11.95833	-143
11.96667	-142
11.97500	-140
11.98333	-138
11.99167	-136
12.00000	-135
12.00833	-135
12.01667	-136
12.02500	-138
12.03333	-140
12.04167	-143
12.05000	-145
12.05833	-146
12.06667	-144
12.07500	-141
12.08333	-139
12.09167	-137
12.10000	-137
12.10833	-138
12.11667	-137
12.12500	-134
12.13333	-130
12.14167	-128
12.15000	-126
12.15833	-126
12.16667	-128
12.17500	-131
12.18333	-134
12.19167	-137
12.20000	-140
12.20833	-142
12.21667	-142
12.22500	-141
12.23333	-140
12.24167	-140
12.25000	-141
12.25833	-141
12.26667	-141
12.27500	-141
12.28333	-142
12.29167	-144
12.30000	-147
12.30833	-149
12.31667	-150
12.32500	-150
12.33333	-149
12.34167	-149
12.35000	-149
12.35833	-150
12.36667	-150
12.37500	-151
12.38333	-150
12.39167	-148
12.40000	-147
12.40833	-145
12.41667	-142
12.42500	-139
12.43333	-136
12.44167	-133
12.45000	-131
12.45833	-130
12.46667	-131
12.47500	-133
12.48333	-135
12.49167	-137
12.50000	-141
12.50833	-145
12.51667	-149
12.52500	-151
12.53333	-153
12.54167	-152
12.55000	-152
12.55833	-152
12.56667	-152
12.57500	-153
12.58333	-153
12.59167	-151
12.60000	-146
12.60833	-140
12.61667	-136
12.62500	-133
12.63333	-132
12.64167	-134
12.65000	-136
12.65833	-137
12.66667	-135
12.67500	-134
12.68333	-134
12.69167	-135
12.70000	-137
12.70833	-141
12.71667	-145
12.72500	-149
12.73333	-153
12.74167	-157
12.75000	-159
12.75833	-160
12.76667	-157
12.77500	-155
12.78333	-151
12.79167	-148
12.80000	-146
12.80833	-146
12.81667	-145
12.82500	-145
12.83333	-145
12.84167	-146
12.85000	-148
12.85833	-148
12.86667	-147
12.87500	-145
12.88333	-142
12.89167	-140
12.90000	-139
12.90833	-140
12.91667	-141
12.92500	-141
12.93333	-142
12.94167	-141
12.95000	-140
12.95833	-139
12.96667	-140
12.97500	-141
12.98333	-142
12.99167	-142
13.00000	-141
13.00833	-140
13.01667	-138
13.02500	-136
13.03333	-134
13.04167	-133
13.05000	-133
13.05833	-135
13.06667	-138
13.07500	-143
13.08333	-147
13.09167	-151
13.10000	-154
13.10833	-153
13.11667	-149
13.12500	-145
13.13333	-140
13.14167	-137
13.15000	-136
13.15833	-138
13.16667	-141
13.17500	-144
13.18333	-145
13.19167	-146
13.20000	-146
13.20833	-147
13.21667	-150
13.22500	-154
13.23333	-159
13.24167	-163
13.25000	-165
13.25833	-166
13.26667	-165
13.27500	-164
13.28333	-162
13.29167	-161
13.30000	-159
13.30833	-157
13.31667	-155
13.32500	-153
13.33333	-151
13.34167	-148
13.35000	-146
13.35833	-146
13.36667	-147
13.37500	-149
13.38333	-151
13.39167	-152
13.40000	-152
13.40833	-149
13.41667	-147
13.42500	-144
13.43333	-143
13.44167	-144
13.45000	-146
13.45833	-147
13.46667	-148
13.47500	-147
13.48333	-145
13.49167	-144
13.50000	-143
13.50833	-144
13.51667	-147
13.52500	-149
13.53333	-151
13.54167	-151
13.55000	-151
13.55833	-152
13.56667	-153
13.57500	-155
13.58333	-156
13.59167	-155
13.60000	-154
13.60833	-152
13.61667	-150
13.62500	-150
13.63333	-151
13.64167	-153
13.65000	-156
13.65833	-158
13.66667	-160
13.67500	-161
13.68333	-160
13.69167	-159
13.70000	-158
13.70833	-157
13.71667	-156
13.72500	-155
13.73333	-154
13.74167	-154
13.75000	-155
13.75833	-155
13.76667	-155
13.77500	-155
13.78333	-155
13.79167	-156
13.80000	-156
13.80833	-157
13.81667	-158
13.82500	-159
13.83333	-159
13.84167	-158
13.85000	-157
13.85833	-156
13.86667	-156
13.87500	-156
13.88333	-157
13.89167	-157
13.90000	-157
13.90833	-157
13.91667	-156
13.92500	-156
13.93333	-156
13.94167	-156
13.95000	-156
13.95833	-155
13.96667	-152
13.97500	-150
13.98333	-148
13.99167	-150
14.00000	-153
14.00833	-156
14.01667	-159
14.02500	-159
14.03333	-158
14.04167	-156
14.05000	-153
14.05833	-151
14.06667	-148
14.07500	-146
14.08333	-144
14.09167	-144
14.10000	-144
14.10833	-145
14.11667	-147
14.12500	-149
14.13333	-150
14.14167	-151
14.15000	-151
14.15833	-151
14.16667	-150
14.17500	-149
14.18333	-147
14.19167	-146
14.20000	-146
14.20833	-147
14.21667	-148
14.22500	-150
14.23333	-151
14.24167	-152
14.25000	-152
14.25833	-151
14.26667	-151
14.27500	-151
14.28333	-152
14.29167	-154
14.30000	-157
14.30833	-159
14.31667	-160
14.32500	-161
14.33333	-161
14.34167	-159
14.35000	-156
14.35833	-152
14.36667	-147
14.37500	-144
14.38333	-142
14.39167	-141
14.40000	-141
14.40833	-141
14.41667	-141
14.42500	-143
14.43333	-144
14.44167	-146
14.45000	-148
14.45833	-149
14.46667	-149
14.47500	-148
14.48333	-148
14.49167	-148
14.50000	-149
14.50833	-150
14.51667	-150
14.52500	-149
14.53333	-148
14.54167	-147
14.55000	-147
14.55833	-147
14.56667	-147
14.57500	-147
14.58333	-146
14.59167	-145
14.60000	-144
14.60833	-144
14.61667	-144
14.62500	-145
14.63333	-146
14.64167	-147
14.65000	-148
14.65833	-149
14.66667	-151
14.67500	-154
14.68333	-157
14.69167	-159
14.70000	-158
14.70833	-154
14.71667	-151
14.72500	-148
14.73333	-147
14.74167	-149
14.75000	-151
14.75833	-153
14.76667	-154
14.77500	-154
14.78333	-154
14.79167	-154
14.80000	-153
14.80833	-152
14.81667	-150
14.82500	-146
14.83333	-144
14.84167	-143
14.85000	-144
14.85833	-145
14.86667	-146
14.87500	-146
14.88333	-144
14.89167	-142
14.90000	-141
14.90833	-141
14.91667	-141
14.92500	-143
14.93333	-144
14.94167	-145
14.95000	-146
14.95833	-147
14.96667	-149
14.97500	-151
14.98333	-153
14.99167	-155
15.00000	-156
15.00833	-157
15.01667	-158
15.02500	-159
15.03333	-160
15.04167	-160
15.05000	-158
15.05833	-155
15.06667	-151
15.07500	-148
15.08333	-146
15.09167	-144
15.10000	-143
15.10833	-142
15.11667	-143
15.12500	-143
15.13333	-144
15.14167	-144
15.15000	-145
15.15833	-146
15.16667	-148
15.17500	-149
15.18333	-151
15.19167	-152
15.20000	-153
15.20833	-153
15.21667	-154
15.22500	-157
15.23333	-159
15.24167	-161
15.25000	-162
15.25833	-162
15.26667	-162
15.27500	-161
15.28333	-161
15.29167	-162
15.30000	-162
15.30833	-161
15.31667	-160
15.32500	-158
15.33333	-156
15.34167	-154
15.35000	-153
15.35833	-151
15.36667	-151
15.37500	-152
15.38333	-153
15.39167	-153
15.40000	-154
15.40833	-154
15.41667	-152
15.42500	-150
15.43333	-148
15.44167	-147
15.45000	-147
15.45833	-149
15.46667	-150
15.47500	-149
15.48333	-147
15.49167	-143
15.50000	-140
15.50833	-140
15.51667	-141
15.52500	-144
15.53333	-147
15.54167	-149
15.55000	-149
15.55833	-151
15.56667	-154
15.57500	-156
15.58333	-156
15.59167	-156
15.60000	-157
15.60833	-157
15.61667	-159
15.62500	-159
15.63333	-159
15.64167	-158
15.65000	-155
15.65833	-153
15.66667	-152
15.67500	-152
15.68333	-152
15.69167	-151
15.70000	-149
15.70833	-146
15.71667	-142
15.72500	-139
15.73333	-138
15.74167	-140
15.75000	-143
15.75833	-147
15.76667	-151
15.77500	-153
15.78333	-153
15.79167	-150
15.80000	-146
15.80833	-142
15.81667	-139
15.82500	-138
15.83333	-138
15.84167	-139
15.85000	-140
15.85833	-140
15.86667	-139
15.87500	-138
15.88333	-137
15.89167	-136
15.90000	-135
15.90833	-134
15.91667	-133
15.92500	-133
15.93333	-132
15.94167	-132
15.95000	-132
15.95833	-132
15.96667	-132
15.97500	-132
15.98333	-132
15.99167	-130
16.00000	-130
16.00833	-130
16.01667	-131
16.02500	-131
16.03333	-132
16.04167	-131
16.05000	-130
16.05833	-128
16.06667	-127
16.07500	-126
16.08333	-127
16.09167	-128
16.10000	-129
16.10833	-130
16.11667	-130
16.12500	-129
16.13333	-127
16.14167	-126
16.15000	-125
16.15833	-126
16.16667	-129
16.17500	-133
16.18333	-136
16.19167	-137
16.20000	-135
16.20833	-130
16.21667	-125
16.22500	-122
16.23333	-120
16.24167	-120
16.25000	-122
16.25833	-124
16.26667	-127
16.27500	-128
16.28333	-129
16.29167	-128
16.30000	-126
16.30833	-123
16.31667	-121
16.32500	-120
16.33333	-120
16.34167	-121
16.35000	-123
16.35833	-124
16.36667	-124
16.37500	-123
16.38333	-121
16.39167	-120
16.40000	-119
16.40833	-120
16.41667	-121
16.42500	-122
16.43333	-122
16.44167	-122
16.45000	-120
16.45833	-116
16.46667	-114
16.47500	-112
16.48333	-112
16.49167	-111
16.50000	-110
16.50833	-108
16.51667	-106
16.52500	-104
16.53333	-103
16.54167	-102
16.55000	-102
16.55833	-99
16.56667	-95
16.57500	-92
16.58333	-91
16.59167	-91
16.60000	-93
16.60833	-96
16.61667	-98
16.62500	-99
16.63333	-99
16.64167	-99
16.65000	-99
16.65833	-101
16.66667	-105
16.67500	-109
16.68333	-112
16.69167	-114
16.70000	-112
16.70833	-107
16.71667	-103
16.72500	-99
16.73333	-97
16.74167	-97
16.75000	-97
16.75833	-98
16.76667	-97
16.77500	-96
16.78333	-95
16.79167	-95
16.80000	-95
16.80833	-96
16.81667	-96
16.82500	-97
16.83333	-97
16.84167	-95
16.85000	-94
16.85833	-92
16.86667	-91
16.87500	-91
16.88333	-93
16.89167	-95
16.90000	-96
16.90833	-97
16.91667	-97
16.92500	-97
16.93333	-98
16.94167	-98
16.95000	-99
16.95833	-98
16.96667	-97
16.97500	-97
16.98333	-97
16.99167	-98
17.00000	-99
17.00833	-99
17.01667	-97
17.02500	-93
17.03333	-90
17.04167	-88
17.05000	-88
17.05833	-87
17.06667	-88
17.07500	-89
17.08333	-89
17.09167	-90
17.10000	-91
17.10833	-93
17.11667	-95
17.12500	-99
17.13333	-102
17.14167	-106
17.15000	-109
17.15833	-109
17.16667	-108
17.17500	-105
17.18333	-101
17.19167	-98
17.20000	-96
17.20833	-96
17.21667	-97
17.22500	-99
17.23333	-101
17.24167	-101
17.25000	-101
17.25833	-99
17.26667	-97
17.27500	-95
17.28333	-95
17.29167	-95
17.30000	-95
17.30833	-94
17.31667	-93
17.32500	-90
17.33333	-89
17.34167	-88
17.35000	-89
17.35833	-88
17.36667	-88
17.37500	-87
17.38333	-88
17.39167	-90
17.40000	-93
17.40833	-95
17.41667	-97
17.42500	-97
17.43333	-97
17.44167	-97
17.45000	-96
17.45833	-96
17.46667	-96
17.47500	-96
17.48333	-96
17.49167	-95
17.50000	-92
17.50833	-90
17.51667	-87
17.52500	-85
17.53333	-83
17.54167	-82
17.55000	-82
17.55833	-83
17.56667	-85
17.57500	-88
17.58333	-91
17.59167	-92
17.60000	-92
17.60833	-90
17.61667	-88
17.62500	-87
17.63333	-86
17.64167	-86
17.65000	-86
17.65833	-85
17.66667	-84
17.67500	-82
17.68333	-80
17.69167	-78
17.70000	-77
17.70833	-75
17.71667	-73
17.72500	-72
17.73333	-71
17.74167	-71
17.75000	-72
17.75833	-74
17.76667	-75
17.77500	-76
17.78333	-76
17.79167	-75
17.80000	-72
17.80833	-70
17.81667	-68
17.82500	-67
17.83333	-66
17.84167	-67
17.85000	-68
17.85833	-70
17.86667	-72
17.87500	-73
17.88333	-72
17.89167	-70
17.90000	-67
17.90833	-64
17.91667	-61
17.92500	-59
17.93333	-58
17.94167	-57
17.95000	-57
17.95833	-57
17.96667	-55
17.97500	-53
17.98333	-52
17.99167	-50
18.00000	-49
18.00833	-49
18.01667	-49
18.02500	-47
18.03333	-45
18.04167	-42
18.05000	-40
18.05833	-37
18.06667	-35
18.07500	-32
18.08333	-29
18.09167	-26
18.10000	-24
18.10833	-23
18.11667	-21
18.12500	-19
18.13333	-17
18.14167	-14
18.15000	-10
18.15833	-8
18.16667	-7
18.17500	-6
18.18333	-4
18.19167	-2
18.20000	1
18.20833	3
18.21667	4
18.22500	4
18.23333	5
18.24167	6
18.25000	8
18.25833	11
18.26667	14
18.27500	18
18.28333	22
18.29167	26
18.30000	28
18.30833	31
18.31667	32
18.32500	32
18.33333	33
18.34167	35
18.35000	38
18.35833	42
18.36667	47
18.37500	50
18.38333	51
18.39167	51
18.40000	52
18.40833	54
18.41667	57
18.42500	61
18.43333	63
18.44167	64
18.45000	65
18.45833	67
18.46667	72
18.47500	76
18.48333	79
18.49167	81
18.50000	81
18.50833	80
18.51667	80
18.52500	82
18.53333	85
18.54167	91
18.55000	97
18.55833	100
18.56667	102
18.57500	102
18.58333	102
18.59167	102
18.60000	104
18.60833	107
18.61667	109
18.62500	111
18.63333	111
18.64167	111
18.65000	112
18.65833	113
18.66667	115
18.67500	119
18.68333	123
18.69167	127
18.70000	130
18.70833	132
18.71667	134
18.72500	136
18.73333	137
18.74167	139
18.75000	139
18.75833	138
18.76667	137
18.77500	137
18.78333	139
18.79167	143
18.80000	149
18.80833	156
18.81667	161
18.82500	165
18.83333	168
18.84167	169
18.85000	169
18.85833	169
18.86667	171
18.87500	173
18.88333	175
18.89167	177
18.90000	179
18.90833	181
18.91667	184
18.92500	187
18.93333	189
18.94167	191
18.95000	191
18.95833	192
18.96667	194
18.97500	197
18.98333	200
18.99167	204
19.00000	207
19.00833	209
19.01667	211
19.02500	212
19.03333	214
19.04167	217
19.05000	219
19.05833	221
19.06667	224
19.07500	227
19.08333	232
19.09167	236
19.10000	242
19.10833	247
19.11667	251
19.12500	254
19.13333	257
19.14167	260
19.15000	262
19.15833	266
19.16667	269
19.17500	273
19.18333	276
19.19167	279
19.20000	283
19.20833	286
19.21667	290
19.22500	296
19.23333	302
19.24167	307
19.25000	313
19.25833	316
19.26667	319
19.27500	320
19.28333	321
19.29167	323
19.30000	326
19.30833	329
19.31667	332
19.32500	337
19.33333	344
19.34167	353
19.35000	364
19.35833	375
19.36667	384
19.37500	393
19.38333	400
19.39167	408
19.40000	416
19.40833	424
19.41667	431
19.42500	438
19.43333	444
19.44167	449
19.45000	454
19.45833	460
19.46667	468
19.47500	477
19.48333	488
19.49167	498
19.50000	508
19.50833	516
19.51667	523
19.52500	530
19.53333	538
19.54167	547
19.55000	557
19.55833	566
19.56667	575
19.57500	584
19.58333	593
19.59167	603
19.60000	614
19.60833	625
19.61667	637
19.62500	650
19.63333	663
19.64167	678
19.65000	693
19.65833	709
19.66667	726
19.67500	741
19.68333	757
19.69167	772
19.70000	789
19.70833	806
19.71667	822
19.72500	838
19.73333	853
19.74167	866
19.75000	881
19.75833	897
19.76667	914
19.77500	934
19.78333	958
19.79167	984
19.80000	1010
19.80833	1037
19.81667	1061
19.82500	1083
19.83333	1105
19.84167	1127
19.85000	1151
19.85833	1177
19.86667	1206
19.87500	1235
19.88333	1266
19.89167	1296
19.90000	1326
19.90833	1355
19.91667	1384
19.92500	1414
19.93333	1445
19.94167	1480
19.95000	1515
19.95833	1553
19.96667	1592
19.97500	1630
19.98333	1668
19.99167	1706
20.00000	1744
20.00833	1783
20.01667	1822
20.02500	1864
20.03333	1907
20.04167	1954
20.05000	2002
20.05833	2052
20.06667	2103
20.07500	2155
20.08333	2208
20.09167	2262
20.10000	2318
20.10833	2376
20.11667	2435
20.12500	2497
20.13333	2558
20.14167	2621
20.15000	2683
20.15833	2747
20.16667	2814
20.17500	2883
20.18333	2955
20.19167	3027
20.20000	3100
20.20833	3172
20.21667	3247
20.22500	3325
20.23333	3406
20.24167	3493
20.25000	3580
20.25833	3668
20.26667	3757
20.27500	3844
20.28333	3935
20.29167	4025
20.30000	4120
20.30833	4218
20.31667	4317
20.32500	4420
20.33333	4522
20.34167	4628
20.35000	4734
20.35833	4843
20.36667	4955
20.37500	5069
20.38333	5188
20.39167	5306
20.40000	5428
20.40833	5552
20.41667	5677
20.42500	5806
20.43333	5935
20.44167	6068
20.45000	6201
20.45833	6338
20.46667	6480
20.47500	6623
20.48333	6774
20.49167	6923
20.50000	7076
20.50833	7229
20.51667	7384
20.52500	7544
20.53333	7703
20.54167	7869
20.55000	8037
20.55833	8209
20.56667	8386
20.57500	8563
20.58333	8747
20.59167	8930
20.60000	9118
20.60833	9308
20.61667	9500
20.62500	9699
20.63333	9897
20.64167	10104
20.65000	10312
20.65833	10523
20.66667	10739
20.67500	10953
20.68333	11176
20.69167	11398
20.70000	11628
20.70833	11861
20.71667	12098
20.72500	12342
20.73333	12584
20.74167	12835
20.75000	13084
20.75833	13335
20.76667	13607
20.77500	13887
20.78333	14156
20.79167	14405
20.80000	14661
20.80833	14952
20.81667	15254
20.82500	15538
20.83333	15803
20.84167	16071
20.85000	16335
20.85833	16599
20.86667	16897
20.87500	17210
20.88333	17510
20.89167	17788
20.90000	18067
20.90833	18348
20.91667	18632
20.92500	18925
20.93333	19206
20.94167	19499
20.95000	19819
20.95833	20135
20.96667	20423
20.97500	20694
20.98333	20970
20.99167	21238
21.00000	21511
21.00833	21814
21.01667	22120
21.02500	22404
21.03333	22664
21.04167	22929
21.05000	23189
21.05833	23449
21.06667	23708
21.07500	23951
21.08333	24205
21.09167	24474
21.10000	24735
21.10833	24973
21.11667	25199
21.12500	25427
21.13333	25643
21.14167	25864
21.15000	26102
21.15833	26336
21.16667	26550
21.17500	26749
21.18333	26948
21.19167	27137
21.20000	27326
21.20833	27532
21.21667	27739
21.22500	27929
21.23333	28104
21.24167	28280
21.25000	28452
21.25833	28623
21.26667	28795
21.27500	28961
21.28333	29130
21.29167	29291
21.30000	29450
21.30833	29605
21.31667	29755
21.32500	29904
21.33333	30048
21.34167	30194
21.35000	30338
21.35833	30481
21.36667	30625
21.37500	30765
21.38333	30909
21.39167	31049
21.40000	31189
21.40833	31329
21.41667	31464
21.42500	31600
21.43333	31732
21.44167	31867
21.45000	32000
21.45833	32133
21.46667	32268
21.47500	32399
21.48333	32531
21.49167	32659
21.50000	32788
21.50833	32916
21.51667	33039
21.52500	33163
21.53333	33283
21.54167	33406
21.55000	33526
21.55833	33645
21.56667	33764
21.57500	33876
21.58333	33986
21.59167	34087
21.60000	34185
21.60833	34278
21.61667	34368
21.62500	34455
21.63333	34537
21.64167	34617
21.65000	34691
21.65833	34760
21.66667	34823
21.67500	34880
21.68333	34932
21.69167	34976
21.70000	35014
21.70833	35046
21.71667	35072
21.72500	35090
21.73333	35101
21.74167	35102
21.75000	35092
21.75833	35071
21.76667	35038
21.77500	34995
21.78333	34939
21.79167	34877
21.80000	34807
21.80833	34729
21.81667	34644
21.82500	34549
21.83333	34447
21.84167	34332
21.85000	34208
21.85833	34073
21.86667	33927
21.87500	33773
21.88333	33605
21.89167	33432
21.90000	33250
21.90833	33059
21.91667	32861
21.92500	32651
21.93333	32435
21.94167	32205
21.95000	31970
21.95833	31725
21.96667	31470
21.97500	31213
21.98333	30945
21.99167	30678
22.00000	30405
22.00833	30128
22.01667	29849
22.02500	29559
22.03333	29270
22.04167	28968
22.05000	28666
22.05833	28359
22.06667	28044
22.07500	27734
22.08333	27415
22.09167	27102
22.10000	26786
22.10833	26470
22.11667	26158
22.12500	25840
22.13333	25528
22.14167	25210
22.15000	24895
22.15833	24580
22.16667	24260
22.17500	23949
22.18333	23632
22.19167	23326
22.20000	23019
22.20833	22716
22.21667	22421
22.22500	22126
22.23333	21841
22.24167	21554
22.25000	21274
22.25833	20998
22.26667	20722
22.27500	20455
22.28333	20184
22.29167	19923
22.30000	19662
22.30833	19405
22.31667	19155
22.32500	18905
22.33333	18664
22.34167	18424
22.35000	18192
22.35833	17969
22.36667	17750
22.37500	17543
22.38333	17337
22.39167	17139
22.40000	16941
22.40833	16748
22.41667	16561
22.42500	16376
22.43333	16199
22.44167	16024
22.45000	15854
22.45833	15687
22.46667	15521
22.47500	15363
22.48333	15205
22.49167	15056
22.50000	14910
22.50833	14768
22.51667	14630
22.52500	14493
22.53333	14362
22.54167	14231
22.55000	14105
22.55833	13983
22.56667	13864
22.57500	13751
22.58333	13637
22.59167	13529
22.60000	13423
22.60833	13318
22.61667	13218
22.62500	13117
22.63333	13019
22.64167	12921
22.65000	12826
22.65833	12734
22.66667	12644
22.67500	12560
22.68333	12477
22.69167	12398
22.70000	12321
22.70833	12246
22.71667	12173
22.72500	12100
22.73333	12030
22.74167	11960
22.75000	11892
22.75833	11826
22.76667	11761
22.77500	11698
22.78333	11637
22.79167	11579
22.80000	11524
22.80833	11471
22.81667	11420
22.82500	11368
22.83333	11317
22.84167	11264
22.85000	11213
22.85833	11165
22.86667	11119
22.87500	11078
22.88333	11038
22.89167	11000
22.90000	10961
22.90833	10923
22.91667	10886
22.92500	10852
22.93333	10820
22.94167	10791
22.95000	10763
22.95833	10736
22.96667	10709
22.97500	10684
22.98333	10659
22.99167	10636
23.00000	10615
23.00833	10596
23.01667	10577
23.02500	10558
23.03333	10538
23.04167	10517
23.05000	10497
23.05833	10479
23.06667	10462
23.07500	10448
23.08333	10434
23.09167	10422
23.10000	10409
23.10833	10396
23.11667	10384
23.12500	10374
23.13333	10366
23.14167	10361
23.15000	10360
23.15833	10360
23.16667	10362
23.17500	10364
23.18333	10367
23.19167	10370
23.20000	10373
23.20833	10375
23.21667	10376
23.22500	10377
23.23333	10379
23.24167	10381
23.25000	10386
23.25833	10393
23.26667	10402
23.27500	10412
23.28333	10422
23.29167	10434
23.30000	10445
23.30833	10456
23.31667	10467
23.32500	10478
23.33333	10491
23.34167	10506
23.35000	10523
23.35833	10541
23.36667	10560
23.37500	10578
23.38333	10595
23.39167	10611
23.40000	10628
23.40833	10646
23.41667	10666
23.42500	10688
23.43333	10710
23.44167	10731
23.45000	10752
23.45833	10772
23.46667	10791
23.47500	10810
23.48333	10830
23.49167	10851
23.50000	10872
23.50833	10893
23.51667	10915
23.52500	10937
23.53333	10958
23.54167	10981
23.55000	11003
23.55833	11024
23.56667	11046
23.57500	11066
23.58333	11087
23.59167	11107
23.60000	11126
23.60833	11145
23.61667	11164
23.62500	11182
23.63333	11200
23.64167	11216
23.65000	11229
23.65833	11239
23.66667	11247
23.67500	11255
23.68333	11263
23.69167	11271
23.70000	11278
23.70833	11283
23.71667	11287
23.72500	11289
23.73333	11290
23.74167	11290
23.75000	11290
23.75833	11287
23.76667	11282
23.77500	11275
23.78333	11267
23.79167	11258
23.80000	11247
23.80833	11234
23.81667	11219
23.82500	11202
23.83333	11184
23.84167	11166
23.85000	11146
23.85833	11125
23.86667	11102
23.87500	11078
23.88333	11053
23.89167	11027
23.90000	10999
23.90833	10970
23.91667	10940
23.92500	10907
23.93333	10873
23.94167	10836
23.95000	10796
23.95833	10754
23.96667	10711
23.97500	10668
23.98333	10627
23.99167	10586
24.00000	10545
24.00833	10503
24.01667	10459
24.02500	10412
24.03333	10364
24.04167	10313
24.05000	10262
24.05833	10212
24.06667	10162
24.07500	10114
24.08333	10065
24.09167	10015
24.10000	9961
24.10833	9906
24.11667	9850
24.12500	9794
24.13333	9739
24.14167	9683
24.15000	9628
24.15833	9572
24.16667	9514
24.17500	9458
24.18333	9401
24.19167	9346
24.20000	9293
24.20833	9240
24.21667	9190
24.22500	9141
24.23333	9092
24.24167	9042
24.25000	8992
24.25833	8943
24.26667	8894
24.27500	8849
24.28333	8804
24.29167	8760
24.30000	8715
24.30833	8670
24.31667	8624
24.32500	8578
24.33333	8534
24.34167	8491
24.35000	8451
24.35833	8413
24.36667	8378
24.37500	8345
24.38333	8315
24.39167	8286
24.40000	8257
24.40833	8229
24.41667	8201
24.42500	8174
24.43333	8147
24.44167	8120
24.45000	8094
24.45833	8069
24.46667	8044
24.47500	8021
24.48333	8000
24.49167	7980
24.50000	7963
24.50833	7948
24.51667	7936
24.52500	7926
24.53333	7917
24.54167	7910
24.55000	7903
24.55833	7897
24.56667	7892
24.57500	7888
24.58333	7884
24.59167	7880
24.60000	7875
24.60833	7869
24.61667	7864
24.62500	7859
24.63333	7855
24.64167	7853
24.65000	7852
24.65833	7852
24.66667	7852
24.67500	7852
24.68333	7853
24.69167	7856
24.70000	7859
24.70833	7863
24.71667	7867
24.72500	7871
24.73333	7873
24.74167	7874
24.75000	7874
24.75833	7872
24.76667	7871
24.77500	7870
24.78333	7869
24.79167	7866
24.80000	7861
24.80833	7854
24.81667	7848
24.82500	7842
24.83333	7837
24.84167	7830
24.85000	7822
24.85833	7812
24.86667	7800
24.87500	7788
24.88333	7776
24.89167	7763
24.90000	7750
24.90833	7735
24.91667	7719
24.92500	7702
24.93333	7683
24.94167	7664
24.95000	7644
24.95833	7626
24.96667	7607
24.97500	7588
24.98333	7566
24.99167	7541
25.00000	7512
25.00833	7480
25.01667	7450
25.02500	7420
25.03333	7392
25.04167	7363
25.05000	7333
25.05833	7301
25.06667	7266
25.07500	7231
25.08333	7195
25.09167	7160
25.10000	7126
25.10833	7091
25.11667	7056
25.12500	7019
25.13333	6982
25.14167	6944
25.15000	6907
25.15833	6870
25.16667	6833
25.17500	6797
25.18333	6760
25.19167	6723
25.20000	6685
25.20833	6647
25.21667	6610
25.22500	6573
25.23333	6539
25.24167	6507
25.25000	6476
25.25833	6443
25.26667	6408
25.27500	6372
25.28333	6335
25.29167	6301
25.30000	6269
25.30833	6240
25.31667	6212
25.32500	6184
25.33333	6155
25.34167	6125
25.35000	6095
25.35833	6065
25.36667	6036
25.37500	6009
25.38333	5983
25.39167	5957
25.40000	5932
25.40833	5908
25.41667	5885
25.42500	5863
25.43333	5843
25.44167	5826
25.45000	5811
25.45833	5795
25.46667	5779
25.47500	5761
25.48333	5742
25.49167	5724
25.50000	5707
25.50833	5692
25.51667	5678
25.52500	5665
25.53333	5652
25.54167	5639
25.55000	5626
25.55833	5614
25.56667	5602
25.57500	5592
25.58333	5584
25.59167	5577
25.60000	5571
25.60833	5566
25.61667	5561
25.62500	5556
25.63333	5550
25.64167	5543
25.65000	5536
25.65833	5529
25.66667	5523
25.67500	5518
25.68333	5515
25.69167	5514
25.70000	5513
25.70833	5512
25.71667	5511
25.72500	5510
25.73333	5511
25.74167	5511
25.75000	5513
25.75833	5513
25.76667	5512
25.77500	5510
25.78333	5506
25.79167	5503
25.80000	5498
25.80833	5494
25.81667	5491
25.82500	5489
25.83333	5488
25.84167	5486
25.85000	5485
25.85833	5484
25.86667	5486
25.87500	5488
25.88333	5491
25.89167	5493
25.90000	5493
25.90833	5492
25.91667	5490
25.92500	5488
25.93333	5487
25.94167	5487
25.95000	5488
25.95833	5490
25.96667	5493
25.97500	5495
25.98333	5497
25.99167	5500
26.00000	5501
26.00833	5501
26.01667	5501
26.02500	5500
26.03333	5500
26.04167	5501
26.05000	5503
26.05833	5508
26.06667	5514
26.07500	5520
26.08333	5527
26.09167	5533
26.10000	5537
26.10833	5541
26.11667	5546
26.12500	5554
26.13333	5562
26.14167	5571
26.15000	5580
26.15833	5590
26.16667	5602
26.17500	5613
26.18333	5625
26.19167	5634
26.20000	5642
26.20833	5649
26.21667	5658
26.22500	5670
26.23333	5683
26.24167	5699
26.25000	5717
26.25833	5735
26.26667	5754
26.27500	5774
26.28333	5794
26.29167	5814
26.30000	5834
26.30833	5855
26.31667	5876
26.32500	5897
26.33333	5919
26.34167	5941
26.35000	5964
26.35833	5989
26.36667	6015
26.37500	6043
26.38333	6072
26.39167	6102
26.40000	6132
26.40833	6161
26.41667	6189
26.42500	6219
26.43333	6249
26.44167	6281
26.45000	6313
26.45833	6345
26.46667	6375
26.47500	6406
26.48333	6437
26.49167	6469
26.50000	6502
26.50833	6536
26.51667	6570
26.52500	6605
26.53333	6640
26.54167	6677
26.55000	6713
26.55833	6750
26.56667	6788
26.57500	6822
26.58333	6856
26.59167	6888
26.60000	6920
26.60833	6952
26.61667	6985
26.62500	7021
26.63333	7054
26.64167	7087
26.65000	7118
26.65833	7148
26.66667	7178
26.67500	7206
26.68333	7235
26.69167	7262
26.70000	7290
26.70833	7318
26.71667	7346
26.72500	7374
26.73333	7401
26.74167	7429
26.75000	7457
26.75833	7486
26.76667	7514
26.77500	7541
26.78333	7565
26.79167	7587
26.80000	7608
26.80833	7626
26.81667	7644
26.82500	7662
26.83333	7679
26.84167	7696
26.85000	7712
26.85833	7726
26.86667	7739
26.87500	7751
26.88333	7763
26.89167	7775
26.90000	7787
26.90833	7799
26.91667	7809
26.92500	7818
26.93333	7826
26.94167	7835
26.95000	7844
26.95833	7851
26.96667	7859
26.97500	7865
26.98333	7870
26.99167	7873
27.00000	7874
27.00833	7873
27.01667	7871
27.02500	7868
27.03333	7865
27.04167	7864
27.05000	7863
27.05833	7862
27.06667	7860
27.07500	7857
27.08333	7854
27.09167	7849
27.10000	7844
27.10833	7838
27.11667	7832
27.12500	7825
27.13333	7817
27.14167	7808
27.15000	7798
27.15833	7788
27.16667	7778
27.17500	7767
27.18333	7758
27.19167	7749
27.20000	7740
27.20833	7732
27.21667	7724
27.22500	7716
27.23333	7707
27.24167	7696
27.25000	7685
27.25833	7673
27.26667	7662
27.27500	7653
27.28333	7646
27.29167	7639
27.30000	7632
27.30833	7623
27.31667	7613
27.32500	7602
27.33333	7591
27.34167	7582
27.35000	7573
27.35833	7565
27.36667	7557
27.37500	7548
27.38333	7539
27.39167	7530
27.40000	7521
27.40833	7511
27.41667	7500
27.42500	7488
27.43333	7477
27.44167	7466
27.45000	7456
27.45833	7449
27.46667	7443
27.47500	7439
27.48333	7435
27.49167	7432
27.50000	7429
27.50833	7426
27.51667	7423
27.52500	7420
27.53333	7417
27.54167	7415
27.55000	7413
27.55833	7411
27.56667	7408
27.57500	7406
27.58333	7405
27.59167	7404
27.60000	7403
27.60833	7402
27.61667	7400
27.62500	7399
27.63333	7399
27.64167	7399
27.65000	7399
27.65833	7400
27.66667	7400
27.67500	7403
27.68333	7409
27.69167	7416
27.70000	7424
27.70833	7432
27.71667	7440
27.72500	7446
27.73333	7451
27.74167	7454
27.75000	7456
27.75833	7460
27.76667	7465
27.77500	7472
27.78333	7480
27.79167	7486
27.80000	7491
27.80833	7494
27.81667	7499
27.82500	7505
27.83333	7512
27.84167	7519
27.85000	7526
27.85833	7533
27.86667	7540
27.87500	7546
27.88333	7552
27.89167	7557
27.90000	7562
27.90833	7568
27.91667	7574
27.92500	7582
27.93333	7589
27.94167	7596
27.95000	7602
27.95833	7609
27.96667	7616
27.97500	7623
27.98333	7630
27.99167	7636
28.00000	7640
28.00833	7645
28.01667	7648
28.02500	7653
28.03333	7657
28.04167	7660
28.05000	7664
28.05833	7667
28.06667	7670
28.07500	7675
28.08333	7679
28.09167	7683
28.10000	7685
28.10833	7684
28.11667	7684
28.12500	7684
28.13333	7685
28.14167	7686
28.15000	7687
28.15833	7688
28.16667	7688
28.17500	7687
28.18333	7686
28.19167	7685
28.20000	7682
28.20833	7677
28.21667	7670
28.22500	7663
28.23333	7656
28.24167	7650
28.25000	7646
28.25833	7643
28.26667	7640
28.27500	7636
28.28333	7631
28.29167	7625
28.30000	7617
28.30833	7609
28.31667	7601
28.32500	7594
28.33333	7588
28.34167	7581
28.35000	7575
28.35833	7568
28.36667	7559
28.37500	7550
28.38333	7540
28.39167	7529
28.40000	7519
28.40833	7510
28.41667	7501
28.42500	7493
28.43333	7484
28.44167	7475
28.45000	7466
28.45833	7458
28.46667	7449
28.47500	7440
28.48333	7430
28.49167	7421
28.50000	7411
28.50833	7401
28.51667	7392
28.52500	7383
28.53333	7374
28.54167	7366
28.55000	7358
28.55833	7350
28.56667	7341
28.57500	7333
28.58333	7325
28.59167	7320
28.60000	7316
28.60833	7312
28.61667	7308
28.62500	7302
28.63333	7295
28.64167	7287
28.65000	7279
28.65833	7273
28.66667	7268
28.67500	7264
28.68333	7261
28.69167	7259
28.70000	7260
28.70833	7264
28.71667	7268
28.72500	7271
28.73333	7272
28.74167	7270
28.75000	7268
28.75833	7267
28.76667	7269
28.77500	7272
28.78333	7276
28.79167	7281
28.80000	7287
28.80833	7293
28.81667	7301
28.82500	7310
28.83333	7319
28.84167	7329
28.85000	7339
28.85833	7351
28.86667	7363
28.87500	7376
28.88333	7390
28.89167	7404
28.90000	7419
28.90833	7435
28.91667	7452
28.92500	7470
28.93333	7488
28.94167	7506
28.95000	7526
28.95833	7548
28.96667	7572
28.97500	7598
28.98333	7625
28.99167	7652
29.00000	7678
29.00833	7707
29.01667	7736
29.02500	7764
29.03333	7791
29.04167	7820
29.05000	7850
29.05833	7883
29.06667	7919
29.07500	7954
29.08333	7991
29.09167	8028
29.10000	8066
29.10833	8106
29.11667	8147
29.12500	8194
29.13333	8244
29.14167	8293
29.15000	8339
29.15833	8387
29.16667	8438
29.17500	8488
29.18333	8543
29.19167	8603
29.20000	8660
29.20833	8714
29.21667	8766
29.22500	8822
29.23333	8880
29.24167	8943
29.25000	9008
29.25833	9076
29.26667	9146
29.27500	9217
29.28333	9291
29.29167	9366
29.30000	9444
29.30833	9525
29.31667	9606
29.32500	9690
29.33333	9772
29.34167	9858
29.35000	9945
29.35833	10036
29.36667	10134
29.37500	10232
29.38333	10336
29.39167	10439
29.40000	10544
29.40833	10652
29.41667	10762
29.42500	10879
29.43333	10997
29.44167	11122
29.45000	11249
29.45833	11379
29.46667	11512
29.47500	11646
29.48333	11786
29.49167	11927
29.50000	12076
29.50833	12232
29.51667	12393
29.52500	12563
29.53333	12734
29.54167	12913
29.55000	13093
29.55833	13278
29.56667	13471
29.57500	13665
29.58333	13871
29.59167	14078
29.60000	14296
29.60833	14521
29.61667	14752
29.62500	14998
29.63333	15248
29.64167	15511
29.65000	15780
29.65833	16056
29.66667	16343
29.67500	16633
29.68333	16939
29.69167	17249
29.70000	17574
29.70833	17910
29.71667	18254
29.72500	18617
29.73333	18984
29.74167	19370
29.75000	19765
29.75833	20173
29.76667	20598
29.77500	21028
29.78333	21480
29.79167	21936
29.80000	22412
29.80833	22904
29.81667	23404
29.82500	23930
29.83333	24457
29.84167	25009
29.85000	25569
29.85833	26146
29.86667	26747
29.87500	27351
29.88333	27986
29.89167	28623
29.90000	29283
29.90833	29958
29.91667	30643
29.92500	31358
29.93333	32071
29.94167	32813
29.95000	33558
29.95833	34316
29.96667	35095
29.97500	35872
29.98333	36681
29.99167	37486
30.00000	38312
30.00833	39150
30.01667	39990
30.02500	40858
30.03333	41714
30.04167	42594
30.05000	43469
30.05833	44346
30.06667	45237
30.07500	46117
30.08333	47026
30.09167	47921
30.10000	48829
30.10833	49737
30.11667	50631
30.12500	51537
30.13333	52418
30.14167	53310
30.15000	54186
30.15833	55055
30.16667	55927
30.17500	56772
30.18333	57626
30.19167	58450
30.20000	59264
30.20833	60060
30.21667	60826
30.22500	61589
30.23333	62315
30.24167	63034
30.25000	63723
30.25833	64387
30.26667	65036
30.27500	65646
30.28333	66245
30.29167	66805
30.30000	67339
30.30833	67842
30.31667	68306
30.32500	68746
30.33333	69144
30.34167	69514
30.35000	69846
30.35833	70138
30.36667	70396
30.37500	70612
30.38333	70796
30.39167	70944
30.40000	71057
30.40833	71136
30.41667	71176
30.42500	71178
30.43333	71143
30.44167	71068
30.45000	70957
30.45833	70805
30.46667	70615
30.47500	70391
30.48333	70126
30.49167	69834
30.50000	69507
30.50833	69149
30.51667	68764
30.52500	68341
30.53333	67897
30.54167	67411
30.55000	66901
30.55833	66359
30.56667	65784
30.57500	65193
30.58333	64565
30.59167	63928
30.60000	63263
30.60833	62578
30.61667	61881
30.62500	61149
30.63333	60415
30.64167	59647
30.65000	58870
30.65833	58078
30.66667	57263
30.67500	56454
30.68333	55618
30.69167	54793
30.70000	53952
30.70833	53107
30.71667	52269
30.72500	51411
30.73333	50570
30.74167	49708
30.75000	48850
30.75833	47988
30.76667	47111
30.77500	46254
30.78333	45381
30.79167	44532
30.80000	43682
30.80833	42840
30.81667	42015
30.82500	41179
30.83333	40368
30.84167	39544
30.85000	38735
30.85833	37935
30.86667	37136
30.87500	36365
30.88333	35591
30.89167	34845
30.90000	34102
30.90833	33370
30.91667	32656
30.92500	31938
30.93333	31247
30.94167	30556
30.95000	29885
30.95833	29229
30.96667	28579
30.97500	27956
30.98333	27334
30.99167	26737
31.00000	26143
31.00833	25561
31.01667	24996
31.02500	24433
31.03333	23895
31.04167	23363
31.05000	22849
31.05833	22349
31.06667	21855
31.07500	21386
31.08333	20920
31.09167	20477
31.10000	20044
31.10833	19621
31.11667	19212
31.12500	18804
31.13333	18414
31.14167	18027
31.15000	17655
31.15833	17296
31.16667	16944
31.17500	16610
31.18333	16277
31.19167	15958
31.20000	15645
31.20833	15340
31.21667	15048
31.22500	14762
31.23333	14490
31.24167	14222
31.25000	13965
31.25833	13715
31.26667	13467
31.27500	13229
31.28333	12992
31.29167	12765
31.30000	12545
31.30833	12331
31.31667	12127
31.32500	11926
31.33333	11735
31.34167	11548
31.35000	11368
31.35833	11195
31.36667	11026
31.37500	10865
31.38333	10705
31.39167	10551
31.40000	10399
31.40833	10251
31.41667	10109
31.42500	9967
31.43333	9834
31.44167	9702
31.45000	9575
31.45833	9453
31.46667	9334
31.47500	9220
31.48333	9107
31.49167	8998
31.50000	8891
31.50833	8786
31.51667	8685
31.52500	8584
31.53333	8489
31.54167	8394
31.55000	8303
31.55833	8215
31.56667	8128
31.57500	8045
31.58333	7961
31.59167	7880
31.60000	7799
31.60833	7719
31.61667	7643
31.62500	7569
31.63333	7499
31.64167	7432
31.65000	7366
31.65833	7302
31.66667	7238
31.67500	7177
31.68333	7117
31.69167	7059
31.70000	7002
31.70833	6945
31.71667	6889
31.72500	6833
31.73333	6778
31.74167	6723
31.75000	6671
31.75833	6620
31.76667	6570
31.77500	6524
31.78333	6477
31.79167	6433
31.80000	6388
31.80833	6344
31.81667	6302
31.82500	6259
31.83333	6218
31.84167	6177
31.85000	6137
31.85833	6097
31.86667	6059
31.87500	6024
31.88333	5990
31.89167	5958
31.90000	5926
31.90833	5895
31.91667	5863
31.92500	5830
31.93333	5799
31.94167	5769
31.95000	5741
31.95833	5714
31.96667	5689
31.97500	5665
31.98333	5640
31.99167	5617
32.00000	5594
32.00833	5572
32.01667	5550
32.02500	5528
32.03333	5508
32.04167	5489
32.05000	5473
32.05833	5459
32.06667	5447
32.07500	5436
32.08333	5427
32.09167	5418
32.10000	5410
32.10833	5403
32.11667	5397
32.12500	5392
32.13333	5389
32.14167	5386
32.15000	5382
32.15833	5379
32.16667	5375
32.17500	5372
32.18333	5371
32.19167	5373
32.20000	5378
32.20833	5384
32.21667	5392
32.22500	5401
32.23333	5412
32.24167	5425
32.25000	5440
32.25833	5455
32.26667	5471
32.27500	5488
32.28333	5507
32.29167	5527
32.30000	5550
32.30833	5576
32.31667	5603
32.32500	5633
32.33333	5664
32.34167	5697
32.35000	5732
32.35833	5769
32.36667	5809
32.37500	5850
32.38333	5895
32.39167	5942
32.40000	5990
32.40833	6041
32.41667	6093
32.42500	6147
32.43333	6203
32.44167	6263
32.45000	6324
32.45833	6390
32.46667	6460
32.47500	6533
32.48333	6612
32.49167	6692
32.50000	6775
32.50833	6859
32.51667	6945
32.52500	7035
32.53333	7127
32.54167	7225
32.55000	7326
32.55833	7431
32.56667	7542
32.57500	7654
32.58333	7774
32.59167	7895
32.60000	8020
32.60833	8148
32.61667	8279
32.62500	8417
32.63333	8556
32.64167	8702
32.65000	8851
32.65833	9005
32.66667	9165
32.67500	9328
32.68333	9502
32.69167	9677
32.70000	9859
32.70833	10044
32.71667	10231
32.72500	10426
32.73333	10622
32.74167	10829
32.75000	11039
32.75833	11254
32.76667	11476
32.77500	11698
32.78333	11928
32.79167	12158
32.80000	12395
32.80833	12636
32.81667	12880
32.82500	13134
32.83333	13388
32.84167	13652
32.85000	13916
32.85833	14181
32.86667	14449
32.87500	14714
32.88333	14987
32.89167	15257
32.90000	15534
32.90833	15816
32.91667	16098
32.92500	16391
32.93333	16680
32.94167	16976
32.95000	17269
32.95833	17561
32.96667	17855
32.97500	18142
32.98333	18435
32.99167	18724
33.00000	19016
33.00833	19310
33.01667	19599
33.02500	19893
33.03333	20176
33.04167	20461
33.05000	20739
33.05833	21013
33.06667	21286
33.07500	21551
33.08333	21817
33.09167	22074
33.10000	22327
33.10833	22573
33.11667	22810
33.12500	23044
33.13333	23265
33.14167	23484
33.15000	23693
33.15833	23896
33.16667	24094
33.17500	24282
33.18333	24466
33.19167	24638
33.20000	24802
33.20833	24956
33.21667	25097
33.22500	25229
33.23333	25348
33.24167	25461
33.25000	25565
33.25833	25661
33.26667	25749
33.27500	25824
33.28333	25889
33.29167	25942
33.30000	25982
33.30833	26011
33.31667	26030
33.32500	26039
33.33333	26038
33.34167	26026
33.35000	26005
33.35833	25973
33.36667	25930
33.37500	25878
33.38333	25815
33.39167	25743
33.40000	25661
33.40833	25570
33.41667	25470
33.42500	25358
33.43333	25241
33.44167	25112
33.45000	24977
33.45833	24832
33.46667	24677
33.47500	24516
33.48333	24343
33.49167	24167
33.50000	23983
33.50833	23793
33.51667	23600
33.52500	23397
33.53333	23194
33.54167	22983
33.55000	22769
33.55833	22550
33.56667	22322
33.57500	22093
33.58333	21851
33.59167	21610
33.60000	21363
33.60833	21114
33.61667	20866
33.62500	20610
33.63333	20358
33.64167	20097
33.65000	19837
33.65833	19575
33.66667	19310
33.67500	19051
33.68333	18788
33.69167	18528
33.70000	18264
33.70833	17999
33.71667	17734
33.72500	17464
33.73333	17199
33.74167	16931
33.75000	16667
33.75833	16404
33.76667	16140
33.77500	15883
33.78333	15621
33.79167	15366
33.80000	15110
33.80833	14855
33.81667	14606
33.82500	14355
33.83333	14111
33.84167	13864
33.85000	13622
33.85833	13383
33.86667	13145
33.87500	12914
33.88333	12679
33.89167	12450
33.90000	12222
33.90833	11995
33.91667	11773
33.92500	11549
33.93333	11334
33.94167	11119
33.95000	10909
33.95833	10703
33.96667	10496
33.97500	10296
33.98333	10095
33.99167	9901
34.00000	9710
34.00833	9524
34.01667	9341
34.02500	9157
34.03333	8979
34.04167	8799
34.05000	8625
34.05833	8453
34.06667	8282
34.07500	8118
34.08333	7955
34.09167	7799
34.10000	7647
34.10833	7498
34.11667	7354
34.12500	7210
34.13333	7070
34.14167	6930
34.15000	6793
34.15833	6658
34.16667	6525
34.17500	6397
34.18333	6268
34.19167	6145
34.20000	6024
34.20833	5906
34.21667	5792
34.22500	5680
34.23333	5573
34.24167	5465
34.25000	5360
34.25833	5257
34.26667	5156
34.27500	5059
34.28333	4963
34.29167	4870
34.30000	4778
34.30833	4686
34.31667	4596
34.32500	4507
34.33333	4422
34.34167	4337
34.35000	4255
34.35833	4177
34.36667	4099
34.37500	4026
34.38333	3953
34.39167	3884
34.40000	3818
34.40833	3753
34.41667	3691
34.42500	3628
34.43333	3567
34.44167	3504
34.45000	3443
34.45833	3382
34.46667	3323
34.47500	3266
34.48333	3209
34.49167	3157
34.50000	3107
34.50833	3059
34.51667	3012
34.52500	2963
34.53333	2914
34.54167	2865
34.55000	2817
34.55833	2772
34.56667	2730
34.57500	2690
34.58333	2650
34.59167	2611
34.60000	2572
34.60833	2532
34.61667	2494
34.62500	2456
34.63333	2418
34.64167	2378
34.65000	2339
34.65833	2300
34.66667	2262
34.67500	2226
34.68333	2191
34.69167	2159
34.70000	2128
34.70833	2098
34.71667	2070
34.72500	2042
34.73333	2015
34.74167	1987
34.75000	1959
34.75833	1931
34.76667	1904
34.77500	1879
34.78333	1856
34.79167	1835
34.80000	1813
34.80833	1792
34.81667	1770
34.82500	1749
34.83333	1729
34.84167	1707
34.85000	1684
34.85833	1661
34.86667	1636
34.87500	1613
34.88333	1590
34.89167	1569
34.90000	1547
34.90833	1526
34.91667	1505
34.92500	1484
34.93333	1464
34.94167	1445
34.95000	1427
34.95833	1411
34.96667	1396
34.97500	1381
34.98333	1366
34.99167	1351
35.00000	1335
35.00833	1320
35.01667	1307
35.02500	1294
35.03333	1283
35.04167	1271
35.05000	1259
35.05833	1245
35.06667	1231
35.07500	1216
35.08333	1203
35.09167	1189
35.10000	1175
35.10833	1160
35.11667	1145
35.12500	1131
35.13333	1119
35.14167	1110
35.15000	1102
35.15833	1096
35.16667	1089
35.17500	1081
35.18333	1074
35.19167	1065
35.20000	1055
35.20833	1045
35.21667	1035
35.22500	1025
35.23333	1015
35.24167	1006
35.25000	997
35.25833	988
35.26667	979
35.27500	971
35.28333	964
35.29167	956
35.30000	946
35.30833	935
35.31667	924
35.32500	915
35.33333	907
35.34167	900
35.35000	893
35.35833	886
35.36667	879
35.37500	873
35.38333	868
35.39167	863
35.40000	858
35.40833	854
35.41667	848
35.42500	842
35.43333	835
35.44167	828
35.45000	820
35.45833	813
35.46667	805
35.47500	797
35.48333	789
35.49167	782
35.50000	776
35.50833	770
35.51667	766
35.52500	761
35.53333	757
35.54167	752
35.55000	747
35.55833	742
35.56667	738
35.57500	734
35.58333	729
35.59167	723
35.60000	717
35.60833	711
35.61667	704
35.62500	695
35.63333	687
35.64167	680
35.65000	674
35.65833	670
35.66667	668
35.67500	668
35.68333	667
35.69167	665
35.70000	662
35.70833	657
35.71667	651
35.72500	644
35.73333	637
35.74167	629
35.75000	622
35.75833	615
35.76667	610
35.77500	606
35.78333	605
35.79167	604
35.80000	603
35.80833	602
35.81667	600
35.82500	598
35.83333	594
35.84167	590
35.85000	585
35.85833	579
35.86667	573
35.87500	568
35.88333	563
35.89167	559
35.90000	555
35.90833	552
35.91667	549
35.92500	547
35.93333	545
35.94167	543
35.95000	540
35.95833	536
35.96667	531
35.97500	527
35.98333	524
35.99167	522
36.00000	519
36.00833	514
36.01667	509
36.02500	503
36.03333	498
36.04167	494
36.05000	490
36.05833	486
36.06667	481
36.07500	476
36.08333	472
36.09167	469
36.10000	467
36.10833	467
36.11667	468
36.12500	469
36.13333	469
36.14167	469
36.15000	467
36.15833	463
36.16667	459
36.17500	455
36.18333	452
36.19167	449
36.20000	448
36.20833	448
36.21667	448
36.22500	447
36.23333	446
36.24167	445
36.25000	443
36.25833	442
36.26667	441
36.27500	438
36.28333	433
36.29167	429
36.30000	424
36.30833	421
36.31667	419
36.32500	419
36.33333	418
36.34167	416
36.35000	413
36.35833	409
36.36667	406
36.37500	403
36.38333	402
36.39167	400
36.40000	399
36.40833	399
36.41667	398
36.42500	397
36.43333	396
36.44167	395
36.45000	394
36.45833	393
36.46667	393
36.47500	395
36.48333	397
36.49167	398
36.50000	398
36.50833	396
36.51667	393
36.52500	389
36.53333	385
36.54167	382
36.55000	380
36.55833	379
36.56667	378
36.57500	376
36.58333	374
36.59167	371
36.60000	369
36.60833	367
36.61667	366
36.62500	365
36.63333	364
36.64167	364
36.65000	363
36.65833	360
36.66667	358
36.67500	355
36.68333	354
36.69167	355
36.70000	357
36.70833	359
36.71667	361
36.72500	362
36.73333	361
36.74167	359
36.75000	357
36.75833	356
36.76667	355
36.77500	354
36.78333	354
36.79167	355
36.80000	356
36.80833	355
36.81667	355
36.82500	356
36.83333	357
36.84167	358
36.85000	357
36.85833	355
36.86667	352
36.87500	348
36.88333	347
36.89167	346
36.90000	346
36.90833	345
36.91667	344
36.92500	343
36.93333	343
36.94167	344
36.95000	346
36.95833	347
36.96667	348
36.97500	349
36.98333	349
36.99167	350
37.00000	351
37.00833	353
37.01667	354
37.02500	355
37.03333	355
37.04167	355
37.05000	355
37.05833	355
37.06667	355
37.07500	354
37.08333	353
37.09167	351
37.10000	351
37.10833	351
37.11667	351
37.12500	352
37.13333	352
37.14167	352
37.15000	351
37.15833	350
37.16667	350
37.17500	350
37.18333	349
37.19167	347
37.20000	345
37.20833	343
37.21667	342
37.22500	341
37.23333	339
37.24167	337
37.25000	335
37.25833	334
37.26667	333
37.27500	333
37.28333	334
37.29167	334
37.30000	332
37.30833	330
37.31667	327
37.32500	325
37.33333	323
37.34167	321
37.35000	320
37.35833	319
37.36667	318
37.37500	320
37.38333	325
37.39167	330
37.40000	334
37.40833	337
37.41667	337
37.42500	333
37.43333	328
37.44167	323
37.45000	318
37.45833	314
37.46667	311
37.47500	308
37.48333	306
37.49167	304
37.50000	302
37.50833	301
37.51667	299
37.52500	298
37.53333	297
37.54167	297
37.55000	298
37.55833	299
37.56667	298
37.57500	296
37.58333	294
37.59167	292
37.60000	291
37.60833	291
37.61667	292
37.62500	292
37.63333	292
37.64167	292
37.65000	290
37.65833	289
37.66667	288
37.67500	288
37.68333	288
37.69167	287
37.70000	286
37.70833	283
37.71667	282
37.72500	282
37.73333	284
37.74167	286
37.75000	289
37.75833	290
37.76667	291
37.77500	291
37.78333	291
37.79167	290
37.80000	288
37.80833	286
37.81667	285
37.82500	284
37.83333	285
37.84167	286
37.85000	288
37.85833	290
37.86667	291
37.87500	292
37.88333	294
37.89167	296
37.90000	298
37.90833	297
37.91667	296
37.92500	294
37.93333	293
37.94167	293
37.95000	294
37.95833	296
37.96667	299
37.97500	301
37.98333	303
37.99167	304
38.00000	306
38.00833	308
38.01667	310
38.02500	313
38.03333	316
38.04167	319
38.05000	323
38.05833	327
38.06667	331
38.07500	334
38.08333	335
38.09167	335
38.10000	336
38.10833	338
38.11667	344
38.12500	351
38.13333	358
38.14167	364
38.15000	369
38.15833	372
38.16667	374
38.17500	377
38.18333	381
38.19167	384
38.20000	387
38.20833	390
38.21667	394
38.22500	399
38.23333	405
38.24167	411
38.25000	417
38.25833	422
38.26667	426
38.27500	430
38.28333	433
38.29167	436
38.30000	439
38.30833	442
38.31667	445
38.32500	450
38.33333	456
38.34167	461
38.35000	466
38.35833	471
38.36667	476
38.37500	481
38.38333	486
38.39167	490
38.40000	495
38.40833	500
38.41667	506
38.42500	515
38.43333	522
38.44167	529
38.45000	533
38.45833	537
38.46667	541
38.47500	546
38.48333	553
38.49167	560
38.50000	566
38.50833	571
38.51667	576
38.52500	581
38.53333	586
38.54167	590
38.55000	594
38.55833	597
38.56667	599
38.57500	602
38.58333	606
38.59167	609
38.60000	612
38.60833	613
38.61667	614
38.62500	614
38.63333	613
38.64167	612
38.65000	611
38.65833	610
38.66667	610
38.67500	611
38.68333	614
38.69167	616
38.70000	617
38.70833	615
38.71667	612
38.72500	608
38.73333	604
38.74167	602
38.75000	601
38.75833	601
38.76667	600
38.77500	598
38.78333	597
38.79167	595
38.80000	592
38.80833	589
38.81667	584
38.82500	577
38.83333	569
38.84167	562
38.85000	556
38.85833	551
38.86667	547
38.87500	544
38.88333	541
38.89167	538
38.90000	533
38.90833	527
38.91667	519
38.92500	512
38.93333	506
38.94167	502
38.95000	501
38.95833	500
38.96667	498
38.97500	495
38.98333	490
38.99167	484
39.00000	475
39.00833	465
39.01667	458
39.02500	452
39.03333	449
39.04167	448
39.05000	447
39.05833	445
39.06667	442
39.07500	437
39.08333	432
39.09167	427
39.10000	422
39.10833	417
39.11667	412
39.12500	408
39.13333	404
39.14167	400
39.15000	396
39.15833	392
39.16667	387
39.17500	382
39.18333	378
39.19167	373
39.20000	369
39.20833	363
39.21667	359
39.22500	355
39.23333	352
39.24167	353
39.25000	355
39.25833	359
39.26667	362
39.27500	363
39.28333	364
39.29167	363
39.30000	361
39.30833	358
39.31667	355
39.32500	353
39.33333	352
39.34167	352
39.35000	353
39.35833	352
39.36667	349
39.37500	346
39.38333	344
39.39167	342
39.40000	341
39.40833	341
39.41667	341
39.42500	339
39.43333	337
39.44167	335
39.45000	336
39.45833	336
39.46667	336
39.47500	334
39.48333	331
39.49167	327
39.50000	323
39.50833	320
39.51667	318
39.52500	317
39.53333	317
39.54167	317
39.55000	316
39.55833	313
39.56667	310
39.57500	305
39.58333	302
39.59167	299
39.60000	296
39.60833	294
39.61667	292
39.62500	291
39.63333	291
39.64167	290
39.65000	288
39.65833	285
39.66667	282
39.67500	278
39.68333	275
39.69167	272
39.70000	270
39.70833	266
39.71667	263
39.72500	259
39.73333	256
39.74167	254
39.75000	254
39.75833	255
39.76667	256
39.77500	256
39.78333	255
39.79167	252
39.80000	248
39.80833	245
39.81667	243
39.82500	242
39.83333	242
39.84167	242
39.85000	242
39.85833	241
39.86667	240
39.87500	240
39.88333	241
39.89167	243
39.90000	246
39.90833	249
39.91667	253
39.92500	258
39.93333	262
39.94167	267
39.95000	270
39.95833	271
39.96667	271
39.97500	271
39.98333	273
39.99167	277
40.00000	286
40.00833	297
40.01667	310
40.02500	323
40.03333	337
40.04167	352
40.05000	368
40.05833	387
40.06667	410
40.07500	434
40.08333	461
40.09167	488
40.10000	517
40.10833	547
40.11667	581
40.12500	618
40.13333	657
40.14167	701
40.15000	749
40.15833	802
40.16667	859
40.17500	919
40.18333	983
40.19167	1050
40.20000	1124
40.20833	1203
40.21667	1288
40.22500	1382
40.23333	1480
40.24167	1586
40.25000	1698
40.25833	1817
40.26667	1946
40.27500	2081
40.28333	2229
40.29167	2384
40.30000	2550
40.30833	2727
40.31667	2911
40.32500	3110
40.33333	3313
40.34167	3530
40.35000	3755
40.35833	3994
40.36667	4249
40.37500	4515
40.38333	4801
40.39167	5097
40.40000	5409
40.40833	5737
40.41667	6074
40.42500	6433
40.43333	6798
40.44167	7184
40.45000	7582
40.45833	7996
40.46667	8432
40.47500	8877
40.48333	9350
40.49167	9831
40.50000	10332
40.50833	10850
40.51667	11376
40.52500	11926
40.53333	12479
40.54167	13056
40.55000	13644
40.55833	14249
40.56667	14880
40.57500	15514
40.58333	16179
40.59167	16844
40.60000	17527
40.60833	18222
40.61667	18918
40.62500	19639
40.63333	20355
40.64167	21097
40.65000	21840
40.65833	22591
40.66667	23359
40.67500	24118
40.68333	24903
40.69167	25678
40.70000	26463
40.70833	27252
40.71667	28031
40.72500	28826
40.73333	29603
40.74167	30393
40.75000	31173
40.75833	31947
40.76667	32726
40.77500	33483
40.78333	34251
40.79167	34996
40.80000	35735
40.80833	36466
40.81667	37173
40.82500	37883
40.83333	38562
40.84167	39239
40.85000	39893
40.85833	40526
40.86667	41148
40.87500	41737
40.88333	42321
40.89167	42876
40.90000	43417
40.90833	43939
40.91667	44431
40.92500	44909
40.93333	45349
40.94167	45767
40.95000	46154
40.95833	46509
40.96667	46842
40.97500	47143
40.98333	47424
40.99167	47676
41.00000	47902
41.00833	48103
41.01667	48273
41.02500	48418
41.03333	48531
41.04167	48617
41.05000	48674
41.05833	48701
41.06667	48699
41.07500	48668
41.08333	48608
41.09167	48524
41.10000	48414
41.10833	48280
41.11667	48120
41.12500	47928
41.13333	47714
41.14167	47469
41.15000	47203
41.15833	46915
41.16667	46603
41.17500	46280
41.18333	45930
41.19167	45568
41.20000	45181
41.20833	44774
41.21667	44352
41.22500	43903
41.23333	43448
41.24167	42969
41.25000	42481
41.25833	41980
41.26667	41459
41.27500	40939
41.28333	40396
41.29167	39854
41.30000	39296
41.30833	38726
41.31667	38154
41.32500	37560
41.33333	36972
41.34167	36366
41.35000	35760
41.35833	35153
41.36667	34534
41.37500	33926
41.38333	33301
41.39167	32685
41.40000	32062
41.40833	31437
41.41667	30819
41.42500	30188
41.43333	29573
41.44167	28947
41.45000	28330
41.45833	27718
41.46667	27102
41.47500	26501
41.48333	25888
41.49167	25291
41.50000	24696
41.50833	24104
41.51667	23527
41.52500	22945
41.53333	22381
41.54167	21811
41.55000	21253
41.55833	20703
41.56667	20153
41.57500	19623
41.58333	19089
41.59167	18573
41.60000	18062
41.60833	17558
41.61667	17069
41.62500	16579
41.63333	16109
41.64167	15641
41.65000	15187
41.65833	14742
41.66667	14299
41.67500	13875
41.68333	13449
41.69167	13040
41.70000	12638
41.70833	12244
41.71667	11865
41.72500	11487
41.73333	11129
41.74167	10774
41.75000	10431
41.75833	10096
41.76667	9763
41.77500	9446
41.78333	9129
41.79167	8827
41.80000	8533
41.80833	8249
41.81667	7977
41.82500	7709
41.83333	7453
41.84167	7200
41.85000	6955
41.85833	6719
41.86667	6488
41.87500	6268
41.88333	6051
41.89167	5844
41.90000	5643
41.90833	5448
41.91667	5262
41.92500	5078
41.93333	4905
41.94167	4737
41.95000	4576
41.95833	4423
41.96667	4273
41.97500	4130
41.98333	3987
41.99167	3850
42.00000	3717
42.00833	3589
42.01667	3467
42.02500	3348
42.03333	3236
42.04167	3127
42.05000	3021
42.05833	2919
42.06667	2818
42.07500	2724
42.08333	2632
42.09167	2547
42.10000	2465
42.10833	2386
42.11667	2312
42.12500	2239
42.13333	2170
42.14167	2103
42.15000	2038
42.15833	1974
42.16667	1910
42.17500	1849
42.18333	1788
42.19167	1731
42.20000	1677
42.20833	1626
42.21667	1578
42.22500	1531
42.23333	1486
42.24167	1441
42.25000	1399
42.25833	1360
42.26667	1321
42.27500	1283
42.28333	1245
42.29167	1208
42.30000	1173
42.30833	1139
42.31667	1108
42.32500	1078
42.33333	1049
42.34167	1018
42.35000	988
42.35833	959
42.36667	933
42.37500	910
42.38333	888
42.39167	866
42.40000	842
42.40833	816
42.41667	792
42.42500	768
42.43333	747
42.44167	729
42.45000	712
42.45833	695
42.46667	679
42.47500	663
42.48333	647
42.49167	631
42.50000	614
42.50833	598
42.51667	581
42.52500	563
42.53333	546
42.54167	530
42.55000	514
42.55833	500
42.56667	488
42.57500	477
42.58333	467
42.59167	457
42.60000	447
42.60833	438
42.61667	428
42.62500	419
42.63333	410
42.64167	399
42.65000	389
42.65833	380
42.66667	371
42.67500	362
42.68333	353
42.69167	344
42.70000	336
42.70833	329
42.71667	322
42.72500	315
42.73333	309
42.74167	303
42.75000	297
42.75833	291
42.76667	285
42.77500	278
42.78333	271
42.79167	264
42.80000	257
42.80833	251
42.81667	246
42.82500	241
42.83333	236
42.84167	231
42.85000	224
42.85833	218
42.86667	212
42.87500	208
42.88333	205
42.89167	204
42.90000	203
42.90833	201
42.91667	198
42.92500	193
42.93333	188
42.94167	183
42.95000	179
42.95833	174
42.96667	169
42.97500	164
42.98333	159
42.99167	155
43.00000	153
43.00833	152
43.01667	151
43.02500	150
43.03333	148
43.04167	145
43.05000	142
43.05833	139
43.06667	136
43.07500	133
43.08333	130
43.09167	127
43.10000	125
43.10833	124
43.11667	123
43.12500	122
43.13333	120
43.14167	119
43.15000	118
43.15833	119
43.16667	121
43.17500	123
43.18333	123
43.19167	120
43.20000	115
43.20833	108
43.21667	102
43.22500	96
43.23333	92
43.24167	90
43.25000	90
43.25833	91
43.26667	91
43.27500	91
43.28333	91
43.29167	92
43.30000	93
43.30833	93
43.31667	90
43.32500	86
43.33333	81
43.34167	78
43.35000	75
43.35833	75
43.36667	76
43.37500	77
43.38333	78
43.39167	78
43.40000	78
43.40833	77
43.41667	74
43.42500	72
43.43333	69
43.44167	67
43.45000	65
43.45833	65
43.46667	65
43.47500	65
43.48333	64
43.49167	63
43.50000	62
43.50833	62
43.51667	62
43.52500	60
43.53333	57
43.54167	52
43.55000	46
43.55833	42
43.56667	39
43.57500	38
43.58333	39
43.59167	41
43.60000	42
43.60833	41
43.61667	40
43.62500	39
43.63333	38
43.64167	38
43.65000	37
43.65833	37
43.66667	34
43.67500	31
43.68333	28
43.69167	24
43.70000	21
43.70833	19
43.71667	16
43.72500	14
43.73333	13
43.74167	11
43.75000	10
43.75833	9
43.76667	9
43.77500	10
43.78333	12
43.79167	14
43.80000	18
43.80833	21
43.81667	24
43.82500	26
43.83333	27
43.84167	25
43.85000	21
43.85833	14
43.86667	7
43.87500	0
43.88333	-4
43.89167	-7
43.90000	-8
43.90833	-7
43.91667	-7
43.92500	-6
43.93333	-7
43.94167	-9
43.95000	-12
43.95833	-14
43.96667	-14
43.97500	-11
43.98333	-6
43.99167	-1
44.00000	1
44.00833	1
44.01667	0
44.02500	-2
44.03333	-4
44.04167	-5
44.05000	-6
44.05833	-7
44.06667	-7
44.07500	-7
44.08333	-9
44.09167	-12
44.10000	-14
44.10833	-15
44.11667	-15
44.12500	-14
44.13333	-13
44.14167	-14
44.15000	-16
44.15833	-17
44.16667	-17
44.17500	-17
44.18333	-18
44.19167	-20
44.20000	-23
44.20833	-25
44.21667	-27
44.22500	-28
44.23333	-28
44.24167	-28
44.25000	-28
44.25833	-28
44.26667	-30
44.27500	-32
44.28333	-33
44.29167	-33
44.30000	-34
44.30833	-36
44.31667	-37
44.32500	-38
44.33333	-37
44.34167	-36
44.35000	-34
44.35833	-33
44.36667	-33
44.37500	-33
44.38333	-35
44.39167	-36
44.40000	-36
44.40833	-36
44.41667	-35
44.42500	-36
44.43333	-38
44.44167	-39
44.45000	-40
44.45833	-40
44.46667	-40
44.47500	-40
44.48333	-41
44.49167	-43
44.50000	-44
44.50833	-45
44.51667	-45
44.52500	-46
44.53333	-47
44.54167	-48
44.55000	-49
44.55833	-49
44.56667	-50
44.57500	-51
44.58333	-52
44.59167	-51
44.60000	-49
44.60833	-46
44.61667	-43
44.62500	-42
44.63333	-43
44.64167	-43
44.65000	-42
44.65833	-40
44.66667	-38
44.67500	-37
44.68333	-39
44.69167	-41
44.70000	-44
44.70833	-47
44.71667	-49
44.72500	-49
44.73333	-48
44.74167	-45
44.75000	-43
44.75833	-41
44.76667	-39
44.77500	-37
44.78333	-35
44.79167	-32
44.80000	-29
44.80833	-26
44.81667	-25
44.82500	-26
44.83333	-26
44.84167	-26
44.85000	-24
44.85833	-22
44.86667	-20
44.87500	-17
44.88333	-15
44.89167	-12
44.90000	-8
44.90833	-5
44.91667	-0
44.92500	5
44.93333	10
44.94167	16
44.95000	22
44.95833	29
44.96667	37
44.97500	46
44.98333	55
44.99167	63
45.00000	68
45.00833	71
45.01667	73
45.02500	75
45.03333	79
45.04167	85
45.05000	93
45.05833	101
45.06667	109
45.07500	116
45.08333	124
45.09167	132
45.10000	140
45.10833	149
45.11667	159
45.12500	170
45.13333	180
45.14167	191
45.15000	202
45.15833	211
45.16667	220
45.17500	230
45.18333	239
45.19167	247
45.20000	256
45.20833	265
45.21667	276
45.22500	287
45.23333	299
45.24167	311
45.25000	322
45.25833	333
45.26667	343
45.27500	353
45.28333	363
45.29167	373
45.30000	384
45.30833	395
45.31667	406
45.32500	417
45.33333	426
45.34167	433
45.35000	438
45.35833	442
45.36667	445
45.37500	451
45.38333	459
45.39167	469
45.40000	479
45.40833	490
45.41667	499
45.42500	507
45.43333	515
45.44167	523
45.45000	531
45.45833	539
45.46667	547
45.47500	552
45.48333	556
45.49167	559
45.50000	560
45.50833	562
45.51667	565
45.52500	571
45.53333	579
45.54167	586
45.55000	593
45.55833	597
45.56667	600
45.57500	602
45.58333	603
45.59167	606
45.60000	607
45.60833	609
45.61667	609
45.62500	608
45.63333	608
45.64167	608
45.65000	609
45.65833	610
45.66667	609
45.67500	607
45.68333	604
45.69167	602
45.70000	601
45.70833	601
45.71667	601
45.72500	601
45.73333	598
45.74167	593
45.75000	587
45.75833	580
45.76667	573
45.77500	567
45.78333	561
45.79167	555
45.80000	549
45.80833	543
45.81667	537
45.82500	533
45.83333	528
45.84167	521
45.85000	514
45.85833	507
45.86667	501
45.87500	496
45.88333	492
45.89167	488
45.90000	481
45.90833	474
45.91667	466
45.92500	459
45.93333	452
45.94167	445
45.95000	438
45.95833	431
45.96667	424
45.97500	416
45.98333	407
45.99167	397
46.00000	388
46.00833	380
46.01667	373
46.02500	366
46.03333	359
46.04167	351
46.05000	343
46.05833	336
46.06667	329
46.07500	322
46.08333	315
46.09167	307
46.10000	299
46.10833	291
46.11667	283
46.12500	276
46.13333	268
46.14167	262
46.15000	256
46.15833	250
46.16667	243
46.17500	237
46.18333	231
46.19167	225
46.20000	218
46.20833	210
46.21667	202
46.22500	195
46.23333	188
46.24167	181
46.25000	175
46.25833	170
46.26667	165
46.27500	160
46.28333	156
46.29167	150
46.30000	145
46.30833	139
46.31667	133
46.32500	128
46.33333	123
46.34167	119
46.35000	115
46.35833	110
46.36667	105
46.37500	98
46.38333	91
46.39167	84
46.40000	78
46.40833	73
46.41667	69
46.42500	65
46.43333	61
46.44167	57
46.45000	54
46.45833	50
46.46667	44
46.47500	38
46.48333	31
46.49167	24
46.50000	18
46.50833	12
46.51667	7
46.52500	3
46.53333	-0
46.54167	-3
46.55000	-5
46.55833	-7
46.56667	-10
46.57500	-14
46.58333	-19
46.59167	-24
46.60000	-27
46.60833	-30
46.61667	-30
46.62500	-30
46.63333	-30
46.64167	-30
46.65000	-31
46.65833	-33
46.66667	-37
46.67500	-42
46.68333	-48
46.69167	-53
46.70000	-56
46.70833	-57
46.71667	-58
46.72500	-59
46.73333	-61
46.74167	-64
46.75000	-67
46.75833	-68
46.76667	-69
46.77500	-70
46.78333	-71
46.79167	-74
46.80000	-76
46.80833	-78
46.81667	-81
46.82500	-83
46.83333	-85
46.84167	-87
46.85000	-89
46.85833	-90
46.86667	-90
46.87500	-90
46.88333	-90
46.89167	-91
46.90000	-92
46.90833	-94
46.91667	-98
46.92500	-101
46.93333	-105
46.94167	-108
46.95000	-111
46.95833	-113
46.96667	-113
46.97500	-111
46.98333	-110
46.99167	-109
47.00000	-108
47.00833	-109
47.01667	-109
47.02500	-109
47.03333	-108
47.04167	-108
47.05000	-108
47.05833	-110
47.06667	-112
47.07500	-114
47.08333	-115
47.09167	-116
47.10000	-115
47.10833	-113
47.11667	-110
47.12500	-107
47.13333	-105
47.14167	-104
47.15000	-104
47.15833	-106
47.16667	-109
47.17500	-113
47.18333	-117
47.19167	-121
47.20000	-123
47.20833	-123
47.21667	-120
47.22500	-117
47.23333	-114
47.24167	-113
47.25000	-113
47.25833	-113
47.26667	-112
47.27500	-109
47.28333	-105
47.29167	-101
47.30000	-98
47.30833	-96
47.31667	-94
47.32500	-93
47.33333	-92
47.34167	-91
47.35000	-91
47.35833	-90
47.36667	-89
47.37500	-88
47.38333	-86
47.39167	-83
47.40000	-79
47.40833	-76
47.41667	-74
47.42500	-73
47.43333	-72
47.44167	-72
47.45000	-70
47.45833	-68
47.46667	-66
47.47500	-65
47.48333	-64
47.49167	-64
47.50000	-63
47.50833	-60
47.51667	-56
47.52500	-50
47.53333	-44
47.54167	-39
47.55000	-34
47.55833	-31
47.56667	-27
47.57500	-24
47.58333	-20
47.59167	-16
47.60000	-13
47.60833	-11
47.61667	-9
47.62500	-6
47.63333	-4
47.64167	-2
47.65000	1
47.65833	5
47.66667	10
47.67500	15
47.68333	20
47.69167	26
47.70000	29
47.70833	32
47.71667	33
47.72500	33
47.73333	34
47.74167	35
47.75000	39
47.75833	43
47.76667	48
47.77500	53
47.78333	57
47.79167	62
47.80000	67
47.80833	71
47.81667	74
47.82500	74
47.83333	74
47.84167	73
47.85000	72
47.85833	73
47.86667	75
47.87500	79
47.88333	82
47.89167	85
47.90000	86
47.90833	86
47.91667	86
47.92500	86
47.93333	85
47.94167	85
47.95000	85
47.95833	87
47.96667	89
47.97500	92
47.98333	93
47.99167	94
48.00000	94
48.00833	92
48.01667	91
48.02500	90
48.03333	91
48.04167	95
48.05000	99
48.05833	102
48.06667	104
48.07500	104
48.08333	103
48.09167	102
48.10000	102
48.10833	103
48.11667	103
48.12500	102
48.13333	99
48.14167	98
48.15000	97
48.15833	96
48.16667	95
48.17500	93
48.18333	89
48.19167	84
48.20000	79
48.20833	74
48.21667	71
48.22500	69
48.23333	68
48.24167	68
48.25000	69
48.25833	70
48.26667	71
48.27500	71
48.28333	69
48.29167	65
48.30000	61
48.30833	57
48.31667	52
48.32500	48
48.33333	43
48.34167	38
48.35000	33
48.35833	30
48.36667	30
48.37500	31
48.38333	32
48.39167	33
48.40000	32
48.40833	30
48.41667	29
48.42500	27
48.43333	25
48.44167	23
48.45000	20
48.45833	17
48.46667	14
48.47500	10
48.48333	5
48.49167	-1
48.50000	-6
48.50833	-10
48.51667	-12
48.52500	-13
48.53333	-13
48.54167	-14
48.55000	-15
48.55833	-17
48.56667	-19
48.57500	-22
48.58333	-24
48.59167	-27
48.60000	-29
48.60833	-31
48.61667	-32
48.62500	-34
48.63333	-35
48.64167	-37
48.65000	-40
48.65833	-42
48.66667	-44
48.67500	-45
48.68333	-46
48.69167	-47
48.70000	-48
48.70833	-51
48.71667	-55
48.72500	-61
48.73333	-66
48.74167	-72
48.75000	-77
48.75833	-81
48.76667	-84
48.77500	-86
48.78333	-87
48.79167	-88
48.80000	-89
48.80833	-91
48.81667	-94
48.82500	-96
48.83333	-97
48.84167	-99
48.85000	-100
48.85833	-101
48.86667	-103
48.87500	-104
48.88333	-106
48.89167	-108
48.90000	-109
48.90833	-112
48.91667	-115
48.92500	-119
48.93333	-123
48.94167	-125
48.95000	-126
48.95833	-126
48.96667	-127
48.97500	-128
48.98333	-130
48.99167	-132
49.00000	-133
49.00833	-133
49.01667	-134
49.02500	-137
49.03333	-140
49.04167	-142
49.05000	-144
49.05833	-146
49.06667	-147
49.07500	-149
49.08333	-151
49.09167	-153
49.10000	-155
49.10833	-155
49.11667	-156
49.12500	-157
49.13333	-158
49.14167	-159
49.15000	-159
49.15833	-157
49.16667	-155
49.17500	-154
49.18333	-154
49.19167	-155
49.20000	-155
49.20833	-156
49.21667	-157
49.22500	-160
49.23333	-164
49.24167	-167
49.25000	-170
49.25833	-170
49.26667	-169
49.27500	-167
49.28333	-166
49.29167	-167
49.30000	-169
49.30833	-171
49.31667	-172
49.32500	-174
49.33333	-177
49.34167	-180
49.35000	-183
49.35833	-186
49.36667	-189
49.37500	-191
49.38333	-192
49.39167	-193
49.40000	-193
49.40833	-192
49.41667	-191
49.42500	-192
49.43333	-194
49.44167	-197
49.45000	-200
49.45833	-203
49.46667	-204
49.47500	-204
49.48333	-203
49.49167	-202
49.50000	-201
49.50833	-201
49.51667	-203
49.52500	-206
49.53333	-208
49.54167	-208
49.55000	-207
49.55833	-203
49.56667	-199
49.57500	-196
49.58333	-195
49.59167	-196
49.60000	-197
49.60833	-200
49.61667	-202
49.62500	-202
49.63333	-202
49.64167	-201
49.65000	-201
49.65833	-202
49.66667	-205
49.67500	-209
49.68333	-213
49.69167	-216
49.70000	-217
49.70833	-215
49.71667	-212
49.72500	-209
49.73333	-206
49.74167	-204
49.75000	-203
49.75833	-202
49.76667	-202
49.77500	-204
49.78333	-206
49.79167	-208
49.80000	-209
49.80833	-208
49.81667	-206
49.82500	-205
49.83333	-204
49.84167	-204
49.85000	-205
49.85833	-207
49.86667	-209
49.87500	-211
49.88333	-212
49.89167	-212
49.90000	-209
49.90833	-206
49.91667	-204
49.92500	-203
49.93333	-204
49.94167	-208
49.95000	-213
49.95833	-217
49.96667	-220
49.97500	-220
49.98333	-219
49.99167	-216
50.00000	-212
50.00833	-208
50.01667	-205
50.02500	-201
50.03333	-198
50.04167	-194
50.05000	-191
50.05833	-189
50.06667	-189
50.07500	-190
50.08333	-193
50.09167	-196
50.10000	-197
50.10833	-197
50.11667	-196
50.12500	-195
50.13333	-194
50.14167	-194
50.15000	-192
50.15833	-189
50.16667	-184
50.17500	-179
50.18333	-174
50.19167	-170
50.20000	-166
50.20833	-163
50.21667	-161
50.22500	-159
50.23333	-157
50.24167	-156
50.25000	-156
50.25833	-154
50.26667	-151
50.27500	-145
50.28333	-137
50.29167	-130
50.30000	-122
50.30833	-116
50.31667	-109
50.32500	-102
50.33333	-95
50.34167	-86
50.35000	-78
50.35833	-70
50.36667	-63
50.37500	-56
50.38333	-49
50.39167	-43
50.40000	-36
50.40833	-28
50.41667	-19
50.42500	-8
50.43333	4
50.44167	16
50.45000	29
50.45833	41
50.46667	52
50.47500	63
50.48333	73
50.49167	83
50.50000	93
50.50833	102
50.51667	113
50.52500	126
50.53333	140
50.54167	156
50.55000	172
50.55833	188
50.56667	203
50.57500	217
50.58333	232
50.59167	246
50.60000	261
50.60833	276
50.61667	290
50.62500	305
50.63333	319
50.64167	332
50.65000	345
50.65833	359
50.66667	373
50.67500	388
50.68333	404
50.69167	420
50.70000	437
50.70833	456
50.71667	475
50.72500	495
50.73333	513
50.74167	530
50.75000	545
50.75833	560
50.76667	573
50.77500	587
50.78333	601
50.79167	617
50.80000	635
50.80833	653
50.81667	671
50.82500	688
50.83333	704
50.84167	720
50.85000	734
50.85833	748
50.86667	763
50.87500	776
50.88333	791
50.89167	806
50.90000	822
50.90833	838
50.91667	855
50.92500	873
50.93333	891
50.94167	908
50.95000	923
50.95833	936
50.96667	946
50.97500	956
50.98333	966
50.99167	977
51.00000	989
51.00833	999
51.01667	1010
51.02500	1020
51.03333	1029
51.04167	1036
51.05000	1042
51.05833	1045
51.06667	1047
51.07500	1048
51.08333	1051
51.09167	1054
51.10000	1056
51.10833	1059
51.11667	1061
51.12500	1064
51.13333	1068
51.14167	1070
51.15000	1072
51.15833	1073
51.16667	1072
51.17500	1070
51.18333	1070
51.19167	1069
51.20000	1067
51.20833	1063
51.21667	1057
51.22500	1050
51.23333	1042
51.24167	1035
51.25000	1028
51.25833	1021
51.26667	1014
51.27500	1007
51.28333	1000
51.29167	993
51.30000	986
51.30833	977
51.31667	967
51.32500	956
51.33333	946
51.34167	936
51.35000	927
51.35833	917
51.36667	905
51.37500	891
51.38333	876
51.39167	862
51.40000	850
51.40833	840
51.41667	830
51.42500	819
51.43333	807
51.44167	794
51.45000	780
51.45833	765
51.46667	750
51.47500	734
51.48333	719
51.49167	703
51.50000	688
51.50833	673
51.51667	659
51.52500	644
51.53333	630
51.54167	614
51.55000	598
51.55833	581
51.56667	564
51.57500	549
51.58333	534
51.59167	520
51.60000	506
51.60833	491
51.61667	475
51.62500	458
51.63333	440
51.64167	423
51.65000	407
51.65833	391
51.66667	377
51.67500	363
51.68333	349
51.69167	335
51.70000	321
51.70833	306
51.71667	292
51.72500	279
51.73333	266
51.74167	254
51.75000	244
51.75833	234
51.76667	224
51.77500	214
51.78333	204
51.79167	194
51.80000	183
51.80833	172
51.81667	160
51.82500	149
51.83333	138
51.84167	126
51.85000	115
51.85833	103
51.86667	91
51.87500	79
51.88333	69
51.89167	59
51.90000	50
51.90833	42
51.91667	34
51.92500	27
51.93333	20
51.94167	13
51.95000	6
51.95833	-1
51.96667	-9
51.97500	-16
51.98333	-24
51.99167	-31
52.00000	-38
52.00833	-45
52.01667	-51
52.02500	-56
52.03333	-62
52.04167	-69
52.05000	-76
52.05833	-83
52.06667	-90
52.07500	-96
52.08333	-100
52.09167	-103
52.10000	-106
52.10833	-112
52.11667	-117
52.12500	-123
52.13333	-129
52.14167	-133
52.15000	-137
52.15833	-141
52.16667	-146
52.17500	-150
52.18333	-154
52.19167	-157
52.20000	-158
52.20833	-158
52.21667	-158
52.22500	-158
52.23333	-161
52.24167	-166
52.25000	-173
52.25833	-181
52.26667	-188
52.27500	-193
52.28333	-197
52.29167	-198
52.30000	-198
52.30833	-197
52.31667	-197
52.32500	-198
52.33333	-201
52.34167	-204
52.35000	-206
52.35833	-208
52.36667	-210
52.37500	-212
52.38333	-215
52.39167	-219
52.40000	-223
52.40833	-225
52.41667	-226
52.42500	-225
52.43333	-223
52.44167	-223
52.45000	-226
52.45833	-231
52.46667	-236
52.47500	-240
52.48333	-243
52.49167	-243
52.50000	-242
52.50833	-239
52.51667	-237
52.52500	-235
52.53333	-234
52.54167	-236
52.55000	-238
52.55833	-241
52.56667	-242
52.57500	-242
52.58333	-242
52.59167	-241
52.60000	-242
52.60833	-244
52.61667	-246
52.62500	-248
52.63333	-248
52.64167	-247
52.65000	-243
52.65833	-240
52.66667	-237
52.67500	-237
52.68333	-240
52.69167	-245
52.70000	-250
52.70833	-256
52.71667	-261
52.72500	-264
52.73333	-264
52.74167	-264
52.75000	-262
52.75833	-259
52.76667	-257
52.77500	-256
52.78333	-257
52.79167	-260
52.80000	-262
52.80833	-264
52.81667	-266
52.82500	-268
52.83333	-271
52.84167	-275
52.85000	-280
52.85833	-284
52.86667	-286
52.87500	-287
52.88333	-287
52.89167	-284
52.90000	-282
52.90833	-279
52.91667	-277
52.92500	-276
52.93333	-275
52.94167	-274
52.95000	-275
52.95833	-277
52.96667	-279
52.97500	-280
52.98333	-281
52.99167	-281
53.00000	-280
53.00833	-278
53.01667	-276
53.02500	-274
53.03333	-274
53.04167	-275
53.05000	-275
53.05833	-275
53.06667	-275
53.07500	-275
53.08333	-276
53.09167	-278
53.10000	-279
53.10833	-279
53.11667	-278
53.12500	-277
53.13333	-276
53.14167	-275
53.15000	-275
53.15833	-275
53.16667	-275
53.17500	-277
53.18333	-279
53.19167	-281
53.20000	-282
53.20833	-281
53.21667	-280
53.22500	-278
53.23333	-277
53.24167	-277
53.25000	-278
53.25833	-278
53.26667	-278
53.27500	-277
53.28333	-276
53.29167	-274
53.30000	-273
53.30833	-272
53.31667	-271
53.32500	-271
53.33333	-271
53.34167	-271
53.35000	-271
53.35833	-272
53.36667	-272
53.37500	-273
53.38333	-273
53.39167	-272
53.40000	-272
53.40833	-271
53.41667	-272
53.42500	-274
53.43333	-276
53.44167	-276
53.45000	-275
53.45833	-273
53.46667	-271
53.47500	-268
53.48333	-266
53.49167	-265
53.50000	-264
53.50833	-263
53.51667	-261
53.52500	-259
53.53333	-256
53.54167	-252
53.55000	-248
53.55833	-243
53.56667	-239
53.57500	-235
53.58333	-232
53.59167	-230
53.60000	-229
53.60833	-229
53.61667	-227
53.62500	-226
53.63333	-225
53.64167	-225
53.65000	-226
53.65833	-225
53.66667	-225
53.67500	-224
53.68333	-222
53.69167	-219
53.70000	-214
53.70833	-208
53.71667	-202
53.72500	-195
53.73333	-190
53.74167	-185
53.75000	-181
53.75833	-176
53.76667	-171
53.77500	-167
53.78333	-162
53.79167	-158
53.80000	-154
53.80833	-149
53.81667	-145
53.82500	-140
53.83333	-133
53.84167	-126
53.85000	-117
53.85833	-107
53.86667	-96
53.87500	-86
53.88333	-79
53.89167	-73
53.90000	-66
53.90833	-59
53.91667	-50
53.92500	-41
53.93333	-32
53.94167	-24
53.95000	-16
53.95833	-9
53.96667	-1
53.97500	8
53.98333	19
53.99167	32
54.00000	47
54.00833	63
54.01667	78
54.02500	91
54.03333	103
54.04167	115
54.05000	128
54.05833	141
54.06667	154
54.07500	166
54.08333	178
54.09167	190
54.10000	206
54.10833	224
54.11667	243
54.12500	265
54.13333	287
54.14167	309
54.15000	330
54.15833	349
54.16667	368
54.17500	386
54.18333	403
54.19167	420
54.20000	439
54.20833	459
54.21667	480
54.22500	504
54.23333	527
54.24167	551
54.25000	574
54.25833	597
54.26667	622
54.27500	646
54.28333	671
54.29167	697
54.30000	725
54.30833	755
54.31667	786
54.32500	817
54.33333	847
54.34167	876
54.35000	904
54.35833	932
54.36667	961
54.37500	991
54.38333	1022
54.39167	1053
54.40000	1083
54.40833	1115
54.41667	1147
54.42500	1180
54.43333	1215
54.44167	1252
54.45000	1290
54.45833	1328
54.46667	1365
54.47500	1400
54.48333	1434
54.49167	1468
54.50000	1501
54.50833	1537
54.51667	1573
54.52500	1613
54.53333	1652
54.54167	1692
54.55000	1732
54.55833	1771
54.56667	1808
54.57500	1844
54.58333	1881
54.59167	1917
54.60000	1956
54.60833	1996
54.61667	2037
54.62500	2079
54.63333	2121
54.64167	2163
54.65000	2205
54.65833	2247
54.66667	2290
54.67500	2332
54.68333	2376
54.69167	2418
54.70000	2460
54.70833	2502
54.71667	2543
54.72500	2585
54.73333	2626
54.74167	2667
54.75000	2710
54.75833	2753
54.76667	2798
54.77500	2844
54.78333	2891
54.79167	2937
54.80000	2982
54.80833	3027
54.81667	3070
54.82500	3113
54.83333	3154
54.84167	3193
54.85000	3230
54.85833	3266
54.86667	3303
54.87500	3341
54.88333	3382
54.89167	3424
54.90000	3467
54.90833	3510
54.91667	3550
54.92500	3590
54.93333	3627
54.94167	3663
54.95000	3698
54.95833	3734
54.96667	3771
54.97500	3807
54.98333	3845
54.99167	3882
55.00000	3918
55.00833	3955
55.01667	3991
55.02500	4028
55.03333	4063
55.04167	4097
55.05000	4128
55.05833	4158
55.06667	4186
55.07500	4213
55.08333	4241
55.09167	4269
55.10000	4299
55.10833	4330
55.11667	4359
55.12500	4389
55.13333	4418
55.14167	4448
55.15000	4477
55.15833	4503
55.16667	4528
55.17500	4550
55.18333	4571
55.19167	4591
55.20000	4611
55.20833	4632
55.21667	4651
55.22500	4670
55.23333	4688
55.24167	4706
55.25000	4723
55.25833	4741
55.26667	4759
55.27500	4776
55.28333	4793
55.29167	4808
55.30000	4823
55.30833	4836
55.31667	4849
55.32500	4862
55.33333	4874
55.34167	4885
55.35000	4894
55.35833	4902
55.36667	4909
55.37500	4915
55.38333	4920
55.39167	4925
55.40000	4929
55.40833	4933
55.41667	4937
55.42500	4941
55.43333	4946
55.44167	4951
55.45000	4956
55.45833	4960
55.46667	4963
55.47500	4963
55.48333	4960
55.49167	4956
55.50000	4951
55.50833	4945
55.51667	4940
55.52500	4936
55.53333	4931
55.54167	4926
55.55000	4921
55.55833	4916
55.56667	4911
55.57500	4905
55.58333	4897
55.59167	4888
55.60000	4878
55.60833	4868
55.61667	4858
55.62500	4848
55.63333	4839
55.64167	4828
55.65000	4815
55.65833	4803
55.66667	4789
55.67500	4776
55.68333	4763
55.69167	4751
55.70000	4736
55.70833	4720
55.71667	4704
55.72500	4688
55.73333	4672
55.74167	4657
55.75000	4641
55.75833	4623
55.76667	4604
55.77500	4584
55.78333	4563
55.79167	4543
55.80000	4523
55.80833	4504
55.81667	4484
55.82500	4465
55.83333	4445
55.84167	4425
55.85000	4404
55.85833	4381
55.86667	4356
55.87500	4331
55.88333	4306
55.89167	4282
55.90000	4258
55.90833	4235
55.91667	4213
55.92500	4191
55.93333	4170
55.94167	4149
55.95000	4129
55.95833	4108
55.96667	4085
55.97500	4063
55.98333	4040
55.99167	4016
56.00000	3990
56.00833	3964
56.01667	3937
56.02500	3908
56.03333	3880
56.04167	3853
56.05000	3828
56.05833	3805
56.06667	3782
56.07500	3759
56.08333	3734
56.09167	3709
56.10000	3682
56.10833	3656
56.11667	3630
56.12500	3604
56.13333	3579
56.14167	3554
56.15000	3529
56.15833	3504
56.16667	3477
56.17500	3449
56.18333	3421
56.19167	3393
56.20000	3366
56.20833	3341
56.21667	3318
56.22500	3297
56.23333	3275
56.24167	3253
56.25000	3229
56.25833	3205
56.26667	3180
56.27500	3156
56.28333	3130
56.29167	3104
56.30000	3079
56.30833	3054
56.31667	3030
56.32500	3005
56.33333	2981
56.34167	2954
56.35000	2928
56.35833	2902
56.36667	2876
56.37500	2852
56.38333	2829
56.39167	2806
56.40000	2784
56.40833	2762
56.41667	2740
56.42500	2716
56.43333	2691
56.44167	2666
56.45000	2641
56.45833	2618
56.46667	2595
56.47500	2573
56.48333	2549
56.49167	2525
56.50000	2499
56.50833	2474
56.51667	2450
56.52500	2427
56.53333	2404
56.54167	2382
56.55000	2359
56.55833	2339
56.56667	2320
56.57500	2301
56.58333	2283
56.59167	2264
56.60000	2243
56.60833	2220
56.61667	2197
56.62500	2173
56.63333	2151
56.64167	2130
56.65000	2111
56.65833	2092
56.66667	2074
56.67500	2055
56.68333	2034
56.69167	2012
56.70000	1992
56.70833	1972
56.71667	1953
56.72500	1936
56.73333	1920
56.74167	1902
56.75000	1885
56.75833	1868
56.76667	1853
56.77500	1837
56.78333	1822
56.79167	1807
56.80000	1790
56.80833	1773
56.81667	1756
56.82500	1740
56.83333	1723
56.84167	1705
56.85000	1685
56.85833	1666
56.86667	1646
56.87500	1630
56.88333	1616
56.89167	1603
56.90000	1588
56.90833	1572
56.91667	1555
56.92500	1538
56.93333	1521
56.94167	1507
56.95000	1493
56.95833	1479
56.96667	1464
56.97500	1448
56.98333	1430
56.99167	1413
57.00000	1397
57.00833	1382
57.01667	1367
57.02500	1352
57.03333	1338
57.04167	1324
57.05000	1310
57.05833	1297
57.06667	1284
57.07500	1272
57.08333	1259
57.09167	1247
57.10000	1237
57.10833	1226
57.11667	1215
57.12500	1203
57.13333	1190
57.14167	1176
57.15000	1162
57.15833	1148
57.16667	1136
57.17500	1124
57.18333	1111
57.19167	1099
57.20000	1087
57.20833	1076
57.21667	1066
57.22500	1056
57.23333	1045
57.24167	1033
57.25000	1019
57.25833	1006
57.26667	993
57.27500	979
57.28333	967
57.29167	955
57.30000	944
57.30833	934
57.31667	926
57.32500	919
57.33333	913
57.34167	907
57.35000	902
57.35833	896
57.36667	888
57.37500	879
57.38333	869
57.39167	857
57.40000	846
57.40833	834
57.41667	823
57.42500	813
57.43333	804
57.44167	794
57.45000	785
57.45833	777
57.46667	768
57.47500	760
57.48333	753
57.49167	746
57.50000	738
57.50833	730
57.51667	721
57.52500	712
57.53333	704
57.54167	694
57.55000	685
57.55833	676
57.56667	668
57.57500	661
57.58333	654
57.59167	648
57.60000	641
57.60833	634
57.61667	628
57.62500	622
57.63333	617
57.64167	612
57.65000	606
57.65833	600
57.66667	591
57.67500	582
57.68333	572
57.69167	564
57.70000	556
57.70833	550
57.71667	544
57.72500	537
57.73333	529
57.74167	519
57.75000	508
57.75833	499
57.76667	492
57.77500	486
57.78333	482
57.79167	477
57.80000	473
57.80833	467
57.81667	462
57.82500	457
57.83333	453
57.84167	451
57.85000	450
57.85833	449
57.86667	446
57.87500	441
57.88333	435
57.89167	428
57.90000	422
57.90833	416
57.91667	411
57.92500	407
57.93333	403
57.94167	400
57.95000	396
57.95833	391
57.96667	386
57.97500	380
57.98333	373
57.99167	365
58.00000	357
58.00833	350
58.01667	344
58.02500	339
58.03333	336
58.04167	333
58.05000	332
58.05833	330
58.06667	329
58.07500	326
58.08333	321
58.09167	316
58.10000	310
58.10833	304
58.11667	299
58.12500	295
58.13333	293
58.14167	290
58.15000	287
58.15833	283
58.16667	277
58.17500	270
58.18333	260
58.19167	251
58.20000	244
58.20833	240
58.21667	239
58.22500	240
58.23333	240
58.24167	238
58.25000	234
58.25833	229
58.26667	224
58.27500	220
58.28333	216
58.29167	213
58.30000	209
58.30833	205
58.31667	201
58.32500	198
58.33333	195
58.34167	193
58.35000	191
58.35833	189
58.36667	187
58.37500	185
58.38333	183
58.39167	180
58.40000	175
58.40833	168
58.41667	160
58.42500	152
58.43333	145
58.44167	141
58.45000	139
58.45833	139
58.46667	139
58.47500	140
58.48333	140
58.49167	139
58.50000	136
58.50833	132
58.51667	128
58.52500	122
58.53333	118
58.54167	114
58.55000	112
58.55833	110
58.56667	110
58.57500	109
58.58333	108
58.59167	106
58.60000	104
58.60833	102
58.61667	101
58.62500	99
58.63333	97
58.64167	94
58.65000	90
58.65833	85
58.66667	79
58.67500	74
58.68333	70
58.69167	67
58.70000	65
58.70833	64
58.71667	62
58.72500	60
58.73333	56
58.74167	53
58.75000	51
58.75833	49
58.76667	47
58.77500	45
58.78333	43
58.79167	42
58.80000	40
58.80833	38
58.81667	35
58.82500	32
58.83333	29
58.84167	26
58.85000	24
58.85833	22
58.86667	20
58.87500	18
58.88333	16
58.89167	13
58.90000	11
58.90833	8
58.91667	6
58.92500	4
58.93333	1
58.94167	-3
58.95000	-7
58.95833	-9
58.96667	-10
58.97500	-10
58.98333	-9
58.99167	-10
59.00000	-11
59.00833	-11
59.01667	-12
59.02500	-12
59.03333	-13
59.04167	-14
59.05000	-16
59.05833	-18
59.06667	-20
59.07500	-22
59.08333	-24
59.09167	-26
59.10000	-29
59.10833	-31
59.11667	-33
59.12500	-35
59.13333	-37
59.14167	-38
59.15000	-41
59.15833	-44
59.16667	-47
59.17500	-50
59.18333	-51
59.19167	-51
59.20000	-52
59.20833	-54
59.21667	-57
59.22500	-62
59.23333	-66
59.24167	-71
59.25000	-74
59.25833	-76
59.26667	-78
59.27500	-79
59.28333	-80
59.29167	-79
59.30000	-78
59.30833	-76
59.31667	-74
59.32500	-73
59.33333	-74
59.34167	-76
59.35000	-79
59.35833	-81
59.36667	-82
59.37500	-83
59.38333	-84
59.39167	-86
59.40000	-89
59.40833	-91
59.41667	-92
59.42500	-92
59.43333	-91
59.44167	-90
59.45000	-91
59.45833	-93
59.46667	-95
59.47500	-99
59.48333	-102
59.49167	-105
59.50000	-107
59.50833	-108
59.51667	-109
59.52500	-111
59.53333	-113
59.54167	-115
59.55000	-117
59.55833	-116
59.56667	-113
59.57500	-110
59.58333	-108
59.59167	-109
59.60000	-111
59.60833	-114
59.61667	-117
59.62500	-120
59.63333	-123
59.64167	-125
59.65000	-128
59.65833	-130
59.66667	-132
59.67500	-133
59.68333	-133
59.69167	-132
59.70000	-131
59.70833	-130
59.71667	-130
59.72500	-130
59.73333	-130
59.74167	-131
59.75000	-131
59.75833	-131
59.76667	-132
59.77500	-133
59.78333	-136
59.79167	-139
59.80000	-141
59.80833	-142
59.81667	-144
59.82500	-145
59.83333	-146
59.84167	-147
59.85000	-146
59.85833	-146
59.86667	-145
59.87500	-145
59.88333	-146
59.89167	-147
59.90000	-148
59.90833	-150
59.91667	-153
59.92500	-157
59.93333	-161
59.94167	-165
59.95000	-169
59.95833	-170
59.96667	-169
59.97500	-166
59.98333	-162
59.99167	-160
60.00000	-160
