# Supplementary material for: How J-chain ensures the assembly of immunoglobulin IgM pentamers
Source: EMBO J. 2024 Dec 4;44(2):505–33. doi: 10.1038/s44318-024-00317-9 (PMC11729874; doi:10.1038/s44318-024-00317-9)
Supplement: Supplementary file 9 — Source data Fig. 7 [file 44318_2024_317_MOESM9_ESM.zip › Figure 7/7D/20231022 Cu4tp_JC_C3S_C4S_1.txt]

[Header]
Application Name	LCsolution
Version	1.25
Data File Name	D:\Xenia\JC Oligomerization\20231022 Cu4tp_JC_Cu4tp_JC_C3S_C4S_1.lcd
Output Date	22.10.2023
Output Time	19:25:49

[Configuration]
# of Detectors	2
Detector ID	Detector A	Detector B
Detector Name	Detector A	Detector B
# of Channels	2	1

[LC Chromatogram(Detector A-Ch1)]
Interval(msec)	500
# of Points	7201
Start Time(min)	0.000
End Time(min)	60.000
Intensity Units	mV
Intensity Multiplier	0.001
Wavelength(nm)	280
R.Time (min)	Intensity
0.00000	1
0.00833	1
0.01667	3
0.02500	5
0.03333	5
0.04167	2
0.05000	-3
0.05833	-7
0.06667	-10
0.07500	-11
0.08333	-10
0.09167	-8
0.10000	-6
0.10833	-2
0.11667	1
0.12500	4
0.13333	4
0.14167	2
0.15000	-0
0.15833	-4
0.16667	-6
0.17500	-7
0.18333	-6
0.19167	-4
0.20000	-3
0.20833	-2
0.21667	-2
0.22500	-3
0.23333	-3
0.24167	-4
0.25000	-4
0.25833	-4
0.26667	-5
0.27500	-8
0.28333	-10
0.29167	-10
0.30000	-8
0.30833	-4
0.31667	1
0.32500	4
0.33333	6
0.34167	7
0.35000	8
0.35833	11
0.36667	15
0.37500	19
0.38333	22
0.39167	23
0.40000	21
0.40833	18
0.41667	13
0.42500	8
0.43333	4
0.44167	1
0.45000	0
0.45833	2
0.46667	4
0.47500	5
0.48333	6
0.49167	8
0.50000	11
0.50833	13
0.51667	16
0.52500	16
0.53333	14
0.54167	12
0.55000	9
0.55833	7
0.56667	6
0.57500	4
0.58333	2
0.59167	-1
0.60000	-3
0.60833	-4
0.61667	-4
0.62500	-2
0.63333	-1
0.64167	1
0.65000	1
0.65833	0
0.66667	-2
0.67500	-4
0.68333	-7
0.69167	-8
0.70000	-8
0.70833	-6
0.71667	-3
0.72500	0
0.73333	3
0.74167	4
0.75000	2
0.75833	-2
0.76667	-7
0.77500	-11
0.78333	-15
0.79167	-16
0.80000	-16
0.80833	-15
0.81667	-15
0.82500	-15
0.83333	-16
0.84167	-15
0.85000	-13
0.85833	-10
0.86667	-6
0.87500	-2
0.88333	2
0.89167	5
0.90000	7
0.90833	8
0.91667	6
0.92500	4
0.93333	1
0.94167	-0
0.95000	-0
0.95833	1
0.96667	2
0.97500	3
0.98333	4
0.99167	6
1.00000	7
1.00833	8
1.01667	10
1.02500	11
1.03333	11
1.04167	10
1.05000	8
1.05833	6
1.06667	4
1.07500	4
1.08333	4
1.09167	4
1.10000	3
1.10833	0
1.11667	-4
1.12500	-7
1.13333	-9
1.14167	-8
1.15000	-5
1.15833	-2
1.16667	2
1.17500	6
1.18333	8
1.19167	9
1.20000	10
1.20833	12
1.21667	14
1.22500	16
1.23333	16
1.24167	14
1.25000	11
1.25833	8
1.26667	7
1.27500	8
1.28333	11
1.29167	14
1.30000	16
1.30833	18
1.31667	18
1.32500	18
1.33333	17
1.34167	15
1.35000	12
1.35833	9
1.36667	6
1.37500	4
1.38333	3
1.39167	4
1.40000	7
1.40833	10
1.41667	13
1.42500	15
1.43333	15
1.44167	13
1.45000	10
1.45833	6
1.46667	1
1.47500	-3
1.48333	-6
1.49167	-7
1.50000	-7
1.50833	-5
1.51667	-2
1.52500	0
1.53333	3
1.54167	4
1.55000	4
1.55833	3
1.56667	2
1.57500	2
1.58333	2
1.59167	2
1.60000	2
1.60833	2
1.61667	1
1.62500	-0
1.63333	-1
1.64167	-1
1.65000	1
1.65833	4
1.66667	5
1.67500	6
1.68333	7
1.69167	7
1.70000	7
1.70833	7
1.71667	4
1.72500	2
1.73333	-1
1.74167	-3
1.75000	-3
1.75833	-2
1.76667	0
1.77500	2
1.78333	3
1.79167	2
1.80000	-1
1.80833	-4
1.81667	-5
1.82500	-5
1.83333	-2
1.84167	3
1.85000	7
1.85833	12
1.86667	16
1.87500	20
1.88333	23
1.89167	23
1.90000	22
1.90833	20
1.91667	16
1.92500	14
1.93333	14
1.94167	14
1.95000	14
1.95833	11
1.96667	8
1.97500	7
1.98333	7
1.99167	9
2.00000	12
2.00833	14
2.01667	13
2.02500	10
2.03333	3
2.04167	-4
2.05000	-12
2.05833	-18
2.06667	-21
2.07500	-21
2.08333	-19
2.09167	-15
2.10000	-10
2.10833	-6
2.11667	-2
2.12500	2
2.13333	4
2.14167	6
2.15000	6
2.15833	6
2.16667	4
2.17500	3
2.18333	2
2.19167	2
2.20000	3
2.20833	6
2.21667	8
2.22500	8
2.23333	6
2.24167	2
2.25000	-3
2.25833	-9
2.26667	-14
2.27500	-16
2.28333	-16
2.29167	-15
2.30000	-12
2.30833	-9
2.31667	-5
2.32500	-2
2.33333	2
2.34167	4
2.35000	6
2.35833	5
2.36667	2
2.37500	-0
2.38333	-3
2.39167	-5
2.40000	-7
2.40833	-9
2.41667	-9
2.42500	-8
2.43333	-5
2.44167	-0
2.45000	3
2.45833	5
2.46667	5
2.47500	2
2.48333	-1
2.49167	-2
2.50000	0
2.50833	2
2.51667	4
2.52500	5
2.53333	5
2.54167	4
2.55000	5
2.55833	8
2.56667	11
2.57500	13
2.58333	15
2.59167	16
2.60000	17
2.60833	16
2.61667	15
2.62500	14
2.63333	13
2.64167	14
2.65000	15
2.65833	16
2.66667	17
2.67500	15
2.68333	13
2.69167	10
2.70000	8
2.70833	6
2.71667	5
2.72500	5
2.73333	6
2.74167	7
2.75000	8
2.75833	8
2.76667	7
2.77500	4
2.78333	1
2.79167	-2
2.80000	-5
2.80833	-6
2.81667	-4
2.82500	-3
2.83333	-4
2.84167	-6
2.85000	-9
2.85833	-11
2.86667	-10
2.87500	-6
2.88333	0
2.89167	7
2.90000	12
2.90833	16
2.91667	18
2.92500	18
2.93333	17
2.94167	15
2.95000	12
2.95833	9
2.96667	6
2.97500	5
2.98333	5
2.99167	6
3.00000	6
3.00833	4
3.01667	2
3.02500	-1
3.03333	-0
3.04167	1
3.05000	3
3.05833	4
3.06667	5
3.07500	3
3.08333	0
3.09167	-0
3.10000	2
3.10833	6
3.11667	11
3.12500	17
3.13333	21
3.14167	25
3.15000	25
3.15833	22
3.16667	17
3.17500	11
3.18333	6
3.19167	2
3.20000	-1
3.20833	-2
3.21667	-1
3.22500	0
3.23333	2
3.24167	4
3.25000	5
3.25833	6
3.26667	7
3.27500	9
3.28333	12
3.29167	14
3.30000	15
3.30833	15
3.31667	15
3.32500	15
3.33333	17
3.34167	19
3.35000	21
3.35833	21
3.36667	18
3.37500	14
3.38333	9
3.39167	5
3.40000	3
3.40833	3
3.41667	6
3.42500	8
3.43333	10
3.44167	10
3.45000	10
3.45833	9
3.46667	11
3.47500	14
3.48333	16
3.49167	17
3.50000	17
3.50833	15
3.51667	12
3.52500	9
3.53333	6
3.54167	4
3.55000	3
3.55833	3
3.56667	4
3.57500	5
3.58333	6
3.59167	6
3.60000	7
3.60833	8
3.61667	12
3.62500	16
3.63333	18
3.64167	17
3.65000	15
3.65833	12
3.66667	10
3.67500	11
3.68333	13
3.69167	15
3.70000	18
3.70833	21
3.71667	24
3.72500	25
3.73333	23
3.74167	20
3.75000	17
3.75833	14
3.76667	13
3.77500	12
3.78333	13
3.79167	13
3.80000	12
3.80833	12
3.81667	13
3.82500	15
3.83333	17
3.84167	18
3.85000	17
3.85833	15
3.86667	12
3.87500	8
3.88333	5
3.89167	2
3.90000	-0
3.90833	-1
3.91667	-1
3.92500	0
3.93333	2
3.94167	5
3.95000	9
3.95833	13
3.96667	17
3.97500	20
3.98333	21
3.99167	19
4.00000	16
4.00833	12
4.01667	9
4.02500	6
4.03333	6
4.04167	6
4.05000	6
4.05833	5
4.06667	5
4.07500	6
4.08333	7
4.09167	8
4.10000	10
4.10833	10
4.11667	10
4.12500	11
4.13333	14
4.14167	19
4.15000	23
4.15833	26
4.16667	27
4.17500	23
4.18333	19
4.19167	15
4.20000	12
4.20833	12
4.21667	13
4.22500	15
4.23333	14
4.24167	12
4.25000	10
4.25833	9
4.26667	8
4.27500	8
4.28333	9
4.29167	9
4.30000	8
4.30833	8
4.31667	11
4.32500	15
4.33333	21
4.34167	27
4.35000	30
4.35833	30
4.36667	29
4.37500	27
4.38333	25
4.39167	24
4.40000	24
4.40833	24
4.41667	24
4.42500	23
4.43333	23
4.44167	21
4.45000	19
4.45833	15
4.46667	12
4.47500	10
4.48333	9
4.49167	9
4.50000	12
4.50833	15
4.51667	18
4.52500	20
4.53333	21
4.54167	21
4.55000	20
4.55833	16
4.56667	13
4.57500	10
4.58333	7
4.59167	7
4.60000	7
4.60833	9
4.61667	10
4.62500	11
4.63333	13
4.64167	16
4.65000	19
4.65833	22
4.66667	24
4.67500	26
4.68333	25
4.69167	21
4.70000	15
4.70833	9
4.71667	4
4.72500	1
4.73333	0
4.74167	-1
4.75000	-2
4.75833	-4
4.76667	-5
4.77500	-2
4.78333	2
4.79167	9
4.80000	16
4.80833	21
4.81667	22
4.82500	21
4.83333	16
4.84167	10
4.85000	7
4.85833	6
4.86667	8
4.87500	12
4.88333	17
4.89167	20
4.90000	23
4.90833	24
4.91667	24
4.92500	22
4.93333	18
4.94167	14
4.95000	11
4.95833	8
4.96667	5
4.97500	3
4.98333	2
4.99167	2
5.00000	3
5.00833	6
5.01667	11
5.02500	17
5.03333	21
5.04167	23
5.05000	24
5.05833	23
5.06667	21
5.07500	19
5.08333	17
5.09167	15
5.10000	15
5.10833	15
5.11667	14
5.12500	14
5.13333	14
5.14167	15
5.15000	16
5.15833	18
5.16667	18
5.17500	17
5.18333	15
5.19167	14
5.20000	14
5.20833	15
5.21667	18
5.22500	19
5.23333	18
5.24167	16
5.25000	13
5.25833	11
5.26667	10
5.27500	12
5.28333	14
5.29167	17
5.30000	21
5.30833	23
5.31667	25
5.32500	25
5.33333	24
5.34167	21
5.35000	18
5.35833	15
5.36667	12
5.37500	10
5.38333	7
5.39167	3
5.40000	-1
5.40833	-3
5.41667	-4
5.42500	-3
5.43333	-0
5.44167	4
5.45000	8
5.45833	12
5.46667	16
5.47500	18
5.48333	20
5.49167	20
5.50000	19
5.50833	19
5.51667	18
5.52500	18
5.53333	19
5.54167	22
5.55000	26
5.55833	29
5.56667	30
5.57500	28
5.58333	25
5.59167	23
5.60000	21
5.60833	21
5.61667	20
5.62500	20
5.63333	22
5.64167	25
5.65000	28
5.65833	30
5.66667	29
5.67500	27
5.68333	23
5.69167	19
5.70000	16
5.70833	14
5.71667	11
5.72500	9
5.73333	8
5.74167	7
5.75000	8
5.75833	8
5.76667	10
5.77500	11
5.78333	13
5.79167	15
5.80000	17
5.80833	19
5.81667	23
5.82500	27
5.83333	28
5.84167	26
5.85000	22
5.85833	15
5.86667	10
5.87500	8
5.88333	8
5.89167	11
5.90000	14
5.90833	17
5.91667	19
5.92500	19
5.93333	20
5.94167	19
5.95000	18
5.95833	15
5.96667	12
5.97500	9
5.98333	6
5.99167	5
6.00000	6
6.00833	8
6.01667	11
6.02500	15
6.03333	18
6.04167	20
6.05000	20
6.05833	17
6.06667	15
6.07500	13
6.08333	11
6.09167	12
6.10000	13
6.10833	13
6.11667	12
6.12500	11
6.13333	10
6.14167	9
6.15000	10
6.15833	10
6.16667	11
6.17500	12
6.18333	13
6.19167	13
6.20000	15
6.20833	18
6.21667	21
6.22500	24
6.23333	26
6.24167	26
6.25000	26
6.25833	25
6.26667	25
6.27500	25
6.28333	26
6.29167	23
6.30000	19
6.30833	16
6.31667	14
6.32500	13
6.33333	13
6.34167	14
6.35000	14
6.35833	14
6.36667	13
6.37500	11
6.38333	10
6.39167	8
6.40000	5
6.40833	4
6.41667	3
6.42500	4
6.43333	6
6.44167	8
6.45000	11
6.45833	14
6.46667	15
6.47500	15
6.48333	14
6.49167	11
6.50000	9
6.50833	8
6.51667	10
6.52500	13
6.53333	17
6.54167	21
6.55000	23
6.55833	25
6.56667	26
6.57500	26
6.58333	27
6.59167	27
6.60000	28
6.60833	27
6.61667	24
6.62500	22
6.63333	22
6.64167	22
6.65000	23
6.65833	22
6.66667	22
6.67500	22
6.68333	23
6.69167	24
6.70000	25
6.70833	24
6.71667	21
6.72500	18
6.73333	15
6.74167	13
6.75000	10
6.75833	8
6.76667	7
6.77500	6
6.78333	6
6.79167	8
6.80000	12
6.80833	17
6.81667	22
6.82500	26
6.83333	26
6.84167	25
6.85000	21
6.85833	17
6.86667	14
6.87500	12
6.88333	13
6.89167	15
6.90000	18
6.90833	20
6.91667	22
6.92500	22
6.93333	21
6.94167	20
6.95000	19
6.95833	19
6.96667	19
6.97500	19
6.98333	19
6.99167	20
7.00000	21
7.00833	22
7.01667	23
7.02500	23
7.03333	19
7.04167	14
7.05000	8
7.05833	3
7.06667	1
7.07500	0
7.08333	1
7.09167	1
7.10000	2
7.10833	5
7.11667	11
7.12500	17
7.13333	24
7.14167	28
7.15000	31
7.15833	32
7.16667	31
7.17500	29
7.18333	28
7.19167	27
7.20000	27
7.20833	28
7.21667	31
7.22500	33
7.23333	34
7.24167	33
7.25000	31
7.25833	28
7.26667	26
7.27500	23
7.28333	21
7.29167	20
7.30000	18
7.30833	17
7.31667	18
7.32500	18
7.33333	19
7.34167	20
7.35000	20
7.35833	19
7.36667	18
7.37500	19
7.38333	20
7.39167	22
7.40000	22
7.40833	23
7.41667	23
7.42500	23
7.43333	24
7.44167	25
7.45000	24
7.45833	22
7.46667	20
7.47500	19
7.48333	20
7.49167	21
7.50000	22
7.50833	22
7.51667	21
7.52500	19
7.53333	16
7.54167	14
7.55000	11
7.55833	9
7.56667	8
7.57500	8
7.58333	10
7.59167	12
7.60000	15
7.60833	17
7.61667	18
7.62500	18
7.63333	19
7.64167	19
7.65000	18
7.65833	15
7.66667	13
7.67500	11
7.68333	11
7.69167	13
7.70000	16
7.70833	20
7.71667	23
7.72500	28
7.73333	33
7.74167	37
7.75000	39
7.75833	37
7.76667	33
7.77500	25
7.78333	18
7.79167	13
7.80000	12
7.80833	13
7.81667	16
7.82500	19
7.83333	22
7.84167	24
7.85000	24
7.85833	22
7.86667	19
7.87500	16
7.88333	13
7.89167	11
7.90000	9
7.90833	8
7.91667	8
7.92500	9
7.93333	10
7.94167	12
7.95000	13
7.95833	13
7.96667	12
7.97500	11
7.98333	10
7.99167	9
8.00000	8
8.00833	8
8.01667	10
8.02500	14
8.03333	20
8.04167	26
8.05000	30
8.05833	32
8.06667	28
8.07500	21
8.08333	14
8.09167	9
8.10000	8
8.10833	9
8.11667	14
8.12500	19
8.13333	24
8.14167	28
8.15000	32
8.15833	34
8.16667	35
8.17500	35
8.18333	33
8.19167	30
8.20000	27
8.20833	26
8.21667	26
8.22500	25
8.23333	22
8.24167	19
8.25000	15
8.25833	12
8.26667	10
8.27500	11
8.28333	14
8.29167	19
8.30000	25
8.30833	30
8.31667	35
8.32500	36
8.33333	34
8.34167	30
8.35000	27
8.35833	24
8.36667	22
8.37500	21
8.38333	20
8.39167	20
8.40000	21
8.40833	23
8.41667	26
8.42500	28
8.43333	28
8.44167	26
8.45000	23
8.45833	20
8.46667	18
8.47500	17
8.48333	18
8.49167	19
8.50000	19
8.50833	18
8.51667	16
8.52500	14
8.53333	9
8.54167	5
8.55000	1
8.55833	-1
8.56667	-1
8.57500	2
8.58333	6
8.59167	12
8.60000	18
8.60833	23
8.61667	26
8.62500	28
8.63333	30
8.64167	31
8.65000	33
8.65833	34
8.66667	34
8.67500	33
8.68333	32
8.69167	33
8.70000	34
8.70833	36
8.71667	36
8.72500	36
8.73333	35
8.74167	35
8.75000	35
8.75833	36
8.76667	37
8.77500	38
8.78333	37
8.79167	36
8.80000	34
8.80833	34
8.81667	34
8.82500	33
8.83333	32
8.84167	28
8.85000	23
8.85833	18
8.86667	14
8.87500	12
8.88333	13
8.89167	17
8.90000	21
8.90833	24
8.91667	25
8.92500	23
8.93333	20
8.94167	16
8.95000	14
8.95833	14
8.96667	16
8.97500	20
8.98333	24
8.99167	25
9.00000	23
9.00833	21
9.01667	18
9.02500	16
9.03333	16
9.04167	17
9.05000	19
9.05833	20
9.06667	20
9.07500	19
9.08333	18
9.09167	17
9.10000	17
9.10833	18
9.11667	21
9.12500	24
9.13333	27
9.14167	30
9.15000	30
9.15833	30
9.16667	28
9.17500	26
9.18333	25
9.19167	24
9.20000	22
9.20833	19
9.21667	17
9.22500	15
9.23333	14
9.24167	15
9.25000	17
9.25833	19
9.26667	20
9.27500	20
9.28333	20
9.29167	21
9.30000	24
9.30833	28
9.31667	32
9.32500	35
9.33333	36
9.34167	36
9.35000	34
9.35833	32
9.36667	30
9.37500	28
9.38333	27
9.39167	26
9.40000	26
9.40833	28
9.41667	30
9.42500	32
9.43333	32
9.44167	31
9.45000	28
9.45833	25
9.46667	23
9.47500	21
9.48333	19
9.49167	18
9.50000	18
9.50833	19
9.51667	19
9.52500	19
9.53333	19
9.54167	18
9.55000	17
9.55833	16
9.56667	15
9.57500	15
9.58333	15
9.59167	17
9.60000	18
9.60833	21
9.61667	23
9.62500	25
9.63333	25
9.64167	24
9.65000	22
9.65833	20
9.66667	19
9.67500	20
9.68333	22
9.69167	23
9.70000	24
9.70833	24
9.71667	25
9.72500	25
9.73333	22
9.74167	18
9.75000	13
9.75833	10
9.76667	11
9.77500	16
9.78333	21
9.79167	25
9.80000	26
9.80833	25
9.81667	21
9.82500	17
9.83333	15
9.84167	14
9.85000	15
9.85833	16
9.86667	18
9.87500	20
9.88333	23
9.89167	27
9.90000	33
9.90833	35
9.91667	35
9.92500	33
9.93333	31
9.94167	28
9.95000	27
9.95833	28
9.96667	29
9.97500	29
9.98333	30
9.99167	31
10.00000	32
10.00833	32
10.01667	31
10.02500	29
10.03333	27
10.04167	25
10.05000	23
10.05833	22
10.06667	21
10.07500	22
10.08333	23
10.09167	23
10.10000	21
10.10833	19
10.11667	18
10.12500	19
10.13333	22
10.14167	26
10.15000	29
10.15833	32
10.16667	35
10.17500	35
10.18333	35
10.19167	34
10.20000	33
10.20833	31
10.21667	29
10.22500	26
10.23333	24
10.24167	21
10.25000	17
10.25833	12
10.26667	7
10.27500	3
10.28333	2
10.29167	4
10.30000	9
10.30833	13
10.31667	16
10.32500	19
10.33333	20
10.34167	21
10.35000	21
10.35833	22
10.36667	22
10.37500	20
10.38333	18
10.39167	15
10.40000	13
10.40833	12
10.41667	12
10.42500	13
10.43333	15
10.44167	17
10.45000	20
10.45833	23
10.46667	25
10.47500	27
10.48333	28
10.49167	26
10.50000	24
10.50833	21
10.51667	20
10.52500	18
10.53333	16
10.54167	15
10.55000	15
10.55833	17
10.56667	21
10.57500	27
10.58333	33
10.59167	35
10.60000	35
10.60833	35
10.61667	35
10.62500	36
10.63333	38
10.64167	39
10.65000	38
10.65833	34
10.66667	30
10.67500	27
10.68333	24
10.69167	23
10.70000	22
10.70833	21
10.71667	18
10.72500	16
10.73333	14
10.74167	15
10.75000	16
10.75833	17
10.76667	19
10.77500	18
10.78333	16
10.79167	13
10.80000	9
10.80833	7
10.81667	6
10.82500	7
10.83333	9
10.84167	12
10.85000	15
10.85833	17
10.86667	18
10.87500	17
10.88333	15
10.89167	15
10.90000	17
10.90833	21
10.91667	26
10.92500	31
10.93333	34
10.94167	34
10.95000	31
10.95833	26
10.96667	21
10.97500	16
10.98333	12
10.99167	11
11.00000	11
11.00833	14
11.01667	17
11.02500	19
11.03333	20
11.04167	20
11.05000	19
11.05833	20
11.06667	20
11.07500	21
11.08333	21
11.09167	19
11.10000	17
11.10833	15
11.11667	15
11.12500	16
11.13333	19
11.14167	21
11.15000	23
11.15833	24
11.16667	25
11.17500	25
11.18333	24
11.19167	22
11.20000	18
11.20833	14
11.21667	11
11.22500	9
11.23333	10
11.24167	12
11.25000	14
11.25833	15
11.26667	16
11.27500	16
11.28333	18
11.29167	20
11.30000	21
11.30833	22
11.31667	23
11.32500	23
11.33333	23
11.34167	23
11.35000	25
11.35833	26
11.36667	27
11.37500	27
11.38333	25
11.39167	23
11.40000	21
11.40833	20
11.41667	19
11.42500	20
11.43333	20
11.44167	21
11.45000	22
11.45833	23
11.46667	24
11.47500	25
11.48333	27
11.49167	29
11.50000	30
11.50833	29
11.51667	27
11.52500	24
11.53333	19
11.54167	16
11.55000	14
11.55833	15
11.56667	16
11.57500	18
11.58333	20
11.59167	19
11.60000	18
11.60833	16
11.61667	15
11.62500	15
11.63333	15
11.64167	16
11.65000	18
11.65833	20
11.66667	23
11.67500	26
11.68333	28
11.69167	29
11.70000	28
11.70833	26
11.71667	23
11.72500	20
11.73333	17
11.74167	14
11.75000	14
11.75833	15
11.76667	17
11.77500	20
11.78333	23
11.79167	26
11.80000	28
11.80833	30
11.81667	33
11.82500	34
11.83333	34
11.84167	32
11.85000	31
11.85833	29
11.86667	29
11.87500	30
11.88333	33
11.89167	35
11.90000	37
11.90833	37
11.91667	35
11.92500	31
11.93333	25
11.94167	19
11.95000	15
11.95833	13
11.96667	13
11.97500	15
11.98333	18
11.99167	20
12.00000	20
12.00833	22
12.01667	24
12.02500	26
12.03333	28
12.04167	28
12.05000	27
12.05833	25
12.06667	22
12.07500	21
12.08333	20
12.09167	20
12.10000	22
12.10833	24
12.11667	26
12.12500	28
12.13333	29
12.14167	28
12.15000	27
12.15833	25
12.16667	22
12.17500	21
12.18333	19
12.19167	19
12.20000	21
12.20833	22
12.21667	24
12.22500	25
12.23333	28
12.24167	29
12.25000	29
12.25833	27
12.26667	26
12.27500	26
12.28333	27
12.29167	28
12.30000	28
12.30833	28
12.31667	26
12.32500	24
12.33333	25
12.34167	26
12.35000	27
12.35833	27
12.36667	25
12.37500	22
12.38333	21
12.39167	22
12.40000	26
12.40833	31
12.41667	36
12.42500	38
12.43333	36
12.44167	32
12.45000	29
12.45833	28
12.46667	30
12.47500	33
12.48333	36
12.49167	38
12.50000	38
12.50833	36
12.51667	34
12.52500	31
12.53333	28
12.54167	25
12.55000	24
12.55833	25
12.56667	27
12.57500	30
12.58333	33
12.59167	35
12.60000	35
12.60833	35
12.61667	34
12.62500	33
12.63333	32
12.64167	30
12.65000	27
12.65833	25
12.66667	23
12.67500	22
12.68333	21
12.69167	20
12.70000	20
12.70833	19
12.71667	20
12.72500	21
12.73333	22
12.74167	21
12.75000	19
12.75833	17
12.76667	15
12.77500	14
12.78333	15
12.79167	18
12.80000	21
12.80833	25
12.81667	30
12.82500	34
12.83333	38
12.84167	41
12.85000	42
12.85833	39
12.86667	34
12.87500	29
12.88333	25
12.89167	20
12.90000	17
12.90833	14
12.91667	12
12.92500	11
12.93333	13
12.94167	17
12.95000	20
12.95833	21
12.96667	21
12.97500	20
12.98333	19
12.99167	19
13.00000	20
13.00833	21
13.01667	20
13.02500	18
13.03333	16
13.04167	16
13.05000	16
13.05833	19
13.06667	22
13.07500	25
13.08333	27
13.09167	27
13.10000	26
13.10833	24
13.11667	22
13.12500	22
13.13333	23
13.14167	26
13.15000	28
13.15833	29
13.16667	29
13.17500	28
13.18333	27
13.19167	27
13.20000	27
13.20833	25
13.21667	24
13.22500	22
13.23333	22
13.24167	23
13.25000	25
13.25833	27
13.26667	29
13.27500	29
13.28333	28
13.29167	28
13.30000	29
13.30833	31
13.31667	34
13.32500	37
13.33333	38
13.34167	37
13.35000	34
13.35833	31
13.36667	29
13.37500	28
13.38333	29
13.39167	31
13.40000	34
13.40833	36
13.41667	37
13.42500	37
13.43333	36
13.44167	35
13.45000	34
13.45833	33
13.46667	32
13.47500	32
13.48333	33
13.49167	36
13.50000	38
13.50833	39
13.51667	39
13.52500	37
13.53333	34
13.54167	30
13.55000	27
13.55833	26
13.56667	26
13.57500	25
13.58333	25
13.59167	25
13.60000	25
13.60833	24
13.61667	21
13.62500	18
13.63333	16
13.64167	15
13.65000	17
13.65833	21
13.66667	24
13.67500	25
13.68333	26
13.69167	26
13.70000	25
13.70833	25
13.71667	26
13.72500	28
13.73333	30
13.74167	32
13.75000	32
13.75833	31
13.76667	31
13.77500	32
13.78333	33
13.79167	36
13.80000	38
13.80833	39
13.81667	39
13.82500	39
13.83333	39
13.84167	40
13.85000	43
13.85833	46
13.86667	49
13.87500	53
13.88333	57
13.89167	60
13.90000	62
13.90833	62
13.91667	60
13.92500	57
13.93333	54
13.94167	52
13.95000	52
13.95833	53
13.96667	57
13.97500	64
13.98333	69
13.99167	73
14.00000	75
14.00833	76
14.01667	75
14.02500	75
14.03333	76
14.04167	79
14.05000	81
14.05833	83
14.06667	85
14.07500	85
14.08333	84
14.09167	82
14.10000	79
14.10833	78
14.11667	79
14.12500	83
14.13333	87
14.14167	92
14.15000	94
14.15833	96
14.16667	96
14.17500	96
14.18333	96
14.19167	96
14.20000	96
14.20833	97
14.21667	100
14.22500	103
14.23333	107
14.24167	109
14.25000	110
14.25833	110
14.26667	110
14.27500	109
14.28333	110
14.29167	110
14.30000	111
14.30833	112
14.31667	115
14.32500	117
14.33333	119
14.34167	120
14.35000	120
14.35833	119
14.36667	118
14.37500	118
14.38333	116
14.39167	113
14.40000	108
14.40833	103
14.41667	99
14.42500	97
14.43333	98
14.44167	102
14.45000	106
14.45833	110
14.46667	112
14.47500	111
14.48333	110
14.49167	109
14.50000	109
14.50833	109
14.51667	109
14.52500	108
14.53333	107
14.54167	105
14.55000	103
14.55833	103
14.56667	105
14.57500	109
14.58333	113
14.59167	117
14.60000	121
14.60833	122
14.61667	120
14.62500	116
14.63333	110
14.64167	105
14.65000	99
14.65833	94
14.66667	91
14.67500	90
14.68333	91
14.69167	93
14.70000	96
14.70833	99
14.71667	100
14.72500	101
14.73333	101
14.74167	101
14.75000	103
14.75833	105
14.76667	106
14.77500	106
14.78333	105
14.79167	103
14.80000	102
14.80833	101
14.81667	101
14.82500	101
14.83333	100
14.84167	98
14.85000	96
14.85833	94
14.86667	92
14.87500	92
14.88333	93
14.89167	95
14.90000	97
14.90833	99
14.91667	99
14.92500	98
14.93333	95
14.94167	90
14.95000	85
14.95833	82
14.96667	80
14.97500	80
14.98333	81
14.99167	83
15.00000	85
15.00833	86
15.01667	88
15.02500	89
15.03333	88
15.04167	85
15.05000	80
15.05833	76
15.06667	73
15.07500	73
15.08333	75
15.09167	80
15.10000	85
15.10833	89
15.11667	92
15.12500	95
15.13333	96
15.14167	96
15.15000	95
15.15833	94
15.16667	91
15.17500	87
15.18333	82
15.19167	80
15.20000	79
15.20833	79
15.21667	81
15.22500	82
15.23333	82
15.24167	81
15.25000	79
15.25833	76
15.26667	75
15.27500	74
15.28333	75
15.29167	77
15.30000	80
15.30833	83
15.31667	86
15.32500	89
15.33333	91
15.34167	91
15.35000	90
15.35833	89
15.36667	87
15.37500	86
15.38333	86
15.39167	87
15.40000	89
15.40833	91
15.41667	92
15.42500	92
15.43333	92
15.44167	90
15.45000	90
15.45833	90
15.46667	90
15.47500	91
15.48333	91
15.49167	93
15.50000	96
15.50833	98
15.51667	100
15.52500	100
15.53333	99
15.54167	98
15.55000	97
15.55833	97
15.56667	97
15.57500	97
15.58333	96
15.59167	96
15.60000	96
15.60833	95
15.61667	96
15.62500	98
15.63333	100
15.64167	103
15.65000	105
15.65833	107
15.66667	108
15.67500	108
15.68333	107
15.69167	106
15.70000	105
15.70833	105
15.71667	107
15.72500	107
15.73333	107
15.74167	105
15.75000	102
15.75833	98
15.76667	95
15.77500	93
15.78333	93
15.79167	97
15.80000	105
15.80833	113
15.81667	120
15.82500	123
15.83333	122
15.84167	118
15.85000	112
15.85833	105
15.86667	100
15.87500	96
15.88333	94
15.89167	94
15.90000	96
15.90833	98
15.91667	99
15.92500	100
15.93333	101
15.94167	102
15.95000	104
15.95833	105
15.96667	107
15.97500	107
15.98333	107
15.99167	108
16.00000	109
16.00833	108
16.01667	107
16.02500	107
16.03333	108
16.04167	112
16.05000	116
16.05833	120
16.06667	122
16.07500	122
16.08333	120
16.09167	118
16.10000	117
16.10833	117
16.11667	118
16.12500	120
16.13333	123
16.14167	125
16.15000	129
16.15833	132
16.16667	134
16.17500	135
16.18333	133
16.19167	129
16.20000	125
16.20833	120
16.21667	118
16.22500	117
16.23333	118
16.24167	121
16.25000	124
16.25833	125
16.26667	124
16.27500	122
16.28333	120
16.29167	119
16.30000	117
16.30833	116
16.31667	116
16.32500	116
16.33333	114
16.34167	112
16.35000	111
16.35833	113
16.36667	116
16.37500	120
16.38333	123
16.39167	125
16.40000	126
16.40833	126
16.41667	126
16.42500	125
16.43333	124
16.44167	123
16.45000	122
16.45833	122
16.46667	122
16.47500	120
16.48333	118
16.49167	115
16.50000	113
16.50833	114
16.51667	119
16.52500	125
16.53333	130
16.54167	133
16.55000	131
16.55833	127
16.56667	123
16.57500	120
16.58333	119
16.59167	121
16.60000	123
16.60833	124
16.61667	123
16.62500	122
16.63333	120
16.64167	119
16.65000	118
16.65833	117
16.66667	115
16.67500	114
16.68333	112
16.69167	110
16.70000	110
16.70833	110
16.71667	109
16.72500	107
16.73333	105
16.74167	104
16.75000	102
16.75833	101
16.76667	101
16.77500	100
16.78333	100
16.79167	100
16.80000	101
16.80833	101
16.81667	100
16.82500	98
16.83333	95
16.84167	92
16.85000	90
16.85833	90
16.86667	91
16.87500	93
16.88333	95
16.89167	96
16.90000	96
16.90833	95
16.91667	93
16.92500	90
16.93333	87
16.94167	84
16.95000	81
16.95833	79
16.96667	77
16.97500	78
16.98333	79
16.99167	79
17.00000	80
17.00833	79
17.01667	79
17.02500	79
17.03333	80
17.04167	81
17.05000	83
17.05833	84
17.06667	85
17.07500	86
17.08333	87
17.09167	87
17.10000	85
17.10833	82
17.11667	79
17.12500	77
17.13333	76
17.14167	77
17.15000	78
17.15833	79
17.16667	80
17.17500	81
17.18333	82
17.19167	81
17.20000	79
17.20833	77
17.21667	78
17.22500	79
17.23333	79
17.24167	79
17.25000	79
17.25833	79
17.26667	79
17.27500	79
17.28333	80
17.29167	79
17.30000	76
17.30833	75
17.31667	75
17.32500	76
17.33333	78
17.34167	81
17.35000	84
17.35833	88
17.36667	91
17.37500	92
17.38333	92
17.39167	91
17.40000	89
17.40833	87
17.41667	86
17.42500	85
17.43333	84
17.44167	85
17.45000	85
17.45833	86
17.46667	87
17.47500	87
17.48333	87
17.49167	88
17.50000	89
17.50833	89
17.51667	89
17.52500	88
17.53333	87
17.54167	86
17.55000	87
17.55833	88
17.56667	90
17.57500	91
17.58333	90
17.59167	89
17.60000	87
17.60833	86
17.61667	86
17.62500	86
17.63333	86
17.64167	87
17.65000	87
17.65833	87
17.66667	88
17.67500	89
17.68333	91
17.69167	94
17.70000	95
17.70833	96
17.71667	95
17.72500	93
17.73333	91
17.74167	89
17.75000	89
17.75833	91
17.76667	94
17.77500	96
17.78333	97
17.79167	98
17.80000	98
17.80833	99
17.81667	102
17.82500	104
17.83333	104
17.84167	104
17.85000	104
17.85833	105
17.86667	106
17.87500	107
17.88333	108
17.89167	106
17.90000	104
17.90833	102
17.91667	103
17.92500	105
17.93333	110
17.94167	114
17.95000	117
17.95833	118
17.96667	116
17.97500	113
17.98333	109
17.99167	106
18.00000	103
18.00833	102
18.01667	103
18.02500	105
18.03333	109
18.04167	114
18.05000	122
18.05833	130
18.06667	135
18.07500	137
18.08333	135
18.09167	132
18.10000	128
18.10833	127
18.11667	129
18.12500	132
18.13333	135
18.14167	139
18.15000	143
18.15833	147
18.16667	151
18.17500	152
18.18333	151
18.19167	147
18.20000	142
18.20833	138
18.21667	136
18.22500	136
18.23333	140
18.24167	146
18.25000	152
18.25833	158
18.26667	162
18.27500	163
18.28333	164
18.29167	163
18.30000	164
18.30833	163
18.31667	162
18.32500	160
18.33333	159
18.34167	159
18.35000	162
18.35833	167
18.36667	172
18.37500	177
18.38333	182
18.39167	186
18.40000	190
18.40833	191
18.41667	190
18.42500	188
18.43333	186
18.44167	186
18.45000	188
18.45833	191
18.46667	194
18.47500	195
18.48333	196
18.49167	197
18.50000	199
18.50833	200
18.51667	199
18.52500	197
18.53333	191
18.54167	186
18.55000	184
18.55833	184
18.56667	185
18.57500	186
18.58333	188
18.59167	190
18.60000	193
18.60833	196
18.61667	201
18.62500	205
18.63333	207
18.64167	208
18.65000	208
18.65833	207
18.66667	208
18.67500	209
18.68333	211
18.69167	213
18.70000	215
18.70833	216
18.71667	216
18.72500	216
18.73333	218
18.74167	221
18.75000	226
18.75833	231
18.76667	234
18.77500	235
18.78333	234
18.79167	231
18.80000	228
18.80833	225
18.81667	224
18.82500	227
18.83333	231
18.84167	237
18.85000	243
18.85833	248
18.86667	251
18.87500	251
18.88333	249
18.89167	247
18.90000	246
18.90833	246
18.91667	248
18.92500	250
18.93333	250
18.94167	249
18.95000	248
18.95833	249
18.96667	251
18.97500	256
18.98333	261
18.99167	265
19.00000	267
19.00833	267
19.01667	265
19.02500	263
19.03333	260
19.04167	258
19.05000	257
19.05833	259
19.06667	263
19.07500	270
19.08333	277
19.09167	284
19.10000	291
19.10833	294
19.11667	294
19.12500	291
19.13333	285
19.14167	280
19.15000	276
19.15833	275
19.16667	277
19.17500	280
19.18333	284
19.19167	288
19.20000	291
19.20833	294
19.21667	297
19.22500	300
19.23333	303
19.24167	305
19.25000	308
19.25833	310
19.26667	312
19.27500	314
19.28333	315
19.29167	316
19.30000	318
19.30833	321
19.31667	324
19.32500	327
19.33333	330
19.34167	332
19.35000	334
19.35833	334
19.36667	332
19.37500	328
19.38333	325
19.39167	325
19.40000	327
19.40833	331
19.41667	337
19.42500	342
19.43333	347
19.44167	351
19.45000	357
19.45833	363
19.46667	368
19.47500	371
19.48333	372
19.49167	372
19.50000	371
19.50833	370
19.51667	371
19.52500	374
19.53333	378
19.54167	382
19.55000	386
19.55833	388
19.56667	390
19.57500	394
19.58333	400
19.59167	408
19.60000	416
19.60833	422
19.61667	425
19.62500	428
19.63333	430
19.64167	433
19.65000	437
19.65833	441
19.66667	445
19.67500	448
19.68333	450
19.69167	451
19.70000	452
19.70833	454
19.71667	457
19.72500	462
19.73333	468
19.74167	477
19.75000	485
19.75833	493
19.76667	498
19.77500	502
19.78333	504
19.79167	509
19.80000	515
19.80833	523
19.81667	532
19.82500	541
19.83333	549
19.84167	557
19.85000	565
19.85833	574
19.86667	581
19.87500	587
19.88333	593
19.89167	601
19.90000	610
19.90833	621
19.91667	634
19.92500	647
19.93333	658
19.94167	669
19.95000	679
19.95833	689
19.96667	700
19.97500	712
19.98333	725
19.99167	740
20.00000	756
20.00833	771
20.01667	786
20.02500	801
20.03333	817
20.04167	834
20.05000	852
20.05833	871
20.06667	888
20.07500	906
20.08333	924
20.09167	946
20.10000	972
20.10833	1002
20.11667	1033
20.12500	1064
20.13333	1091
20.14167	1116
20.15000	1139
20.15833	1163
20.16667	1187
20.17500	1215
20.18333	1245
20.19167	1277
20.20000	1308
20.20833	1338
20.21667	1370
20.22500	1406
20.23333	1444
20.24167	1482
20.25000	1521
20.25833	1563
20.26667	1604
20.27500	1648
20.28333	1696
20.29167	1744
20.30000	1787
20.30833	1830
20.31667	1875
20.32500	1921
20.33333	1971
20.34167	2026
20.35000	2081
20.35833	2131
20.36667	2179
20.37500	2232
20.38333	2286
20.39167	2342
20.40000	2402
20.40833	2461
20.41667	2515
20.42500	2565
20.43333	2618
20.44167	2672
20.45000	2728
20.45833	2791
20.46667	2855
20.47500	2918
20.48333	2978
20.49167	3040
20.50000	3104
20.50833	3167
20.51667	3232
20.52500	3294
20.53333	3354
20.54167	3410
20.55000	3465
20.55833	3523
20.56667	3585
20.57500	3646
20.58333	3704
20.59167	3763
20.60000	3828
20.60833	3893
20.61667	3958
20.62500	4019
20.63333	4078
20.64167	4133
20.65000	4186
20.65833	4239
20.66667	4290
20.67500	4341
20.68333	4391
20.69167	4440
20.70000	4489
20.70833	4536
20.71667	4584
20.72500	4630
20.73333	4674
20.74167	4716
20.75000	4757
20.75833	4797
20.76667	4833
20.77500	4867
20.78333	4899
20.79167	4931
20.80000	4963
20.80833	4993
20.81667	5024
20.82500	5054
20.83333	5082
20.84167	5108
20.85000	5128
20.85833	5145
20.86667	5160
20.87500	5173
20.88333	5185
20.89167	5199
20.90000	5212
20.90833	5226
20.91667	5238
20.92500	5249
20.93333	5260
20.94167	5269
20.95000	5275
20.95833	5276
20.96667	5274
20.97500	5267
20.98333	5259
20.99167	5250
21.00000	5242
21.00833	5235
21.01667	5229
21.02500	5224
21.03333	5218
21.04167	5211
21.05000	5201
21.05833	5188
21.06667	5172
21.07500	5155
21.08333	5137
21.09167	5115
21.10000	5092
21.10833	5069
21.11667	5044
21.12500	5021
21.13333	4998
21.14167	4976
21.15000	4954
21.15833	4932
21.16667	4909
21.17500	4887
21.18333	4865
21.19167	4842
21.20000	4818
21.20833	4790
21.21667	4760
21.22500	4729
21.23333	4697
21.24167	4666
21.25000	4638
21.25833	4612
21.26667	4586
21.27500	4561
21.28333	4534
21.29167	4506
21.30000	4476
21.30833	4448
21.31667	4420
21.32500	4394
21.33333	4369
21.34167	4346
21.35000	4321
21.35833	4294
21.36667	4268
21.37500	4243
21.38333	4217
21.39167	4192
21.40000	4165
21.40833	4136
21.41667	4105
21.42500	4076
21.43333	4049
21.44167	4024
21.45000	4001
21.45833	3979
21.46667	3958
21.47500	3938
21.48333	3919
21.49167	3901
21.50000	3883
21.50833	3865
21.51667	3846
21.52500	3829
21.53333	3812
21.54167	3795
21.55000	3777
21.55833	3758
21.56667	3738
21.57500	3717
21.58333	3699
21.59167	3684
21.60000	3672
21.60833	3660
21.61667	3648
21.62500	3634
21.63333	3617
21.64167	3599
21.65000	3582
21.65833	3566
21.66667	3553
21.67500	3541
21.68333	3531
21.69167	3522
21.70000	3513
21.70833	3502
21.71667	3489
21.72500	3476
21.73333	3463
21.74167	3451
21.75000	3440
21.75833	3429
21.76667	3417
21.77500	3406
21.78333	3394
21.79167	3382
21.80000	3370
21.80833	3357
21.81667	3343
21.82500	3330
21.83333	3317
21.84167	3305
21.85000	3294
21.85833	3283
21.86667	3272
21.87500	3260
21.88333	3246
21.89167	3230
21.90000	3213
21.90833	3196
21.91667	3179
21.92500	3164
21.93333	3150
21.94167	3137
21.95000	3125
21.95833	3114
21.96667	3102
21.97500	3089
21.98333	3075
21.99167	3059
22.00000	3041
22.00833	3023
22.01667	3004
22.02500	2984
22.03333	2963
22.04167	2942
22.05000	2921
22.05833	2899
22.06667	2880
22.07500	2861
22.08333	2842
22.09167	2822
22.10000	2801
22.10833	2780
22.11667	2761
22.12500	2745
22.13333	2731
22.14167	2718
22.15000	2702
22.15833	2682
22.16667	2659
22.17500	2635
22.18333	2610
22.19167	2587
22.20000	2564
22.20833	2543
22.21667	2523
22.22500	2505
22.23333	2488
22.24167	2472
22.25000	2454
22.25833	2434
22.26667	2412
22.27500	2389
22.28333	2367
22.29167	2348
22.30000	2331
22.30833	2316
22.31667	2302
22.32500	2288
22.33333	2272
22.34167	2256
22.35000	2238
22.35833	2219
22.36667	2201
22.37500	2183
22.38333	2164
22.39167	2145
22.40000	2126
22.40833	2108
22.41667	2090
22.42500	2074
22.43333	2060
22.44167	2046
22.45000	2034
22.45833	2022
22.46667	2011
22.47500	2000
22.48333	1988
22.49167	1975
22.50000	1960
22.50833	1947
22.51667	1934
22.52500	1922
22.53333	1909
22.54167	1896
22.55000	1883
22.55833	1871
22.56667	1861
22.57500	1852
22.58333	1843
22.59167	1833
22.60000	1822
22.60833	1811
22.61667	1800
22.62500	1789
22.63333	1780
22.64167	1771
22.65000	1762
22.65833	1752
22.66667	1742
22.67500	1730
22.68333	1720
22.69167	1711
22.70000	1705
22.70833	1700
22.71667	1698
22.72500	1697
22.73333	1696
22.74167	1693
22.75000	1688
22.75833	1681
22.76667	1674
22.77500	1669
22.78333	1664
22.79167	1660
22.80000	1656
22.80833	1651
22.81667	1644
22.82500	1638
22.83333	1632
22.84167	1629
22.85000	1626
22.85833	1624
22.86667	1621
22.87500	1618
22.88333	1614
22.89167	1611
22.90000	1607
22.90833	1605
22.91667	1604
22.92500	1605
22.93333	1605
22.94167	1606
22.95000	1606
22.95833	1606
22.96667	1605
22.97500	1605
22.98333	1605
22.99167	1604
23.00000	1602
23.00833	1599
23.01667	1596
23.02500	1594
23.03333	1592
23.04167	1590
23.05000	1590
23.05833	1592
23.06667	1595
23.07500	1601
23.08333	1607
23.09167	1612
23.10000	1615
23.10833	1615
23.11667	1612
23.12500	1608
23.13333	1604
23.14167	1600
23.15000	1597
23.15833	1597
23.16667	1598
23.17500	1602
23.18333	1607
23.19167	1612
23.20000	1617
23.20833	1622
23.21667	1629
23.22500	1635
23.23333	1640
23.24167	1644
23.25000	1646
23.25833	1644
23.26667	1640
23.27500	1635
23.28333	1631
23.29167	1629
23.30000	1630
23.30833	1634
23.31667	1638
23.32500	1642
23.33333	1643
23.34167	1643
23.35000	1642
23.35833	1640
23.36667	1638
23.37500	1639
23.38333	1639
23.39167	1640
23.40000	1640
23.40833	1639
23.41667	1636
23.42500	1633
23.43333	1630
23.44167	1629
23.45000	1627
23.45833	1627
23.46667	1627
23.47500	1627
23.48333	1626
23.49167	1624
23.50000	1621
23.50833	1620
23.51667	1620
23.52500	1621
23.53333	1621
23.54167	1621
23.55000	1618
23.55833	1614
23.56667	1609
23.57500	1605
23.58333	1601
23.59167	1596
23.60000	1591
23.60833	1586
23.61667	1581
23.62500	1580
23.63333	1581
23.64167	1583
23.65000	1584
23.65833	1584
23.66667	1582
23.67500	1578
23.68333	1573
23.69167	1568
23.70000	1562
23.70833	1556
23.71667	1549
23.72500	1542
23.73333	1535
23.74167	1528
23.75000	1522
23.75833	1516
23.76667	1510
23.77500	1505
23.78333	1500
23.79167	1495
23.80000	1491
23.80833	1486
23.81667	1481
23.82500	1476
23.83333	1469
23.84167	1462
23.85000	1455
23.85833	1447
23.86667	1441
23.87500	1437
23.88333	1432
23.89167	1427
23.90000	1421
23.90833	1414
23.91667	1406
23.92500	1399
23.93333	1392
23.94167	1386
23.95000	1379
23.95833	1372
23.96667	1366
23.97500	1362
23.98333	1358
23.99167	1355
24.00000	1352
24.00833	1346
24.01667	1337
24.02500	1327
24.03333	1316
24.04167	1307
24.05000	1300
24.05833	1295
24.06667	1290
24.07500	1285
24.08333	1278
24.09167	1271
24.10000	1265
24.10833	1259
24.11667	1254
24.12500	1249
24.13333	1243
24.14167	1236
24.15000	1228
24.15833	1219
24.16667	1212
24.17500	1206
24.18333	1202
24.19167	1197
24.20000	1192
24.20833	1187
24.21667	1182
24.22500	1177
24.23333	1174
24.24167	1171
24.25000	1169
24.25833	1168
24.26667	1168
24.27500	1165
24.28333	1161
24.29167	1154
24.30000	1146
24.30833	1138
24.31667	1132
24.32500	1127
24.33333	1122
24.34167	1117
24.35000	1112
24.35833	1105
24.36667	1099
24.37500	1093
24.38333	1087
24.39167	1084
24.40000	1083
24.40833	1083
24.41667	1082
24.42500	1079
24.43333	1074
24.44167	1070
24.45000	1067
24.45833	1065
24.46667	1064
24.47500	1063
24.48333	1060
24.49167	1054
24.50000	1048
24.50833	1044
24.51667	1044
24.52500	1046
24.53333	1048
24.54167	1049
24.55000	1046
24.55833	1040
24.56667	1034
24.57500	1029
24.58333	1025
24.59167	1024
24.60000	1024
24.60833	1022
24.61667	1020
24.62500	1017
24.63333	1013
24.64167	1010
24.65000	1006
24.65833	1003
24.66667	999
24.67500	996
24.68333	993
24.69167	991
24.70000	989
24.70833	987
24.71667	985
24.72500	984
24.73333	986
24.74167	987
24.75000	986
24.75833	983
24.76667	978
24.77500	970
24.78333	963
24.79167	957
24.80000	952
24.80833	947
24.81667	944
24.82500	940
24.83333	935
24.84167	930
24.85000	923
24.85833	916
24.86667	909
24.87500	903
24.88333	898
24.89167	896
24.90000	895
24.90833	893
24.91667	890
24.92500	886
24.93333	881
24.94167	877
24.95000	875
24.95833	873
24.96667	871
24.97500	868
24.98333	864
24.99167	861
25.00000	858
25.00833	857
25.01667	856
25.02500	855
25.03333	851
25.04167	845
25.05000	836
25.05833	828
25.06667	822
25.07500	820
25.08333	819
25.09167	818
25.10000	816
25.10833	812
25.11667	806
25.12500	800
25.13333	793
25.14167	787
25.15000	783
25.15833	781
25.16667	782
25.17500	784
25.18333	786
25.19167	785
25.20000	783
25.20833	779
25.21667	775
25.22500	770
25.23333	766
25.24167	762
25.25000	760
25.25833	758
25.26667	756
25.27500	754
25.28333	751
25.29167	748
25.30000	746
25.30833	744
25.31667	745
25.32500	745
25.33333	742
25.34167	736
25.35000	729
25.35833	722
25.36667	716
25.37500	713
25.38333	711
25.39167	709
25.40000	705
25.40833	701
25.41667	698
25.42500	695
25.43333	693
25.44167	691
25.45000	688
25.45833	685
25.46667	683
25.47500	682
25.48333	682
25.49167	684
25.50000	686
25.50833	687
25.51667	687
25.52500	686
25.53333	684
25.54167	682
25.55000	679
25.55833	677
25.56667	675
25.57500	674
25.58333	673
25.59167	674
25.60000	675
25.60833	677
25.61667	680
25.62500	683
25.63333	686
25.64167	688
25.65000	688
25.65833	684
25.66667	681
25.67500	678
25.68333	675
25.69167	674
25.70000	674
25.70833	672
25.71667	668
25.72500	663
25.73333	659
25.74167	657
25.75000	658
25.75833	660
25.76667	663
25.77500	664
25.78333	662
25.79167	659
25.80000	655
25.80833	654
25.81667	655
25.82500	658
25.83333	664
25.84167	669
25.85000	669
25.85833	665
25.86667	661
25.87500	658
25.88333	658
25.89167	662
25.90000	667
25.90833	671
25.91667	671
25.92500	670
25.93333	667
25.94167	664
25.95000	661
25.95833	659
25.96667	658
25.97500	658
25.98333	660
25.99167	663
26.00000	665
26.00833	665
26.01667	664
26.02500	662
26.03333	660
26.04167	660
26.05000	661
26.05833	664
26.06667	666
26.07500	666
26.08333	664
26.09167	660
26.10000	656
26.10833	653
26.11667	651
26.12500	651
26.13333	651
26.14167	653
26.15000	655
26.15833	657
26.16667	658
26.17500	659
26.18333	661
26.19167	662
26.20000	663
26.20833	665
26.21667	666
26.22500	667
26.23333	667
26.24167	667
26.25000	665
26.25833	664
26.26667	663
26.27500	664
26.28333	665
26.29167	668
26.30000	671
26.30833	676
26.31667	682
26.32500	688
26.33333	694
26.34167	698
26.35000	698
26.35833	695
26.36667	689
26.37500	681
26.38333	675
26.39167	673
26.40000	675
26.40833	679
26.41667	684
26.42500	689
26.43333	691
26.44167	692
26.45000	692
26.45833	690
26.46667	688
26.47500	686
26.48333	683
26.49167	681
26.50000	680
26.50833	681
26.51667	684
26.52500	688
26.53333	692
26.54167	696
26.55000	700
26.55833	705
26.56667	710
26.57500	715
26.58333	719
26.59167	722
26.60000	723
26.60833	724
26.61667	724
26.62500	723
26.63333	722
26.64167	721
26.65000	721
26.65833	723
26.66667	726
26.67500	730
26.68333	734
26.69167	738
26.70000	741
26.70833	742
26.71667	743
26.72500	743
26.73333	742
26.74167	740
26.75000	739
26.75833	739
26.76667	739
26.77500	739
26.78333	738
26.79167	738
26.80000	738
26.80833	739
26.81667	741
26.82500	744
26.83333	745
26.84167	747
26.85000	748
26.85833	748
26.86667	747
26.87500	747
26.88333	747
26.89167	748
26.90000	749
26.90833	750
26.91667	750
26.92500	748
26.93333	745
26.94167	742
26.95000	741
26.95833	742
26.96667	745
26.97500	749
26.98333	752
26.99167	753
27.00000	753
27.00833	751
27.01667	748
27.02500	746
27.03333	746
27.04167	748
27.05000	750
27.05833	752
27.06667	752
27.07500	750
27.08333	747
27.09167	745
27.10000	744
27.10833	745
27.11667	746
27.12500	748
27.13333	749
27.14167	752
27.15000	755
27.15833	758
27.16667	759
27.17500	759
27.18333	756
27.19167	752
27.20000	747
27.20833	742
27.21667	736
27.22500	731
27.23333	728
27.24167	727
27.25000	728
27.25833	731
27.26667	735
27.27500	737
27.28333	738
27.29167	737
27.30000	732
27.30833	727
27.31667	722
27.32500	717
27.33333	714
27.34167	711
27.35000	709
27.35833	707
27.36667	707
27.37500	708
27.38333	710
27.39167	712
27.40000	714
27.40833	715
27.41667	714
27.42500	711
27.43333	708
27.44167	706
27.45000	704
27.45833	703
27.46667	703
27.47500	703
27.48333	702
27.49167	701
27.50000	699
27.50833	697
27.51667	694
27.52500	690
27.53333	686
27.54167	682
27.55000	680
27.55833	681
27.56667	684
27.57500	689
27.58333	693
27.59167	696
27.60000	698
27.60833	699
27.61667	699
27.62500	697
27.63333	693
27.64167	690
27.65000	687
27.65833	685
27.66667	684
27.67500	684
27.68333	686
27.69167	689
27.70000	692
27.70833	695
27.71667	699
27.72500	702
27.73333	705
27.74167	707
27.75000	708
27.75833	707
27.76667	706
27.77500	704
27.78333	703
27.79167	702
27.80000	702
27.80833	701
27.81667	700
27.82500	698
27.83333	697
27.84167	697
27.85000	697
27.85833	696
27.86667	695
27.87500	696
27.88333	699
27.89167	703
27.90000	708
27.90833	712
27.91667	715
27.92500	718
27.93333	719
27.94167	719
27.95000	716
27.95833	713
27.96667	709
27.97500	708
27.98333	711
27.99167	719
28.00000	731
28.00833	742
28.01667	750
28.02500	754
28.03333	754
28.04167	753
28.05000	753
28.05833	755
28.06667	758
28.07500	762
28.08333	765
28.09167	768
28.10000	770
28.10833	773
28.11667	776
28.12500	780
28.13333	783
28.14167	787
28.15000	790
28.15833	793
28.16667	797
28.17500	801
28.18333	804
28.19167	804
28.20000	803
28.20833	801
28.21667	802
28.22500	805
28.23333	812
28.24167	820
28.25000	827
28.25833	832
28.26667	835
28.27500	836
28.28333	837
28.29167	839
28.30000	842
28.30833	846
28.31667	851
28.32500	855
28.33333	858
28.34167	860
28.35000	861
28.35833	862
28.36667	862
28.37500	862
28.38333	861
28.39167	862
28.40000	864
28.40833	868
28.41667	872
28.42500	875
28.43333	877
28.44167	879
28.45000	880
28.45833	882
28.46667	885
28.47500	887
28.48333	888
28.49167	891
28.50000	894
28.50833	899
28.51667	905
28.52500	910
28.53333	913
28.54167	915
28.55000	916
28.55833	918
28.56667	921
28.57500	925
28.58333	928
28.59167	931
28.60000	933
28.60833	936
28.61667	939
28.62500	943
28.63333	947
28.64167	951
28.65000	956
28.65833	960
28.66667	965
28.67500	970
28.68333	975
28.69167	980
28.70000	985
28.70833	989
28.71667	993
28.72500	995
28.73333	996
28.74167	995
28.75000	995
28.75833	997
28.76667	1000
28.77500	1005
28.78333	1011
28.79167	1016
28.80000	1021
28.80833	1025
28.81667	1029
28.82500	1031
28.83333	1033
28.84167	1035
28.85000	1036
28.85833	1036
28.86667	1038
28.87500	1042
28.88333	1048
28.89167	1055
28.90000	1062
28.90833	1068
28.91667	1072
28.92500	1074
28.93333	1074
28.94167	1072
28.95000	1070
28.95833	1070
28.96667	1071
28.97500	1073
28.98333	1076
28.99167	1077
29.00000	1080
29.00833	1083
29.01667	1088
29.02500	1093
29.03333	1097
29.04167	1101
29.05000	1104
29.05833	1108
29.06667	1112
29.07500	1117
29.08333	1121
29.09167	1124
29.10000	1126
29.10833	1127
29.11667	1127
29.12500	1128
29.13333	1129
29.14167	1131
29.15000	1134
29.15833	1136
29.16667	1138
29.17500	1139
29.18333	1137
29.19167	1133
29.20000	1128
29.20833	1124
29.21667	1120
29.22500	1120
29.23333	1123
29.24167	1130
29.25000	1137
29.25833	1145
29.26667	1150
29.27500	1153
29.28333	1154
29.29167	1155
29.30000	1157
29.30833	1160
29.31667	1165
29.32500	1170
29.33333	1176
29.34167	1182
29.35000	1189
29.35833	1195
29.36667	1199
29.37500	1200
29.38333	1201
29.39167	1201
29.40000	1201
29.40833	1203
29.41667	1207
29.42500	1212
29.43333	1217
29.44167	1224
29.45000	1232
29.45833	1242
29.46667	1252
29.47500	1261
29.48333	1268
29.49167	1273
29.50000	1277
29.50833	1282
29.51667	1288
29.52500	1294
29.53333	1302
29.54167	1311
29.55000	1322
29.55833	1335
29.56667	1350
29.57500	1365
29.58333	1380
29.59167	1396
29.60000	1412
29.60833	1428
29.61667	1445
29.62500	1462
29.63333	1478
29.64167	1493
29.65000	1506
29.65833	1520
29.66667	1535
29.67500	1550
29.68333	1566
29.69167	1584
29.70000	1605
29.70833	1626
29.71667	1649
29.72500	1671
29.73333	1695
29.74167	1719
29.75000	1747
29.75833	1778
29.76667	1811
29.77500	1847
29.78333	1884
29.79167	1922
29.80000	1960
29.80833	1997
29.81667	2035
29.82500	2073
29.83333	2114
29.84167	2157
29.85000	2202
29.85833	2249
29.86667	2296
29.87500	2345
29.88333	2397
29.89167	2454
29.90000	2514
29.90833	2573
29.91667	2634
29.92500	2692
29.93333	2751
29.94167	2810
29.95000	2872
29.95833	2938
29.96667	3006
29.97500	3077
29.98333	3148
29.99167	3220
30.00000	3293
30.00833	3365
30.01667	3441
30.02500	3517
30.03333	3596
30.04167	3677
30.05000	3760
30.05833	3845
30.06667	3929
30.07500	4013
30.08333	4095
30.09167	4176
30.10000	4258
30.10833	4339
30.11667	4423
30.12500	4506
30.13333	4591
30.14167	4676
30.15000	4762
30.15833	4849
30.16667	4934
30.17500	5021
30.18333	5105
30.19167	5191
30.20000	5276
30.20833	5359
30.21667	5443
30.22500	5524
30.23333	5604
30.24167	5682
30.25000	5757
30.25833	5830
30.26667	5898
30.27500	5964
30.28333	6026
30.29167	6086
30.30000	6144
30.30833	6202
30.31667	6260
30.32500	6317
30.33333	6373
30.34167	6426
30.35000	6475
30.35833	6520
30.36667	6562
30.37500	6601
30.38333	6637
30.39167	6669
30.40000	6697
30.40833	6721
30.41667	6742
30.42500	6759
30.43333	6774
30.44167	6785
30.45000	6792
30.45833	6793
30.46667	6790
30.47500	6783
30.48333	6773
30.49167	6761
30.50000	6746
30.50833	6727
30.51667	6704
30.52500	6677
30.53333	6648
30.54167	6618
30.55000	6587
30.55833	6554
30.56667	6518
30.57500	6477
30.58333	6433
30.59167	6385
30.60000	6333
30.60833	6277
30.61667	6218
30.62500	6158
30.63333	6097
30.64167	6038
30.65000	5981
30.65833	5923
30.66667	5860
30.67500	5790
30.68333	5717
30.69167	5640
30.70000	5563
30.70833	5489
30.71667	5414
30.72500	5341
30.73333	5264
30.74167	5187
30.75000	5109
30.75833	5028
30.76667	4947
30.77500	4864
30.78333	4783
30.79167	4701
30.80000	4620
30.80833	4541
30.81667	4460
30.82500	4382
30.83333	4304
30.84167	4228
30.85000	4155
30.85833	4080
30.86667	4006
30.87500	3929
30.88333	3852
30.89167	3773
30.90000	3692
30.90833	3615
30.91667	3538
30.92500	3465
30.93333	3393
30.94167	3323
30.95000	3254
30.95833	3185
30.96667	3119
30.97500	3052
30.98333	2987
30.99167	2922
31.00000	2858
31.00833	2797
31.01667	2738
31.02500	2682
31.03333	2627
31.04167	2573
31.05000	2520
31.05833	2465
31.06667	2412
31.07500	2357
31.08333	2302
31.09167	2248
31.10000	2195
31.10833	2144
31.11667	2093
31.12500	2045
31.13333	1998
31.14167	1953
31.15000	1912
31.15833	1873
31.16667	1837
31.17500	1800
31.18333	1764
31.19167	1727
31.20000	1690
31.20833	1654
31.21667	1620
31.22500	1587
31.23333	1554
31.24167	1522
31.25000	1491
31.25833	1462
31.26667	1434
31.27500	1407
31.28333	1381
31.29167	1357
31.30000	1333
31.30833	1309
31.31667	1286
31.32500	1262
31.33333	1237
31.34167	1212
31.35000	1189
31.35833	1168
31.36667	1150
31.37500	1135
31.38333	1121
31.39167	1106
31.40000	1091
31.40833	1074
31.41667	1054
31.42500	1035
31.43333	1017
31.44167	1001
31.45000	988
31.45833	977
31.46667	966
31.47500	957
31.48333	946
31.49167	936
31.50000	924
31.50833	913
31.51667	903
31.52500	893
31.53333	883
31.54167	873
31.55000	862
31.55833	850
31.56667	838
31.57500	827
31.58333	817
31.59167	807
31.60000	799
31.60833	791
31.61667	783
31.62500	776
31.63333	770
31.64167	766
31.65000	761
31.65833	757
31.66667	751
31.67500	745
31.68333	738
31.69167	730
31.70000	724
31.70833	717
31.71667	710
31.72500	703
31.73333	697
31.74167	693
31.75000	691
31.75833	690
31.76667	690
31.77500	690
31.78333	690
31.79167	687
31.80000	682
31.80833	679
31.81667	677
31.82500	677
31.83333	678
31.84167	680
31.85000	680
31.85833	679
31.86667	679
31.87500	679
31.88333	681
31.89167	685
31.90000	691
31.90833	699
31.91667	707
31.92500	714
31.93333	719
31.94167	723
31.95000	726
31.95833	728
31.96667	730
31.97500	735
31.98333	743
31.99167	754
32.00000	766
32.00833	779
32.01667	791
32.02500	802
32.03333	813
32.04167	824
32.05000	837
32.05833	852
32.06667	869
32.07500	887
32.08333	906
32.09167	925
32.10000	943
32.10833	962
32.11667	982
32.12500	1003
32.13333	1026
32.14167	1051
32.15000	1078
32.15833	1107
32.16667	1138
32.17500	1173
32.18333	1209
32.19167	1247
32.20000	1287
32.20833	1326
32.21667	1368
32.22500	1410
32.23333	1452
32.24167	1495
32.25000	1538
32.25833	1584
32.26667	1631
32.27500	1684
32.28333	1740
32.29167	1802
32.30000	1866
32.30833	1929
32.31667	1994
32.32500	2056
32.33333	2117
32.34167	2179
32.35000	2243
32.35833	2310
32.36667	2380
32.37500	2454
32.38333	2530
32.39167	2609
32.40000	2691
32.40833	2771
32.41667	2854
32.42500	2935
32.43333	3017
32.44167	3099
32.45000	3182
32.45833	3267
32.46667	3353
32.47500	3443
32.48333	3533
32.49167	3622
32.50000	3710
32.50833	3795
32.51667	3880
32.52500	3965
32.53333	4055
32.54167	4147
32.55000	4242
32.55833	4339
32.56667	4432
32.57500	4524
32.58333	4610
32.59167	4695
32.60000	4778
32.60833	4859
32.61667	4942
32.62500	5021
32.63333	5101
32.64167	5179
32.65000	5255
32.65833	5333
32.66667	5406
32.67500	5479
32.68333	5547
32.69167	5613
32.70000	5677
32.70833	5737
32.71667	5795
32.72500	5849
32.73333	5901
32.74167	5950
32.75000	5997
32.75833	6043
32.76667	6086
32.77500	6128
32.78333	6165
32.79167	6198
32.80000	6227
32.80833	6251
32.81667	6270
32.82500	6288
32.83333	6303
32.84167	6317
32.85000	6329
32.85833	6339
32.86667	6346
32.87500	6349
32.88333	6350
32.89167	6348
32.90000	6346
32.90833	6343
32.91667	6337
32.92500	6328
32.93333	6314
32.94167	6296
32.95000	6273
32.95833	6247
32.96667	6218
32.97500	6187
32.98333	6156
32.99167	6124
33.00000	6089
33.00833	6053
33.01667	6014
33.02500	5974
33.03333	5931
33.04167	5888
33.05000	5845
33.05833	5801
33.06667	5758
33.07500	5714
33.08333	5669
33.09167	5622
33.10000	5571
33.10833	5518
33.11667	5463
33.12500	5408
33.13333	5352
33.14167	5297
33.15000	5241
33.15833	5184
33.16667	5128
33.17500	5070
33.18333	5013
33.19167	4958
33.20000	4903
33.20833	4849
33.21667	4792
33.22500	4737
33.23333	4681
33.24167	4625
33.25000	4571
33.25833	4517
33.26667	4464
33.27500	4408
33.28333	4354
33.29167	4299
33.30000	4245
33.30833	4194
33.31667	4143
33.32500	4094
33.33333	4046
33.34167	3997
33.35000	3946
33.35833	3893
33.36667	3842
33.37500	3790
33.38333	3741
33.39167	3693
33.40000	3646
33.40833	3598
33.41667	3548
33.42500	3500
33.43333	3453
33.44167	3407
33.45000	3364
33.45833	3321
33.46667	3282
33.47500	3243
33.48333	3205
33.49167	3167
33.50000	3128
33.50833	3087
33.51667	3044
33.52500	3002
33.53333	2961
33.54167	2922
33.55000	2884
33.55833	2848
33.56667	2813
33.57500	2778
33.58333	2743
33.59167	2709
33.60000	2674
33.60833	2640
33.61667	2606
33.62500	2572
33.63333	2539
33.64167	2506
33.65000	2473
33.65833	2441
33.66667	2409
33.67500	2378
33.68333	2346
33.69167	2312
33.70000	2278
33.70833	2247
33.71667	2218
33.72500	2192
33.73333	2167
33.74167	2143
33.75000	2118
33.75833	2091
33.76667	2063
33.77500	2033
33.78333	2004
33.79167	1975
33.80000	1948
33.80833	1921
33.81667	1896
33.82500	1871
33.83333	1845
33.84167	1819
33.85000	1793
33.85833	1767
33.86667	1743
33.87500	1721
33.88333	1698
33.89167	1674
33.90000	1649
33.90833	1622
33.91667	1594
33.92500	1568
33.93333	1543
33.94167	1521
33.95000	1500
33.95833	1481
33.96667	1462
33.97500	1441
33.98333	1420
33.99167	1398
34.00000	1376
34.00833	1355
34.01667	1335
34.02500	1315
34.03333	1294
34.04167	1272
34.05000	1252
34.05833	1232
34.06667	1213
34.07500	1195
34.08333	1178
34.09167	1159
34.10000	1141
34.10833	1124
34.11667	1109
34.12500	1095
34.13333	1083
34.14167	1070
34.15000	1057
34.15833	1041
34.16667	1025
34.17500	1007
34.18333	988
34.19167	970
34.20000	952
34.20833	937
34.21667	922
34.22500	908
34.23333	893
34.24167	879
34.25000	864
34.25833	850
34.26667	835
34.27500	822
34.28333	810
34.29167	799
34.30000	788
34.30833	777
34.31667	766
34.32500	755
34.33333	743
34.34167	731
34.35000	719
34.35833	708
34.36667	699
34.37500	690
34.38333	680
34.39167	670
34.40000	658
34.40833	646
34.41667	632
34.42500	619
34.43333	607
34.44167	597
34.45000	591
34.45833	589
34.46667	587
34.47500	584
34.48333	578
34.49167	568
34.50000	557
34.50833	546
34.51667	536
34.52500	528
34.53333	522
34.54167	518
34.55000	513
34.55833	507
34.56667	500
34.57500	494
34.58333	486
34.59167	478
34.60000	469
34.60833	458
34.61667	448
34.62500	439
34.63333	433
34.64167	429
34.65000	427
34.65833	427
34.66667	427
34.67500	425
34.68333	421
34.69167	414
34.70000	406
34.70833	400
34.71667	396
34.72500	392
34.73333	388
34.74167	383
34.75000	376
34.75833	370
34.76667	364
34.77500	359
34.78333	355
34.79167	353
34.80000	350
34.80833	349
34.81667	347
34.82500	344
34.83333	339
34.84167	334
34.85000	328
34.85833	323
34.86667	319
34.87500	316
34.88333	316
34.89167	316
34.90000	316
34.90833	317
34.91667	318
34.92500	317
34.93333	315
34.94167	311
34.95000	305
34.95833	297
34.96667	290
34.97500	283
34.98333	279
34.99167	278
35.00000	279
35.00833	279
35.01667	277
35.02500	274
35.03333	271
35.04167	268
35.05000	267
35.05833	267
35.06667	268
35.07500	269
35.08333	270
35.09167	269
35.10000	267
35.10833	264
35.11667	262
35.12500	261
35.13333	260
35.14167	261
35.15000	261
35.15833	260
35.16667	259
35.17500	257
35.18333	254
35.19167	251
35.20000	247
35.20833	244
35.21667	243
35.22500	243
35.23333	245
35.24167	247
35.25000	249
35.25833	249
35.26667	248
35.27500	247
35.28333	246
35.29167	245
35.30000	245
35.30833	242
35.31667	236
35.32500	230
35.33333	223
35.34167	215
35.35000	209
35.35833	204
35.36667	200
35.37500	199
35.38333	200
35.39167	205
35.40000	210
35.40833	214
35.41667	216
35.42500	215
35.43333	214
35.44167	211
35.45000	209
35.45833	207
35.46667	204
35.47500	201
35.48333	198
35.49167	196
35.50000	194
35.50833	193
35.51667	193
35.52500	193
35.53333	195
35.54167	197
35.55000	198
35.55833	196
35.56667	195
35.57500	195
35.58333	196
35.59167	197
35.60000	199
35.60833	198
35.61667	193
35.62500	188
35.63333	183
35.64167	178
35.65000	174
35.65833	171
35.66667	169
35.67500	169
35.68333	169
35.69167	170
35.70000	170
35.70833	167
35.71667	163
35.72500	157
35.73333	152
35.74167	149
35.75000	146
35.75833	146
35.76667	148
35.77500	150
35.78333	154
35.79167	158
35.80000	163
35.80833	165
35.81667	166
35.82500	165
35.83333	163
35.84167	161
35.85000	160
35.85833	162
35.86667	166
35.87500	170
35.88333	173
35.89167	171
35.90000	165
35.90833	159
35.91667	155
35.92500	152
35.93333	153
35.94167	155
35.95000	157
35.95833	157
35.96667	155
35.97500	153
35.98333	150
35.99167	147
36.00000	144
36.00833	144
36.01667	146
36.02500	150
36.03333	152
36.04167	154
36.05000	154
36.05833	152
36.06667	150
36.07500	148
36.08333	148
36.09167	147
36.10000	146
36.10833	145
36.11667	145
36.12500	147
36.13333	148
36.14167	149
36.15000	151
36.15833	152
36.16667	152
36.17500	150
36.18333	145
36.19167	139
36.20000	133
36.20833	129
36.21667	126
36.22500	125
36.23333	125
36.24167	124
36.25000	125
36.25833	127
36.26667	128
36.27500	130
36.28333	131
36.29167	130
36.30000	129
36.30833	129
36.31667	130
36.32500	133
36.33333	137
36.34167	141
36.35000	143
36.35833	141
36.36667	138
36.37500	135
36.38333	133
36.39167	134
36.40000	137
36.40833	141
36.41667	145
36.42500	147
36.43333	147
36.44167	145
36.45000	141
36.45833	137
36.46667	134
36.47500	131
36.48333	129
36.49167	128
36.50000	127
36.50833	128
36.51667	128
36.52500	129
36.53333	130
36.54167	129
36.55000	128
36.55833	125
36.56667	123
36.57500	121
36.58333	120
36.59167	120
36.60000	122
36.60833	124
36.61667	127
36.62500	128
36.63333	130
36.64167	131
36.65000	131
36.65833	129
36.66667	127
36.67500	126
36.68333	125
36.69167	126
36.70000	126
36.70833	125
36.71667	124
36.72500	122
36.73333	121
36.74167	122
36.75000	125
36.75833	128
36.76667	130
36.77500	132
36.78333	132
36.79167	131
36.80000	130
36.80833	129
36.81667	129
36.82500	130
36.83333	130
36.84167	129
36.85000	128
36.85833	126
36.86667	123
36.87500	120
36.88333	119
36.89167	120
36.90000	122
36.90833	125
36.91667	128
36.92500	130
36.93333	129
36.94167	125
36.95000	121
36.95833	117
36.96667	114
36.97500	113
36.98333	114
36.99167	115
37.00000	115
37.00833	114
37.01667	113
37.02500	112
37.03333	111
37.04167	111
37.05000	111
37.05833	111
37.06667	113
37.07500	116
37.08333	120
37.09167	124
37.10000	129
37.10833	132
37.11667	134
37.12500	133
37.13333	131
37.14167	128
37.15000	123
37.15833	117
37.16667	112
37.17500	109
37.18333	108
37.19167	109
37.20000	109
37.20833	109
37.21667	106
37.22500	103
37.23333	102
37.24167	102
37.25000	103
37.25833	105
37.26667	107
37.27500	107
37.28333	106
37.29167	104
37.30000	102
37.30833	100
37.31667	100
37.32500	102
37.33333	104
37.34167	108
37.35000	112
37.35833	116
37.36667	120
37.37500	124
37.38333	126
37.39167	126
37.40000	125
37.40833	123
37.41667	119
37.42500	117
37.43333	116
37.44167	116
37.45000	115
37.45833	114
37.46667	111
37.47500	108
37.48333	106
37.49167	106
37.50000	108
37.50833	111
37.51667	114
37.52500	117
37.53333	121
37.54167	123
37.55000	123
37.55833	119
37.56667	115
37.57500	110
37.58333	107
37.59167	107
37.60000	108
37.60833	110
37.61667	111
37.62500	109
37.63333	107
37.64167	103
37.65000	101
37.65833	100
37.66667	102
37.67500	105
37.68333	109
37.69167	113
37.70000	117
37.70833	119
37.71667	118
37.72500	116
37.73333	114
37.74167	113
37.75000	112
37.75833	113
37.76667	113
37.77500	111
37.78333	109
37.79167	108
37.80000	110
37.80833	111
37.81667	110
37.82500	108
37.83333	105
37.84167	102
37.85000	101
37.85833	102
37.86667	104
37.87500	105
37.88333	106
37.89167	108
37.90000	111
37.90833	115
37.91667	121
37.92500	126
37.93333	129
37.94167	130
37.95000	131
37.95833	133
37.96667	135
37.97500	136
37.98333	136
37.99167	136
38.00000	136
38.00833	137
38.01667	140
38.02500	143
38.03333	145
38.04167	147
38.05000	149
38.05833	152
38.06667	156
38.07500	162
38.08333	167
38.09167	172
38.10000	175
38.10833	177
38.11667	177
38.12500	177
38.13333	178
38.14167	181
38.15000	186
38.15833	193
38.16667	201
38.17500	208
38.18333	215
38.19167	220
38.20000	224
38.20833	228
38.21667	232
38.22500	236
38.23333	239
38.24167	242
38.25000	244
38.25833	246
38.26667	248
38.27500	253
38.28333	259
38.29167	266
38.30000	274
38.30833	281
38.31667	286
38.32500	290
38.33333	294
38.34167	298
38.35000	302
38.35833	305
38.36667	307
38.37500	308
38.38333	309
38.39167	312
38.40000	317
38.40833	322
38.41667	326
38.42500	330
38.43333	333
38.44167	335
38.45000	339
38.45833	344
38.46667	349
38.47500	355
38.48333	359
38.49167	362
38.50000	363
38.50833	364
38.51667	365
38.52500	367
38.53333	371
38.54167	376
38.55000	379
38.55833	382
38.56667	383
38.57500	384
38.58333	384
38.59167	386
38.60000	388
38.60833	388
38.61667	386
38.62500	384
38.63333	382
38.64167	383
38.65000	385
38.65833	389
38.66667	392
38.67500	392
38.68333	390
38.69167	387
38.70000	383
38.70833	378
38.71667	374
38.72500	370
38.73333	367
38.74167	365
38.75000	365
38.75833	366
38.76667	368
38.77500	369
38.78333	369
38.79167	366
38.80000	361
38.80833	355
38.81667	350
38.82500	346
38.83333	342
38.84167	339
38.85000	337
38.85833	337
38.86667	337
38.87500	336
38.88333	333
38.89167	328
38.90000	323
38.90833	319
38.91667	316
38.92500	315
38.93333	313
38.94167	311
38.95000	309
38.95833	307
38.96667	307
38.97500	306
38.98333	306
38.99167	304
39.00000	299
39.00833	293
39.01667	288
39.02500	286
39.03333	286
39.04167	287
39.05000	289
39.05833	289
39.06667	290
39.07500	291
39.08333	293
39.09167	295
39.10000	295
39.10833	295
39.11667	292
39.12500	290
39.13333	287
39.14167	285
39.15000	284
39.15833	281
39.16667	279
39.17500	278
39.18333	279
39.19167	282
39.20000	285
39.20833	288
39.21667	291
39.22500	294
39.23333	297
39.24167	300
39.25000	302
39.25833	302
39.26667	302
39.27500	301
39.28333	301
39.29167	303
39.30000	306
39.30833	310
39.31667	313
39.32500	315
39.33333	317
39.34167	317
39.35000	315
39.35833	313
39.36667	312
39.37500	312
39.38333	312
39.39167	313
39.40000	314
39.40833	315
39.41667	314
39.42500	312
39.43333	311
39.44167	312
39.45000	315
39.45833	320
39.46667	325
39.47500	328
39.48333	329
39.49167	327
39.50000	322
39.50833	317
39.51667	315
39.52500	315
39.53333	317
39.54167	320
39.55000	320
39.55833	318
39.56667	315
39.57500	312
39.58333	309
39.59167	307
39.60000	305
39.60833	302
39.61667	297
39.62500	292
39.63333	288
39.64167	285
39.65000	283
39.65833	281
39.66667	278
39.67500	275
39.68333	272
39.69167	270
39.70000	268
39.70833	266
39.71667	265
39.72500	266
39.73333	267
39.74167	269
39.75000	269
39.75833	267
39.76667	263
39.77500	258
39.78333	253
39.79167	249
39.80000	245
39.80833	243
39.81667	241
39.82500	239
39.83333	237
39.84167	235
39.85000	233
39.85833	233
39.86667	233
39.87500	233
39.88333	231
39.89167	226
39.90000	220
39.90833	213
39.91667	206
39.92500	200
39.93333	196
39.94167	195
39.95000	194
39.95833	194
39.96667	195
39.97500	197
39.98333	198
39.99167	198
40.00000	198
40.00833	198
40.01667	197
40.02500	196
40.03333	195
40.04167	195
40.05000	195
40.05833	194
40.06667	192
40.07500	189
40.08333	185
40.09167	180
40.10000	175
40.10833	171
40.11667	166
40.12500	162
40.13333	160
40.14167	162
40.15000	166
40.15833	173
40.16667	181
40.17500	189
40.18333	196
40.19167	198
40.20000	197
40.20833	194
40.21667	190
40.22500	187
40.23333	187
40.24167	189
40.25000	191
40.25833	193
40.26667	195
40.27500	197
40.28333	198
40.29167	201
40.30000	204
40.30833	208
40.31667	212
40.32500	215
40.33333	217
40.34167	220
40.35000	224
40.35833	230
40.36667	237
40.37500	244
40.38333	249
40.39167	253
40.40000	254
40.40833	255
40.41667	257
40.42500	263
40.43333	271
40.44167	281
40.45000	292
40.45833	303
40.46667	314
40.47500	324
40.48333	334
40.49167	344
40.50000	354
40.50833	364
40.51667	375
40.52500	387
40.53333	399
40.54167	411
40.55000	424
40.55833	438
40.56667	452
40.57500	468
40.58333	484
40.59167	500
40.60000	516
40.60833	530
40.61667	543
40.62500	554
40.63333	566
40.64167	577
40.65000	589
40.65833	603
40.66667	618
40.67500	633
40.68333	649
40.69167	667
40.70000	687
40.70833	709
40.71667	732
40.72500	752
40.73333	770
40.74167	786
40.75000	800
40.75833	815
40.76667	830
40.77500	847
40.78333	864
40.79167	879
40.80000	893
40.80833	906
40.81667	919
40.82500	934
40.83333	951
40.84167	969
40.85000	988
40.85833	1006
40.86667	1023
40.87500	1039
40.88333	1053
40.89167	1068
40.90000	1083
40.90833	1099
40.91667	1116
40.92500	1131
40.93333	1145
40.94167	1158
40.95000	1170
40.95833	1183
40.96667	1195
40.97500	1208
40.98333	1220
40.99167	1229
41.00000	1238
41.00833	1247
41.01667	1257
41.02500	1266
41.03333	1274
41.04167	1280
41.05000	1283
41.05833	1282
41.06667	1282
41.07500	1285
41.08333	1290
41.09167	1295
41.10000	1299
41.10833	1302
41.11667	1302
41.12500	1302
41.13333	1302
41.14167	1302
41.15000	1301
41.15833	1299
41.16667	1295
41.17500	1289
41.18333	1283
41.19167	1277
41.20000	1271
41.20833	1266
41.21667	1263
41.22500	1260
41.23333	1256
41.24167	1251
41.25000	1244
41.25833	1236
41.26667	1227
41.27500	1217
41.28333	1207
41.29167	1194
41.30000	1180
41.30833	1165
41.31667	1148
41.32500	1132
41.33333	1119
41.34167	1109
41.35000	1101
41.35833	1095
41.36667	1087
41.37500	1077
41.38333	1066
41.39167	1051
41.40000	1035
41.40833	1019
41.41667	1003
41.42500	986
41.43333	970
41.44167	953
41.45000	935
41.45833	917
41.46667	901
41.47500	888
41.48333	876
41.49167	863
41.50000	849
41.50833	833
41.51667	816
41.52500	799
41.53333	783
41.54167	768
41.55000	753
41.55833	738
41.56667	722
41.57500	705
41.58333	688
41.59167	671
41.60000	656
41.60833	641
41.61667	628
41.62500	614
41.63333	601
41.64167	588
41.65000	575
41.65833	563
41.66667	551
41.67500	540
41.68333	528
41.69167	516
41.70000	504
41.70833	491
41.71667	476
41.72500	461
41.73333	446
41.74167	431
41.75000	419
41.75833	407
41.76667	398
41.77500	388
41.78333	380
41.79167	372
41.80000	365
41.80833	356
41.81667	346
41.82500	335
41.83333	324
41.84167	313
41.85000	304
41.85833	295
41.86667	287
41.87500	280
41.88333	274
41.89167	270
41.90000	266
41.90833	261
41.91667	253
41.92500	242
41.93333	231
41.94167	220
41.95000	213
41.95833	208
41.96667	204
41.97500	204
41.98333	204
41.99167	204
42.00000	204
42.00833	203
42.01667	202
42.02500	202
42.03333	203
42.04167	204
42.05000	204
42.05833	202
42.06667	200
42.07500	199
42.08333	198
42.09167	199
42.10000	200
42.10833	199
42.11667	196
42.12500	192
42.13333	191
42.14167	193
42.15000	196
42.15833	199
42.16667	201
42.17500	201
42.18333	200
42.19167	200
42.20000	200
42.20833	201
42.21667	202
42.22500	204
42.23333	205
42.24167	206
42.25000	206
42.25833	205
42.26667	204
42.27500	206
42.28333	209
42.29167	212
42.30000	214
42.30833	215
42.31667	216
42.32500	218
42.33333	221
42.34167	225
42.35000	228
42.35833	230
42.36667	232
42.37500	232
42.38333	232
42.39167	233
42.40000	236
42.40833	239
42.41667	242
42.42500	243
42.43333	241
42.44167	237
42.45000	235
42.45833	234
42.46667	234
42.47500	236
42.48333	238
42.49167	239
42.50000	238
42.50833	238
42.51667	236
42.52500	235
42.53333	236
42.54167	237
42.55000	237
42.55833	236
42.56667	235
42.57500	235
42.58333	237
42.59167	240
42.60000	245
42.60833	248
42.61667	249
42.62500	249
42.63333	247
42.64167	245
42.65000	243
42.65833	239
42.66667	236
42.67500	234
42.68333	232
42.69167	232
42.70000	234
42.70833	236
42.71667	239
42.72500	241
42.73333	240
42.74167	238
42.75000	234
42.75833	231
42.76667	227
42.77500	225
42.78333	223
42.79167	223
42.80000	225
42.80833	229
42.81667	234
42.82500	239
42.83333	241
42.84167	241
42.85000	241
42.85833	242
42.86667	243
42.87500	242
42.88333	242
42.89167	242
42.90000	243
42.90833	243
42.91667	244
42.92500	243
42.93333	239
42.94167	235
42.95000	232
42.95833	233
42.96667	236
42.97500	240
42.98333	243
42.99167	244
43.00000	244
43.00833	242
43.01667	240
43.02500	237
43.03333	235
43.04167	234
43.05000	233
43.05833	234
43.06667	234
43.07500	235
43.08333	236
43.09167	235
43.10000	233
43.10833	231
43.11667	229
43.12500	229
43.13333	229
43.14167	230
43.15000	230
43.15833	230
43.16667	228
43.17500	226
43.18333	225
43.19167	225
43.20000	226
43.20833	228
43.21667	229
43.22500	228
43.23333	226
43.24167	225
43.25000	223
43.25833	222
43.26667	221
43.27500	219
43.28333	217
43.29167	215
43.30000	212
43.30833	207
43.31667	201
43.32500	195
43.33333	190
43.34167	186
43.35000	183
43.35833	181
43.36667	178
43.37500	174
43.38333	168
43.39167	162
43.40000	157
43.40833	154
43.41667	151
43.42500	151
43.43333	151
43.44167	151
43.45000	152
43.45833	151
43.46667	150
43.47500	149
43.48333	146
43.49167	142
43.50000	137
43.50833	133
43.51667	130
43.52500	128
43.53333	128
43.54167	129
43.55000	130
43.55833	130
43.56667	129
43.57500	126
43.58333	121
43.59167	117
43.60000	113
43.60833	111
43.61667	111
43.62500	112
43.63333	113
43.64167	112
43.65000	110
43.65833	107
43.66667	104
43.67500	102
43.68333	100
43.69167	99
43.70000	99
43.70833	100
43.71667	101
43.72500	103
43.73333	104
43.74167	104
43.75000	104
43.75833	102
43.76667	100
43.77500	98
43.78333	96
43.79167	93
43.80000	91
43.80833	89
43.81667	88
43.82500	89
43.83333	89
43.84167	90
43.85000	91
43.85833	90
43.86667	89
43.87500	87
43.88333	84
43.89167	80
43.90000	77
43.90833	75
43.91667	75
43.92500	77
43.93333	79
43.94167	82
43.95000	82
43.95833	79
43.96667	76
43.97500	73
43.98333	71
43.99167	71
44.00000	74
44.00833	77
44.01667	80
44.02500	80
44.03333	78
44.04167	73
44.05000	69
44.05833	67
44.06667	66
44.07500	68
44.08333	70
44.09167	70
44.10000	68
44.10833	66
44.11667	63
44.12500	61
44.13333	62
44.14167	65
44.15000	70
44.15833	76
44.16667	80
44.17500	79
44.18333	76
44.19167	71
44.20000	67
44.20833	65
44.21667	67
44.22500	69
44.23333	71
44.24167	71
44.25000	70
44.25833	69
44.26667	68
44.27500	65
44.28333	63
44.29167	61
44.30000	61
44.30833	61
44.31667	62
44.32500	63
44.33333	62
44.34167	61
44.35000	60
44.35833	60
44.36667	60
44.37500	60
44.38333	60
44.39167	60
44.40000	61
44.40833	61
44.41667	59
44.42500	56
44.43333	53
44.44167	52
44.45000	53
44.45833	56
44.46667	60
44.47500	64
44.48333	68
44.49167	69
44.50000	68
44.50833	65
44.51667	61
44.52500	58
44.53333	58
44.54167	59
44.55000	61
44.55833	60
44.56667	57
44.57500	51
44.58333	45
44.59167	40
44.60000	37
44.60833	37
44.61667	41
44.62500	47
44.63333	52
44.64167	56
44.65000	58
44.65833	58
44.66667	56
44.67500	54
44.68333	52
44.69167	51
44.70000	50
44.70833	48
44.71667	46
44.72500	45
44.73333	44
44.74167	44
44.75000	45
44.75833	46
44.76667	47
44.77500	47
44.78333	46
44.79167	46
44.80000	45
44.80833	46
44.81667	46
44.82500	47
44.83333	48
44.84167	48
44.85000	48
44.85833	49
44.86667	49
44.87500	50
44.88333	50
44.89167	50
44.90000	50
44.90833	50
44.91667	49
44.92500	47
44.93333	45
44.94167	43
44.95000	42
44.95833	43
44.96667	45
44.97500	47
44.98333	50
44.99167	52
45.00000	52
45.00833	50
45.01667	48
45.02500	47
45.03333	46
45.04167	47
45.05000	46
45.05833	45
45.06667	42
45.07500	39
45.08333	36
45.09167	36
45.10000	37
45.10833	38
45.11667	38
45.12500	37
45.13333	37
45.14167	37
45.15000	37
45.15833	37
45.16667	35
45.17500	31
45.18333	28
45.19167	25
45.20000	23
45.20833	25
45.21667	31
45.22500	39
45.23333	48
45.24167	55
45.25000	59
45.25833	61
45.26667	61
45.27500	60
45.28333	58
45.29167	56
45.30000	53
45.30833	51
45.31667	51
45.32500	52
45.33333	53
45.34167	53
45.35000	53
45.35833	55
45.36667	59
45.37500	64
45.38333	67
45.39167	66
45.40000	61
45.40833	55
45.41667	48
45.42500	43
45.43333	41
45.44167	41
45.45000	41
45.45833	42
45.46667	43
45.47500	43
45.48333	42
45.49167	41
45.50000	41
45.50833	42
45.51667	45
45.52500	49
45.53333	53
45.54167	55
45.55000	55
45.55833	53
45.56667	50
45.57500	48
45.58333	46
45.59167	45
45.60000	46
45.60833	48
45.61667	51
45.62500	54
45.63333	56
45.64167	56
45.65000	54
45.65833	51
45.66667	48
45.67500	45
45.68333	43
45.69167	42
45.70000	40
45.70833	40
45.71667	41
45.72500	43
45.73333	47
45.74167	51
45.75000	53
45.75833	53
45.76667	51
45.77500	47
45.78333	42
45.79167	39
45.80000	38
45.80833	37
45.81667	37
45.82500	38
45.83333	38
45.84167	38
45.85000	38
45.85833	38
45.86667	37
45.87500	36
45.88333	34
45.89167	32
45.90000	31
45.90833	30
45.91667	30
45.92500	30
45.93333	29
45.94167	28
45.95000	26
45.95833	26
45.96667	27
45.97500	29
45.98333	30
45.99167	31
46.00000	31
46.00833	30
46.01667	30
46.02500	28
46.03333	26
46.04167	23
46.05000	20
46.05833	20
46.06667	22
46.07500	28
46.08333	35
46.09167	42
46.10000	46
46.10833	46
46.11667	43
46.12500	39
46.13333	36
46.14167	32
46.15000	30
46.15833	28
46.16667	27
46.17500	25
46.18333	24
46.19167	23
46.20000	24
46.20833	25
46.21667	27
46.22500	29
46.23333	31
46.24167	31
46.25000	31
46.25833	31
46.26667	31
46.27500	29
46.28333	28
46.29167	26
46.30000	26
46.30833	27
46.31667	29
46.32500	30
46.33333	29
46.34167	28
46.35000	26
46.35833	24
46.36667	23
46.37500	25
46.38333	29
46.39167	32
46.40000	35
46.40833	36
46.41667	34
46.42500	32
46.43333	29
46.44167	27
46.45000	27
46.45833	29
46.46667	31
46.47500	33
46.48333	34
46.49167	33
46.50000	32
46.50833	30
46.51667	29
46.52500	28
46.53333	29
46.54167	30
46.55000	31
46.55833	31
46.56667	29
46.57500	26
46.58333	23
46.59167	22
46.60000	22
46.60833	23
46.61667	23
46.62500	23
46.63333	23
46.64167	24
46.65000	26
46.65833	28
46.66667	29
46.67500	28
46.68333	26
46.69167	25
46.70000	25
46.70833	26
46.71667	27
46.72500	27
46.73333	28
46.74167	31
46.75000	34
46.75833	38
46.76667	40
46.77500	39
46.78333	36
46.79167	32
46.80000	27
46.80833	23
46.81667	22
46.82500	23
46.83333	25
46.84167	28
46.85000	31
46.85833	32
46.86667	33
46.87500	33
46.88333	31
46.89167	31
46.90000	31
46.90833	31
46.91667	30
46.92500	28
46.93333	26
46.94167	24
46.95000	23
46.95833	23
46.96667	24
46.97500	24
46.98333	23
46.99167	22
47.00000	20
47.00833	20
47.01667	22
47.02500	25
47.03333	29
47.04167	32
47.05000	35
47.05833	36
47.06667	35
47.07500	34
47.08333	33
47.09167	31
47.10000	29
47.10833	28
47.11667	28
47.12500	29
47.13333	30
47.14167	30
47.15000	29
47.15833	27
47.16667	26
47.17500	27
47.18333	29
47.19167	31
47.20000	33
47.20833	32
47.21667	28
47.22500	24
47.23333	20
47.24167	19
47.25000	20
47.25833	24
47.26667	27
47.27500	30
47.28333	33
47.29167	35
47.30000	37
47.30833	40
47.31667	43
47.32500	45
47.33333	45
47.34167	43
47.35000	38
47.35833	32
47.36667	25
47.37500	20
47.38333	16
47.39167	13
47.40000	12
47.40833	12
47.41667	14
47.42500	17
47.43333	20
47.44167	23
47.45000	24
47.45833	22
47.46667	19
47.47500	19
47.48333	20
47.49167	24
47.50000	28
47.50833	32
47.51667	34
47.52500	37
47.53333	38
47.54167	37
47.55000	36
47.55833	34
47.56667	34
47.57500	36
47.58333	39
47.59167	42
47.60000	43
47.60833	41
47.61667	38
47.62500	34
47.63333	32
47.64167	32
47.65000	31
47.65833	29
47.66667	27
47.67500	26
47.68333	26
47.69167	26
47.70000	27
47.70833	28
47.71667	31
47.72500	34
47.73333	37
47.74167	40
47.75000	41
47.75833	40
47.76667	38
47.77500	36
47.78333	34
47.79167	31
47.80000	27
47.80833	25
47.81667	24
47.82500	25
47.83333	28
47.84167	31
47.85000	34
47.85833	36
47.86667	37
47.87500	37
47.88333	35
47.89167	32
47.90000	28
47.90833	24
47.91667	21
47.92500	20
47.93333	20
47.94167	21
47.95000	23
47.95833	26
47.96667	30
47.97500	34
47.98333	36
47.99167	37
48.00000	36
48.00833	35
48.01667	33
48.02500	32
48.03333	32
48.04167	33
48.05000	35
48.05833	36
48.06667	36
48.07500	32
48.08333	27
48.09167	23
48.10000	20
48.10833	19
48.11667	20
48.12500	22
48.13333	25
48.14167	27
48.15000	28
48.15833	30
48.16667	32
48.17500	32
48.18333	32
48.19167	31
48.20000	30
48.20833	31
48.21667	34
48.22500	37
48.23333	37
48.24167	35
48.25000	32
48.25833	28
48.26667	25
48.27500	25
48.28333	25
48.29167	24
48.30000	21
48.30833	18
48.31667	17
48.32500	18
48.33333	20
48.34167	22
48.35000	24
48.35833	24
48.36667	23
48.37500	22
48.38333	21
48.39167	21
48.40000	22
48.40833	24
48.41667	26
48.42500	28
48.43333	29
48.44167	28
48.45000	27
48.45833	27
48.46667	26
48.47500	25
48.48333	24
48.49167	20
48.50000	16
48.50833	14
48.51667	15
48.52500	17
48.53333	21
48.54167	25
48.55000	27
48.55833	27
48.56667	26
48.57500	24
48.58333	22
48.59167	20
48.60000	17
48.60833	15
48.61667	12
48.62500	9
48.63333	4
48.64167	-1
48.65000	-6
48.65833	-8
48.66667	-7
48.67500	-5
48.68333	-1
48.69167	4
48.70000	8
48.70833	11
48.71667	12
48.72500	12
48.73333	13
48.74167	15
48.75000	16
48.75833	17
48.76667	17
48.77500	16
48.78333	15
48.79167	14
48.80000	15
48.80833	14
48.81667	10
48.82500	5
48.83333	1
48.84167	-2
48.85000	-2
48.85833	-1
48.86667	1
48.87500	3
48.88333	6
48.89167	9
48.90000	11
48.90833	13
48.91667	15
48.92500	16
48.93333	16
48.94167	15
48.95000	13
48.95833	10
48.96667	8
48.97500	8
48.98333	8
48.99167	8
49.00000	6
49.00833	3
49.01667	0
49.02500	-2
49.03333	-3
49.04167	-1
49.05000	1
49.05833	3
49.06667	4
49.07500	3
49.08333	2
49.09167	2
49.10000	4
49.10833	7
49.11667	10
49.12500	11
49.13333	9
49.14167	5
49.15000	2
49.15833	2
49.16667	4
49.17500	9
49.18333	14
49.19167	17
49.20000	20
49.20833	21
49.21667	20
49.22500	18
49.23333	15
49.24167	12
49.25000	9
49.25833	6
49.26667	4
49.27500	2
49.28333	0
49.29167	-1
49.30000	-0
49.30833	1
49.31667	3
49.32500	6
49.33333	8
49.34167	11
49.35000	13
49.35833	14
49.36667	13
49.37500	12
49.38333	11
49.39167	10
49.40000	9
49.40833	9
49.41667	9
49.42500	10
49.43333	11
49.44167	11
49.45000	11
49.45833	11
49.46667	11
49.47500	11
49.48333	10
49.49167	9
49.50000	6
49.50833	4
49.51667	4
49.52500	4
49.53333	4
49.54167	4
49.55000	5
49.55833	4
49.56667	2
49.57500	0
49.58333	-2
49.59167	-3
49.60000	-1
49.60833	0
49.61667	2
49.62500	1
49.63333	-3
49.64167	-7
49.65000	-10
49.65833	-8
49.66667	-4
49.67500	2
49.68333	7
49.69167	9
49.70000	8
49.70833	5
49.71667	2
49.72500	1
49.73333	2
49.74167	6
49.75000	11
49.75833	17
49.76667	21
49.77500	21
49.78333	19
49.79167	14
49.80000	10
49.80833	6
49.81667	3
49.82500	2
49.83333	2
49.84167	3
49.85000	4
49.85833	3
49.86667	-0
49.87500	-6
49.88333	-12
49.89167	-16
49.90000	-18
49.90833	-16
49.91667	-12
49.92500	-7
49.93333	-3
49.94167	1
49.95000	3
49.95833	4
49.96667	3
49.97500	3
49.98333	3
49.99167	1
50.00000	-2
50.00833	-6
50.01667	-9
50.02500	-11
50.03333	-11
50.04167	-10
50.05000	-8
50.05833	-7
50.06667	-6
50.07500	-5
50.08333	-4
50.09167	-4
50.10000	-3
50.10833	-2
50.11667	-2
50.12500	-3
50.13333	-3
50.14167	-3
50.15000	-3
50.15833	-1
50.16667	2
50.17500	6
50.18333	9
50.19167	11
50.20000	11
50.20833	8
50.21667	1
50.22500	-5
50.23333	-9
50.24167	-9
50.25000	-6
50.25833	-1
50.26667	5
50.27500	9
50.28333	10
50.29167	9
50.30000	4
50.30833	-1
50.31667	-5
50.32500	-9
50.33333	-9
50.34167	-8
50.35000	-6
50.35833	-4
50.36667	-1
50.37500	2
50.38333	6
50.39167	8
50.40000	8
50.40833	8
50.41667	7
50.42500	6
50.43333	4
50.44167	2
50.45000	-1
50.45833	-5
50.46667	-7
50.47500	-7
50.48333	-6
50.49167	-5
50.50000	-4
50.50833	-3
50.51667	-3
50.52500	-4
50.53333	-6
50.54167	-8
50.55000	-10
50.55833	-9
50.56667	-6
50.57500	-1
50.58333	4
50.59167	10
50.60000	15
50.60833	18
50.61667	19
50.62500	18
50.63333	15
50.64167	12
50.65000	9
50.65833	7
50.66667	5
50.67500	4
50.68333	4
50.69167	5
50.70000	4
50.70833	2
50.71667	-1
50.72500	-4
50.73333	-5
50.74167	-4
50.75000	-1
50.75833	2
50.76667	3
50.77500	1
50.78333	-2
50.79167	-6
50.80000	-10
50.80833	-11
50.81667	-9
50.82500	-5
50.83333	-0
50.84167	5
50.85000	8
50.85833	9
50.86667	8
50.87500	5
50.88333	2
50.89167	1
50.90000	1
50.90833	1
50.91667	0
50.92500	-3
50.93333	-7
50.94167	-12
50.95000	-14
50.95833	-13
50.96667	-12
50.97500	-11
50.98333	-11
50.99167	-12
51.00000	-13
51.00833	-14
51.01667	-15
51.02500	-14
51.03333	-12
51.04167	-8
51.05000	-2
51.05833	4
51.06667	10
51.07500	13
51.08333	15
51.09167	15
51.10000	13
51.10833	9
51.11667	5
51.12500	1
51.13333	-1
51.14167	-2
51.15000	-3
51.15833	-4
51.16667	-6
51.17500	-7
51.18333	-6
51.19167	-4
51.20000	-1
51.20833	1
51.21667	2
51.22500	2
51.23333	2
51.24167	2
51.25000	2
51.25833	-0
51.26667	-4
51.27500	-7
51.28333	-11
51.29167	-12
51.30000	-11
51.30833	-8
51.31667	-6
51.32500	-5
51.33333	-5
51.34167	-7
51.35000	-10
51.35833	-14
51.36667	-17
51.37500	-18
51.38333	-17
51.39167	-16
51.40000	-16
51.40833	-16
51.41667	-16
51.42500	-15
51.43333	-12
51.44167	-8
51.45000	-4
51.45833	-1
51.46667	1
51.47500	1
51.48333	0
51.49167	-0
51.50000	0
51.50833	2
51.51667	5
51.52500	6
51.53333	7
51.54167	6
51.55000	5
51.55833	2
51.56667	-2
51.57500	-9
51.58333	-15
51.59167	-19
51.60000	-21
51.60833	-21
51.61667	-19
51.62500	-15
51.63333	-12
51.64167	-9
51.65000	-6
51.65833	-3
51.66667	-1
51.67500	1
51.68333	3
51.69167	4
51.70000	6
51.70833	8
51.71667	9
51.72500	8
51.73333	7
51.74167	6
51.75000	5
51.75833	3
51.76667	1
51.77500	-1
51.78333	-3
51.79167	-4
51.80000	-2
51.80833	1
51.81667	4
51.82500	8
51.83333	12
51.84167	14
51.85000	15
51.85833	14
51.86667	12
51.87500	8
51.88333	4
51.89167	-0
51.90000	-2
51.90833	-2
51.91667	-3
51.92500	-6
51.93333	-10
51.94167	-14
51.95000	-17
51.95833	-17
51.96667	-15
51.97500	-13
51.98333	-11
51.99167	-9
52.00000	-7
52.00833	-4
52.01667	-3
52.02500	-3
52.03333	-5
52.04167	-8
52.05000	-8
52.05833	-7
52.06667	-5
52.07500	-3
52.08333	-2
52.09167	-2
52.10000	-1
52.10833	-1
52.11667	0
52.12500	2
52.13333	2
52.14167	0
52.15000	-2
52.15833	-4
52.16667	-4
52.17500	-3
52.18333	-0
52.19167	3
52.20000	6
52.20833	8
52.21667	9
52.22500	8
52.23333	6
52.24167	4
52.25000	1
52.25833	-1
52.26667	-3
52.27500	-3
52.28333	-1
52.29167	-0
52.30000	1
52.30833	3
52.31667	3
52.32500	2
52.33333	-0
52.34167	-3
52.35000	-6
52.35833	-9
52.36667	-11
52.37500	-12
52.38333	-10
52.39167	-9
52.40000	-6
52.40833	-4
52.41667	-3
52.42500	-3
52.43333	-4
52.44167	-5
52.45000	-4
52.45833	-2
52.46667	1
52.47500	2
52.48333	2
52.49167	-1
52.50000	-5
52.50833	-7
52.51667	-8
52.52500	-7
52.53333	-6
52.54167	-4
52.55000	-4
52.55833	-4
52.56667	-4
52.57500	-5
52.58333	-6
52.59167	-5
52.60000	-3
52.60833	0
52.61667	2
52.62500	4
52.63333	6
52.64167	7
52.65000	8
52.65833	8
52.66667	6
52.67500	3
52.68333	0
52.69167	-2
52.70000	-4
52.70833	-6
52.71667	-6
52.72500	-6
52.73333	-5
52.74167	-4
52.75000	-3
52.75833	-0
52.76667	2
52.77500	4
52.78333	4
52.79167	1
52.80000	-2
52.80833	-6
52.81667	-6
52.82500	-6
52.83333	-6
52.84167	-6
52.85000	-5
52.85833	-2
52.86667	1
52.87500	5
52.88333	9
52.89167	10
52.90000	8
52.90833	6
52.91667	5
52.92500	6
52.93333	8
52.94167	10
52.95000	11
52.95833	9
52.96667	6
52.97500	2
52.98333	-1
52.99167	-3
53.00000	-4
53.00833	-4
53.01667	-5
53.02500	-5
53.03333	-4
53.04167	-3
53.05000	-2
53.05833	-1
53.06667	-1
53.07500	-1
53.08333	-1
53.09167	-1
53.10000	-2
53.10833	-2
53.11667	-1
53.12500	-0
53.13333	0
53.14167	-1
53.15000	-4
53.15833	-8
53.16667	-12
53.17500	-15
53.18333	-16
53.19167	-16
53.20000	-16
53.20833	-15
53.21667	-13
53.22500	-10
53.23333	-8
53.24167	-6
53.25000	-5
53.25833	-6
53.26667	-6
53.27500	-5
53.28333	-3
53.29167	-0
53.30000	2
53.30833	4
53.31667	4
53.32500	2
53.33333	0
53.34167	-2
53.35000	-4
53.35833	-5
53.36667	-5
53.37500	-5
53.38333	-5
53.39167	-5
53.40000	-5
53.40833	-6
53.41667	-7
53.42500	-8
53.43333	-9
53.44167	-9
53.45000	-9
53.45833	-10
53.46667	-11
53.47500	-11
53.48333	-10
53.49167	-8
53.50000	-6
53.50833	-5
53.51667	-3
53.52500	-1
53.53333	3
53.54167	7
53.55000	11
53.55833	14
53.56667	14
53.57500	12
53.58333	8
53.59167	6
53.60000	4
53.60833	4
53.61667	6
53.62500	10
53.63333	12
53.64167	12
53.65000	11
53.65833	10
53.66667	8
53.67500	7
53.68333	7
53.69167	6
53.70000	4
53.70833	0
53.71667	-2
53.72500	-4
53.73333	-6
53.74167	-7
53.75000	-6
53.75833	-5
53.76667	-2
53.77500	0
53.78333	4
53.79167	6
53.80000	9
53.80833	10
53.81667	10
53.82500	7
53.83333	2
53.84167	-3
53.85000	-7
53.85833	-9
53.86667	-9
53.87500	-9
53.88333	-8
53.89167	-7
53.90000	-6
53.90833	-5
53.91667	-4
53.92500	-1
53.93333	2
53.94167	7
53.95000	11
53.95833	16
53.96667	20
53.97500	22
53.98333	23
53.99167	23
54.00000	23
54.00833	23
54.01667	24
54.02500	25
54.03333	25
54.04167	23
54.05000	21
54.05833	18
54.06667	15
54.07500	15
54.08333	17
54.09167	18
54.10000	19
54.10833	19
54.11667	18
54.12500	15
54.13333	13
54.14167	12
54.15000	12
54.15833	13
54.16667	15
54.17500	19
54.18333	23
54.19167	27
54.20000	30
54.20833	31
54.21667	31
54.22500	29
54.23333	28
54.24167	28
54.25000	28
54.25833	30
54.26667	31
54.27500	31
54.28333	30
54.29167	30
54.30000	32
54.30833	35
54.31667	38
54.32500	41
54.33333	44
54.34167	47
54.35000	51
54.35833	58
54.36667	64
54.37500	70
54.38333	75
54.39167	78
54.40000	79
54.40833	78
54.41667	77
54.42500	76
54.43333	76
54.44167	78
54.45000	81
54.45833	84
54.46667	86
54.47500	87
54.48333	88
54.49167	89
54.50000	89
54.50833	90
54.51667	91
54.52500	94
54.53333	97
54.54167	102
54.55000	108
54.55833	113
54.56667	117
54.57500	117
54.58333	115
54.59167	113
54.60000	112
54.60833	115
54.61667	122
54.62500	130
54.63333	138
54.64167	146
54.65000	152
54.65833	156
54.66667	158
54.67500	158
54.68333	157
54.69167	156
54.70000	156
54.70833	158
54.71667	162
54.72500	167
54.73333	173
54.74167	178
54.75000	183
54.75833	186
54.76667	188
54.77500	188
54.78333	188
54.79167	188
54.80000	190
54.80833	193
54.81667	198
54.82500	203
54.83333	208
54.84167	212
54.85000	213
54.85833	213
54.86667	212
54.87500	214
54.88333	218
54.89167	226
54.90000	235
54.90833	245
54.91667	254
54.92500	261
54.93333	265
54.94167	268
54.95000	270
54.95833	272
54.96667	275
54.97500	277
54.98333	280
54.99167	283
55.00000	286
55.00833	290
55.01667	297
55.02500	305
55.03333	313
55.04167	320
55.05000	324
55.05833	325
55.06667	325
55.07500	324
55.08333	325
55.09167	327
55.10000	332
55.10833	337
55.11667	341
55.12500	344
55.13333	347
55.14167	350
55.15000	354
55.15833	358
55.16667	363
55.17500	367
55.18333	370
55.19167	373
55.20000	374
55.20833	375
55.21667	378
55.22500	380
55.23333	384
55.24167	387
55.25000	390
55.25833	394
55.26667	398
55.27500	403
55.28333	408
55.29167	413
55.30000	418
55.30833	421
55.31667	421
55.32500	421
55.33333	420
55.34167	419
55.35000	418
55.35833	418
55.36667	417
55.37500	417
55.38333	419
55.39167	424
55.40000	431
55.40833	438
55.41667	444
55.42500	449
55.43333	452
55.44167	453
55.45000	453
55.45833	453
55.46667	452
55.47500	451
55.48333	449
55.49167	447
55.50000	445
55.50833	443
55.51667	442
55.52500	442
55.53333	445
55.54167	449
55.55000	454
55.55833	461
55.56667	467
55.57500	474
55.58333	479
55.59167	483
55.60000	486
55.60833	486
55.61667	483
55.62500	479
55.63333	475
55.64167	472
55.65000	471
55.65833	472
55.66667	473
55.67500	474
55.68333	474
55.69167	475
55.70000	476
55.70833	475
55.71667	472
55.72500	469
55.73333	467
55.74167	467
55.75000	468
55.75833	471
55.76667	472
55.77500	470
55.78333	468
55.79167	466
55.80000	466
55.80833	466
55.81667	466
55.82500	466
55.83333	466
55.84167	466
55.85000	465
55.85833	462
55.86667	458
55.87500	452
55.88333	447
55.89167	443
55.90000	439
55.90833	436
55.91667	434
55.92500	432
55.93333	431
55.94167	431
55.95000	430
55.95833	430
55.96667	428
55.97500	425
55.98333	423
55.99167	422
56.00000	421
56.00833	421
56.01667	419
56.02500	417
56.03333	415
56.04167	414
56.05000	413
56.05833	412
56.06667	412
56.07500	410
56.08333	408
56.09167	405
56.10000	402
56.10833	399
56.11667	395
56.12500	393
56.13333	391
56.14167	390
56.15000	389
56.15833	387
56.16667	384
56.17500	382
56.18333	379
56.19167	377
56.20000	376
56.20833	375
56.21667	375
56.22500	375
56.23333	374
56.24167	370
56.25000	366
56.25833	361
56.26667	358
56.27500	359
56.28333	362
56.29167	364
56.30000	364
56.30833	361
56.31667	355
56.32500	350
56.33333	345
56.34167	341
56.35000	337
56.35833	332
56.36667	328
56.37500	326
56.38333	326
56.39167	326
56.40000	326
56.40833	326
56.41667	325
56.42500	324
56.43333	322
56.44167	321
56.45000	318
56.45833	315
56.46667	311
56.47500	306
56.48333	302
56.49167	298
56.50000	294
56.50833	291
56.51667	289
56.52500	286
56.53333	283
56.54167	280
56.55000	277
56.55833	275
56.56667	274
56.57500	275
56.58333	276
56.59167	276
56.60000	275
56.60833	272
56.61667	267
56.62500	263
56.63333	262
56.64167	264
56.65000	266
56.65833	267
56.66667	265
56.67500	262
56.68333	258
56.69167	255
56.70000	254
56.70833	253
56.71667	252
56.72500	250
56.73333	249
56.74167	248
56.75000	246
56.75833	245
56.76667	242
56.77500	238
56.78333	232
56.79167	226
56.80000	219
56.80833	213
56.81667	210
56.82500	210
56.83333	210
56.84167	211
56.85000	211
56.85833	210
56.86667	207
56.87500	204
56.88333	200
56.89167	197
56.90000	195
56.90833	192
56.91667	189
56.92500	186
56.93333	183
56.94167	181
56.95000	179
56.95833	179
56.96667	179
56.97500	179
56.98333	178
56.99167	178
57.00000	179
57.00833	180
57.01667	182
57.02500	184
57.03333	184
57.04167	181
57.05000	175
57.05833	169
57.06667	164
57.07500	161
57.08333	161
57.09167	162
57.10000	164
57.10833	166
57.11667	167
57.12500	168
57.13333	166
57.14167	163
57.15000	159
57.15833	155
57.16667	153
57.17500	152
57.18333	153
57.19167	154
57.20000	154
57.20833	155
57.21667	154
57.22500	152
57.23333	147
57.24167	142
57.25000	136
57.25833	133
57.26667	132
57.27500	132
57.28333	134
57.29167	134
57.30000	132
57.30833	131
57.31667	132
57.32500	135
57.33333	138
57.34167	140
57.35000	141
57.35833	138
57.36667	134
57.37500	130
57.38333	126
57.39167	122
57.40000	119
57.40833	116
57.41667	112
57.42500	109
57.43333	107
57.44167	106
57.45000	105
57.45833	104
57.46667	103
57.47500	102
57.48333	102
57.49167	103
57.50000	106
57.50833	109
57.51667	112
57.52500	114
57.53333	115
57.54167	113
57.55000	111
57.55833	108
57.56667	106
57.57500	103
57.58333	100
57.59167	97
57.60000	93
57.60833	91
57.61667	91
57.62500	93
57.63333	96
57.64167	99
57.65000	101
57.65833	103
57.66667	104
57.67500	103
57.68333	101
57.69167	99
57.70000	97
57.70833	97
57.71667	99
57.72500	101
57.73333	102
57.74167	102
57.75000	101
57.75833	100
57.76667	99
57.77500	100
57.78333	101
57.79167	101
57.80000	100
57.80833	98
57.81667	94
57.82500	91
57.83333	88
57.84167	86
57.85000	84
57.85833	84
57.86667	85
57.87500	86
57.88333	87
57.89167	87
57.90000	86
57.90833	84
57.91667	82
57.92500	81
57.93333	82
57.94167	85
57.95000	86
57.95833	86
57.96667	84
57.97500	82
57.98333	80
57.99167	79
58.00000	80
58.00833	79
58.01667	77
58.02500	74
58.03333	72
58.04167	71
58.05000	72
58.05833	73
58.06667	74
58.07500	75
58.08333	75
58.09167	74
58.10000	73
58.10833	71
58.11667	69
58.12500	68
58.13333	68
58.14167	70
58.15000	72
58.15833	75
58.16667	76
58.17500	76
58.18333	74
58.19167	72
58.20000	69
58.20833	68
58.21667	67
58.22500	67
58.23333	67
58.24167	65
58.25000	61
58.25833	55
58.26667	50
58.27500	44
58.28333	41
58.29167	42
58.30000	45
58.30833	51
58.31667	58
58.32500	63
58.33333	64
58.34167	62
58.35000	58
58.35833	54
58.36667	51
58.37500	50
58.38333	51
58.39167	54
58.40000	58
58.40833	61
58.41667	63
58.42500	63
58.43333	62
58.44167	59
58.45000	58
58.45833	58
58.46667	60
58.47500	61
58.48333	62
58.49167	61
58.50000	60
58.50833	58
58.51667	56
58.52500	55
58.53333	54
58.54167	55
58.55000	56
58.55833	55
58.56667	53
58.57500	52
58.58333	52
58.59167	53
58.60000	56
58.60833	59
58.61667	60
58.62500	60
58.63333	60
58.64167	60
58.65000	60
58.65833	61
58.66667	62
58.67500	62
58.68333	61
58.69167	59
58.70000	56
58.70833	54
58.71667	52
58.72500	50
58.73333	49
58.74167	48
58.75000	49
58.75833	50
58.76667	50
58.77500	51
58.78333	50
58.79167	50
58.80000	50
58.80833	51
58.81667	53
58.82500	54
58.83333	54
58.84167	52
58.85000	48
58.85833	44
58.86667	40
58.87500	38
58.88333	38
58.89167	40
58.90000	43
58.90833	48
58.91667	53
58.92500	56
58.93333	57
58.94167	56
58.95000	53
58.95833	51
58.96667	49
58.97500	47
58.98333	46
58.99167	45
59.00000	45
59.00833	45
59.01667	45
59.02500	45
59.03333	44
59.04167	41
59.05000	38
59.05833	36
59.06667	35
59.07500	36
59.08333	39
59.09167	43
59.10000	46
59.10833	48
59.11667	48
59.12500	48
59.13333	47
59.14167	47
59.15000	46
59.15833	44
59.16667	41
59.17500	37
59.18333	34
59.19167	32
59.20000	33
59.20833	35
59.21667	39
59.22500	42
59.23333	43
59.24167	41
59.25000	39
59.25833	36
59.26667	36
59.27500	38
59.28333	41
59.29167	43
59.30000	43
59.30833	41
59.31667	38
59.32500	35
59.33333	35
59.34167	36
59.35000	36
59.35833	36
59.36667	35
59.37500	34
59.38333	33
59.39167	33
59.40000	34
59.40833	35
59.41667	35
59.42500	35
59.43333	37
59.44167	40
59.45000	44
59.45833	48
59.46667	50
59.47500	48
59.48333	44
59.49167	38
59.50000	32
59.50833	29
59.51667	28
59.52500	29
59.53333	32
59.54167	35
59.55000	37
59.55833	39
59.56667	41
59.57500	43
59.58333	46
59.59167	49
59.60000	51
59.60833	52
59.61667	51
59.62500	48
59.63333	43
59.64167	37
59.65000	34
59.65833	34
59.66667	35
59.67500	38
59.68333	40
59.69167	42
59.70000	44
59.70833	45
59.71667	45
59.72500	44
59.73333	43
59.74167	42
59.75000	41
59.75833	41
59.76667	41
59.77500	40
59.78333	39
59.79167	36
59.80000	33
59.80833	30
59.81667	27
59.82500	24
59.83333	22
59.84167	22
59.85000	23
59.85833	24
59.86667	25
59.87500	25
59.88333	25
59.89167	26
59.90000	28
59.90833	32
59.91667	37
59.92500	40
59.93333	43
59.94167	43
59.95000	43
59.95833	41
59.96667	40
59.97500	38
59.98333	36
59.99167	34
60.00000	31

[LC Chromatogram(Detector A-Ch2)]
Interval(msec)	500
# of Points	7201
Start Time(min)	0.000
End Time(min)	60.000
Intensity Units	mV
Intensity Multiplier	0.001
Wavelength(nm)	230
R.Time (min)	Intensity
0.00000	-4
0.00833	-4
0.01667	1
0.02500	1
0.03333	0
0.04167	-1
0.05000	-2
0.05833	-4
0.06667	-5
0.07500	-6
0.08333	-6
0.09167	-6
0.10000	-5
0.10833	-3
0.11667	-1
0.12500	-0
0.13333	0
0.14167	0
0.15000	-1
0.15833	-2
0.16667	-4
0.17500	-5
0.18333	-5
0.19167	-5
0.20000	-3
0.20833	-1
0.21667	1
0.22500	3
0.23333	5
0.24167	6
0.25000	6
0.25833	4
0.26667	1
0.27500	-2
0.28333	-4
0.29167	-5
0.30000	-3
0.30833	-1
0.31667	2
0.32500	5
0.33333	7
0.34167	7
0.35000	6
0.35833	5
0.36667	5
0.37500	4
0.38333	3
0.39167	0
0.40000	-2
0.40833	-3
0.41667	-4
0.42500	-3
0.43333	-1
0.44167	0
0.45000	2
0.45833	3
0.46667	4
0.47500	4
0.48333	5
0.49167	5
0.50000	5
0.50833	5
0.51667	4
0.52500	4
0.53333	4
0.54167	4
0.55000	4
0.55833	5
0.56667	6
0.57500	7
0.58333	8
0.59167	8
0.60000	8
0.60833	8
0.61667	7
0.62500	7
0.63333	6
0.64167	5
0.65000	4
0.65833	2
0.66667	-0
0.67500	-3
0.68333	-6
0.69167	-8
0.70000	-9
0.70833	-9
0.71667	-7
0.72500	-5
0.73333	-3
0.74167	-2
0.75000	-0
0.75833	1
0.76667	2
0.77500	2
0.78333	2
0.79167	1
0.80000	0
0.80833	-2
0.81667	-4
0.82500	-5
0.83333	-6
0.84167	-7
0.85000	-5
0.85833	-3
0.86667	-1
0.87500	1
0.88333	2
0.89167	3
0.90000	4
0.90833	4
0.91667	5
0.92500	4
0.93333	2
0.94167	-0
0.95000	-3
0.95833	-5
0.96667	-6
0.97500	-6
0.98333	-6
0.99167	-5
1.00000	-5
1.00833	-4
1.01667	-4
1.02500	-2
1.03333	-0
1.04167	1
1.05000	1
1.05833	0
1.06667	-0
1.07500	-1
1.08333	-0
1.09167	1
1.10000	2
1.10833	2
1.11667	2
1.12500	2
1.13333	1
1.14167	-1
1.15000	-3
1.15833	-4
1.16667	-5
1.17500	-4
1.18333	-2
1.19167	-0
1.20000	1
1.20833	1
1.21667	0
1.22500	-1
1.23333	-1
1.24167	-2
1.25000	-1
1.25833	-0
1.26667	1
1.27500	2
1.28333	4
1.29167	5
1.30000	6
1.30833	7
1.31667	8
1.32500	10
1.33333	11
1.34167	12
1.35000	13
1.35833	12
1.36667	10
1.37500	6
1.38333	3
1.39167	0
1.40000	-3
1.40833	-5
1.41667	-7
1.42500	-7
1.43333	-6
1.44167	-3
1.45000	-0
1.45833	2
1.46667	4
1.47500	4
1.48333	5
1.49167	4
1.50000	3
1.50833	2
1.51667	1
1.52500	0
1.53333	0
1.54167	-1
1.55000	-2
1.55833	-4
1.56667	-5
1.57500	-6
1.58333	-6
1.59167	-6
1.60000	-5
1.60833	-4
1.61667	-4
1.62500	-3
1.63333	-1
1.64167	1
1.65000	2
1.65833	2
1.66667	-0
1.67500	-3
1.68333	-5
1.69167	-7
1.70000	-7
1.70833	-7
1.71667	-7
1.72500	-6
1.73333	-6
1.74167	-5
1.75000	-6
1.75833	-7
1.76667	-8
1.77500	-8
1.78333	-7
1.79167	-7
1.80000	-7
1.80833	-7
1.81667	-7
1.82500	-6
1.83333	-5
1.84167	-4
1.85000	-3
1.85833	-3
1.86667	-5
1.87500	-7
1.88333	-8
1.89167	-8
1.90000	-6
1.90833	-3
1.91667	-1
1.92500	0
1.93333	0
1.94167	-0
1.95000	-1
1.95833	-2
1.96667	-4
1.97500	-6
1.98333	-8
1.99167	-9
2.00000	-9
2.00833	-6
2.01667	-4
2.02500	-2
2.03333	-1
2.04167	-2
2.05000	-5
2.05833	-7
2.06667	-8
2.07500	-8
2.08333	-6
2.09167	-3
2.10000	-3
2.10833	-4
2.11667	-5
2.12500	-7
2.13333	-7
2.14167	-7
2.15000	-5
2.15833	-4
2.16667	-2
2.17500	-1
2.18333	-0
2.19167	0
2.20000	-0
2.20833	-2
2.21667	-4
2.22500	-5
2.23333	-5
2.24167	-4
2.25000	-4
2.25833	-3
2.26667	-3
2.27500	-3
2.28333	-3
2.29167	-3
2.30000	-2
2.30833	-2
2.31667	-3
2.32500	-4
2.33333	-5
2.34167	-6
2.35000	-7
2.35833	-7
2.36667	-8
2.37500	-9
2.38333	-11
2.39167	-12
2.40000	-12
2.40833	-12
2.41667	-10
2.42500	-9
2.43333	-8
2.44167	-8
2.45000	-9
2.45833	-10
2.46667	-9
2.47500	-6
2.48333	-3
2.49167	-1
2.50000	1
2.50833	1
2.51667	0
2.52500	-0
2.53333	0
2.54167	0
2.55000	-0
2.55833	-1
2.56667	-2
2.57500	-2
2.58333	-3
2.59167	-3
2.60000	-4
2.60833	-5
2.61667	-6
2.62500	-7
2.63333	-6
2.64167	-5
2.65000	-4
2.65833	-1
2.66667	2
2.67500	4
2.68333	6
2.69167	5
2.70000	4
2.70833	3
2.71667	2
2.72500	1
2.73333	0
2.74167	-1
2.75000	-1
2.75833	-2
2.76667	-3
2.77500	-4
2.78333	-5
2.79167	-5
2.80000	-5
2.80833	-4
2.81667	-3
2.82500	-2
2.83333	-2
2.84167	-1
2.85000	-2
2.85833	-4
2.86667	-8
2.87500	-11
2.88333	-14
2.89167	-15
2.90000	-14
2.90833	-12
2.91667	-10
2.92500	-9
2.93333	-9
2.94167	-8
2.95000	-7
2.95833	-6
2.96667	-5
2.97500	-4
2.98333	-4
2.99167	-5
3.00000	-4
3.00833	-3
3.01667	-1
3.02500	-1
3.03333	-3
3.04167	-6
3.05000	-8
3.05833	-10
3.06667	-9
3.07500	-8
3.08333	-6
3.09167	-4
3.10000	-3
3.10833	-3
3.11667	-4
3.12500	-4
3.13333	-3
3.14167	-3
3.15000	-2
3.15833	-2
3.16667	-4
3.17500	-5
3.18333	-6
3.19167	-7
3.20000	-6
3.20833	-6
3.21667	-6
3.22500	-6
3.23333	-6
3.24167	-5
3.25000	-3
3.25833	-1
3.26667	1
3.27500	2
3.28333	1
3.29167	-2
3.30000	-4
3.30833	-6
3.31667	-6
3.32500	-5
3.33333	-4
3.34167	-4
3.35000	-4
3.35833	-5
3.36667	-5
3.37500	-6
3.38333	-6
3.39167	-6
3.40000	-7
3.40833	-8
3.41667	-9
3.42500	-10
3.43333	-11
3.44167	-14
3.45000	-17
3.45833	-20
3.46667	-23
3.47500	-24
3.48333	-23
3.49167	-20
3.50000	-15
3.50833	-11
3.51667	-7
3.52500	-3
3.53333	-0
3.54167	1
3.55000	1
3.55833	-1
3.56667	-3
3.57500	-7
3.58333	-11
3.59167	-16
3.60000	-20
3.60833	-22
3.61667	-22
3.62500	-20
3.63333	-17
3.64167	-15
3.65000	-15
3.65833	-16
3.66667	-17
3.67500	-17
3.68333	-15
3.69167	-12
3.70000	-8
3.70833	-4
3.71667	-0
3.72500	1
3.73333	1
3.74167	1
3.75000	-0
3.75833	-1
3.76667	-0
3.77500	-0
3.78333	-1
3.79167	-4
3.80000	-7
3.80833	-9
3.81667	-10
3.82500	-9
3.83333	-7
3.84167	-6
3.85000	-6
3.85833	-6
3.86667	-7
3.87500	-6
3.88333	-5
3.89167	-3
3.90000	-2
3.90833	-3
3.91667	-5
3.92500	-7
3.93333	-9
3.94167	-11
3.95000	-11
3.95833	-10
3.96667	-10
3.97500	-10
3.98333	-9
3.99167	-9
4.00000	-8
4.00833	-8
4.01667	-8
4.02500	-7
4.03333	-6
4.04167	-3
4.05000	-2
4.05833	-1
4.06667	-3
4.07500	-5
4.08333	-6
4.09167	-6
4.10000	-4
4.10833	-1
4.11667	1
4.12500	0
4.13333	-2
4.14167	-4
4.15000	-5
4.15833	-7
4.16667	-7
4.17500	-7
4.18333	-8
4.19167	-9
4.20000	-9
4.20833	-8
4.21667	-6
4.22500	-3
4.23333	-1
4.24167	-0
4.25000	-2
4.25833	-4
4.26667	-6
4.27500	-7
4.28333	-7
4.29167	-5
4.30000	-4
4.30833	-2
4.31667	-0
4.32500	2
4.33333	3
4.34167	4
4.35000	3
4.35833	1
4.36667	-1
4.37500	-3
4.38333	-4
4.39167	-4
4.40000	-4
4.40833	-4
4.41667	-4
4.42500	-4
4.43333	-3
4.44167	-3
4.45000	-3
4.45833	-4
4.46667	-5
4.47500	-7
4.48333	-9
4.49167	-10
4.50000	-11
4.50833	-11
4.51667	-11
4.52500	-12
4.53333	-12
4.54167	-13
4.55000	-13
4.55833	-14
4.56667	-14
4.57500	-15
4.58333	-16
4.59167	-18
4.60000	-20
4.60833	-22
4.61667	-23
4.62500	-22
4.63333	-20
4.64167	-19
4.65000	-19
4.65833	-20
4.66667	-22
4.67500	-23
4.68333	-21
4.69167	-17
4.70000	-14
4.70833	-12
4.71667	-10
4.72500	-11
4.73333	-13
4.74167	-15
4.75000	-15
4.75833	-14
4.76667	-13
4.77500	-11
4.78333	-8
4.79167	-6
4.80000	-4
4.80833	-5
4.81667	-7
4.82500	-9
4.83333	-11
4.84167	-11
4.85000	-9
4.85833	-7
4.86667	-5
4.87500	-5
4.88333	-7
4.89167	-11
4.90000	-15
4.90833	-19
4.91667	-21
4.92500	-22
4.93333	-21
4.94167	-19
4.95000	-17
4.95833	-15
4.96667	-15
4.97500	-16
4.98333	-17
4.99167	-16
5.00000	-15
5.00833	-12
5.01667	-10
5.02500	-10
5.03333	-12
5.04167	-13
5.05000	-13
5.05833	-12
5.06667	-9
5.07500	-7
5.08333	-7
5.09167	-9
5.10000	-13
5.10833	-16
5.11667	-18
5.12500	-20
5.13333	-21
5.14167	-22
5.15000	-22
5.15833	-22
5.16667	-20
5.17500	-17
5.18333	-14
5.19167	-11
5.20000	-9
5.20833	-7
5.21667	-7
5.22500	-9
5.23333	-12
5.24167	-15
5.25000	-16
5.25833	-15
5.26667	-12
5.27500	-9
5.28333	-7
5.29167	-7
5.30000	-8
5.30833	-9
5.31667	-11
5.32500	-13
5.33333	-16
5.34167	-19
5.35000	-21
5.35833	-21
5.36667	-20
5.37500	-19
5.38333	-17
5.39167	-15
5.40000	-12
5.40833	-8
5.41667	-6
5.42500	-4
5.43333	-3
5.44167	-3
5.45000	-4
5.45833	-5
5.46667	-7
5.47500	-8
5.48333	-10
5.49167	-12
5.50000	-13
5.50833	-15
5.51667	-17
5.52500	-20
5.53333	-22
5.54167	-22
5.55000	-22
5.55833	-21
5.56667	-20
5.57500	-20
5.58333	-21
5.59167	-24
5.60000	-25
5.60833	-24
5.61667	-22
5.62500	-20
5.63333	-18
5.64167	-16
5.65000	-16
5.65833	-16
5.66667	-14
5.67500	-12
5.68333	-9
5.69167	-7
5.70000	-6
5.70833	-7
5.71667	-9
5.72500	-12
5.73333	-15
5.74167	-17
5.75000	-18
5.75833	-17
5.76667	-14
5.77500	-11
5.78333	-8
5.79167	-7
5.80000	-7
5.80833	-9
5.81667	-11
5.82500	-12
5.83333	-13
5.84167	-13
5.85000	-14
5.85833	-16
5.86667	-17
5.87500	-17
5.88333	-17
5.89167	-16
5.90000	-15
5.90833	-14
5.91667	-14
5.92500	-14
5.93333	-13
5.94167	-12
5.95000	-11
5.95833	-9
5.96667	-9
5.97500	-9
5.98333	-10
5.99167	-11
6.00000	-12
6.00833	-11
6.01667	-9
6.02500	-8
6.03333	-7
6.04167	-8
6.05000	-10
6.05833	-12
6.06667	-13
6.07500	-14
6.08333	-14
6.09167	-15
6.10000	-16
6.10833	-18
6.11667	-21
6.12500	-23
6.13333	-25
6.14167	-26
6.15000	-26
6.15833	-25
6.16667	-24
6.17500	-23
6.18333	-22
6.19167	-23
6.20000	-24
6.20833	-24
6.21667	-24
6.22500	-23
6.23333	-22
6.24167	-20
6.25000	-18
6.25833	-15
6.26667	-12
6.27500	-10
6.28333	-9
6.29167	-11
6.30000	-13
6.30833	-14
6.31667	-15
6.32500	-14
6.33333	-12
6.34167	-12
6.35000	-12
6.35833	-14
6.36667	-17
6.37500	-20
6.38333	-21
6.39167	-20
6.40000	-19
6.40833	-17
6.41667	-15
6.42500	-15
6.43333	-17
6.44167	-19
6.45000	-21
6.45833	-23
6.46667	-24
6.47500	-24
6.48333	-24
6.49167	-22
6.50000	-19
6.50833	-16
6.51667	-12
6.52500	-10
6.53333	-8
6.54167	-8
6.55000	-10
6.55833	-13
6.56667	-18
6.57500	-22
6.58333	-25
6.59167	-27
6.60000	-28
6.60833	-28
6.61667	-26
6.62500	-23
6.63333	-20
6.64167	-17
6.65000	-15
6.65833	-14
6.66667	-15
6.67500	-16
6.68333	-17
6.69167	-18
6.70000	-19
6.70833	-19
6.71667	-18
6.72500	-17
6.73333	-16
6.74167	-15
6.75000	-15
6.75833	-16
6.76667	-15
6.77500	-15
6.78333	-14
6.79167	-15
6.80000	-15
6.80833	-15
6.81667	-15
6.82500	-16
6.83333	-17
6.84167	-17
6.85000	-16
6.85833	-14
6.86667	-13
6.87500	-14
6.88333	-16
6.89167	-18
6.90000	-20
6.90833	-20
6.91667	-18
6.92500	-16
6.93333	-14
6.94167	-12
6.95000	-11
6.95833	-10
6.96667	-10
6.97500	-12
6.98333	-16
6.99167	-20
7.00000	-23
7.00833	-26
7.01667	-27
7.02500	-27
7.03333	-26
7.04167	-23
7.05000	-20
7.05833	-18
7.06667	-17
7.07500	-16
7.08333	-15
7.09167	-13
7.10000	-11
7.10833	-9
7.11667	-8
7.12500	-9
7.13333	-11
7.14167	-13
7.15000	-15
7.15833	-16
7.16667	-16
7.17500	-15
7.18333	-17
7.19167	-19
7.20000	-21
7.20833	-22
7.21667	-22
7.22500	-22
7.23333	-22
7.24167	-22
7.25000	-21
7.25833	-19
7.26667	-17
7.27500	-14
7.28333	-12
7.29167	-12
7.30000	-13
7.30833	-16
7.31667	-19
7.32500	-20
7.33333	-20
7.34167	-19
7.35000	-18
7.35833	-20
7.36667	-24
7.37500	-29
7.38333	-31
7.39167	-30
7.40000	-27
7.40833	-24
7.41667	-21
7.42500	-19
7.43333	-17
7.44167	-16
7.45000	-16
7.45833	-17
7.46667	-20
7.47500	-24
7.48333	-26
7.49167	-26
7.50000	-26
7.50833	-25
7.51667	-23
7.52500	-22
7.53333	-22
7.54167	-22
7.55000	-22
7.55833	-21
7.56667	-20
7.57500	-19
7.58333	-18
7.59167	-19
7.60000	-21
7.60833	-24
7.61667	-27
7.62500	-31
7.63333	-34
7.64167	-37
7.65000	-39
7.65833	-39
7.66667	-37
7.67500	-35
7.68333	-32
7.69167	-29
7.70000	-27
7.70833	-27
7.71667	-28
7.72500	-30
7.73333	-32
7.74167	-34
7.75000	-34
7.75833	-33
7.76667	-31
7.77500	-29
7.78333	-27
7.79167	-26
7.80000	-26
7.80833	-26
7.81667	-27
7.82500	-28
7.83333	-28
7.84167	-27
7.85000	-26
7.85833	-24
7.86667	-21
7.87500	-16
7.88333	-10
7.89167	-5
7.90000	-3
7.90833	-5
7.91667	-9
7.92500	-14
7.93333	-20
7.94167	-24
7.95000	-26
7.95833	-27
7.96667	-27
7.97500	-28
7.98333	-28
7.99167	-28
8.00000	-27
8.00833	-27
8.01667	-25
8.02500	-22
8.03333	-20
8.04167	-19
8.05000	-20
8.05833	-23
8.06667	-27
8.07500	-30
8.08333	-30
8.09167	-27
8.10000	-25
8.10833	-24
8.11667	-24
8.12500	-25
8.13333	-25
8.14167	-24
8.15000	-23
8.15833	-23
8.16667	-23
8.17500	-24
8.18333	-25
8.19167	-25
8.20000	-25
8.20833	-23
8.21667	-20
8.22500	-19
8.23333	-19
8.24167	-21
8.25000	-24
8.25833	-25
8.26667	-24
8.27500	-22
8.28333	-21
8.29167	-22
8.30000	-22
8.30833	-22
8.31667	-20
8.32500	-17
8.33333	-15
8.34167	-13
8.35000	-13
8.35833	-16
8.36667	-20
8.37500	-25
8.38333	-29
8.39167	-32
8.40000	-34
8.40833	-33
8.41667	-31
8.42500	-30
8.43333	-30
8.44167	-30
8.45000	-29
8.45833	-28
8.46667	-28
8.47500	-27
8.48333	-28
8.49167	-28
8.50000	-28
8.50833	-27
8.51667	-24
8.52500	-22
8.53333	-20
8.54167	-19
8.55000	-20
8.55833	-23
8.56667	-27
8.57500	-30
8.58333	-30
8.59167	-28
8.60000	-24
8.60833	-19
8.61667	-15
8.62500	-16
8.63333	-18
8.64167	-21
8.65000	-23
8.65833	-25
8.66667	-25
8.67500	-24
8.68333	-23
8.69167	-22
8.70000	-22
8.70833	-23
8.71667	-25
8.72500	-27
8.73333	-29
8.74167	-30
8.75000	-29
8.75833	-27
8.76667	-26
8.77500	-25
8.78333	-24
8.79167	-23
8.80000	-23
8.80833	-23
8.81667	-23
8.82500	-24
8.83333	-26
8.84167	-29
8.85000	-34
8.85833	-39
8.86667	-41
8.87500	-42
8.88333	-40
8.89167	-37
8.90000	-34
8.90833	-32
8.91667	-30
8.92500	-30
8.93333	-31
8.94167	-32
8.95000	-32
8.95833	-32
8.96667	-30
8.97500	-28
8.98333	-26
8.99167	-26
9.00000	-26
9.00833	-26
9.01667	-27
9.02500	-28
9.03333	-28
9.04167	-27
9.05000	-26
9.05833	-24
9.06667	-23
9.07500	-22
9.08333	-24
9.09167	-27
9.10000	-29
9.10833	-30
9.11667	-29
9.12500	-28
9.13333	-25
9.14167	-22
9.15000	-18
9.15833	-15
9.16667	-13
9.17500	-14
9.18333	-17
9.19167	-23
9.20000	-28
9.20833	-32
9.21667	-35
9.22500	-36
9.23333	-36
9.24167	-36
9.25000	-36
9.25833	-35
9.26667	-34
9.27500	-33
9.28333	-32
9.29167	-34
9.30000	-35
9.30833	-37
9.31667	-37
9.32500	-37
9.33333	-37
9.34167	-36
9.35000	-35
9.35833	-33
9.36667	-29
9.37500	-26
9.38333	-23
9.39167	-23
9.40000	-24
9.40833	-28
9.41667	-30
9.42500	-30
9.43333	-28
9.44167	-25
9.45000	-21
9.45833	-19
9.46667	-18
9.47500	-19
9.48333	-20
9.49167	-20
9.50000	-21
9.50833	-20
9.51667	-19
9.52500	-18
9.53333	-19
9.54167	-19
9.55000	-21
9.55833	-23
9.56667	-25
9.57500	-27
9.58333	-28
9.59167	-29
9.60000	-29
9.60833	-30
9.61667	-30
9.62500	-31
9.63333	-30
9.64167	-29
9.65000	-26
9.65833	-23
9.66667	-21
9.67500	-19
9.68333	-18
9.69167	-17
9.70000	-16
9.70833	-16
9.71667	-18
9.72500	-22
9.73333	-27
9.74167	-32
9.75000	-36
9.75833	-36
9.76667	-34
9.77500	-31
9.78333	-29
9.79167	-27
9.80000	-26
9.80833	-25
9.81667	-25
9.82500	-23
9.83333	-22
9.84167	-20
9.85000	-20
9.85833	-20
9.86667	-21
9.87500	-23
9.88333	-24
9.89167	-24
9.90000	-24
9.90833	-26
9.91667	-29
9.92500	-33
9.93333	-36
9.94167	-38
9.95000	-38
9.95833	-35
9.96667	-32
9.97500	-28
9.98333	-25
9.99167	-22
10.00000	-20
10.00833	-19
10.01667	-18
10.02500	-17
10.03333	-15
10.04167	-15
10.05000	-15
10.05833	-16
10.06667	-19
10.07500	-22
10.08333	-26
10.09167	-29
10.10000	-31
10.10833	-31
10.11667	-32
10.12500	-33
10.13333	-35
10.14167	-38
10.15000	-41
10.15833	-44
10.16667	-45
10.17500	-45
10.18333	-45
10.19167	-46
10.20000	-46
10.20833	-46
10.21667	-45
10.22500	-44
10.23333	-42
10.24167	-39
10.25000	-36
10.25833	-33
10.26667	-32
10.27500	-32
10.28333	-31
10.29167	-30
10.30000	-29
10.30833	-28
10.31667	-28
10.32500	-30
10.33333	-33
10.34167	-36
10.35000	-37
10.35833	-36
10.36667	-34
10.37500	-32
10.38333	-30
10.39167	-29
10.40000	-27
10.40833	-25
10.41667	-24
10.42500	-25
10.43333	-26
10.44167	-26
10.45000	-25
10.45833	-23
10.46667	-21
10.47500	-21
10.48333	-22
10.49167	-24
10.50000	-27
10.50833	-29
10.51667	-30
10.52500	-31
10.53333	-31
10.54167	-32
10.55000	-34
10.55833	-35
10.56667	-36
10.57500	-34
10.58333	-32
10.59167	-29
10.60000	-27
10.60833	-26
10.61667	-24
10.62500	-24
10.63333	-24
10.64167	-25
10.65000	-26
10.65833	-28
10.66667	-30
10.67500	-33
10.68333	-36
10.69167	-39
10.70000	-42
10.70833	-42
10.71667	-42
10.72500	-41
10.73333	-39
10.74167	-36
10.75000	-34
10.75833	-33
10.76667	-34
10.77500	-36
10.78333	-38
10.79167	-40
10.80000	-42
10.80833	-41
10.81667	-40
10.82500	-38
10.83333	-37
10.84167	-37
10.85000	-37
10.85833	-37
10.86667	-38
10.87500	-39
10.88333	-39
10.89167	-40
10.90000	-41
10.90833	-40
10.91667	-38
10.92500	-34
10.93333	-29
10.94167	-24
10.95000	-19
10.95833	-16
10.96667	-15
10.97500	-16
10.98333	-18
10.99167	-19
11.00000	-20
11.00833	-21
11.01667	-23
11.02500	-24
11.03333	-27
11.04167	-28
11.05000	-30
11.05833	-30
11.06667	-29
11.07500	-29
11.08333	-28
11.09167	-29
11.10000	-31
11.10833	-33
11.11667	-34
11.12500	-34
11.13333	-34
11.14167	-34
11.15000	-35
11.15833	-36
11.16667	-36
11.17500	-37
11.18333	-37
11.19167	-38
11.20000	-39
11.20833	-39
11.21667	-40
11.22500	-39
11.23333	-39
11.24167	-39
11.25000	-41
11.25833	-44
11.26667	-45
11.27500	-43
11.28333	-39
11.29167	-34
11.30000	-29
11.30833	-26
11.31667	-24
11.32500	-24
11.33333	-24
11.34167	-25
11.35000	-25
11.35833	-26
11.36667	-26
11.37500	-28
11.38333	-28
11.39167	-28
11.40000	-28
11.40833	-28
11.41667	-28
11.42500	-29
11.43333	-31
11.44167	-34
11.45000	-37
11.45833	-41
11.46667	-44
11.47500	-47
11.48333	-47
11.49167	-47
11.50000	-45
11.50833	-43
11.51667	-41
11.52500	-39
11.53333	-37
11.54167	-36
11.55000	-35
11.55833	-34
11.56667	-32
11.57500	-31
11.58333	-29
11.59167	-28
11.60000	-27
11.60833	-27
11.61667	-28
11.62500	-29
11.63333	-30
11.64167	-31
11.65000	-32
11.65833	-32
11.66667	-30
11.67500	-29
11.68333	-28
11.69167	-28
11.70000	-30
11.70833	-33
11.71667	-35
11.72500	-36
11.73333	-36
11.74167	-36
11.75000	-36
11.75833	-36
11.76667	-38
11.77500	-40
11.78333	-40
11.79167	-40
11.80000	-38
11.80833	-36
11.81667	-34
11.82500	-34
11.83333	-34
11.84167	-34
11.85000	-36
11.85833	-37
11.86667	-39
11.87500	-41
11.88333	-41
11.89167	-41
11.90000	-40
11.90833	-40
11.91667	-39
11.92500	-38
11.93333	-37
11.94167	-35
11.95000	-33
11.95833	-32
11.96667	-30
11.97500	-30
11.98333	-32
11.99167	-36
12.00000	-39
12.00833	-41
12.01667	-41
12.02500	-41
12.03333	-40
12.04167	-41
12.05000	-42
12.05833	-43
12.06667	-42
12.07500	-41
12.08333	-41
12.09167	-42
12.10000	-42
12.10833	-43
12.11667	-43
12.12500	-42
12.13333	-39
12.14167	-38
12.15000	-37
12.15833	-37
12.16667	-36
12.17500	-36
12.18333	-35
12.19167	-34
12.20000	-33
12.20833	-33
12.21667	-32
12.22500	-30
12.23333	-29
12.24167	-28
12.25000	-27
12.25833	-27
12.26667	-26
12.27500	-25
12.28333	-25
12.29167	-25
12.30000	-26
12.30833	-31
12.31667	-36
12.32500	-41
12.33333	-45
12.34167	-47
12.35000	-47
12.35833	-46
12.36667	-44
12.37500	-43
12.38333	-41
12.39167	-39
12.40000	-37
12.40833	-36
12.41667	-35
12.42500	-35
12.43333	-35
12.44167	-36
12.45000	-36
12.45833	-36
12.46667	-35
12.47500	-35
12.48333	-34
12.49167	-33
12.50000	-33
12.50833	-34
12.51667	-34
12.52500	-34
12.53333	-32
12.54167	-30
12.55000	-28
12.55833	-26
12.56667	-24
12.57500	-24
12.58333	-25
12.59167	-26
12.60000	-28
12.60833	-31
12.61667	-34
12.62500	-37
12.63333	-40
12.64167	-44
12.65000	-48
12.65833	-50
12.66667	-51
12.67500	-49
12.68333	-47
12.69167	-43
12.70000	-41
12.70833	-39
12.71667	-38
12.72500	-37
12.73333	-36
12.74167	-35
12.75000	-36
12.75833	-37
12.76667	-40
12.77500	-43
12.78333	-46
12.79167	-47
12.80000	-45
12.80833	-40
12.81667	-35
12.82500	-30
12.83333	-28
12.84167	-27
12.85000	-28
12.85833	-30
12.86667	-32
12.87500	-34
12.88333	-37
12.89167	-40
12.90000	-43
12.90833	-44
12.91667	-43
12.92500	-42
12.93333	-40
12.94167	-39
12.95000	-37
12.95833	-36
12.96667	-35
12.97500	-35
12.98333	-35
12.99167	-34
13.00000	-34
13.00833	-35
13.01667	-38
13.02500	-41
13.03333	-44
13.04167	-47
13.05000	-47
13.05833	-46
13.06667	-44
13.07500	-41
13.08333	-38
13.09167	-37
13.10000	-35
13.10833	-34
13.11667	-32
13.12500	-31
13.13333	-30
13.14167	-31
13.15000	-33
13.15833	-36
13.16667	-39
13.17500	-43
13.18333	-46
13.19167	-48
13.20000	-50
13.20833	-50
13.21667	-49
13.22500	-47
13.23333	-45
13.24167	-43
13.25000	-42
13.25833	-43
13.26667	-44
13.27500	-44
13.28333	-42
13.29167	-38
13.30000	-34
13.30833	-33
13.31667	-33
13.32500	-34
13.33333	-34
13.34167	-35
13.35000	-34
13.35833	-33
13.36667	-34
13.37500	-35
13.38333	-36
13.39167	-36
13.40000	-35
13.40833	-34
13.41667	-32
13.42500	-31
13.43333	-30
13.44167	-31
13.45000	-32
13.45833	-34
13.46667	-37
13.47500	-40
13.48333	-43
13.49167	-46
13.50000	-48
13.50833	-48
13.51667	-48
13.52500	-47
13.53333	-45
13.54167	-43
13.55000	-42
13.55833	-40
13.56667	-39
13.57500	-37
13.58333	-36
13.59167	-34
13.60000	-33
13.60833	-33
13.61667	-34
13.62500	-36
13.63333	-37
13.64167	-37
13.65000	-35
13.65833	-31
13.66667	-27
13.67500	-23
13.68333	-20
13.69167	-19
13.70000	-18
13.70833	-17
13.71667	-16
13.72500	-15
13.73333	-14
13.74167	-13
13.75000	-11
13.75833	-8
13.76667	-4
13.77500	-1
13.78333	1
13.79167	2
13.80000	4
13.80833	5
13.81667	7
13.82500	9
13.83333	11
13.84167	14
13.85000	17
13.85833	20
13.86667	25
13.87500	31
13.88333	36
13.89167	41
13.90000	45
13.90833	48
13.91667	51
13.92500	56
13.93333	62
13.94167	70
13.95000	76
13.95833	82
13.96667	86
13.97500	90
13.98333	94
13.99167	98
14.00000	103
14.00833	109
14.01667	115
14.02500	121
14.03333	128
14.04167	134
14.05000	140
14.05833	146
14.06667	151
14.07500	157
14.08333	163
14.09167	170
14.10000	179
14.10833	187
14.11667	195
14.12500	200
14.13333	204
14.14167	205
14.15000	206
14.15833	208
14.16667	210
14.17500	213
14.18333	216
14.19167	219
14.20000	222
14.20833	225
14.21667	229
14.22500	233
14.23333	238
14.24167	244
14.25000	251
14.25833	258
14.26667	266
14.27500	273
14.28333	277
14.29167	278
14.30000	278
14.30833	276
14.31667	274
14.32500	273
14.33333	274
14.34167	275
14.35000	277
14.35833	279
14.36667	282
14.37500	285
14.38333	286
14.39167	286
14.40000	285
14.40833	284
14.41667	283
14.42500	285
14.43333	288
14.44167	290
14.45000	292
14.45833	292
14.46667	292
14.47500	291
14.48333	290
14.49167	289
14.50000	286
14.50833	283
14.51667	279
14.52500	276
14.53333	276
14.54167	277
14.55000	279
14.55833	279
14.56667	279
14.57500	277
14.58333	273
14.59167	268
14.60000	263
14.60833	258
14.61667	254
14.62500	253
14.63333	254
14.64167	256
14.65000	258
14.65833	258
14.66667	258
14.67500	257
14.68333	258
14.69167	260
14.70000	260
14.70833	258
14.71667	255
14.72500	252
14.73333	250
14.74167	251
14.75000	254
14.75833	257
14.76667	259
14.77500	258
14.78333	254
14.79167	249
14.80000	245
14.80833	242
14.81667	239
14.82500	239
14.83333	240
14.84167	241
14.85000	240
14.85833	239
14.86667	239
14.87500	239
14.88333	239
14.89167	238
14.90000	236
14.90833	233
14.91667	230
14.92500	226
14.93333	224
14.94167	222
14.95000	222
14.95833	223
14.96667	225
14.97500	228
14.98333	230
14.99167	232
15.00000	234
15.00833	235
15.01667	236
15.02500	235
15.03333	234
15.04167	232
15.05000	231
15.05833	230
15.06667	230
15.07500	230
15.08333	229
15.09167	227
15.10000	226
15.10833	227
15.11667	228
15.12500	229
15.13333	230
15.14167	231
15.15000	233
15.15833	234
15.16667	236
15.17500	237
15.18333	236
15.19167	236
15.20000	236
15.20833	239
15.21667	243
15.22500	247
15.23333	250
15.24167	251
15.25000	250
15.25833	249
15.26667	248
15.27500	247
15.28333	246
15.29167	246
15.30000	247
15.30833	249
15.31667	254
15.32500	259
15.33333	265
15.34167	270
15.35000	274
15.35833	276
15.36667	277
15.37500	277
15.38333	278
15.39167	279
15.40000	283
15.40833	288
15.41667	293
15.42500	298
15.43333	301
15.44167	303
15.45000	303
15.45833	303
15.46667	302
15.47500	302
15.48333	303
15.49167	304
15.50000	305
15.50833	307
15.51667	309
15.52500	310
15.53333	310
15.54167	311
15.55000	312
15.55833	315
15.56667	317
15.57500	320
15.58333	323
15.59167	325
15.60000	328
15.60833	331
15.61667	333
15.62500	336
15.63333	338
15.64167	339
15.65000	340
15.65833	339
15.66667	339
15.67500	339
15.68333	342
15.69167	348
15.70000	354
15.70833	360
15.71667	365
15.72500	368
15.73333	370
15.74167	371
15.75000	374
15.75833	379
15.76667	384
15.77500	390
15.78333	394
15.79167	398
15.80000	400
15.80833	403
15.81667	405
15.82500	406
15.83333	405
15.84167	405
15.85000	405
15.85833	405
15.86667	407
15.87500	408
15.88333	410
15.89167	412
15.90000	415
15.90833	419
15.91667	424
15.92500	429
15.93333	433
15.94167	437
15.95000	441
15.95833	445
15.96667	448
15.97500	450
15.98333	452
15.99167	455
16.00000	459
16.00833	463
16.01667	468
16.02500	472
16.03333	476
16.04167	479
16.05000	482
16.05833	486
16.06667	490
16.07500	493
16.08333	495
16.09167	496
16.10000	496
16.10833	496
16.11667	497
16.12500	499
16.13333	503
16.14167	506
16.15000	510
16.15833	512
16.16667	514
16.17500	515
16.18333	517
16.19167	521
16.20000	525
16.20833	530
16.21667	534
16.22500	537
16.23333	539
16.24167	542
16.25000	546
16.25833	549
16.26667	554
16.27500	558
16.28333	561
16.29167	564
16.30000	567
16.30833	569
16.31667	570
16.32500	572
16.33333	575
16.34167	577
16.35000	578
16.35833	580
16.36667	581
16.37500	583
16.38333	585
16.39167	588
16.40000	591
16.40833	594
16.41667	596
16.42500	597
16.43333	596
16.44167	595
16.45000	592
16.45833	591
16.46667	591
16.47500	592
16.48333	591
16.49167	590
16.50000	587
16.50833	583
16.51667	580
16.52500	577
16.53333	574
16.54167	571
16.55000	568
16.55833	564
16.56667	559
16.57500	554
16.58333	548
16.59167	543
16.60000	539
16.60833	534
16.61667	530
16.62500	528
16.63333	526
16.64167	525
16.65000	525
16.65833	524
16.66667	523
16.67500	520
16.68333	515
16.69167	510
16.70000	505
16.70833	499
16.71667	493
16.72500	488
16.73333	483
16.74167	477
16.75000	469
16.75833	461
16.76667	451
16.77500	442
16.78333	435
16.79167	429
16.80000	427
16.80833	426
16.81667	424
16.82500	420
16.83333	415
16.84167	409
16.85000	403
16.85833	399
16.86667	397
16.87500	396
16.88333	393
16.89167	387
16.90000	381
16.90833	373
16.91667	368
16.92500	365
16.93333	363
16.94167	362
16.95000	360
16.95833	356
16.96667	350
16.97500	345
16.98333	342
16.99167	339
17.00000	337
17.00833	336
17.01667	333
17.02500	330
17.03333	327
17.04167	324
17.05000	324
17.05833	324
17.06667	325
17.07500	326
17.08333	327
17.09167	327
17.10000	327
17.10833	325
17.11667	321
17.12500	315
17.13333	309
17.14167	303
17.15000	299
17.15833	297
17.16667	298
17.17500	301
17.18333	304
17.19167	307
17.20000	308
17.20833	307
17.21667	306
17.22500	305
17.23333	305
17.24167	306
17.25000	307
17.25833	309
17.26667	310
17.27500	311
17.28333	311
17.29167	309
17.30000	308
17.30833	307
17.31667	308
17.32500	311
17.33333	314
17.34167	317
17.35000	319
17.35833	320
17.36667	319
17.37500	318
17.38333	316
17.39167	315
17.40000	314
17.40833	314
17.41667	314
17.42500	314
17.43333	313
17.44167	313
17.45000	314
17.45833	316
17.46667	321
17.47500	325
17.48333	329
17.49167	331
17.50000	333
17.50833	334
17.51667	334
17.52500	334
17.53333	334
17.54167	335
17.55000	336
17.55833	337
17.56667	340
17.57500	342
17.58333	345
17.59167	348
17.60000	350
17.60833	353
17.61667	355
17.62500	356
17.63333	356
17.64167	357
17.65000	359
17.65833	363
17.66667	368
17.67500	374
17.68333	379
17.69167	385
17.70000	390
17.70833	394
17.71667	398
17.72500	401
17.73333	403
17.74167	406
17.75000	410
17.75833	413
17.76667	417
17.77500	419
17.78333	420
17.79167	419
17.80000	420
17.80833	422
17.81667	427
17.82500	435
17.83333	443
17.84167	451
17.85000	459
17.85833	465
17.86667	471
17.87500	476
17.88333	480
17.89167	483
17.90000	487
17.90833	491
17.91667	496
17.92500	502
17.93333	507
17.94167	512
17.95000	516
17.95833	521
17.96667	527
17.97500	534
17.98333	544
17.99167	554
18.00000	564
18.00833	572
18.01667	579
18.02500	584
18.03333	588
18.04167	593
18.05000	599
18.05833	604
18.06667	610
18.07500	616
18.08333	623
18.09167	630
18.10000	636
18.10833	643
18.11667	650
18.12500	659
18.13333	669
18.14167	680
18.15000	690
18.15833	699
18.16667	708
18.17500	717
18.18333	725
18.19167	734
18.20000	741
18.20833	748
18.21667	755
18.22500	762
18.23333	770
18.24167	778
18.25000	787
18.25833	797
18.26667	807
18.27500	816
18.28333	825
18.29167	832
18.30000	837
18.30833	841
18.31667	846
18.32500	852
18.33333	859
18.34167	867
18.35000	875
18.35833	884
18.36667	892
18.37500	901
18.38333	909
18.39167	918
18.40000	927
18.40833	936
18.41667	945
18.42500	954
18.43333	963
18.44167	973
18.45000	983
18.45833	993
18.46667	1000
18.47500	1006
18.48333	1010
18.49167	1014
18.50000	1018
18.50833	1023
18.51667	1028
18.52500	1034
18.53333	1040
18.54167	1048
18.55000	1057
18.55833	1065
18.56667	1073
18.57500	1081
18.58333	1089
18.59167	1098
18.60000	1106
18.60833	1115
18.61667	1123
18.62500	1131
18.63333	1138
18.64167	1145
18.65000	1153
18.65833	1160
18.66667	1167
18.67500	1173
18.68333	1178
18.69167	1184
18.70000	1189
18.70833	1195
18.71667	1203
18.72500	1211
18.73333	1221
18.74167	1231
18.75000	1240
18.75833	1249
18.76667	1257
18.77500	1264
18.78333	1271
18.79167	1277
18.80000	1282
18.80833	1288
18.81667	1294
18.82500	1302
18.83333	1310
18.84167	1319
18.85000	1328
18.85833	1336
18.86667	1343
18.87500	1350
18.88333	1358
18.89167	1367
18.90000	1376
18.90833	1386
18.91667	1396
18.92500	1406
18.93333	1416
18.94167	1425
18.95000	1433
18.95833	1442
18.96667	1453
18.97500	1464
18.98333	1474
18.99167	1483
19.00000	1489
19.00833	1493
19.01667	1496
19.02500	1502
19.03333	1510
19.04167	1520
19.05000	1531
19.05833	1541
19.06667	1551
19.07500	1562
19.08333	1573
19.09167	1584
19.10000	1595
19.10833	1604
19.11667	1613
19.12500	1620
19.13333	1626
19.14167	1633
19.15000	1641
19.15833	1649
19.16667	1657
19.17500	1665
19.18333	1674
19.19167	1684
19.20000	1694
19.20833	1704
19.21667	1714
19.22500	1723
19.23333	1732
19.24167	1742
19.25000	1753
19.25833	1765
19.26667	1779
19.27500	1793
19.28333	1806
19.29167	1819
19.30000	1830
19.30833	1840
19.31667	1850
19.32500	1862
19.33333	1875
19.34167	1888
19.35000	1902
19.35833	1916
19.36667	1929
19.37500	1942
19.38333	1954
19.39167	1966
19.40000	1980
19.40833	1996
19.41667	2013
19.42500	2031
19.43333	2048
19.44167	2063
19.45000	2077
19.45833	2091
19.46667	2108
19.47500	2125
19.48333	2143
19.49167	2162
19.50000	2181
19.50833	2201
19.51667	2221
19.52500	2242
19.53333	2263
19.54167	2286
19.55000	2309
19.55833	2332
19.56667	2353
19.57500	2372
19.58333	2389
19.59167	2406
19.60000	2424
19.60833	2444
19.61667	2465
19.62500	2487
19.63333	2511
19.64167	2537
19.65000	2563
19.65833	2590
19.66667	2620
19.67500	2651
19.68333	2683
19.69167	2715
19.70000	2747
19.70833	2778
19.71667	2807
19.72500	2837
19.73333	2867
19.74167	2897
19.75000	2930
19.75833	2963
19.76667	2999
19.77500	3036
19.78333	3075
19.79167	3114
19.80000	3156
19.80833	3201
19.81667	3245
19.82500	3291
19.83333	3336
19.84167	3381
19.85000	3427
19.85833	3475
19.86667	3527
19.87500	3581
19.88333	3638
19.89167	3697
19.90000	3757
19.90833	3820
19.91667	3884
19.92500	3953
19.93333	4024
19.94167	4097
19.95000	4172
19.95833	4247
19.96667	4324
19.97500	4402
19.98333	4485
19.99167	4571
20.00000	4660
20.00833	4754
20.01667	4849
20.02500	4951
20.03333	5055
20.04167	5163
20.05000	5276
20.05833	5392
20.06667	5514
20.07500	5639
20.08333	5771
20.09167	5907
20.10000	6046
20.10833	6192
20.11667	6339
20.12500	6494
20.13333	6652
20.14167	6816
20.15000	6987
20.15833	7161
20.16667	7346
20.17500	7533
20.18333	7729
20.19167	7930
20.20000	8136
20.20833	8363
20.21667	8608
20.22500	8852
20.23333	9082
20.24167	9312
20.25000	9550
20.25833	9789
20.26667	10051
20.27500	10337
20.28333	10625
20.29167	10899
20.30000	11170
20.30833	11453
20.31667	11737
20.32500	12035
20.33333	12338
20.34167	12641
20.35000	12983
20.35833	13346
20.36667	13696
20.37500	14024
20.38333	14356
20.39167	14695
20.40000	15028
20.40833	15397
20.41667	15797
20.42500	16187
20.43333	16547
20.44167	16903
20.45000	17271
20.45833	17629
20.46667	18012
20.47500	18432
20.48333	18851
20.49167	19242
20.50000	19617
20.50833	20003
20.51667	20383
20.52500	20775
20.53333	21166
20.54167	21559
20.55000	21981
20.55833	22410
20.56667	22814
20.57500	23184
20.58333	23551
20.59167	23918
20.60000	24271
20.60833	24653
20.61667	25054
20.62500	25443
20.63333	25821
20.64167	26192
20.65000	26549
20.65833	26888
20.66667	27230
20.67500	27561
20.68333	27889
20.69167	28210
20.70000	28520
20.70833	28829
20.71667	29124
20.72500	29417
20.73333	29701
20.74167	29976
20.75000	30249
20.75833	30506
20.76667	30761
20.77500	31001
20.78333	31233
20.79167	31456
20.80000	31666
20.80833	31872
20.81667	32064
20.82500	32248
20.83333	32420
20.84167	32579
20.85000	32729
20.85833	32864
20.86667	32989
20.87500	33102
20.88333	33204
20.89167	33297
20.90000	33382
20.90833	33460
20.91667	33528
20.92500	33587
20.93333	33636
20.94167	33671
20.95000	33696
20.95833	33709
20.96667	33711
20.97500	33704
20.98333	33690
20.99167	33670
21.00000	33645
21.00833	33613
21.01667	33575
21.02500	33525
21.03333	33465
21.04167	33394
21.05000	33310
21.05833	33220
21.06667	33121
21.07500	33018
21.08333	32908
21.09167	32794
21.10000	32678
21.10833	32555
21.11667	32431
21.12500	32300
21.13333	32165
21.14167	32025
21.15000	31876
21.15833	31725
21.16667	31566
21.17500	31407
21.18333	31246
21.19167	31084
21.20000	30924
21.20833	30760
21.21667	30596
21.22500	30427
21.23333	30255
21.24167	30079
21.25000	29897
21.25833	29718
21.26667	29535
21.27500	29358
21.28333	29184
21.29167	29013
21.30000	28845
21.30833	28672
21.31667	28500
21.32500	28321
21.33333	28142
21.34167	27963
21.35000	27784
21.35833	27612
21.36667	27441
21.37500	27278
21.38333	27116
21.39167	26956
21.40000	26799
21.40833	26638
21.41667	26480
21.42500	26319
21.43333	26162
21.44167	26008
21.45000	25857
21.45833	25714
21.46667	25572
21.47500	25436
21.48333	25302
21.49167	25171
21.50000	25042
21.50833	24911
21.51667	24784
21.52500	24656
21.53333	24531
21.54167	24410
21.55000	24291
21.55833	24180
21.56667	24071
21.57500	23968
21.58333	23868
21.59167	23770
21.60000	23674
21.60833	23576
21.61667	23480
21.62500	23382
21.63333	23286
21.64167	23194
21.65000	23104
21.65833	23020
21.66667	22940
21.67500	22863
21.68333	22786
21.69167	22709
21.70000	22632
21.70833	22551
21.71667	22472
21.72500	22390
21.73333	22311
21.74167	22235
21.75000	22160
21.75833	22089
21.76667	22018
21.77500	21948
21.78333	21875
21.79167	21800
21.80000	21725
21.80833	21648
21.81667	21572
21.82500	21493
21.83333	21414
21.84167	21334
21.85000	21251
21.85833	21169
21.86667	21085
21.87500	21001
21.88333	20914
21.89167	20824
21.90000	20733
21.90833	20638
21.91667	20543
21.92500	20446
21.93333	20349
21.94167	20251
21.95000	20151
21.95833	20051
21.96667	19947
21.97500	19843
21.98333	19736
21.99167	19626
22.00000	19513
22.00833	19395
22.01667	19276
22.02500	19155
22.03333	19035
22.04167	18917
22.05000	18798
22.05833	18680
22.06667	18556
22.07500	18431
22.08333	18303
22.09167	18172
22.10000	18042
22.10833	17908
22.11667	17779
22.12500	17647
22.13333	17518
22.14167	17389
22.15000	17260
22.15833	17133
22.16667	17003
22.17500	16874
22.18333	16742
22.19167	16607
22.20000	16475
22.20833	16341
22.21667	16213
22.22500	16086
22.23333	15961
22.24167	15837
22.25000	15711
22.25833	15586
22.26667	15457
22.27500	15328
22.28333	15199
22.29167	15070
22.30000	14946
22.30833	14823
22.31667	14709
22.32500	14597
22.33333	14489
22.34167	14382
22.35000	14273
22.35833	14164
22.36667	14052
22.37500	13941
22.38333	13832
22.39167	13724
22.40000	13621
22.40833	13519
22.41667	13422
22.42500	13325
22.43333	13232
22.44167	13141
22.45000	13049
22.45833	12960
22.46667	12869
22.47500	12780
22.48333	12691
22.49167	12602
22.50000	12517
22.50833	12434
22.51667	12355
22.52500	12277
22.53333	12202
22.54167	12129
22.55000	12057
22.55833	11988
22.56667	11918
22.57500	11851
22.58333	11783
22.59167	11717
22.60000	11654
22.60833	11592
22.61667	11533
22.62500	11474
22.63333	11416
22.64167	11359
22.65000	11301
22.65833	11246
22.66667	11192
22.67500	11142
22.68333	11094
22.69167	11047
22.70000	11003
22.70833	10958
22.71667	10916
22.72500	10874
22.73333	10834
22.74167	10795
22.75000	10757
22.75833	10722
22.76667	10687
22.77500	10654
22.78333	10624
22.79167	10596
22.80000	10571
22.80833	10547
22.81667	10524
22.82500	10500
22.83333	10475
22.84167	10451
22.85000	10428
22.85833	10408
22.86667	10391
22.87500	10376
22.88333	10362
22.89167	10348
22.90000	10335
22.90833	10323
22.91667	10313
22.92500	10308
22.93333	10305
22.94167	10305
22.95000	10305
22.95833	10306
22.96667	10306
22.97500	10305
22.98333	10305
22.99167	10306
23.00000	10307
23.00833	10310
23.01667	10313
23.02500	10318
23.03333	10325
23.04167	10333
23.05000	10342
23.05833	10352
23.06667	10363
23.07500	10376
23.08333	10389
23.09167	10403
23.10000	10417
23.10833	10430
23.11667	10444
23.12500	10456
23.13333	10469
23.14167	10481
23.15000	10494
23.15833	10507
23.16667	10522
23.17500	10537
23.18333	10552
23.19167	10566
23.20000	10579
23.20833	10590
23.21667	10601
23.22500	10612
23.23333	10623
23.24167	10635
23.25000	10646
23.25833	10658
23.26667	10669
23.27500	10682
23.28333	10696
23.29167	10712
23.30000	10726
23.30833	10740
23.31667	10751
23.32500	10758
23.33333	10761
23.34167	10763
23.35000	10762
23.35833	10761
23.36667	10760
23.37500	10760
23.38333	10761
23.39167	10761
23.40000	10761
23.40833	10759
23.41667	10755
23.42500	10750
23.43333	10743
23.44167	10737
23.45000	10730
23.45833	10724
23.46667	10718
23.47500	10712
23.48333	10704
23.49167	10695
23.50000	10684
23.50833	10672
23.51667	10659
23.52500	10646
23.53333	10632
23.54167	10616
23.55000	10599
23.55833	10582
23.56667	10563
23.57500	10544
23.58333	10525
23.59167	10504
23.60000	10481
23.60833	10457
23.61667	10432
23.62500	10406
23.63333	10379
23.64167	10353
23.65000	10327
23.65833	10301
23.66667	10274
23.67500	10246
23.68333	10217
23.69167	10188
23.70000	10158
23.70833	10127
23.71667	10095
23.72500	10062
23.73333	10029
23.74167	9995
23.75000	9960
23.75833	9926
23.76667	9890
23.77500	9855
23.78333	9818
23.79167	9781
23.80000	9744
23.80833	9704
23.81667	9665
23.82500	9626
23.83333	9587
23.84167	9549
23.85000	9510
23.85833	9472
23.86667	9432
23.87500	9391
23.88333	9347
23.89167	9302
23.90000	9258
23.90833	9214
23.91667	9171
23.92500	9129
23.93333	9087
23.94167	9046
23.95000	9004
23.95833	8962
23.96667	8918
23.97500	8874
23.98333	8829
23.99167	8783
24.00000	8739
24.00833	8695
24.01667	8651
24.02500	8607
24.03333	8564
24.04167	8521
24.05000	8479
24.05833	8439
24.06667	8400
24.07500	8362
24.08333	8323
24.09167	8283
24.10000	8244
24.10833	8203
24.11667	8163
24.12500	8123
24.13333	8084
24.14167	8045
24.15000	8006
24.15833	7968
24.16667	7930
24.17500	7892
24.18333	7853
24.19167	7814
24.20000	7777
24.20833	7742
24.21667	7708
24.22500	7676
24.23333	7643
24.24167	7610
24.25000	7577
24.25833	7544
24.26667	7512
24.27500	7481
24.28333	7449
24.29167	7416
24.30000	7386
24.30833	7357
24.31667	7330
24.32500	7305
24.33333	7280
24.34167	7255
24.35000	7228
24.35833	7200
24.36667	7171
24.37500	7143
24.38333	7118
24.39167	7095
24.40000	7073
24.40833	7051
24.41667	7029
24.42500	7005
24.43333	6981
24.44167	6957
24.45000	6934
24.45833	6913
24.46667	6892
24.47500	6872
24.48333	6851
24.49167	6830
24.50000	6810
24.50833	6791
24.51667	6773
24.52500	6754
24.53333	6736
24.54167	6717
24.55000	6698
24.55833	6678
24.56667	6657
24.57500	6634
24.58333	6610
24.59167	6585
24.60000	6562
24.60833	6541
24.61667	6523
24.62500	6506
24.63333	6491
24.64167	6474
24.65000	6455
24.65833	6437
24.66667	6418
24.67500	6399
24.68333	6380
24.69167	6361
24.70000	6342
24.70833	6322
24.71667	6302
24.72500	6282
24.73333	6260
24.74167	6237
24.75000	6211
24.75833	6188
24.76667	6165
24.77500	6145
24.78333	6125
24.79167	6105
24.80000	6085
24.80833	6062
24.81667	6040
24.82500	6018
24.83333	5996
24.84167	5974
24.85000	5952
24.85833	5930
24.86667	5907
24.87500	5884
24.88333	5860
24.89167	5835
24.90000	5810
24.90833	5784
24.91667	5758
24.92500	5731
24.93333	5704
24.94167	5676
24.95000	5649
24.95833	5624
24.96667	5600
24.97500	5577
24.98333	5553
24.99167	5528
25.00000	5502
25.00833	5476
25.01667	5450
25.02500	5425
25.03333	5401
25.04167	5378
25.05000	5355
25.05833	5332
25.06667	5306
25.07500	5280
25.08333	5253
25.09167	5227
25.10000	5201
25.10833	5176
25.11667	5152
25.12500	5128
25.13333	5104
25.14167	5081
25.15000	5058
25.15833	5036
25.16667	5015
25.17500	4996
25.18333	4976
25.19167	4955
25.20000	4932
25.20833	4907
25.21667	4883
25.22500	4859
25.23333	4837
25.24167	4814
25.25000	4792
25.25833	4770
25.26667	4747
25.27500	4725
25.28333	4702
25.29167	4681
25.30000	4662
25.30833	4645
25.31667	4629
25.32500	4614
25.33333	4599
25.34167	4584
25.35000	4571
25.35833	4558
25.36667	4546
25.37500	4534
25.38333	4521
25.39167	4506
25.40000	4491
25.40833	4476
25.41667	4460
25.42500	4445
25.43333	4431
25.44167	4419
25.45000	4408
25.45833	4398
25.46667	4390
25.47500	4382
25.48333	4375
25.49167	4368
25.50000	4360
25.50833	4351
25.51667	4342
25.52500	4332
25.53333	4323
25.54167	4316
25.55000	4312
25.55833	4309
25.56667	4306
25.57500	4302
25.58333	4298
25.59167	4292
25.60000	4286
25.60833	4280
25.61667	4274
25.62500	4268
25.63333	4264
25.64167	4260
25.65000	4257
25.65833	4254
25.66667	4251
25.67500	4247
25.68333	4244
25.69167	4241
25.70000	4235
25.70833	4226
25.71667	4217
25.72500	4209
25.73333	4203
25.74167	4201
25.75000	4201
25.75833	4202
25.76667	4201
25.77500	4199
25.78333	4196
25.79167	4193
25.80000	4191
25.80833	4188
25.81667	4185
25.82500	4182
25.83333	4179
25.84167	4177
25.85000	4174
25.85833	4171
25.86667	4168
25.87500	4165
25.88333	4163
25.89167	4162
25.90000	4164
25.90833	4166
25.91667	4167
25.92500	4165
25.93333	4161
25.94167	4155
25.95000	4149
25.95833	4144
25.96667	4141
25.97500	4140
25.98333	4140
25.99167	4142
26.00000	4145
26.00833	4149
26.01667	4150
26.02500	4150
26.03333	4148
26.04167	4146
26.05000	4144
26.05833	4142
26.06667	4140
26.07500	4139
26.08333	4139
26.09167	4140
26.10000	4140
26.10833	4139
26.11667	4139
26.12500	4140
26.13333	4143
26.14167	4147
26.15000	4152
26.15833	4155
26.16667	4156
26.17500	4157
26.18333	4157
26.19167	4157
26.20000	4158
26.20833	4160
26.21667	4165
26.22500	4171
26.23333	4178
26.24167	4185
26.25000	4191
26.25833	4195
26.26667	4200
26.27500	4205
26.28333	4211
26.29167	4218
26.30000	4224
26.30833	4230
26.31667	4234
26.32500	4239
26.33333	4243
26.34167	4248
26.35000	4255
26.35833	4262
26.36667	4271
26.37500	4280
26.38333	4287
26.39167	4294
26.40000	4299
26.40833	4304
26.41667	4309
26.42500	4315
26.43333	4321
26.44167	4329
26.45000	4336
26.45833	4345
26.46667	4355
26.47500	4364
26.48333	4373
26.49167	4381
26.50000	4389
26.50833	4398
26.51667	4407
26.52500	4416
26.53333	4425
26.54167	4433
26.55000	4441
26.55833	4450
26.56667	4460
26.57500	4471
26.58333	4481
26.59167	4492
26.60000	4502
26.60833	4513
26.61667	4523
26.62500	4532
26.63333	4540
26.64167	4547
26.65000	4554
26.65833	4562
26.66667	4572
26.67500	4582
26.68333	4593
26.69167	4605
26.70000	4615
26.70833	4624
26.71667	4632
26.72500	4638
26.73333	4643
26.74167	4646
26.75000	4649
26.75833	4653
26.76667	4658
26.77500	4666
26.78333	4676
26.79167	4687
26.80000	4698
26.80833	4709
26.81667	4718
26.82500	4723
26.83333	4727
26.84167	4730
26.85000	4732
26.85833	4735
26.86667	4737
26.87500	4740
26.88333	4743
26.89167	4746
26.90000	4749
26.90833	4751
26.91667	4752
26.92500	4751
26.93333	4748
26.94167	4746
26.95000	4743
26.95833	4742
26.96667	4742
26.97500	4743
26.98333	4745
26.99167	4748
27.00000	4751
27.00833	4755
27.01667	4759
27.02500	4762
27.03333	4763
27.04167	4764
27.05000	4762
27.05833	4760
27.06667	4755
27.07500	4751
27.08333	4747
27.09167	4744
27.10000	4741
27.10833	4738
27.11667	4733
27.12500	4727
27.13333	4720
27.14167	4714
27.15000	4708
27.15833	4702
27.16667	4696
27.17500	4689
27.18333	4682
27.19167	4674
27.20000	4666
27.20833	4657
27.21667	4647
27.22500	4638
27.23333	4628
27.24167	4619
27.25000	4611
27.25833	4603
27.26667	4595
27.27500	4586
27.28333	4577
27.29167	4566
27.30000	4555
27.30833	4544
27.31667	4535
27.32500	4526
27.33333	4518
27.34167	4510
27.35000	4502
27.35833	4493
27.36667	4483
27.37500	4473
27.38333	4462
27.39167	4449
27.40000	4437
27.40833	4424
27.41667	4412
27.42500	4400
27.43333	4388
27.44167	4377
27.45000	4366
27.45833	4357
27.46667	4347
27.47500	4338
27.48333	4330
27.49167	4322
27.50000	4315
27.50833	4308
27.51667	4301
27.52500	4292
27.53333	4285
27.54167	4278
27.55000	4272
27.55833	4267
27.56667	4264
27.57500	4261
27.58333	4258
27.59167	4256
27.60000	4253
27.60833	4251
27.61667	4249
27.62500	4248
27.63333	4246
27.64167	4244
27.65000	4243
27.65833	4240
27.66667	4239
27.67500	4237
27.68333	4238
27.69167	4240
27.70000	4243
27.70833	4247
27.71667	4251
27.72500	4253
27.73333	4254
27.74167	4254
27.75000	4255
27.75833	4257
27.76667	4258
27.77500	4261
27.78333	4264
27.79167	4268
27.80000	4275
27.80833	4283
27.81667	4293
27.82500	4303
27.83333	4313
27.84167	4323
27.85000	4332
27.85833	4341
27.86667	4350
27.87500	4360
27.88333	4370
27.89167	4381
27.90000	4391
27.90833	4401
27.91667	4410
27.92500	4419
27.93333	4429
27.94167	4441
27.95000	4454
27.95833	4467
27.96667	4479
27.97500	4491
27.98333	4504
27.99167	4519
28.00000	4534
28.00833	4551
28.01667	4568
28.02500	4584
28.03333	4599
28.04167	4614
28.05000	4627
28.05833	4641
28.06667	4656
28.07500	4671
28.08333	4687
28.09167	4705
28.10000	4721
28.10833	4737
28.11667	4755
28.12500	4773
28.13333	4790
28.14167	4808
28.15000	4826
28.15833	4843
28.16667	4861
28.17500	4880
28.18333	4899
28.19167	4917
28.20000	4933
28.20833	4950
28.21667	4969
28.22500	4988
28.23333	5006
28.24167	5023
28.25000	5040
28.25833	5056
28.26667	5072
28.27500	5090
28.28333	5108
28.29167	5125
28.30000	5140
28.30833	5154
28.31667	5171
28.32500	5189
28.33333	5209
28.34167	5230
28.35000	5251
28.35833	5271
28.36667	5291
28.37500	5309
28.38333	5325
28.39167	5341
28.40000	5355
28.40833	5368
28.41667	5382
28.42500	5397
28.43333	5411
28.44167	5428
28.45000	5449
28.45833	5471
28.46667	5490
28.47500	5507
28.48333	5524
28.49167	5540
28.50000	5557
28.50833	5575
28.51667	5593
28.52500	5612
28.53333	5632
28.54167	5652
28.55000	5672
28.55833	5691
28.56667	5708
28.57500	5725
28.58333	5743
28.59167	5763
28.60000	5786
28.60833	5810
28.61667	5834
28.62500	5856
28.63333	5876
28.64167	5894
28.65000	5912
28.65833	5933
28.66667	5953
28.67500	5974
28.68333	5996
28.69167	6018
28.70000	6039
28.70833	6060
28.71667	6081
28.72500	6104
28.73333	6126
28.74167	6149
28.75000	6174
28.75833	6197
28.76667	6221
28.77500	6243
28.78333	6264
28.79167	6285
28.80000	6306
28.80833	6327
28.81667	6348
28.82500	6370
28.83333	6393
28.84167	6416
28.85000	6440
28.85833	6463
28.86667	6487
28.87500	6509
28.88333	6531
28.89167	6552
28.90000	6571
28.90833	6591
28.91667	6611
28.92500	6631
28.93333	6652
28.94167	6673
28.95000	6694
28.95833	6713
28.96667	6730
28.97500	6747
28.98333	6765
28.99167	6783
29.00000	6802
29.00833	6821
29.01667	6841
29.02500	6861
29.03333	6879
29.04167	6897
29.05000	6915
29.05833	6932
29.06667	6948
29.07500	6964
29.08333	6981
29.09167	6998
29.10000	7016
29.10833	7033
29.11667	7048
29.12500	7063
29.13333	7077
29.14167	7092
29.15000	7108
29.15833	7124
29.16667	7141
29.17500	7158
29.18333	7175
29.19167	7192
29.20000	7207
29.20833	7223
29.21667	7239
29.22500	7257
29.23333	7275
29.24167	7296
29.25000	7319
29.25833	7342
29.26667	7364
29.27500	7385
29.28333	7405
29.29167	7424
29.30000	7443
29.30833	7463
29.31667	7485
29.32500	7509
29.33333	7535
29.34167	7561
29.35000	7588
29.35833	7615
29.36667	7642
29.37500	7669
29.38333	7697
29.39167	7725
29.40000	7753
29.40833	7784
29.41667	7815
29.42500	7851
29.43333	7889
29.44167	7929
29.45000	7972
29.45833	8017
29.46667	8064
29.47500	8111
29.48333	8159
29.49167	8207
29.50000	8256
29.50833	8308
29.51667	8361
29.52500	8418
29.53333	8479
29.54167	8544
29.55000	8615
29.55833	8687
29.56667	8764
29.57500	8841
29.58333	8920
29.59167	9001
29.60000	9086
29.60833	9178
29.61667	9273
29.62500	9374
29.63333	9480
29.64167	9589
29.65000	9704
29.65833	9821
29.66667	9945
29.67500	10072
29.68333	10205
29.69167	10344
29.70000	10489
29.70833	10643
29.71667	10801
29.72500	10968
29.73333	11140
29.74167	11318
29.75000	11507
29.75833	11701
29.76667	11909
29.77500	12121
29.78333	12342
29.79167	12573
29.80000	12809
29.80833	13061
29.81667	13316
29.82500	13584
29.83333	13859
29.84167	14143
29.85000	14440
29.85833	14743
29.86667	15066
29.87500	15394
29.88333	15734
29.89167	16085
29.90000	16441
29.90833	16815
29.91667	17190
29.92500	17585
29.93333	17987
29.94167	18401
29.95000	18832
29.95833	19265
29.96667	19719
29.97500	20176
29.98333	20648
29.99167	21131
30.00000	21616
30.00833	22120
30.01667	22620
30.02500	23138
30.03333	23660
30.04167	24189
30.05000	24735
30.05833	25277
30.06667	25838
30.07500	26395
30.08333	26962
30.09167	27536
30.10000	28105
30.10833	28691
30.11667	29266
30.12500	29854
30.13333	30441
30.14167	31027
30.15000	31624
30.15833	32206
30.16667	32800
30.17500	33381
30.18333	33961
30.19167	34539
30.20000	35105
30.20833	35678
30.21667	36231
30.22500	36784
30.23333	37323
30.24167	37849
30.25000	38373
30.25833	38875
30.26667	39378
30.27500	39861
30.28333	40330
30.29167	40785
30.30000	41216
30.30833	41641
30.31667	42041
30.32500	42431
30.33333	42803
30.34167	43154
30.35000	43491
30.35833	43799
30.36667	44093
30.37500	44361
30.38333	44608
30.39167	44834
30.40000	45034
30.40833	45214
30.41667	45367
30.42500	45498
30.43333	45607
30.44167	45693
30.45000	45759
30.45833	45802
30.46667	45823
30.47500	45822
30.48333	45795
30.49167	45743
30.50000	45666
30.50833	45563
30.51667	45440
30.52500	45294
30.53333	45129
30.54167	44945
30.55000	44741
30.55833	44522
30.56667	44278
30.57500	44019
30.58333	43734
30.59167	43428
30.60000	43108
30.60833	42762
30.61667	42408
30.62500	42034
30.63333	41649
30.64167	41252
30.65000	40836
30.65833	40418
30.66667	39980
30.67500	39538
30.68333	39078
30.69167	38603
30.70000	38121
30.70833	37618
30.71667	37120
30.72500	36609
30.73333	36098
30.74167	35585
30.75000	35059
30.75833	34542
30.76667	34009
30.77500	33481
30.78333	32945
30.79167	32403
30.80000	31867
30.80833	31319
30.81667	30784
30.82500	30244
30.83333	29711
30.84167	29182
30.85000	28647
30.85833	28125
30.86667	27593
30.87500	27071
30.88333	26548
30.89167	26027
30.90000	25520
30.90833	25006
30.91667	24510
30.92500	24011
30.93333	23522
30.94167	23042
30.95000	22561
30.95833	22097
30.96667	21630
30.97500	21176
30.98333	20724
30.99167	20275
31.00000	19841
31.00833	19405
31.01667	18986
31.02500	18569
31.03333	18163
31.04167	17767
31.05000	17371
31.05833	16991
31.06667	16610
31.07500	16242
31.08333	15879
31.09167	15522
31.10000	15179
31.10833	14840
31.11667	14516
31.12500	14195
31.13333	13884
31.14167	13584
31.15000	13287
31.15833	13004
31.16667	12723
31.17500	12453
31.18333	12185
31.19167	11922
31.20000	11670
31.20833	11419
31.21667	11181
31.22500	10946
31.23333	10719
31.24167	10500
31.25000	10282
31.25833	10076
31.26667	9872
31.27500	9678
31.28333	9488
31.29167	9303
31.30000	9125
31.30833	8948
31.31667	8780
31.32500	8614
31.33333	8456
31.34167	8303
31.35000	8154
31.35833	8011
31.36667	7869
31.37500	7732
31.38333	7601
31.39167	7475
31.40000	7356
31.40833	7240
31.41667	7128
31.42500	7016
31.43333	6906
31.44167	6798
31.45000	6690
31.45833	6587
31.46667	6486
31.47500	6389
31.48333	6296
31.49167	6207
31.50000	6122
31.50833	6039
31.51667	5962
31.52500	5887
31.53333	5815
31.54167	5744
31.55000	5674
31.55833	5605
31.56667	5535
31.57500	5468
31.58333	5404
31.59167	5342
31.60000	5284
31.60833	5228
31.61667	5174
31.62500	5120
31.63333	5068
31.64167	5016
31.65000	4966
31.65833	4920
31.66667	4878
31.67500	4841
31.68333	4807
31.69167	4775
31.70000	4743
31.70833	4708
31.71667	4672
31.72500	4635
31.73333	4599
31.74167	4567
31.75000	4537
31.75833	4509
31.76667	4483
31.77500	4459
31.78333	4437
31.79167	4418
31.80000	4401
31.80833	4387
31.81667	4374
31.82500	4361
31.83333	4349
31.84167	4340
31.85000	4334
31.85833	4332
31.86667	4334
31.87500	4341
31.88333	4350
31.89167	4360
31.90000	4370
31.90833	4382
31.91667	4396
31.92500	4415
31.93333	4436
31.94167	4462
31.95000	4492
31.95833	4525
31.96667	4562
31.97500	4602
31.98333	4647
31.99167	4696
32.00000	4752
32.00833	4815
32.01667	4882
32.02500	4954
32.03333	5028
32.04167	5107
32.05000	5192
32.05833	5281
32.06667	5379
32.07500	5480
32.08333	5589
32.09167	5705
32.10000	5829
32.10833	5965
32.11667	6106
32.12500	6259
32.13333	6417
32.14167	6582
32.15000	6755
32.15833	6933
32.16667	7125
32.17500	7324
32.18333	7536
32.19167	7760
32.20000	7991
32.20833	8239
32.21667	8492
32.22500	8761
32.23333	9038
32.24167	9324
32.25000	9625
32.25833	9930
32.26667	10253
32.27500	10582
32.28333	10926
32.29167	11285
32.30000	11652
32.30833	12039
32.31667	12430
32.32500	12839
32.33333	13254
32.34167	13678
32.35000	14117
32.35833	14558
32.36667	15020
32.37500	15486
32.38333	15969
32.39167	16465
32.40000	16964
32.40833	17483
32.41667	17997
32.42500	18529
32.43333	19065
32.44167	19607
32.45000	20165
32.45833	20717
32.46667	21289
32.47500	21856
32.48333	22433
32.49167	23019
32.50000	23600
32.50833	24197
32.51667	24782
32.52500	25375
32.53333	25963
32.54167	26547
32.55000	27138
32.55833	27715
32.56667	28304
32.57500	28880
32.58333	29455
32.59167	30027
32.60000	30583
32.60833	31143
32.61667	31683
32.62500	32225
32.63333	32755
32.64167	33274
32.65000	33792
32.65833	34287
32.66667	34780
32.67500	35252
32.68333	35712
32.69167	36160
32.70000	36586
32.70833	37006
32.71667	37401
32.72500	37786
32.73333	38152
32.74167	38497
32.75000	38829
32.75833	39135
32.76667	39427
32.77500	39696
32.78333	39945
32.79167	40178
32.80000	40386
32.80833	40580
32.81667	40752
32.82500	40907
32.83333	41043
32.84167	41159
32.85000	41257
32.85833	41332
32.86667	41385
32.87500	41418
32.88333	41429
32.89167	41423
32.90000	41399
32.90833	41359
32.91667	41303
32.92500	41228
32.93333	41137
32.94167	41029
32.95000	40902
32.95833	40761
32.96667	40599
32.97500	40425
32.98333	40233
32.99167	40027
33.00000	39813
33.00833	39583
33.01667	39348
33.02500	39098
33.03333	38840
33.04167	38572
33.05000	38287
33.05833	37997
33.06667	37689
33.07500	37378
33.08333	37057
33.09167	36730
33.10000	36405
33.10833	36069
33.11667	35738
33.12500	35396
33.13333	35052
33.14167	34703
33.15000	34342
33.15833	33984
33.16667	33614
33.17500	33249
33.18333	32880
33.19167	32510
33.20000	32147
33.20833	31775
33.21667	31410
33.22500	31036
33.23333	30663
33.24167	30290
33.25000	29910
33.25833	29541
33.26667	29167
33.27500	28805
33.28333	28445
33.29167	28089
33.30000	27740
33.30833	27385
33.31667	27040
33.32500	26690
33.33333	26344
33.34167	26001
33.35000	25656
33.35833	25323
33.36667	24988
33.37500	24665
33.38333	24344
33.39167	24026
33.40000	23714
33.40833	23397
33.41667	23090
33.42500	22780
33.43333	22476
33.44167	22178
33.45000	21880
33.45833	21592
33.46667	21302
33.47500	21020
33.48333	20740
33.49167	20462
33.50000	20193
33.50833	19922
33.51667	19661
33.52500	19398
33.53333	19140
33.54167	18886
33.55000	18631
33.55833	18385
33.56667	18136
33.57500	17895
33.58333	17657
33.59167	17421
33.60000	17194
33.60833	16966
33.61667	16745
33.62500	16522
33.63333	16302
33.64167	16085
33.65000	15867
33.65833	15657
33.66667	15446
33.67500	15241
33.68333	15039
33.69167	14838
33.70000	14643
33.70833	14446
33.71667	14256
33.72500	14064
33.73333	13877
33.74167	13694
33.75000	13510
33.75833	13331
33.76667	13149
33.77500	12971
33.78333	12794
33.79167	12617
33.80000	12444
33.80833	12268
33.81667	12097
33.82500	11922
33.83333	11751
33.84167	11583
33.85000	11415
33.85833	11255
33.86667	11096
33.87500	10943
33.88333	10791
33.89167	10640
33.90000	10490
33.90833	10336
33.91667	10186
33.92500	10036
33.93333	9888
33.94167	9742
33.95000	9595
33.95833	9453
33.96667	9310
33.97500	9171
33.98333	9036
33.99167	8902
34.00000	8772
34.00833	8641
34.01667	8513
34.02500	8385
34.03333	8258
34.04167	8132
34.05000	8004
34.05833	7878
34.06667	7749
34.07500	7624
34.08333	7500
34.09167	7378
34.10000	7261
34.10833	7144
34.11667	7033
34.12500	6922
34.13333	6814
34.14167	6709
34.15000	6602
34.15833	6498
34.16667	6391
34.17500	6285
34.18333	6179
34.19167	6074
34.20000	5971
34.20833	5869
34.21667	5771
34.22500	5674
34.23333	5579
34.24167	5488
34.25000	5398
34.25833	5311
34.26667	5224
34.27500	5138
34.28333	5052
34.29167	4966
34.30000	4884
34.30833	4802
34.31667	4723
34.32500	4644
34.33333	4566
34.34167	4488
34.35000	4411
34.35833	4337
34.36667	4264
34.37500	4196
34.38333	4131
34.39167	4066
34.40000	4002
34.40833	3935
34.41667	3870
34.42500	3804
34.43333	3740
34.44167	3678
34.45000	3618
34.45833	3559
34.46667	3499
34.47500	3440
34.48333	3383
34.49167	3327
34.50000	3274
34.50833	3222
34.51667	3173
34.52500	3123
34.53333	3074
34.54167	3027
34.55000	2980
34.55833	2936
34.56667	2890
34.57500	2846
34.58333	2803
34.59167	2762
34.60000	2723
34.60833	2686
34.61667	2650
34.62500	2612
34.63333	2575
34.64167	2537
34.65000	2499
34.65833	2462
34.66667	2427
34.67500	2393
34.68333	2360
34.69167	2327
34.70000	2295
34.70833	2262
34.71667	2230
34.72500	2200
34.73333	2170
34.74167	2142
34.75000	2114
34.75833	2086
34.76667	2058
34.77500	2031
34.78333	2005
34.79167	1980
34.80000	1956
34.80833	1932
34.81667	1908
34.82500	1884
34.83333	1861
34.84167	1837
34.85000	1814
34.85833	1791
34.86667	1769
34.87500	1750
34.88333	1732
34.89167	1715
34.90000	1699
34.90833	1684
34.91667	1669
34.92500	1654
34.93333	1639
34.94167	1623
34.95000	1605
34.95833	1586
34.96667	1566
34.97500	1547
34.98333	1529
34.99167	1513
35.00000	1498
35.00833	1485
35.01667	1474
35.02500	1463
35.03333	1453
35.04167	1444
35.05000	1434
35.05833	1425
35.06667	1414
35.07500	1402
35.08333	1388
35.09167	1372
35.10000	1356
35.10833	1341
35.11667	1327
35.12500	1316
35.13333	1305
35.14167	1296
35.15000	1287
35.15833	1279
35.16667	1271
35.17500	1263
35.18333	1255
35.19167	1246
35.20000	1237
35.20833	1227
35.21667	1217
35.22500	1207
35.23333	1197
35.24167	1187
35.25000	1177
35.25833	1168
35.26667	1161
35.27500	1154
35.28333	1147
35.29167	1139
35.30000	1131
35.30833	1121
35.31667	1111
35.32500	1101
35.33333	1092
35.34167	1084
35.35000	1077
35.35833	1070
35.36667	1062
35.37500	1052
35.38333	1043
35.39167	1035
35.40000	1028
35.40833	1022
35.41667	1015
35.42500	1007
35.43333	999
35.44167	991
35.45000	983
35.45833	976
35.46667	969
35.47500	962
35.48333	955
35.49167	948
35.50000	941
35.50833	933
35.51667	926
35.52500	919
35.53333	913
35.54167	908
35.55000	905
35.55833	901
35.56667	896
35.57500	890
35.58333	884
35.59167	878
35.60000	871
35.60833	865
35.61667	858
35.62500	849
35.63333	841
35.64167	833
35.65000	826
35.65833	821
35.66667	817
35.67500	813
35.68333	808
35.69167	802
35.70000	796
35.70833	790
35.71667	785
35.72500	782
35.73333	778
35.74167	774
35.75000	770
35.75833	766
35.76667	762
35.77500	759
35.78333	755
35.79167	750
35.80000	745
35.80833	741
35.81667	737
35.82500	735
35.83333	735
35.84167	734
35.85000	733
35.85833	732
35.86667	730
35.87500	728
35.88333	725
35.89167	720
35.90000	715
35.90833	709
35.91667	703
35.92500	698
35.93333	692
35.94167	689
35.95000	688
35.95833	689
35.96667	690
35.97500	691
35.98333	689
35.99167	684
36.00000	679
36.00833	672
36.01667	666
36.02500	661
36.03333	657
36.04167	654
36.05000	653
36.05833	652
36.06667	651
36.07500	649
36.08333	646
36.09167	643
36.10000	641
36.10833	638
36.11667	636
36.12500	634
36.13333	632
36.14167	631
36.15000	630
36.15833	629
36.16667	627
36.17500	624
36.18333	620
36.19167	616
36.20000	612
36.20833	609
36.21667	606
36.22500	603
36.23333	600
36.24167	597
36.25000	594
36.25833	590
36.26667	588
36.27500	585
36.28333	583
36.29167	583
36.30000	582
36.30833	583
36.31667	582
36.32500	579
36.33333	575
36.34167	571
36.35000	566
36.35833	562
36.36667	559
36.37500	557
36.38333	556
36.39167	555
36.40000	554
36.40833	555
36.41667	557
36.42500	559
36.43333	562
36.44167	562
36.45000	561
36.45833	558
36.46667	555
36.47500	551
36.48333	549
36.49167	547
36.50000	545
36.50833	543
36.51667	541
36.52500	539
36.53333	537
36.54167	536
36.55000	536
36.55833	536
36.56667	538
36.57500	539
36.58333	537
36.59167	534
36.60000	530
36.60833	527
36.61667	523
36.62500	520
36.63333	517
36.64167	515
36.65000	513
36.65833	511
36.66667	511
36.67500	512
36.68333	512
36.69167	511
36.70000	510
36.70833	508
36.71667	506
36.72500	505
36.73333	506
36.74167	505
36.75000	505
36.75833	504
36.76667	503
36.77500	503
36.78333	502
36.79167	500
36.80000	496
36.80833	492
36.81667	489
36.82500	488
36.83333	489
36.84167	490
36.85000	490
36.85833	489
36.86667	486
36.87500	483
36.88333	479
36.89167	476
36.90000	475
36.90833	475
36.91667	476
36.92500	477
36.93333	478
36.94167	478
36.95000	477
36.95833	475
36.96667	472
36.97500	470
36.98333	466
36.99167	462
37.00000	459
37.00833	458
37.01667	459
37.02500	460
37.03333	462
37.04167	462
37.05000	460
37.05833	458
37.06667	455
37.07500	453
37.08333	451
37.09167	449
37.10000	448
37.10833	448
37.11667	448
37.12500	449
37.13333	451
37.14167	452
37.15000	452
37.15833	451
37.16667	450
37.17500	448
37.18333	446
37.19167	445
37.20000	442
37.20833	439
37.21667	437
37.22500	436
37.23333	437
37.24167	439
37.25000	442
37.25833	444
37.26667	444
37.27500	443
37.28333	439
37.29167	434
37.30000	429
37.30833	425
37.31667	422
37.32500	421
37.33333	421
37.34167	422
37.35000	422
37.35833	422
37.36667	419
37.37500	416
37.38333	413
37.39167	412
37.40000	413
37.40833	416
37.41667	419
37.42500	422
37.43333	421
37.44167	418
37.45000	415
37.45833	412
37.46667	410
37.47500	410
37.48333	411
37.49167	412
37.50000	412
37.50833	411
37.51667	410
37.52500	409
37.53333	408
37.54167	408
37.55000	406
37.55833	404
37.56667	402
37.57500	400
37.58333	400
37.59167	402
37.60000	405
37.60833	407
37.61667	406
37.62500	403
37.63333	398
37.64167	393
37.65000	389
37.65833	388
37.66667	391
37.67500	396
37.68333	399
37.69167	400
37.70000	400
37.70833	399
37.71667	398
37.72500	398
37.73333	400
37.74167	402
37.75000	404
37.75833	405
37.76667	406
37.77500	407
37.78333	407
37.79167	408
37.80000	408
37.80833	409
37.81667	409
37.82500	411
37.83333	415
37.84167	419
37.85000	424
37.85833	430
37.86667	436
37.87500	442
37.88333	446
37.89167	449
37.90000	450
37.90833	453
37.91667	457
37.92500	465
37.93333	475
37.94167	485
37.95000	495
37.95833	503
37.96667	510
37.97500	518
37.98333	527
37.99167	536
38.00000	546
38.00833	557
38.01667	569
38.02500	582
38.03333	596
38.04167	610
38.05000	625
38.05833	639
38.06667	652
38.07500	664
38.08333	678
38.09167	694
38.10000	711
38.10833	730
38.11667	750
38.12500	772
38.13333	795
38.14167	819
38.15000	844
38.15833	869
38.16667	895
38.17500	922
38.18333	951
38.19167	980
38.20000	1009
38.20833	1038
38.21667	1066
38.22500	1093
38.23333	1119
38.24167	1146
38.25000	1174
38.25833	1202
38.26667	1232
38.27500	1262
38.28333	1292
38.29167	1323
38.30000	1354
38.30833	1385
38.31667	1415
38.32500	1445
38.33333	1474
38.34167	1504
38.35000	1535
38.35833	1566
38.36667	1598
38.37500	1630
38.38333	1660
38.39167	1691
38.40000	1721
38.40833	1751
38.41667	1779
38.42500	1805
38.43333	1830
38.44167	1854
38.45000	1878
38.45833	1902
38.46667	1927
38.47500	1950
38.48333	1971
38.49167	1990
38.50000	2007
38.50833	2023
38.51667	2037
38.52500	2048
38.53333	2059
38.54167	2070
38.55000	2081
38.55833	2093
38.56667	2106
38.57500	2118
38.58333	2126
38.59167	2132
38.60000	2135
38.60833	2135
38.61667	2134
38.62500	2133
38.63333	2130
38.64167	2126
38.65000	2118
38.65833	2108
38.66667	2096
38.67500	2082
38.68333	2068
38.69167	2054
38.70000	2041
38.70833	2028
38.71667	2014
38.72500	2000
38.73333	1985
38.74167	1969
38.75000	1952
38.75833	1934
38.76667	1915
38.77500	1896
38.78333	1876
38.79167	1856
38.80000	1836
38.80833	1815
38.81667	1794
38.82500	1772
38.83333	1751
38.84167	1730
38.85000	1709
38.85833	1689
38.86667	1668
38.87500	1648
38.88333	1628
38.89167	1607
38.90000	1585
38.90833	1563
38.91667	1541
38.92500	1520
38.93333	1501
38.94167	1485
38.95000	1470
38.95833	1456
38.96667	1442
38.97500	1428
38.98333	1413
38.99167	1397
39.00000	1382
39.00833	1366
39.01667	1351
39.02500	1338
39.03333	1326
39.04167	1317
39.05000	1311
39.05833	1307
39.06667	1305
39.07500	1305
39.08333	1305
39.09167	1304
39.10000	1302
39.10833	1299
39.11667	1295
39.12500	1292
39.13333	1288
39.14167	1286
39.15000	1286
39.15833	1288
39.16667	1291
39.17500	1296
39.18333	1302
39.19167	1308
39.20000	1315
39.20833	1322
39.21667	1329
39.22500	1336
39.23333	1345
39.24167	1355
39.25000	1366
39.25833	1376
39.26667	1385
39.27500	1393
39.28333	1399
39.29167	1406
39.30000	1413
39.30833	1419
39.31667	1425
39.32500	1432
39.33333	1439
39.34167	1447
39.35000	1456
39.35833	1465
39.36667	1472
39.37500	1479
39.38333	1484
39.39167	1488
39.40000	1491
39.40833	1492
39.41667	1493
39.42500	1496
39.43333	1499
39.44167	1504
39.45000	1509
39.45833	1513
39.46667	1516
39.47500	1518
39.48333	1519
39.49167	1518
39.50000	1515
39.50833	1511
39.51667	1507
39.52500	1505
39.53333	1502
39.54167	1499
39.55000	1495
39.55833	1489
39.56667	1482
39.57500	1474
39.58333	1466
39.59167	1458
39.60000	1447
39.60833	1434
39.61667	1419
39.62500	1405
39.63333	1391
39.64167	1379
39.65000	1368
39.65833	1355
39.66667	1341
39.67500	1326
39.68333	1310
39.69167	1294
39.70000	1277
39.70833	1260
39.71667	1242
39.72500	1224
39.73333	1205
39.74167	1188
39.75000	1171
39.75833	1155
39.76667	1138
39.77500	1120
39.78333	1102
39.79167	1082
39.80000	1064
39.80833	1047
39.81667	1031
39.82500	1016
39.83333	1002
39.84167	989
39.85000	975
39.85833	960
39.86667	943
39.87500	925
39.88333	907
39.89167	889
39.90000	871
39.90833	853
39.91667	837
39.92500	822
39.93333	809
39.94167	797
39.95000	785
39.95833	774
39.96667	762
39.97500	750
39.98333	738
39.99167	726
40.00000	716
40.00833	706
40.01667	699
40.02500	692
40.03333	687
40.04167	683
40.05000	679
40.05833	675
40.06667	674
40.07500	672
40.08333	669
40.09167	665
40.10000	660
40.10833	656
40.11667	654
40.12500	655
40.13333	658
40.14167	662
40.15000	665
40.15833	669
40.16667	673
40.17500	679
40.18333	685
40.19167	693
40.20000	702
40.20833	713
40.21667	727
40.22500	743
40.23333	761
40.24167	780
40.25000	799
40.25833	819
40.26667	838
40.27500	859
40.28333	881
40.29167	906
40.30000	932
40.30833	962
40.31667	993
40.32500	1028
40.33333	1066
40.34167	1106
40.35000	1150
40.35833	1195
40.36667	1245
40.37500	1296
40.38333	1351
40.39167	1409
40.40000	1467
40.40833	1528
40.41667	1591
40.42500	1660
40.43333	1733
40.44167	1814
40.45000	1902
40.45833	1993
40.46667	2090
40.47500	2190
40.48333	2293
40.49167	2401
40.50000	2511
40.50833	2631
40.51667	2753
40.52500	2885
40.53333	3022
40.54167	3165
40.55000	3316
40.55833	3469
40.56667	3631
40.57500	3795
40.58333	3966
40.59167	4145
40.60000	4328
40.60833	4524
40.61667	4723
40.62500	4932
40.63333	5148
40.64167	5370
40.65000	5602
40.65833	5837
40.66667	6086
40.67500	6338
40.68333	6601
40.69167	6873
40.70000	7148
40.70833	7437
40.71667	7727
40.72500	8030
40.73333	8338
40.74167	8653
40.75000	8979
40.75833	9306
40.76667	9647
40.77500	9992
40.78333	10346
40.79167	10711
40.80000	11077
40.80833	11459
40.81667	11839
40.82500	12232
40.83333	12630
40.84167	13029
40.85000	13439
40.85833	13842
40.86667	14257
40.87500	14670
40.88333	15090
40.89167	15517
40.90000	15940
40.90833	16375
40.91667	16804
40.92500	17240
40.93333	17675
40.94167	18108
40.95000	18548
40.95833	18978
40.96667	19414
40.97500	19842
40.98333	20268
40.99167	20695
41.00000	21111
41.00833	21533
41.01667	21940
41.02500	22346
41.03333	22744
41.04167	23133
41.05000	23521
41.05833	23893
41.06667	24266
41.07500	24625
41.08333	24976
41.09167	25318
41.10000	25641
41.10833	25958
41.11667	26257
41.12500	26546
41.13333	26822
41.14167	27082
41.15000	27332
41.15833	27562
41.16667	27780
41.17500	27981
41.18333	28168
41.19167	28341
41.20000	28495
41.20833	28636
41.21667	28757
41.22500	28862
41.23333	28949
41.24167	29019
41.25000	29074
41.25833	29111
41.26667	29130
41.27500	29130
41.28333	29111
41.29167	29073
41.30000	29017
41.30833	28941
41.31667	28850
41.32500	28738
41.33333	28610
41.34167	28465
41.35000	28300
41.35833	28122
41.36667	27923
41.37500	27712
41.38333	27487
41.39167	27248
41.40000	27002
41.40833	26737
41.41667	26466
41.42500	26178
41.43333	25878
41.44167	25567
41.45000	25238
41.45833	24906
41.46667	24558
41.47500	24208
41.48333	23850
41.49167	23483
41.50000	23117
41.50833	22734
41.51667	22353
41.52500	21959
41.53333	21561
41.54167	21160
41.55000	20747
41.55833	20341
41.56667	19924
41.57500	19512
41.58333	19099
41.59167	18682
41.60000	18271
41.60833	17852
41.61667	17444
41.62500	17033
41.63333	16628
41.64167	16228
41.65000	15825
41.65833	15433
41.66667	15036
41.67500	14647
41.68333	14260
41.69167	13874
41.70000	13500
41.70833	13123
41.71667	12761
41.72500	12401
41.73333	12050
41.74167	11710
41.75000	11370
41.75833	11046
41.76667	10722
41.77500	10410
41.78333	10105
41.79167	9806
41.80000	9522
41.80833	9242
41.81667	8978
41.82500	8718
41.83333	8467
41.84167	8224
41.85000	7981
41.85833	7752
41.86667	7527
41.87500	7315
41.88333	7113
41.89167	6920
41.90000	6739
41.90833	6562
41.91667	6396
41.92500	6235
41.93333	6080
41.94167	5936
41.95000	5797
41.95833	5671
41.96667	5551
41.97500	5442
41.98333	5340
41.99167	5243
42.00000	5156
42.00833	5074
42.01667	5000
42.02500	4931
42.03333	4868
42.04167	4812
42.05000	4762
42.05833	4719
42.06667	4683
42.07500	4654
42.08333	4631
42.09167	4613
42.10000	4600
42.10833	4592
42.11667	4589
42.12500	4592
42.13333	4600
42.14167	4612
42.15000	4628
42.15833	4648
42.16667	4670
42.17500	4696
42.18333	4727
42.19167	4762
42.20000	4799
42.20833	4840
42.21667	4882
42.22500	4925
42.23333	4969
42.24167	5013
42.25000	5059
42.25833	5107
42.26667	5158
42.27500	5210
42.28333	5264
42.29167	5319
42.30000	5373
42.30833	5428
42.31667	5481
42.32500	5535
42.33333	5586
42.34167	5634
42.35000	5682
42.35833	5728
42.36667	5774
42.37500	5819
42.38333	5861
42.39167	5902
42.40000	5940
42.40833	5977
42.41667	6012
42.42500	6046
42.43333	6080
42.44167	6111
42.45000	6138
42.45833	6162
42.46667	6183
42.47500	6200
42.48333	6213
42.49167	6222
42.50000	6228
42.50833	6231
42.51667	6230
42.52500	6227
42.53333	6220
42.54167	6208
42.55000	6193
42.55833	6175
42.56667	6156
42.57500	6133
42.58333	6107
42.59167	6078
42.60000	6045
42.60833	6010
42.61667	5973
42.62500	5934
42.63333	5893
42.64167	5849
42.65000	5802
42.65833	5752
42.66667	5698
42.67500	5642
42.68333	5583
42.69167	5521
42.70000	5460
42.70833	5395
42.71667	5328
42.72500	5258
42.73333	5185
42.74167	5112
42.75000	5036
42.75833	4961
42.76667	4885
42.77500	4809
42.78333	4732
42.79167	4655
42.80000	4578
42.80833	4499
42.81667	4420
42.82500	4340
42.83333	4259
42.84167	4179
42.85000	4099
42.85833	4019
42.86667	3938
42.87500	3858
42.88333	3778
42.89167	3697
42.90000	3619
42.90833	3538
42.91667	3460
42.92500	3383
42.93333	3307
42.94167	3233
42.95000	3159
42.95833	3088
42.96667	3014
42.97500	2942
42.98333	2872
42.99167	2801
43.00000	2735
43.00833	2671
43.01667	2609
43.02500	2547
43.03333	2486
43.04167	2424
43.05000	2362
43.05833	2303
43.06667	2244
43.07500	2188
43.08333	2134
43.09167	2080
43.10000	2029
43.10833	1978
43.11667	1928
43.12500	1878
43.13333	1829
43.14167	1783
43.15000	1738
43.15833	1695
43.16667	1651
43.17500	1609
43.18333	1569
43.19167	1530
43.20000	1493
43.20833	1458
43.21667	1425
43.22500	1391
43.23333	1358
43.24167	1326
43.25000	1295
43.25833	1266
43.26667	1237
43.27500	1208
43.28333	1179
43.29167	1149
43.30000	1120
43.30833	1091
43.31667	1065
43.32500	1041
43.33333	1020
43.34167	1000
43.35000	979
43.35833	960
43.36667	939
43.37500	918
43.38333	899
43.39167	880
43.40000	862
43.40833	846
43.41667	830
43.42500	815
43.43333	801
43.44167	788
43.45000	774
43.45833	759
43.46667	743
43.47500	728
43.48333	713
43.49167	699
43.50000	686
43.50833	673
43.51667	660
43.52500	648
43.53333	637
43.54167	627
43.55000	619
43.55833	612
43.56667	605
43.57500	598
43.58333	591
43.59167	583
43.60000	574
43.60833	564
43.61667	554
43.62500	545
43.63333	537
43.64167	530
43.65000	522
43.65833	514
43.66667	506
43.67500	497
43.68333	489
43.69167	482
43.70000	477
43.70833	472
43.71667	468
43.72500	464
43.73333	459
43.74167	455
43.75000	451
43.75833	447
43.76667	443
43.77500	438
43.78333	433
43.79167	427
43.80000	422
43.80833	417
43.81667	413
43.82500	408
43.83333	404
43.84167	402
43.85000	401
43.85833	402
43.86667	403
43.87500	403
43.88333	401
43.89167	397
43.90000	394
43.90833	390
43.91667	387
43.92500	384
43.93333	380
43.94167	376
43.95000	372
43.95833	367
43.96667	364
43.97500	361
43.98333	357
43.99167	354
44.00000	351
44.00833	349
44.01667	348
44.02500	349
44.03333	350
44.04167	351
44.05000	351
44.05833	351
44.06667	350
44.07500	349
44.08333	348
44.09167	346
44.10000	344
44.10833	341
44.11667	337
44.12500	334
44.13333	332
44.14167	331
44.15000	331
44.15833	333
44.16667	336
44.17500	339
44.18333	343
44.19167	346
44.20000	348
44.20833	348
44.21667	346
44.22500	344
44.23333	343
44.24167	343
44.25000	346
44.25833	350
44.26667	353
44.27500	356
44.28333	358
44.29167	359
44.30000	360
44.30833	361
44.31667	361
44.32500	362
44.33333	362
44.34167	361
44.35000	361
44.35833	361
44.36667	360
44.37500	357
44.38333	355
44.39167	355
44.40000	358
44.40833	361
44.41667	363
44.42500	364
44.43333	364
44.44167	364
44.45000	366
44.45833	368
44.46667	372
44.47500	376
44.48333	379
44.49167	383
44.50000	387
44.50833	392
44.51667	397
44.52500	401
44.53333	404
44.54167	406
44.55000	406
44.55833	405
44.56667	403
44.57500	402
44.58333	403
44.59167	406
44.60000	410
44.60833	414
44.61667	418
44.62500	423
44.63333	427
44.64167	430
44.65000	431
44.65833	432
44.66667	432
44.67500	434
44.68333	437
44.69167	440
44.70000	443
44.70833	446
44.71667	450
44.72500	453
44.73333	456
44.74167	459
44.75000	462
44.75833	466
44.76667	471
44.77500	474
44.78333	476
44.79167	475
44.80000	475
44.80833	476
44.81667	478
44.82500	483
44.83333	488
44.84167	492
44.85000	495
44.85833	496
44.86667	495
44.87500	495
44.88333	496
44.89167	498
44.90000	502
44.90833	505
44.91667	509
44.92500	513
44.93333	518
44.94167	524
44.95000	531
44.95833	538
44.96667	545
44.97500	552
44.98333	556
44.99167	559
45.00000	559
45.00833	560
45.01667	560
45.02500	562
45.03333	563
45.04167	565
45.05000	567
45.05833	570
45.06667	573
45.07500	575
45.08333	576
45.09167	577
45.10000	576
45.10833	577
45.11667	578
45.12500	578
45.13333	580
45.14167	582
45.15000	585
45.15833	588
45.16667	592
45.17500	594
45.18333	595
45.19167	595
45.20000	593
45.20833	592
45.21667	592
45.22500	592
45.23333	594
45.24167	599
45.25000	605
45.25833	611
45.26667	616
45.27500	621
45.28333	623
45.29167	623
45.30000	622
45.30833	621
45.31667	619
45.32500	616
45.33333	613
45.34167	611
45.35000	610
45.35833	611
45.36667	612
45.37500	613
45.38333	613
45.39167	611
45.40000	608
45.40833	606
45.41667	605
45.42500	604
45.43333	604
45.44167	605
45.45000	604
45.45833	602
45.46667	598
45.47500	593
45.48333	587
45.49167	582
45.50000	578
45.50833	576
45.51667	575
45.52500	574
45.53333	573
45.54167	572
45.55000	570
45.55833	567
45.56667	565
45.57500	562
45.58333	558
45.59167	554
45.60000	549
45.60833	546
45.61667	542
45.62500	539
45.63333	535
45.64167	530
45.65000	525
45.65833	519
45.66667	513
45.67500	509
45.68333	505
45.69167	502
45.70000	500
45.70833	498
45.71667	495
45.72500	492
45.73333	487
45.74167	481
45.75000	475
45.75833	469
45.76667	464
45.77500	461
45.78333	457
45.79167	454
45.80000	449
45.80833	444
45.81667	437
45.82500	430
45.83333	423
45.84167	417
45.85000	413
45.85833	410
45.86667	409
45.87500	408
45.88333	405
45.89167	400
45.90000	393
45.90833	385
45.91667	378
45.92500	373
45.93333	368
45.94167	364
45.95000	360
45.95833	356
45.96667	352
45.97500	348
45.98333	343
45.99167	336
46.00000	329
46.00833	323
46.01667	319
46.02500	315
46.03333	312
46.04167	310
46.05000	307
46.05833	306
46.06667	304
46.07500	302
46.08333	299
46.09167	296
46.10000	291
46.10833	286
46.11667	281
46.12500	277
46.13333	272
46.14167	267
46.15000	261
46.15833	254
46.16667	246
46.17500	240
46.18333	235
46.19167	232
46.20000	229
46.20833	228
46.21667	228
46.22500	229
46.23333	230
46.24167	230
46.25000	230
46.25833	229
46.26667	227
46.27500	224
46.28333	219
46.29167	211
46.30000	203
46.30833	195
46.31667	189
46.32500	188
46.33333	190
46.34167	193
46.35000	195
46.35833	194
46.36667	191
46.37500	188
46.38333	187
46.39167	188
46.40000	189
46.40833	188
46.41667	186
46.42500	184
46.43333	182
46.44167	181
46.45000	181
46.45833	180
46.46667	178
46.47500	176
46.48333	174
46.49167	173
46.50000	172
46.50833	171
46.51667	169
46.52500	167
46.53333	167
46.54167	169
46.55000	173
46.55833	177
46.56667	179
46.57500	178
46.58333	175
46.59167	171
46.60000	168
46.60833	169
46.61667	171
46.62500	174
46.63333	177
46.64167	179
46.65000	179
46.65833	179
46.66667	178
46.67500	177
46.68333	176
46.69167	176
46.70000	176
46.70833	176
46.71667	177
46.72500	178
46.73333	178
46.74167	178
46.75000	178
46.75833	177
46.76667	177
46.77500	176
46.78333	176
46.79167	178
46.80000	181
46.80833	187
46.81667	192
46.82500	195
46.83333	197
46.84167	196
46.85000	195
46.85833	193
46.86667	192
46.87500	194
46.88333	197
46.89167	200
46.90000	204
46.90833	206
46.91667	208
46.92500	208
46.93333	208
46.94167	208
46.95000	210
46.95833	213
46.96667	214
46.97500	214
46.98333	214
46.99167	213
47.00000	214
47.00833	215
47.01667	217
47.02500	221
47.03333	224
47.04167	226
47.05000	227
47.05833	226
47.06667	226
47.07500	225
47.08333	225
47.09167	225
47.10000	226
47.10833	226
47.11667	227
47.12500	230
47.13333	235
47.14167	239
47.15000	244
47.15833	247
47.16667	250
47.17500	252
47.18333	253
47.19167	255
47.20000	258
47.20833	261
47.21667	264
47.22500	268
47.23333	272
47.24167	276
47.25000	279
47.25833	282
47.26667	286
47.27500	291
47.28333	296
47.29167	300
47.30000	302
47.30833	302
47.31667	301
47.32500	301
47.33333	303
47.34167	307
47.35000	312
47.35833	318
47.36667	324
47.37500	330
47.38333	335
47.39167	339
47.40000	342
47.40833	345
47.41667	347
47.42500	351
47.43333	356
47.44167	362
47.45000	368
47.45833	375
47.46667	381
47.47500	387
47.48333	392
47.49167	398
47.50000	404
47.50833	409
47.51667	414
47.52500	418
47.53333	421
47.54167	425
47.55000	429
47.55833	434
47.56667	440
47.57500	446
47.58333	453
47.59167	459
47.60000	465
47.60833	470
47.61667	474
47.62500	478
47.63333	482
47.64167	488
47.65000	495
47.65833	503
47.66667	510
47.67500	518
47.68333	524
47.69167	529
47.70000	535
47.70833	541
47.71667	547
47.72500	553
47.73333	560
47.74167	567
47.75000	574
47.75833	578
47.76667	579
47.77500	579
47.78333	579
47.79167	581
47.80000	583
47.80833	586
47.81667	588
47.82500	590
47.83333	591
47.84167	593
47.85000	596
47.85833	600
47.86667	603
47.87500	607
47.88333	610
47.89167	614
47.90000	617
47.90833	619
47.91667	621
47.92500	621
47.93333	621
47.94167	621
47.95000	622
47.95833	625
47.96667	628
47.97500	630
47.98333	631
47.99167	632
48.00000	633
48.00833	634
48.01667	634
48.02500	634
48.03333	633
48.04167	633
48.05000	632
48.05833	632
48.06667	632
48.07500	631
48.08333	630
48.09167	631
48.10000	631
48.10833	632
48.11667	631
48.12500	629
48.13333	626
48.14167	622
48.15000	618
48.15833	615
48.16667	612
48.17500	610
48.18333	609
48.19167	608
48.20000	606
48.20833	604
48.21667	602
48.22500	598
48.23333	592
48.24167	586
48.25000	578
48.25833	570
48.26667	564
48.27500	559
48.28333	555
48.29167	552
48.30000	548
48.30833	543
48.31667	536
48.32500	530
48.33333	524
48.34167	521
48.35000	520
48.35833	521
48.36667	520
48.37500	518
48.38333	515
48.39167	510
48.40000	506
48.40833	503
48.41667	499
48.42500	494
48.43333	489
48.44167	482
48.45000	475
48.45833	468
48.46667	462
48.47500	457
48.48333	452
48.49167	448
48.50000	443
48.50833	438
48.51667	433
48.52500	428
48.53333	425
48.54167	422
48.55000	421
48.55833	418
48.56667	414
48.57500	409
48.58333	402
48.59167	395
48.60000	388
48.60833	381
48.61667	374
48.62500	367
48.63333	360
48.64167	355
48.65000	350
48.65833	346
48.66667	341
48.67500	337
48.68333	333
48.69167	331
48.70000	327
48.70833	324
48.71667	320
48.72500	315
48.73333	308
48.74167	302
48.75000	297
48.75833	293
48.76667	291
48.77500	290
48.78333	289
48.79167	286
48.80000	281
48.80833	276
48.81667	270
48.82500	266
48.83333	262
48.84167	259
48.85000	256
48.85833	254
48.86667	253
48.87500	251
48.88333	248
48.89167	246
48.90000	243
48.90833	241
48.91667	239
48.92500	236
48.93333	233
48.94167	229
48.95000	224
48.95833	220
48.96667	217
48.97500	216
48.98333	215
48.99167	214
49.00000	214
49.00833	213
49.01667	211
49.02500	208
49.03333	206
49.04167	203
49.05000	200
49.05833	197
49.06667	192
49.07500	186
49.08333	181
49.09167	176
49.10000	173
49.10833	171
49.11667	171
49.12500	170
49.13333	169
49.14167	168
49.15000	167
49.15833	167
49.16667	166
49.17500	164
49.18333	160
49.19167	156
49.20000	151
49.20833	147
49.21667	144
49.22500	142
49.23333	140
49.24167	139
49.25000	140
49.25833	141
49.26667	140
49.27500	139
49.28333	136
49.29167	132
49.30000	130
49.30833	128
49.31667	128
49.32500	129
49.33333	131
49.34167	131
49.35000	128
49.35833	125
49.36667	121
49.37500	117
49.38333	115
49.39167	114
49.40000	113
49.40833	111
49.41667	109
49.42500	109
49.43333	110
49.44167	112
49.45000	115
49.45833	117
49.46667	116
49.47500	113
49.48333	109
49.49167	106
49.50000	103
49.50833	100
49.51667	98
49.52500	97
49.53333	96
49.54167	94
49.55000	93
49.55833	91
49.56667	88
49.57500	85
49.58333	83
49.59167	83
49.60000	84
49.60833	84
49.61667	83
49.62500	82
49.63333	81
49.64167	79
49.65000	78
49.65833	77
49.66667	77
49.67500	78
49.68333	79
49.69167	81
49.70000	81
49.70833	79
49.71667	78
49.72500	77
49.73333	77
49.74167	77
49.75000	77
49.75833	76
49.76667	74
49.77500	73
49.78333	72
49.79167	72
49.80000	72
49.80833	71
49.81667	70
49.82500	68
49.83333	67
49.84167	66
49.85000	66
49.85833	67
49.86667	68
49.87500	68
49.88333	66
49.89167	64
49.90000	60
49.90833	57
49.91667	53
49.92500	52
49.93333	52
49.94167	54
49.95000	58
49.95833	60
49.96667	62
49.97500	61
49.98333	58
49.99167	54
50.00000	50
50.00833	47
50.01667	44
50.02500	42
50.03333	41
50.04167	40
50.05000	40
50.05833	40
50.06667	40
50.07500	40
50.08333	41
50.09167	41
50.10000	42
50.10833	42
50.11667	40
50.12500	39
50.13333	37
50.14167	36
50.15000	35
50.15833	34
50.16667	34
50.17500	33
50.18333	34
50.19167	35
50.20000	36
50.20833	36
50.21667	34
50.22500	29
50.23333	23
50.24167	18
50.25000	13
50.25833	10
50.26667	10
50.27500	12
50.28333	15
50.29167	18
50.30000	19
50.30833	19
50.31667	18
50.32500	17
50.33333	16
50.34167	16
50.35000	16
50.35833	17
50.36667	17
50.37500	16
50.38333	16
50.39167	16
50.40000	16
50.40833	16
50.41667	14
50.42500	12
50.43333	10
50.44167	7
50.45000	6
50.45833	5
50.46667	5
50.47500	6
50.48333	9
50.49167	11
50.50000	13
50.50833	15
50.51667	14
50.52500	12
50.53333	10
50.54167	9
50.55000	9
50.55833	9
50.56667	11
50.57500	13
50.58333	13
50.59167	13
50.60000	11
50.60833	8
50.61667	6
50.62500	5
50.63333	4
50.64167	4
50.65000	4
50.65833	5
50.66667	6
50.67500	8
50.68333	8
50.69167	6
50.70000	3
50.70833	-1
50.71667	-3
50.72500	-4
50.73333	-2
50.74167	-0
50.75000	1
50.75833	2
50.76667	0
50.77500	-3
50.78333	-6
50.79167	-9
50.80000	-10
50.80833	-9
50.81667	-7
50.82500	-5
50.83333	-3
50.84167	-1
50.85000	-0
50.85833	0
50.86667	0
50.87500	1
50.88333	1
50.89167	2
50.90000	2
50.90833	2
50.91667	2
50.92500	2
50.93333	0
50.94167	-1
50.95000	-2
50.95833	-3
50.96667	-3
50.97500	-1
50.98333	0
50.99167	2
51.00000	3
51.00833	2
51.01667	-0
51.02500	-4
51.03333	-7
51.04167	-10
51.05000	-12
51.05833	-13
51.06667	-13
51.07500	-13
51.08333	-13
51.09167	-12
51.10000	-12
51.10833	-11
51.11667	-12
51.12500	-12
51.13333	-13
51.14167	-14
51.15000	-16
51.15833	-16
51.16667	-16
51.17500	-15
51.18333	-13
51.19167	-12
51.20000	-11
51.20833	-11
51.21667	-12
51.22500	-12
51.23333	-12
51.24167	-11
51.25000	-10
51.25833	-11
51.26667	-11
51.27500	-11
51.28333	-10
51.29167	-8
51.30000	-6
51.30833	-5
51.31667	-5
51.32500	-7
51.33333	-10
51.34167	-12
51.35000	-13
51.35833	-14
51.36667	-13
51.37500	-11
51.38333	-9
51.39167	-7
51.40000	-5
51.40833	-5
51.41667	-7
51.42500	-10
51.43333	-13
51.44167	-16
51.45000	-19
51.45833	-20
51.46667	-20
51.47500	-18
51.48333	-15
51.49167	-14
51.50000	-14
51.50833	-16
51.51667	-19
51.52500	-23
51.53333	-27
51.54167	-29
51.55000	-30
51.55833	-29
51.56667	-27
51.57500	-26
51.58333	-25
51.59167	-25
51.60000	-25
51.60833	-26
51.61667	-25
51.62500	-25
51.63333	-25
51.64167	-24
51.65000	-23
51.65833	-22
51.66667	-21
51.67500	-21
51.68333	-21
51.69167	-22
51.70000	-24
51.70833	-25
51.71667	-27
51.72500	-28
51.73333	-29
51.74167	-29
51.75000	-28
51.75833	-26
51.76667	-25
51.77500	-25
51.78333	-24
51.79167	-25
51.80000	-26
51.80833	-27
51.81667	-27
51.82500	-26
51.83333	-24
51.84167	-22
51.85000	-21
51.85833	-21
51.86667	-22
51.87500	-25
51.88333	-29
51.89167	-32
51.90000	-35
51.90833	-36
51.91667	-35
51.92500	-32
51.93333	-28
51.94167	-26
51.95000	-26
51.95833	-27
51.96667	-29
51.97500	-31
51.98333	-32
51.99167	-32
52.00000	-31
52.00833	-30
52.01667	-29
52.02500	-29
52.03333	-31
52.04167	-33
52.05000	-35
52.05833	-36
52.06667	-36
52.07500	-35
52.08333	-33
52.09167	-32
52.10000	-30
52.10833	-30
52.11667	-31
52.12500	-33
52.13333	-35
52.14167	-36
52.15000	-35
52.15833	-34
52.16667	-32
52.17500	-30
52.18333	-30
52.19167	-30
52.20000	-30
52.20833	-27
52.21667	-25
52.22500	-24
52.23333	-26
52.24167	-29
52.25000	-33
52.25833	-35
52.26667	-35
52.27500	-32
52.28333	-30
52.29167	-27
52.30000	-27
52.30833	-29
52.31667	-32
52.32500	-34
52.33333	-36
52.34167	-37
52.35000	-38
52.35833	-39
52.36667	-40
52.37500	-41
52.38333	-42
52.39167	-42
52.40000	-42
52.40833	-42
52.41667	-43
52.42500	-43
52.43333	-40
52.44167	-38
52.45000	-35
52.45833	-33
52.46667	-34
52.47500	-36
52.48333	-40
52.49167	-45
52.50000	-47
52.50833	-47
52.51667	-45
52.52500	-41
52.53333	-37
52.54167	-35
52.55000	-34
52.55833	-34
52.56667	-34
52.57500	-34
52.58333	-34
52.59167	-36
52.60000	-37
52.60833	-38
52.61667	-39
52.62500	-40
52.63333	-39
52.64167	-37
52.65000	-34
52.65833	-30
52.66667	-28
52.67500	-28
52.68333	-29
52.69167	-29
52.70000	-30
52.70833	-31
52.71667	-31
52.72500	-31
52.73333	-30
52.74167	-30
52.75000	-31
52.75833	-33
52.76667	-36
52.77500	-38
52.78333	-40
52.79167	-41
52.80000	-42
52.80833	-43
52.81667	-45
52.82500	-46
52.83333	-47
52.84167	-47
52.85000	-45
52.85833	-43
52.86667	-40
52.87500	-38
52.88333	-37
52.89167	-36
52.90000	-34
52.90833	-33
52.91667	-33
52.92500	-33
52.93333	-34
52.94167	-37
52.95000	-40
52.95833	-44
52.96667	-45
52.97500	-45
52.98333	-44
52.99167	-42
53.00000	-40
53.00833	-38
53.01667	-36
53.02500	-33
53.03333	-32
53.04167	-31
53.05000	-31
53.05833	-32
53.06667	-32
53.07500	-31
53.08333	-30
53.09167	-29
53.10000	-29
53.10833	-30
53.11667	-32
53.12500	-33
53.13333	-34
53.14167	-35
53.15000	-35
53.15833	-35
53.16667	-35
53.17500	-37
53.18333	-38
53.19167	-38
53.20000	-37
53.20833	-35
53.21667	-34
53.22500	-33
53.23333	-31
53.24167	-29
53.25000	-27
53.25833	-25
53.26667	-24
53.27500	-24
53.28333	-25
53.29167	-26
53.30000	-29
53.30833	-31
53.31667	-33
53.32500	-34
53.33333	-33
53.34167	-32
53.35000	-32
53.35833	-34
53.36667	-36
53.37500	-39
53.38333	-41
53.39167	-42
53.40000	-43
53.40833	-44
53.41667	-44
53.42500	-41
53.43333	-35
53.44167	-31
53.45000	-27
53.45833	-26
53.46667	-27
53.47500	-28
53.48333	-29
53.49167	-28
53.50000	-26
53.50833	-23
53.51667	-20
53.52500	-16
53.53333	-13
53.54167	-10
53.55000	-8
53.55833	-6
53.56667	-6
53.57500	-7
53.58333	-7
53.59167	-8
53.60000	-8
53.60833	-7
53.61667	-6
53.62500	-5
53.63333	-3
53.64167	-2
53.65000	-0
53.65833	1
53.66667	3
53.67500	3
53.68333	4
53.69167	6
53.70000	7
53.70833	9
53.71667	12
53.72500	15
53.73333	19
53.74167	25
53.75000	30
53.75833	35
53.76667	39
53.77500	41
53.78333	44
53.79167	48
53.80000	53
53.80833	60
53.81667	66
53.82500	72
53.83333	77
53.84167	82
53.85000	86
53.85833	91
53.86667	97
53.87500	103
53.88333	108
53.89167	113
53.90000	117
53.90833	122
53.91667	129
53.92500	137
53.93333	146
53.94167	154
53.95000	161
53.95833	168
53.96667	176
53.97500	184
53.98333	193
53.99167	203
54.00000	213
54.00833	223
54.01667	233
54.02500	245
54.03333	257
54.04167	270
54.05000	284
54.05833	297
54.06667	312
54.07500	328
54.08333	346
54.09167	365
54.10000	384
54.10833	405
54.11667	424
54.12500	442
54.13333	459
54.14167	476
54.15000	494
54.15833	512
54.16667	530
54.17500	549
54.18333	568
54.19167	589
54.20000	610
54.20833	634
54.21667	657
54.22500	680
54.23333	704
54.24167	729
54.25000	757
54.25833	786
54.26667	817
54.27500	848
54.28333	876
54.29167	904
54.30000	932
54.30833	962
54.31667	995
54.32500	1029
54.33333	1064
54.34167	1098
54.35000	1134
54.35833	1169
54.36667	1205
54.37500	1242
54.38333	1281
54.39167	1321
54.40000	1361
54.40833	1402
54.41667	1443
54.42500	1487
54.43333	1532
54.44167	1578
54.45000	1624
54.45833	1669
54.46667	1714
54.47500	1758
54.48333	1805
54.49167	1853
54.50000	1902
54.50833	1954
54.51667	2005
54.52500	2058
54.53333	2111
54.54167	2165
54.55000	2221
54.55833	2277
54.56667	2335
54.57500	2393
54.58333	2452
54.59167	2512
54.60000	2572
54.60833	2635
54.61667	2698
54.62500	2762
54.63333	2825
54.64167	2888
54.65000	2952
54.65833	3015
54.66667	3079
54.67500	3144
54.68333	3210
54.69167	3278
54.70000	3347
54.70833	3418
54.71667	3491
54.72500	3565
54.73333	3640
54.74167	3715
54.75000	3791
54.75833	3865
54.76667	3942
54.77500	4018
54.78333	4095
54.79167	4173
54.80000	4247
54.80833	4322
54.81667	4394
54.82500	4468
54.83333	4544
54.84167	4621
54.85000	4702
54.85833	4781
54.86667	4862
54.87500	4940
54.88333	5019
54.89167	5097
54.90000	5175
54.90833	5255
54.91667	5334
54.92500	5414
54.93333	5494
54.94167	5572
54.95000	5652
54.95833	5731
54.96667	5813
54.97500	5894
54.98333	5974
54.99167	6054
55.00000	6132
55.00833	6211
55.01667	6290
55.02500	6371
55.03333	6451
55.04167	6530
55.05000	6609
55.05833	6684
55.06667	6760
55.07500	6836
55.08333	6910
55.09167	6985
55.10000	7058
55.10833	7133
55.11667	7206
55.12500	7279
55.13333	7353
55.14167	7425
55.15000	7498
55.15833	7569
55.16667	7640
55.17500	7709
55.18333	7777
55.19167	7844
55.20000	7909
55.20833	7975
55.21667	8040
55.22500	8105
55.23333	8170
55.24167	8232
55.25000	8295
55.25833	8354
55.26667	8412
55.27500	8468
55.28333	8525
55.29167	8582
55.30000	8638
55.30833	8693
55.31667	8745
55.32500	8794
55.33333	8842
55.34167	8888
55.35000	8933
55.35833	8978
55.36667	9024
55.37500	9070
55.38333	9114
55.39167	9158
55.40000	9199
55.40833	9238
55.41667	9275
55.42500	9313
55.43333	9350
55.44167	9387
55.45000	9424
55.45833	9459
55.46667	9493
55.47500	9526
55.48333	9556
55.49167	9585
55.50000	9612
55.50833	9638
55.51667	9662
55.52500	9681
55.53333	9699
55.54167	9715
55.55000	9730
55.55833	9744
55.56667	9759
55.57500	9772
55.58333	9786
55.59167	9798
55.60000	9808
55.60833	9816
55.61667	9821
55.62500	9823
55.63333	9823
55.64167	9823
55.65000	9824
55.65833	9826
55.66667	9828
55.67500	9831
55.68333	9832
55.69167	9831
55.70000	9829
55.70833	9824
55.71667	9819
55.72500	9813
55.73333	9805
55.74167	9797
55.75000	9785
55.75833	9772
55.76667	9756
55.77500	9739
55.78333	9722
55.79167	9705
55.80000	9690
55.80833	9674
55.81667	9658
55.82500	9640
55.83333	9620
55.84167	9599
55.85000	9575
55.85833	9550
55.86667	9523
55.87500	9496
55.88333	9468
55.89167	9440
55.90000	9412
55.90833	9383
55.91667	9354
55.92500	9323
55.93333	9291
55.94167	9258
55.95000	9224
55.95833	9189
55.96667	9152
55.97500	9116
55.98333	9082
55.99167	9048
56.00000	9017
56.00833	8985
56.01667	8952
56.02500	8915
56.03333	8875
56.04167	8834
56.05000	8790
56.05833	8748
56.06667	8707
56.07500	8667
56.08333	8627
56.09167	8584
56.10000	8542
56.10833	8498
56.11667	8455
56.12500	8414
56.13333	8374
56.14167	8334
56.15000	8291
56.15833	8247
56.16667	8200
56.17500	8153
56.18333	8106
56.19167	8058
56.20000	8011
56.20833	7963
56.21667	7916
56.22500	7868
56.23333	7820
56.24167	7772
56.25000	7724
56.25833	7678
56.26667	7632
56.27500	7586
56.28333	7538
56.29167	7488
56.30000	7439
56.30833	7390
56.31667	7344
56.32500	7299
56.33333	7256
56.34167	7212
56.35000	7165
56.35833	7117
56.36667	7068
56.37500	7020
56.38333	6973
56.39167	6926
56.40000	6878
56.40833	6830
56.41667	6782
56.42500	6734
56.43333	6686
56.44167	6639
56.45000	6591
56.45833	6543
56.46667	6492
56.47500	6441
56.48333	6390
56.49167	6339
56.50000	6291
56.50833	6244
56.51667	6198
56.52500	6152
56.53333	6107
56.54167	6062
56.55000	6016
56.55833	5969
56.56667	5922
56.57500	5874
56.58333	5828
56.59167	5782
56.60000	5740
56.60833	5698
56.61667	5658
56.62500	5618
56.63333	5577
56.64167	5534
56.65000	5489
56.65833	5444
56.66667	5398
56.67500	5353
56.68333	5310
56.69167	5268
56.70000	5229
56.70833	5190
56.71667	5151
56.72500	5111
56.73333	5070
56.74167	5029
56.75000	4987
56.75833	4946
56.76667	4906
56.77500	4867
56.78333	4829
56.79167	4790
56.80000	4750
56.80833	4707
56.81667	4664
56.82500	4622
56.83333	4582
56.84167	4544
56.85000	4507
56.85833	4470
56.86667	4433
56.87500	4398
56.88333	4363
56.89167	4330
56.90000	4296
56.90833	4261
56.91667	4227
56.92500	4193
56.93333	4159
56.94167	4127
56.95000	4094
56.95833	4062
56.96667	4027
56.97500	3993
56.98333	3959
56.99167	3926
57.00000	3894
57.00833	3861
57.01667	3828
57.02500	3794
57.03333	3761
57.04167	3728
57.05000	3695
57.05833	3663
57.06667	3630
57.07500	3599
57.08333	3571
57.09167	3543
57.10000	3514
57.10833	3483
57.11667	3452
57.12500	3421
57.13333	3391
57.14167	3363
57.15000	3335
57.15833	3309
57.16667	3283
57.17500	3257
57.18333	3230
57.19167	3203
57.20000	3175
57.20833	3145
57.21667	3116
57.22500	3088
57.23333	3062
57.24167	3037
57.25000	3012
57.25833	2988
57.26667	2963
57.27500	2939
57.28333	2916
57.29167	2893
57.30000	2870
57.30833	2846
57.31667	2823
57.32500	2798
57.33333	2774
57.34167	2751
57.35000	2728
57.35833	2707
57.36667	2687
57.37500	2668
57.38333	2647
57.39167	2625
57.40000	2603
57.40833	2581
57.41667	2560
57.42500	2538
57.43333	2517
57.44167	2496
57.45000	2474
57.45833	2454
57.46667	2434
57.47500	2415
57.48333	2397
57.49167	2378
57.50000	2359
57.50833	2339
57.51667	2320
57.52500	2299
57.53333	2278
57.54167	2258
57.55000	2239
57.55833	2221
57.56667	2204
57.57500	2189
57.58333	2174
57.59167	2158
57.60000	2142
57.60833	2125
57.61667	2106
57.62500	2087
57.63333	2069
57.64167	2052
57.65000	2036
57.65833	2022
57.66667	2009
57.67500	1997
57.68333	1984
57.69167	1971
57.70000	1956
57.70833	1937
57.71667	1918
57.72500	1897
57.73333	1877
57.74167	1858
57.75000	1840
57.75833	1823
57.76667	1807
57.77500	1792
57.78333	1780
57.79167	1770
57.80000	1760
57.80833	1752
57.81667	1742
57.82500	1729
57.83333	1715
57.84167	1701
57.85000	1687
57.85833	1674
57.86667	1662
57.87500	1650
57.88333	1638
57.89167	1625
57.90000	1611
57.90833	1597
57.91667	1583
57.92500	1569
57.93333	1555
57.94167	1542
57.95000	1531
57.95833	1522
57.96667	1513
57.97500	1505
57.98333	1495
57.99167	1484
58.00000	1473
58.00833	1461
58.01667	1449
58.02500	1437
58.03333	1426
58.04167	1413
58.05000	1400
58.05833	1386
58.06667	1374
58.07500	1364
58.08333	1356
58.09167	1349
58.10000	1341
58.10833	1331
58.11667	1320
58.12500	1309
58.13333	1298
58.14167	1288
58.15000	1279
58.15833	1270
58.16667	1260
58.17500	1250
58.18333	1240
58.19167	1231
58.20000	1222
58.20833	1213
58.21667	1204
58.22500	1196
58.23333	1187
58.24167	1179
58.25000	1171
58.25833	1163
58.26667	1155
58.27500	1147
58.28333	1140
58.29167	1134
58.30000	1128
58.30833	1121
58.31667	1114
58.32500	1107
58.33333	1098
58.34167	1090
58.35000	1082
58.35833	1074
58.36667	1067
58.37500	1060
58.38333	1053
58.39167	1046
58.40000	1039
58.40833	1032
58.41667	1024
58.42500	1018
58.43333	1013
58.44167	1007
58.45000	1001
58.45833	993
58.46667	984
58.47500	975
58.48333	966
58.49167	959
58.50000	952
58.50833	945
58.51667	939
58.52500	936
58.53333	932
58.54167	928
58.55000	922
58.55833	915
58.56667	906
58.57500	897
58.58333	890
58.59167	884
58.60000	879
58.60833	874
58.61667	868
58.62500	861
58.63333	855
58.64167	848
58.65000	840
58.65833	834
58.66667	829
58.67500	825
58.68333	821
58.69167	818
58.70000	813
58.70833	807
58.71667	801
58.72500	795
58.73333	789
58.74167	783
58.75000	777
58.75833	770
58.76667	764
58.77500	758
58.78333	751
58.79167	745
58.80000	739
58.80833	735
58.81667	731
58.82500	727
58.83333	722
58.84167	716
58.85000	711
58.85833	707
58.86667	702
58.87500	698
58.88333	693
58.89167	689
58.90000	685
58.90833	683
58.91667	681
58.92500	680
58.93333	679
58.94167	676
58.95000	671
58.95833	666
58.96667	660
58.97500	654
58.98333	647
58.99167	642
59.00000	638
59.00833	634
59.01667	632
59.02500	630
59.03333	628
59.04167	624
59.05000	619
59.05833	613
59.06667	608
59.07500	603
59.08333	598
59.09167	594
59.10000	590
59.10833	587
59.11667	585
59.12500	584
59.13333	582
59.14167	581
59.15000	578
59.15833	575
59.16667	571
59.17500	567
59.18333	563
59.19167	557
59.20000	552
59.20833	549
59.21667	546
59.22500	544
59.23333	542
59.24167	540
59.25000	537
59.25833	533
59.26667	528
59.27500	523
59.28333	518
59.29167	515
59.30000	512
59.30833	510
59.31667	508
59.32500	505
59.33333	501
59.34167	496
59.35000	491
59.35833	488
59.36667	485
59.37500	484
59.38333	484
59.39167	484
59.40000	483
59.40833	481
59.41667	478
59.42500	474
59.43333	469
59.44167	464
59.45000	460
59.45833	458
59.46667	458
59.47500	459
59.48333	459
59.49167	457
59.50000	453
59.50833	447
59.51667	439
59.52500	433
59.53333	427
59.54167	422
59.55000	417
59.55833	414
59.56667	413
59.57500	414
59.58333	416
59.59167	417
59.60000	418
59.60833	418
59.61667	417
59.62500	414
59.63333	411
59.64167	408
59.65000	406
59.65833	406
59.66667	407
59.67500	407
59.68333	405
59.69167	400
59.70000	395
59.70833	389
59.71667	385
59.72500	381
59.73333	378
59.74167	374
59.75000	370
59.75833	366
59.76667	363
59.77500	360
59.78333	357
59.79167	355
59.80000	352
59.80833	352
59.81667	352
59.82500	354
59.83333	355
59.84167	356
59.85000	356
59.85833	353
59.86667	348
59.87500	341
59.88333	336
59.89167	332
59.90000	331
59.90833	332
59.91667	335
59.92500	337
59.93333	337
59.94167	335
59.95000	332
59.95833	329
59.96667	325
59.97500	321
59.98333	317
59.99167	311
60.00000	305
